# Supplementary material for: Dual-species transcriptional profiling during systemic candidiasis reveals organ-specific host-pathogen interactions
Source: Sci Rep. 2016 Nov 3;6:36055. doi: 10.1038/srep36055 (PMC5093689; doi:10.1038/srep36055)
Supplement: Supplementary Dataset 2 [file srep36055-s2.xls]

## Sheet: liver
	8h liver	12h liver	24h liver	72h liver	Probe_Id	adj.P.Val	Entrez_Gene_ID	Symbol	Definition
ILMN_2604383	-3.04026	-4.68969	-4.75762	-4.35192	ILMN_2604383	1.33053e-32	13122	Cyp7a1	cytochrome P450, family 7, subfamily a, polypeptide 1
ILMN_2758571	3.13057	3.36563	3.34916	3.61466	ILMN_2758571	1.69816e-30	20209	Saa2	serum amyloid A 2
ILMN_1229990	-0.857098	-1.80793	-2.15462	-2.147	ILMN_1229990	4.60554e-29	71760	Agxt2l1	ethanolamine phosphate phospholyase
ILMN_2661820	-0.851909	-1.78076	-2.04296	-2.01172	ILMN_2661820	8.75366e-29	71760	Agxt2l1	ethanolamine phosphate phospholyase
ILMN_3052260	0.525799	1.4872	1.17745	3.23937	ILMN_3052260	6.19189e-28	13649	Egfr	epidermal growth factor receptor
ILMN_2617468	3.45633	3.49782	4.54403	2.66071	ILMN_2617468	7.74475e-28	69065	Chac1	ChaC, cation transport regulator 1
ILMN_2665411	1.86708	2.88596	3.19611	2.7689	ILMN_2665411	1.10057e-27	18113	Nnmt	nicotinamide N-methyltransferase
ILMN_2720107	1.54871	2.22121	3.16209	1.49661	ILMN_2720107	2.10421e-27	12962	Crybb3	crystallin, beta B3
ILMN_1225039	-1.3022	-1.23264	-1.28086	-1.16489	ILMN_1225039	2.9161e-27		AK080673
ILMN_2588882	2.23146	2.56439	2.79908	2.32269	ILMN_2588882	2.9161e-27	338365	Slc41a2	solute carrier family 41, member 2
ILMN_2996704	-3.36463	-3.86856	-3.99875	-2.99747	ILMN_2996704	4.55113e-27	624219	Gm6484	predicted gene 6484
ILMN_2744890	2.5116	2.54187	2.80569	1.75874	ILMN_2744890	5.94817e-27	23882	Gadd45g	growth arrest and DNA-damage-inducible 45 gamma
ILMN_2678355	1.05651	1.89336	2.23125	0.345369	ILMN_2678355	1.83357e-26	105827	Amigo2	adhesion molecule with Ig like domain 2
ILMN_2765547	2.47822	2.63002	2.59991	2.73622	ILMN_2765547	2.02996e-26	14685	Gnat1	guanine nucleotide binding protein, alpha transducing 1
ILMN_2693922	2.95795	3.53482	3.81407	3.48577	ILMN_2693922	1.53455e-25	13649	Egfr	epidermal growth factor receptor
ILMN_2826869	2.82258	3.46446	3.65352	4.1884	ILMN_2826869	4.6925e-25	20208	Saa1	serum amyloid A 1
ILMN_2903945	4.18311	3.86241	4.14682	3.32732	ILMN_2903945	5.92529e-25	23882	Gadd45g	growth arrest and DNA-damage-inducible 45 gamma
ILMN_1254634	-1.71137	-1.66486	-0.99705	-0.530508	ILMN_1254634	1.24286e-24	235534	Acpl2	2-phosphoxylose phosphatase 1
ILMN_1241151	-1.17044	-2.00706	-2.3913	-1.93508	ILMN_1241151	1.31353e-24	319476	Lrtm1	leucine-rich repeats and transmembrane domains 1
ILMN_2702159	-0.40348	-0.57773	-0.488687	1.26901	ILMN_2702159	1.48887e-24	51811	Clec4f	C-type lectin domain family 4, member f
ILMN_2704097	0.785603	1.20784	1.34313	1.24882	ILMN_2704097	3.03643e-24	380780	Serpina11	serine (or cysteine) peptidase inhibitor, clade A (alpha-1 antiproteinase, antitrypsin), member 11
ILMN_2600147	-0.416283	-0.818401	-0.828572	-0.740474	ILMN_2600147	5.74036e-24	20493	Slc10a1	solute carrier family 10 (sodium/bile acid cotransporter family), member 1
ILMN_1245731	-1.8188	-1.51314	-0.920112	0.681873	ILMN_1245731	6.7351e-24	15242	Hhex	hematopoietically expressed homeobox
ILMN_1232601	0.696508	1.18277	1.50126	2.93024	ILMN_1232601	6.7351e-24	13056	Cyb561	cytochrome b-561
ILMN_2906226	-0.457622	-1.10628	-2.17657	-0.750009	ILMN_2906226	1.30056e-23	106648	Cyp4f15	cytochrome P450, family 4, subfamily f, polypeptide 15
ILMN_1225985	0.779054	0.665328	0.958664	3.14725	ILMN_1225985	2.13659e-23	331535	Serpina7	serine (or cysteine) peptidase inhibitor, clade A (alpha-1 antiproteinase, antitrypsin), member 7
ILMN_1253601	-1.90756	-1.80238	-2.87638	-2.66618	ILMN_1253601	2.8691e-23	78894	Aacs	acetoacetyl-CoA synthetase
ILMN_2672147	-0.225343	-1.42872	-1.83705	-1.49127	ILMN_2672147	3.10094e-23	319848	Slc17a4	solute carrier family 17 (sodium phosphate), member 4
ILMN_3111744	1.9274	1.5112	1.7394	0.170836	ILMN_3111744	5.0631e-23	14245	Lpin1	lipin 1
ILMN_2659997	-0.490683	-0.917778	-1.365	-4.20007	ILMN_2659997	5.0631e-23	235674	Acaa1b	acetyl-Coenzyme A acyltransferase 1B
ILMN_2861123	-0.986765	-1.96837	-2.36914	-0.159446	ILMN_2861123	6.11203e-23	232086	Tmem150a	transmembrane protein 150A
ILMN_2677170	-1.22521	-2.1329	-2.70874	-0.931188	ILMN_2677170	6.45528e-23	18391	Sigmar1	sigma non-opioid intracellular receptor 1
ILMN_2621074	-0.961952	-2.18515	-2.62149	-2.14248	ILMN_2621074	1.01103e-22	66071	Ethe1	ethylmalonic encephalopathy 1
ILMN_2700627	0.90432	1.36004	1.39252	1.71783	ILMN_2700627	1.32907e-22	13113	Cyp3a13	cytochrome P450, family 3, subfamily a, polypeptide 13
ILMN_3159558	-0.153569	-0.591135	-0.788633	-0.215034	ILMN_3159558	1.78608e-22	381246	Xkr9	X Kell blood group precursor related family member 9 homolog
ILMN_3114124	-1.15984	-1.90821	-1.85795	-0.396258	ILMN_3114124	1.86282e-22	101502	Hsd3b7	hydroxy-delta-5-steroid dehydrogenase, 3 beta- and steroid delta-isomerase 7
ILMN_2742861	1.94749	2.49535	2.71477	0.406292	ILMN_2742861	1.93673e-22	238393	Serpina3f	serine (or cysteine) peptidase inhibitor, clade A, member 3F
ILMN_3128725	1.05615	2.04669	1.67013	3.11945	ILMN_3128725	3.87271e-22	13649	Egfr	epidermal growth factor receptor
ILMN_1218228	-1.12713	-1.33665	-1.76157	-0.958984	ILMN_1218228	4.97702e-22	280408	Rilp	Rab interacting lysosomal protein
ILMN_1229246	0.674738	-0.926674	-1.0806	-0.302874	ILMN_1229246	7.83162e-22	78779	Spata2L	spermatogenesis associated 2-like
ILMN_2645275	-1.07657	-1.08585	-1.12691	-0.904557	ILMN_2645275	8.79092e-22	192156	Mvd	mevalonate (diphospho) decarboxylase
ILMN_2803921	0.0393341	-0.0243039	-0.0427267	1.06112	ILMN_2803921	1.03805e-21	17068	Ly6d	lymphocyte antigen 6 complex, locus D
ILMN_1212875	-1.03613	-1.77534	-2.4021	-1.29278	ILMN_1212875	1.17502e-21	213649	Arhgef19	Rho guanine nucleotide exchange factor (GEF) 19
ILMN_1238081	-0.566533	-0.947992	-1.08598	-0.667562	ILMN_1238081	1.3115e-21	18391	Sigmar1	sigma non-opioid intracellular receptor 1
ILMN_1250665	1.73521	2.2365	3.55101	1.21641	ILMN_1250665	1.3115e-21	76954	St5	suppression of tumorigenicity 5
ILMN_2763245	5.32448	5.5257	5.46753	4.31061	ILMN_2763245	1.45007e-21	14825	Cxcl1	chemokine (C-X-C motif) ligand 1
ILMN_2728118	0.579709	1.01899	1.45823	0.265487	ILMN_2728118	1.54454e-21	107094	Rrp12	ribosomal RNA processing 12 homolog (S. cerevisiae)
ILMN_3151149	1.19958	1.80283	2.07548	1.09329	ILMN_3151149	1.76036e-21	66871	Cpne8	copine VIII
ILMN_2591187	0.233215	0.640304	1.19593	1.8805	ILMN_2591187	2.47744e-21	56373	Cpb2	carboxypeptidase B2 (plasma)
ILMN_2589291	0.590151	0.492565	0.923778	0.0568778	ILMN_2589291	2.48674e-21	99929	Tiparp	TCDD-inducible poly(ADP-ribose) polymerase
ILMN_2796651	-0.823188	-1.72478	-2.04413	-0.909783	ILMN_2796651	2.66232e-21	18391	Sigmar1	sigma non-opioid intracellular receptor 1
ILMN_2593694	-0.656564	-1.13127	-1.29243	-1.10399	ILMN_2593694	3.61576e-21	319476	Lrtm1	leucine-rich repeats and transmembrane domains 1
ILMN_1220603	0.98229	0.789471	0.670679	0.200372	ILMN_1220603	3.65062e-21	16169	Il15ra	interleukin 15 receptor, alpha chain
ILMN_1246165	-0.380379	-0.936282	-0.929643	-0.713075	ILMN_1246165	3.84284e-21	74521	Ppp4r4	protein phosphatase 4, regulatory subunit 4
ILMN_3154820	1.85109	2.33486	3.54909	1.38606	ILMN_3154820	5.57322e-21	76954	St5	suppression of tumorigenicity 5
ILMN_1214964	0.198988	-0.964674	-1.26455	-1.18224	ILMN_1214964	6.59512e-21	14865	Gstm4	glutathione S-transferase, mu 4
ILMN_1222844	0.377496	0.923148	0.861235	0.110169	ILMN_1222844	7.29465e-21	217843	Unc79	unc-79 homolog (C. elegans)
ILMN_2631534	-0.752912	-0.787279	-0.930032	-0.0708852	ILMN_2631534	7.56359e-21	217214	Nags	N-acetylglutamate synthase
ILMN_2937375	-0.397464	-0.129671	-0.185912	1.59697	ILMN_2937375	8.54436e-21	12279	C9	complement component 9
ILMN_2756379	-1.17343	-1.89441	-1.42515	-1.39541	ILMN_2756379	9.43948e-21	11833	Aqp8	aquaporin 8
ILMN_2840430	-0.843409	-1.33546	-1.05479	-0.108232	ILMN_2840430	1.08882e-20	208659	Fam20a	family with sequence similarity 20, member A
ILMN_1238140	-0.349815	-0.934914	-1.41241	-3.74662	ILMN_1238140	1.45208e-20	234564	Ces1f	carboxylesterase 1F
ILMN_1233896	2.615	2.88209	2.64627	1.73106	ILMN_1233896	2.02515e-20	211550	Tifa	TRAF-interacting protein with forkhead-associated domain
ILMN_1228245	0.292611	0.552753	1.41654	-0.394921	ILMN_1228245	2.02515e-20	106042	Prickle1	prickle homolog 1 (Drosophila)
ILMN_2905902	0.29304	1.0475	1.35853	2.00033	ILMN_2905902	2.17212e-20	56373	Cpb2	carboxypeptidase B2 (plasma)
ILMN_2655871	0.319689	-1.13821	-1.61478	-1.37858	ILMN_2655871	2.17212e-20	105387	Akr1c14	aldo-keto reductase family 1, member C14
ILMN_1242999	-0.661637	-0.892006	-0.919873	0.29042	ILMN_1242999	2.7761e-20	54140	Avpr1a	arginine vasopressin receptor 1A
ILMN_2591188	0.147111	0.62165	1.26031	1.89441	ILMN_2591188	3.16374e-20	56373	Cpb2	carboxypeptidase B2 (plasma)
ILMN_2765936	-1.5291	-1.78714	-2.18128	-1.05216	ILMN_2765936	3.44892e-20	108958	Fam73b	family with sequence similarity 73, member B
ILMN_2699052	-0.360236	-1.9342	-3.10065	-1.53781	ILMN_2699052	4.29576e-20	68404	Nrn1	neuritin 1
ILMN_2803920	-0.110524	0.0102658	-0.00916153	1.29232	ILMN_2803920	5.73748e-20	17068	Ly6d	lymphocyte antigen 6 complex, locus D
ILMN_2792089	-1.19904	-1.59083	-1.90843	-1.77941	ILMN_2792089	5.73748e-20	20787	Srebf1	sterol regulatory element binding transcription factor 1
ILMN_2971767	2.16863	2.44899	2.4793	1.26297	ILMN_2971767	6.36652e-20	17874	Myd88	myeloid differentiation primary response gene 88
ILMN_2837447	1.2559	0.709896	-0.0417542	-0.251175	ILMN_2837447	6.36652e-20	103655	Sec14l4	SEC14-like 4 (S. cerevisiae)
ILMN_2720555	0.748478	0.611903	1.91554	0.237975	ILMN_2720555	9.10476e-20	75985	Rab30	RAB30, member RAS oncogene family
ILMN_2627528	0.166216	-0.308913	-0.683249	-2.54078	ILMN_2627528	9.10476e-20	13897	Ces1e	carboxylesterase 1E
ILMN_2931779	0.808253	1.2277	1.74983	0.932866	ILMN_2931779	9.2693e-20	66840	Wdr45l	WD repeat domain 45B
ILMN_2930680	-1.45015	-1.26563	-0.981102	0.204346	ILMN_2930680	1.0848e-19	233067	Lrfn3	leucine rich repeat and fibronectin type III domain containing 3
ILMN_2634167	-1.7642	-1.88289	-2.33016	-0.252751	ILMN_2634167	1.49512e-19	12739	Cldn3	claudin 3
ILMN_1241350	-0.472554	-0.888207	-0.200603	1.45046	ILMN_1241350	1.76591e-19	278180	Vsig4	V-set and immunoglobulin domain containing 4
ILMN_2774486	-0.370094	-0.568314	-0.675909	-0.463974	ILMN_2774486	1.93745e-19	170752	Bco2	beta-carotene oxygenase 2
ILMN_1249046	-0.299373	-0.886408	-1.62749	-0.63004	ILMN_1249046	2.01192e-19	70031	Cmtm8	CKLF-like MARVEL transmembrane domain containing 8
ILMN_2589757	-0.109041	-0.383268	-0.602014	-0.577247	ILMN_2589757	2.01299e-19	239037	Lrit1	leucine-rich repeat, immunoglobulin-like and transmembrane domains 1
ILMN_2894828	0.459522	-0.452142	-0.824336	-2.64772	ILMN_2894828	2.0865e-19	13096	Cyp2c37	cytochrome P450, family 2. subfamily c, polypeptide 37
ILMN_2979237	0.678503	-0.761652	-1.01167	-1.36122	ILMN_2979237	2.17528e-19	14857	Gm3776	glutathione S-transferase, alpha 1 (Ya)
ILMN_1228233	0.202523	-0.56836	-0.901232	-3.35235	ILMN_1228233	2.63612e-19	14862	Gstm1	glutathione S-transferase, mu 1
ILMN_2718314	-0.21767	-1.24317	-1.92151	-0.910603	ILMN_2718314	3.21481e-19	26456	Sema4g	sema domain, immunoglobulin domain (Ig), transmembrane domain (TM) and short cytoplasmic domain, (semaphorin) 4G
ILMN_2604643	0.915048	1.30274	1.19321	0.674632	ILMN_2604643	3.24113e-19	27368	Tbl2	transducin (beta)-like 2
ILMN_1246321	0.449331	-0.338747	-0.675191	-1.96163	ILMN_1246321	3.87347e-19	14867	Gstm6	glutathione S-transferase, mu 6
ILMN_2717470	-0.839903	-1.54427	-2.04626	-0.917672	ILMN_2717470	4.75741e-19	74018	Als2	amyotrophic lateral sclerosis 2 (juvenile)
ILMN_2932164	-0.329073	-1.15196	-1.58346	-1.44161	ILMN_2932164	5.46431e-19	77583	Notum	notum pectinacetylesterase homolog (Drosophila)
ILMN_2612007	1.32125	1.41713	2.32308	0.673568	ILMN_2612007	5.53839e-19	18036	Nfkbib	nuclear factor of kappa light polypeptide gene enhancer in B cells inhibitor, beta
ILMN_2713071	0.166034	0.286794	-0.264122	-1.49593	ILMN_2713071	6.71343e-19	56473	Fads2	fatty acid desaturase 2
ILMN_3160416	-0.529213	-0.626752	-0.633398	-0.522137	ILMN_3160416	7.19341e-19	72852	Mblac2	metallo-beta-lactamase domain containing 2
ILMN_2725429	-1.43856	-1.53573	-1.70834	-0.35649	ILMN_2725429	7.79154e-19	116748	Lsm10	U7 snRNP-specific Sm-like protein LSM10
ILMN_3054840	-0.363271	-1.47917	-1.95699	-1.24647	ILMN_3054840	9.02043e-19	381110	Fam82a1	regulator of microtubule dynamics 2
ILMN_2650266	0.255385	0.695733	0.587017	0.133239	ILMN_2650266	9.40258e-19	320844	Amigo3	adhesion molecule with Ig like domain 3
ILMN_1240770	-0.59072	-2.05878	-2.30231	-1.30079	ILMN_1240770	9.40258e-19	104112	Acly	ATP citrate lyase
ILMN_1252636	-0.858869	-1.64908	-1.91127	-1.21593	ILMN_1252636	9.47733e-19	75104	Mmd2	monocyte to macrophage differentiation-associated 2
ILMN_1252057	1.13777	1.65253	1.59656	1.16493	ILMN_1252057	1.07317e-18	76454	Fbxo31	F-box protein 31
ILMN_2778094	-1.05765	-1.14805	-1.1801	-0.604001	ILMN_2778094	1.10382e-18	66985	Rassf7	Ras association (RalGDS/AF-6) domain family (N-terminal) member 7
ILMN_2623929	-1.18396	-1.27831	-1.46075	-0.678633	ILMN_2623929	1.11311e-18	58239	Dexi	dexamethasone-induced transcript
ILMN_3092125	0.697613	0.990205	1.31655	0.849563	ILMN_3092125	1.1145e-18	22187	Ubb	ubiquitin B
ILMN_1254554	0.204176	0.258974	0.829392	0.0170306	ILMN_1254554	1.23195e-18	68477	Rmnd5a	required for meiotic nuclear division 5 homolog A (S. cerevisiae)
ILMN_2934120	2.75783	2.52331	3.20046	0.632551	ILMN_2934120	1.23195e-18	15077	Hist2h3c1	histone cluster 2, H3c1
ILMN_2912410	-1.29266	-1.45837	-1.68263	-0.810921	ILMN_2912410	1.57741e-18	77996	D730039F16Rik	cutA divalent cation tolerance homolog-like
ILMN_2640348	0.81014	1.22268	1.8717	0.412888	ILMN_2640348	1.64254e-18	69179	Tmem110	transmembrane protein 110
ILMN_2639214	0.777075	1.28892	1.34215	1.75807	ILMN_2639214	2.19223e-18	13113	Cyp3a13	cytochrome P450, family 3, subfamily a, polypeptide 13
ILMN_1248849	0.33317	-0.768964	-1.04612	-1.84624	ILMN_1248849	2.19226e-18	14858	Gsta2	glutathione S-transferase, alpha 2 (Yc2)
ILMN_1218037	-1.38323	-1.51792	-1.37872	-1.20622	ILMN_1218037	2.21289e-18	20776	Tmie	transmembrane inner ear
ILMN_3157823	0.63207	1.05306	1.45885	0.864016	ILMN_3157823	2.47491e-18	22187	Ubb	ubiquitin B
ILMN_2757368	0.013344	1.48634	2.22036	1.24757	ILMN_2757368	2.54966e-18	76737	Creld2	cysteine-rich with EGF-like domains 2
ILMN_3139354	0.422112	0.297447	0.717915	0.101364	ILMN_3139354	2.63036e-18	20399	Sh2b1	SH2B adaptor protein 1
ILMN_2664319	-0.50388	-0.897956	-2.25621	-0.248065	ILMN_2664319	2.76659e-18	54131	Irf3	interferon regulatory factor 3
ILMN_1259822	0.435661	1.04134	1.20479	0.850022	ILMN_1259822	2.76659e-18	140721	Caskin2	CASK-interacting protein 2
ILMN_2793806	-0.979462	-1.09474	-1.94376	0.521042	ILMN_2793806	2.82431e-18	17837	Mug2	murinoglobulin 2
ILMN_2900854	0.0423714	-0.391463	-0.74382	0.06145	ILMN_2900854	3.17088e-18	214944	Mobkl2b	MOB kinase activator 3B
ILMN_3102736	1.65627	0.923564	0.763729	-0.0111474	ILMN_3102736	3.58074e-18	229599	Gm129	circadian associated repressor of transcription
ILMN_2790241	1.42557	1.52402	2.81516	1.20613	ILMN_2790241	3.60252e-18	64209	Herpud1	homocysteine-inducible, endoplasmic reticulum stress-inducible, ubiquitin-like domain member 1
ILMN_2984332	-0.680456	-1.86255	-2.31703	-1.04427	ILMN_2984332	3.66333e-18	15109	Hal	histidine ammonia lyase
ILMN_3160574	-0.353985	-0.226914	-0.222128	0.770087	ILMN_3160574	4.11796e-18	320204	4833442J19Rik	methyltransferase like 20
ILMN_2642012	0.50162	0.738785	1.0819	0.544138	ILMN_2642012	4.11796e-18	74325	Cltb	clathrin, light polypeptide (Lcb)
ILMN_2921215	0.451448	-1.04091	-1.49011	-1.28706	ILMN_2921215	4.13977e-18	105387	Akr1c14	aldo-keto reductase family 1, member C14
ILMN_1223285	0.987967	1.54116	1.30077	0.369479	ILMN_1223285	4.70098e-18	15512	Hspa2	heat shock protein 2
ILMN_2640752	0.329706	-0.786774	-1.2098	-2.31705	ILMN_2640752	4.74758e-18	12623	Ces1g	carboxylesterase 1G
ILMN_2773169	-2.15863	-2.42012	-2.92503	-1.22182	ILMN_2773169	4.78171e-18	14786	Grb7	growth factor receptor bound protein 7
ILMN_2717667	3.25343	2.81282	2.66792	1.71292	ILMN_2717667	4.82586e-18	223775	Pim3	proviral integration site 3
ILMN_2653312	0.0347384	-0.0201414	0.164924	0.814925	ILMN_2653312	4.93423e-18	12166	Bmpr1a	bone morphogenetic protein receptor, type 1A
ILMN_2817883	-0.945688	-1.50139	-2.13339	-1.04106	ILMN_2817883	5.12966e-18	74018	Als2	amyotrophic lateral sclerosis 2 (juvenile)
ILMN_2650275	2.85745	2.72015	3.1059	2.26342	ILMN_2650275	5.33379e-18	72056	1810055G02Rik	RIKEN cDNA 1810055G02 gene
ILMN_2606921	-0.455218	-1.03887	-0.982777	-0.474081	ILMN_2606921	5.73671e-18	83379	Klb	klotho beta
ILMN_2874836	-0.211517	-0.300408	-0.760254	0.809438	ILMN_2874836	6.55122e-18	216871	Gltpd2	glycolipid transfer protein domain containing 2
ILMN_1255439	1.18573	0.851016	1.68842	0.509106	ILMN_1255439	6.88337e-18	211401	Mtss1	metastasis suppressor 1
ILMN_1255511	-1.22568	-1.14681	-1.48806	-0.387864	ILMN_1255511	7.03011e-18	68750	Rreb1	ras responsive element binding protein 1
ILMN_2752782	0.385709	-0.54904	-0.630778	-0.682573	ILMN_2752782	7.38737e-18	208665	Akr1d1	aldo-keto reductase family 1, member D1
ILMN_1216279	-0.966669	-0.945431	-0.790464	0.218918	ILMN_1216279	7.38737e-18	54139	Irf6	interferon regulatory factor 6
ILMN_1214036	1.51979	2.13948	1.79438	1.25364	ILMN_1214036	8.39841e-18	217995	Heatr1	HEAT repeat containing 1
ILMN_1218747	-0.711906	-1.55548	-1.67817	-0.597851	ILMN_1218747	9.28729e-18	104174	Gldc	glycine decarboxylase
ILMN_2726448	0.634062	0.942936	1.27785	0.0354539	ILMN_2726448	9.55268e-18	102774	Bbs4	Bardet-Biedl syndrome 4 (human)
ILMN_2900653	2.02643	1.07404	1.23891	0.220221	ILMN_2900653	9.60429e-18	17873	Gadd45b	growth arrest and DNA-damage-inducible 45 beta
ILMN_2941992	-1.09523	-1.9113	-2.49902	-1.647	ILMN_2941992	1.05216e-17	19165	Psen2	presenilin 2
ILMN_2612868	1.77538	1.22044	0.620079	0.106112	ILMN_2612868	1.05813e-17	214253	Etnk2	ethanolamine kinase 2
ILMN_1223271	1.29887	0.891865	0.378987	0.258483	ILMN_1223271	1.14796e-17	225372	Apbb3	amyloid beta (A4) precursor protein-binding, family B, member 3
ILMN_2859917	-0.355456	-1.02944	-2.11781	-0.529973	ILMN_2859917	1.1514e-17	68777	Tmem53	transmembrane protein 53
ILMN_2657297	3.24631	2.85639	2.8472	1.04431	ILMN_2657297	1.19426e-17	117167	Steap4	STEAP family member 4
ILMN_1234745	2.15079	1.97333	1.33738	0.734321	ILMN_1234745	1.24422e-17	56173	Cldn14	claudin 14
ILMN_2983948	0.0274753	1.63538	2.28401	1.28517	ILMN_2983948	1.28391e-17	76737	Creld2	cysteine-rich with EGF-like domains 2
ILMN_1260456	-0.996763	-1.91349	-1.92829	-0.437786	ILMN_1260456	1.42926e-17	101502	Hsd3b7	hydroxy-delta-5-steroid dehydrogenase, 3 beta- and steroid delta-isomerase 7
ILMN_2632839	0.245328	0.311826	0.495617	-0.564423	ILMN_2632839	1.70276e-17	71774	Shroom1	shroom family member 1
ILMN_1228320	0.0655714	0.223283	0.578064	2.05344	ILMN_1228320	1.75642e-17	18636	Cfp	complement factor properdin
ILMN_2705128	-0.971903	-1.62755	-1.93067	-0.576969	ILMN_2705128	1.77601e-17	17828	Muted	biogenesis of lysosomal organelles complex-1, subunit 5, muted
ILMN_2956871	0.167113	-0.343655	-0.595917	-0.159832	ILMN_2956871	1.8135e-17	27404	Abca8b	ATP-binding cassette, sub-family A (ABC1), member 8b
ILMN_2655595	1.09922	1.16105	1.79584	0.270732	ILMN_2655595	1.90164e-17	12909	Crcp	calcitonin gene-related peptide-receptor component protein
ILMN_2727490	-0.81952	-0.883905	-1.03941	-0.478053	ILMN_2727490	2.08093e-17	58239	Dexi	dexamethasone-induced transcript
ILMN_3136540	2.67553	2.48963	2.99931	0.411182	ILMN_3136540	2.11661e-17	15077	Hist2h3c1	histone cluster 2, H3c1
ILMN_2764301	-0.672718	-0.791393	-1.11412	-1.19306	ILMN_2764301	2.13466e-17	77697	Mmab	methylmalonic aciduria (cobalamin deficiency) type B homolog (human)
ILMN_1249759	1.34878	1.01736	0.924661	0.265055	ILMN_1249759	2.24799e-17	16169	Il15ra	interleukin 15 receptor, alpha chain
ILMN_2687032	1.01018	1.4598	1.65402	1.15481	ILMN_2687032	2.26357e-17	76454	Fbxo31	F-box protein 31
ILMN_2868133	0.857783	1.02445	1.75222	1.62452	ILMN_2868133	2.28092e-17	14465	Gata6	GATA binding protein 6
ILMN_2600744	2.25556	1.56176	1.66216	-0.654109	ILMN_2600744	2.31099e-17	19734	Rgs16	regulator of G-protein signaling 16
ILMN_2790246	1.44674	1.57597	3.01214	1.33052	ILMN_2790246	2.4279e-17	64209	Herpud1	homocysteine-inducible, endoplasmic reticulum stress-inducible, ubiquitin-like domain member 1
ILMN_2742152	2.83924	2.66244	2.82232	0.41345	ILMN_2742152	2.64064e-17	13197	Gadd45a	growth arrest and DNA-damage-inducible 45 alpha
ILMN_2964344	1.07844	1.31985	1.22838	1.0153	ILMN_2964344	2.722e-17	224897	Dpp9	dipeptidylpeptidase 9
ILMN_1216388	0.306702	0.966452	1.28981	0.40009	ILMN_1216388	2.722e-17	66663	Uba5	ubiquitin-like modifier activating enzyme 5
ILMN_3136056	-0.966524	-0.970064	-1.66094	-0.250025	ILMN_3136056	2.796e-17	20239	Atxn2	ataxin 2
ILMN_2685043	-1.02717	-1.37598	-1.85378	0.422863	ILMN_2685043	2.84696e-17	17837	Mug2	murinoglobulin 2
ILMN_2965612	0.206718	-0.503872	-0.899059	-0.0226445	ILMN_2965612	2.84696e-17	76184	Abca6	ATP-binding cassette, sub-family A (ABC1), member 6
ILMN_2885277	2.40824	3.07019	3.19457	2.95776	ILMN_2885277	3.1707e-17	18113	Nnmt	nicotinamide N-methyltransferase
ILMN_2903455	0.460233	-0.465397	-0.903962	-1.39751	ILMN_2903455	3.48951e-17	192166	Sardh	sarcosine dehydrogenase
ILMN_2800256	0.965568	1.59153	1.26764	0.832714	ILMN_2800256	3.63984e-17	217995	Heatr1	HEAT repeat containing 1
ILMN_1241035	0.441043	0.964607	1.45391	0.451481	ILMN_1241035	4.9895e-17	109129	Mmadhc	methylmalonic aciduria (cobalamin deficiency) cblD type, with homocystinuria
ILMN_2650902	-0.122828	-0.596697	-0.72592	-0.325928	ILMN_2650902	5.22783e-17	103844	Inca1	inhibitor of CDK, cyclin A1 interacting protein 1
ILMN_2771237	2.15284	2.36955	2.27813	1.94339	ILMN_2771237	5.22783e-17	16803	Lbp	lipopolysaccharide binding protein
ILMN_1248507	0.425691	-0.3919	-0.984923	-0.189937	ILMN_1248507	5.23199e-17	93673	Cml2	camello-like 2
ILMN_1255177	0.225762	1.05383	0.646639	1.24796	ILMN_1255177	5.23199e-17	72599	Pdia5	protein disulfide isomerase associated 5
ILMN_2684397	0.109986	-0.650466	-0.729399	-0.353885	ILMN_2684397	5.51561e-17	378937	Lrrc24	leucine rich repeat containing 24
ILMN_2730054	0.850015	1.8123	2.44533	0.64605	ILMN_2730054	5.60596e-17	16625	Serpina3c	serine (or cysteine) peptidase inhibitor, clade A, member 3C
ILMN_1224883	-0.106455	-0.264788	0.985951	0.429006	ILMN_1224883	6.25401e-17	22782	Slc30a1	solute carrier family 30 (zinc transporter), member 1
ILMN_2628178	2.60581	3.21164	3.33871	0.322533	ILMN_2628178	6.79284e-17	216233	Socs2	suppressor of cytokine signaling 2
ILMN_2663996	1.06645	1.33627	0.444195	-0.43406	ILMN_2663996	7.20951e-17	66825	Rnf186	ring finger protein 186
ILMN_2798753	1.06304	1.3631	1.88227	0.728621	ILMN_2798753	7.22831e-17	230737	Gnl2	guanine nucleotide binding protein-like 2 (nucleolar)
ILMN_3131679	1.62186	1.17531	0.647114	-0.76965	ILMN_3131679	7.85075e-17	24110	Usp18	ubiquitin specific peptidase 18
ILMN_2712075	5.40638	6.03615	5.94721	5.83119	ILMN_2712075	8.55548e-17	16819	Lcn2	lipocalin 2
ILMN_2854157	-1.24152	-2.03378	-1.44299	-1.44171	ILMN_2854157	9.01404e-17	11833	Aqp8	aquaporin 8
ILMN_2771641	-0.354748	-0.837637	-1.23523	-0.507559	ILMN_2771641	9.1898e-17	237320	Aldh8a1	aldehyde dehydrogenase 8 family, member A1
ILMN_1228031	1.17142	1.12345	0.966047	0.30661	ILMN_1228031	9.32354e-17	18218	Dusp8	dual specificity phosphatase 8
ILMN_2646296	1.90171	1.71936	1.96606	1.69258	ILMN_2646296	9.76148e-17	52829	D4Bwg0951e	leucine rich adaptor protein 1-like
ILMN_2947568	2.39183	2.09289	2.30706	0.240633	ILMN_2947568	1.06971e-16	13197	Gadd45a	growth arrest and DNA-damage-inducible 45 alpha
ILMN_2791952	-1.55382	-1.55441	-1.68685	-1.31795	ILMN_2791952	1.07698e-16	55927	Hes6	hairy and enhancer of split 6
ILMN_2698004	-0.980581	-1.79768	-2.66043	-1.50824	ILMN_2698004	1.19376e-16	103988	Gck	glucokinase
ILMN_2625280	-0.0584548	-0.781359	-0.868062	-0.484797	ILMN_2625280	1.20695e-16	50915	Grb14	growth factor receptor bound protein 14
ILMN_2531773	0.27131	0.280805	0.229611	1.45239	ILMN_2531773	1.25437e-16	232400	BC048546	cDNA sequence BC048546
ILMN_2630047	-0.497907	-1.06677	-1.54575	-4.1686	ILMN_2630047	1.26479e-16	12350	Car3	carbonic anhydrase 3
ILMN_2614752	-1.2903	-1.44437	-2.41003	-1.92912	ILMN_2614752	1.34724e-16	170439	Elovl6	ELOVL family member 6, elongation of long chain fatty acids (yeast)
ILMN_1217590	0.047369	-0.788016	-1.83658	-0.652059	ILMN_1217590	1.40028e-16	20768	Sephs2	selenophosphate synthetase 2
ILMN_2636624	0.393016	0.996373	2.10424	0.961635	ILMN_2636624	1.45722e-16	75750	Slc10a6	solute carrier family 10 (sodium/bile acid cotransporter family), member 6
ILMN_1238266	0.0635667	0.364137	0.0107496	1.28382	ILMN_1238266	1.45734e-16	17194	Mbl1	mannose-binding lectin (protein A) 1
ILMN_2649291	-0.55541	-1.25048	-1.99496	-0.819222	ILMN_2649291	1.63172e-16	16889	Lipa	lysosomal acid lipase A
ILMN_3076864	0.209864	0.347596	1.15866	0.0535862	ILMN_3076864	1.67049e-16	17129	Smad5	SMAD family member 5
ILMN_2758509	-0.780235	-2.0311	-3.17035	-2.26017	ILMN_2758509	2.14662e-16	27413	Abcb11	ATP-binding cassette, sub-family B (MDR/TAP), member 11
ILMN_2707017	-1.01648	-1.63014	-2.48616	-1.23245	ILMN_2707017	2.21674e-16	67815	Sec14l2	SEC14-like 2 (S. cerevisiae)
ILMN_2608145	-1.21535	-1.39768	-1.56756	-0.967796	ILMN_2608145	2.26178e-16	72748	Hdhd3	haloacid dehalogenase-like hydrolase domain containing 3
ILMN_2648618	0.247247	0.874176	0.783324	0.228302	ILMN_2648618	2.28304e-16	66251	Arfgap3	ADP-ribosylation factor GTPase activating protein 3
ILMN_2711839	1.27296	1.26632	1.2137	0.829479	ILMN_2711839	2.46682e-16	213053	Slc39a14	solute carrier family 39 (zinc transporter), member 14
ILMN_2731963	0.32395	0.258646	-1.01721	-2.82	ILMN_2731963	2.74466e-16	14262	Fmo3	flavin containing monooxygenase 3
ILMN_2678127	-0.188886	0.568607	1.22579	0.456591	ILMN_2678127	3.09454e-16	108089	Rnf144a	ring finger protein 144A
ILMN_3106592	0.348481	1.03199	1.35769	0.762262	ILMN_3106592	3.15174e-16	53901	Rcan2	regulator of calcineurin 2
ILMN_1235437	-0.968983	-1.02029	-1.60382	-0.317347	ILMN_1235437	3.22344e-16	20239	Atxn2	ataxin 2
ILMN_2618176	4.26137	3.83341	3.62362	3.48411	ILMN_2618176	3.28655e-16	12702	Socs3	suppressor of cytokine signaling 3
ILMN_3029489	1.79472	1.00565	0.985253	-0.099337	ILMN_3029489	3.35297e-16	229599	Gm129	circadian associated repressor of transcription
ILMN_2944272	-0.254824	-1.02147	-1.90559	-0.925716	ILMN_2944272	3.88781e-16	207781	C2cd2	C2 calcium-dependent domain containing 2
ILMN_1216168	0.563936	0.22493	0.0825792	0.111206	ILMN_1216168	3.93702e-16	68955	Srrm4	serine/arginine repetitive matrix 4
ILMN_2921383	0.00166506	-0.489339	-1.39157	-4.0134	ILMN_2921383	4.35277e-16	12401	Serpina6	serine (or cysteine) peptidase inhibitor, clade A, member 6
ILMN_1219154	3.40707	3.17624	3.21269	3.05584	ILMN_1219154	4.41479e-16	17750	Mt2	metallothionein 2
ILMN_2612774	-1.6587	-1.83072	-2.13595	-1.22376	ILMN_2612774	4.52897e-16	231801	Agfg2	ArfGAP with FG repeats 2
ILMN_2598766	-0.320629	-0.293613	-0.159169	0.823266	ILMN_2598766	4.88441e-16	19130	Prox1	prospero homeobox 1
ILMN_1242352	-0.379335	-0.953642	-1.50443	-0.811567	ILMN_1242352	4.964e-16	66659	Acp6	acid phosphatase 6, lysophosphatidic
ILMN_1245272	-0.89781	-1.03466	-1.21601	-1.24744	ILMN_1245272	5.17084e-16	231070	Insig1	insulin induced gene 1
ILMN_1227398	1.85121	1.2287	2.16478	0.313609	ILMN_1227398	5.4027e-16	11606	Agt	angiotensinogen (serpin peptidase inhibitor, clade A, member 8)
ILMN_1245913	-0.782127	-1.84353	-2.55271	-1.70972	ILMN_1245913	5.58018e-16	68371	Pbld1	phenazine biosynthesis-like protein domain containing 1
ILMN_1245217	-0.164897	-0.78115	-0.851285	-2.56347	ILMN_1245217	5.99883e-16	107141	Cyp2c50	cytochrome P450, family 2, subfamily c, polypeptide 50
ILMN_3138685	-0.294827	-0.318675	-0.693607	-2.39585	ILMN_3138685	6.13798e-16	14859	Gsta3	glutathione S-transferase, alpha 3
ILMN_1214066	0.859266	0.696488	0.458741	0.445328	ILMN_1214066	6.28496e-16	224674	Slc37a1	solute carrier family 37 (glycerol-3-phosphate transporter), member 1
ILMN_2776952	0.754662	1.22159	1.37468	0.374291	ILMN_2776952	6.57417e-16	11792	Apex1	apurinic/apyrimidinic endonuclease 1
ILMN_2644827	-1.23958	-0.970626	0.27588	-2.18197	ILMN_2644827	6.88778e-16	171281	Acot3	acyl-CoA thioesterase 3
ILMN_1215862	1.46382	2.50649	2.88332	-1.17998	ILMN_1215862	7.43771e-16	17329	Cxcl9	chemokine (C-X-C motif) ligand 9
ILMN_2606693	-0.917395	-1.13073	-1.29677	-1.44116	ILMN_2606693	7.47074e-16	231070	Insig1	insulin induced gene 1
ILMN_2777598	-0.681116	-1.06125	-1.55579	-0.160321	ILMN_2777598	7.53276e-16	13864	Nr2f6	nuclear receptor subfamily 2, group F, member 6
ILMN_2749717	1.92664	1.68722	1.07797	0.634504	ILMN_2749717	7.60246e-16	12051	Bcl3	B cell leukemia/lymphoma 3
ILMN_1244631	-0.174231	-0.981281	-1.47473	-1.41973	ILMN_1244631	8.23304e-16	216558	Ugp2	UDP-glucose pyrophosphorylase 2
ILMN_1214514	0.800339	0.829552	0.983003	0.542038	ILMN_1214514	8.273e-16	213053	Slc39a14	solute carrier family 39 (zinc transporter), member 14
ILMN_1253323	-0.719027	-0.765604	-0.748205	-0.180561	ILMN_1253323	8.273e-16	28042	Ept1	ethanolaminephosphotransferase 1 (CDP-ethanolamine-specific)
ILMN_2648967	1.06132	1.20436	4.28586	1.07117	ILMN_2648967	8.57608e-16	66412	Arrdc4	arrestin domain containing 4
ILMN_2803249	-0.545799	-0.674932	-1.52059	-4.15255	ILMN_2803249	8.65908e-16	21743	Inmt	indolethylamine N-methyltransferase
ILMN_1219244	-0.0951242	-0.543379	-0.998491	-0.179533	ILMN_1219244	8.98028e-16	234683	Elmo3	engulfment and cell motility 3
ILMN_2918907	-0.707357	-0.822428	-1.07175	-0.432544	ILMN_2918907	1.0197e-15	328949	Mcc	mutated in colorectal cancers
ILMN_2846775	2.41897	2.60204	2.97582	1.59763	ILMN_2846775	1.02747e-15	12575	Cdkn1a	cyclin-dependent kinase inhibitor 1A (P21)
ILMN_2623451	0.0727232	0.113545	0.640945	-0.0687153	ILMN_2623451	1.0863e-15	67661	Ift172	intraflagellar transport 172
ILMN_1230739	4.98244	4.34445	4.01953	2.94421	ILMN_1230739	1.09315e-15	16006	Igfbp1	insulin-like growth factor binding protein 1
ILMN_2782794	0.260482	0.413799	0.377236	1.5313	ILMN_2782794	1.09583e-15	12269	C4bp	complement component 4 binding protein
ILMN_1232170	-0.446812	-0.684373	-1.27306	-0.178819	ILMN_1232170	1.10657e-15	171508	Creld1	cysteine-rich with EGF-like domains 1
ILMN_2926661	-0.50763	-0.857908	-1.73126	-1.41624	ILMN_2926661	1.17504e-15	12355	Nr1i3	nuclear receptor subfamily 1, group I, member 3
ILMN_1245352	-1.71032	-1.33091	-1.51174	-1.46984	ILMN_1245352	1.2002e-15	245038	Dclk3	doublecortin-like kinase 3
ILMN_1257251	-1.0442	-0.930637	-0.885133	-0.720157	ILMN_1257251	1.20358e-15	234723	Txnl4b	thioredoxin-like 4B
ILMN_2648292	2.68889	2.62039	2.9945	0.701167	ILMN_2648292	1.27583e-15	15081	H3f3b	H3 histone, family 3B
ILMN_1212612	0.163771	0.539121	0.768449	0.270027	ILMN_1212612	1.29479e-15	53901	Rcan2	regulator of calcineurin 2
ILMN_2879534	-0.814242	-0.85794	-0.950489	-0.279179	ILMN_2879534	1.39666e-15	56219	Extl1	exostoses (multiple)-like 1
ILMN_1254551	2.09107	1.97385	1.0509	0.928641	ILMN_1254551	1.39666e-15	217684	4933426M11Rik	RIKEN cDNA 4933426M11 gene
ILMN_1253008	-0.667791	-0.880349	-1.42368	-1.18794	ILMN_1253008	1.58956e-15	110460	Acat2	acetyl-Coenzyme A acetyltransferase 2
ILMN_2855315	-1.11107	-0.945494	1.23094	-0.359847	ILMN_2855315	1.60421e-15	50708	Hist1h1c	histone cluster 1, H1c
ILMN_1234702	0.706588	1.21113	0.933529	-0.0800096	ILMN_1234702	1.60524e-15	108682	Gpt2	glutamic pyruvate transaminase (alanine aminotransferase) 2
ILMN_2977129	-0.0847537	-0.265141	-0.807115	0.835705	ILMN_2977129	1.62382e-15	54670	Atp8b1	ATPase, class I, type 8B, member 1
ILMN_2724415	-0.640608	-0.696488	-0.937449	0.132996	ILMN_2724415	1.73203e-15	66294	Fam3a	family with sequence similarity 3, member A
ILMN_2702016	-0.319507	-0.809598	-1.23603	0.116675	ILMN_2702016	1.87676e-15	67017	2010011I20Rik	family with sequence similarity 210, member B
ILMN_1256775	1.20394	0.964367	0.616781	-1.80472	ILMN_1256775	1.87676e-15	21835	Thrsp	thyroid hormone responsive
ILMN_2462988	1.56159	0.671586	-0.342392	-2.28523	ILMN_2462988	1.87898e-15	76654	Upp2	uridine phosphorylase 2
ILMN_2880536	-0.0142404	0.885664	2.06582	1.04929	ILMN_2880536	1.8956e-15	80914	Uck2	uridine-cytidine kinase 2
ILMN_2713638	1.20619	0.936216	0.987471	0.359053	ILMN_2713638	1.96649e-15	63857	Bcmo1	beta-carotene oxygenase 1
ILMN_2797322	0.760538	0.843626	0.945976	0.165478	ILMN_2797322	2.06565e-15	75210	Prr3	proline-rich polypeptide 3
ILMN_2868838	-0.169595	0.073587	0.929129	0.078178	ILMN_2868838	2.07674e-15	240675	Vwa2	von Willebrand factor A domain containing 2
ILMN_2862470	-0.0436545	-0.629829	-0.840288	-2.27717	ILMN_2862470	2.1005e-15	14863	Gstm2	glutathione S-transferase, mu 2
ILMN_2884610	0.00837558	0.6592	1.05937	0.698605	ILMN_2884610	2.10732e-15	71910	Ppapdc1b	phosphatidic acid phosphatase type 2 domain containing 1B
ILMN_1230505	-0.551091	-1.06134	-1.37274	-0.942993	ILMN_1230505	2.12475e-15	67217	2810055F11Rik	L-3-hydroxyproline dehydratase (trans-)
ILMN_2725927	2.34203	2.98812	3.3051	1.46107	ILMN_2725927	2.17042e-15	20715	Serpina3g	serine (or cysteine) peptidase inhibitor, clade A, member 3G
ILMN_1230890	0.521479	0.393406	-0.429628	-1.03482	ILMN_1230890	2.28224e-15	14263	Fmo5	flavin containing monooxygenase 5
ILMN_1242013	-0.0505387	0.470079	1.28732	0.376619	ILMN_1242013	2.37879e-15	80914	Uck2	uridine-cytidine kinase 2
ILMN_2864416	-0.982425	-0.904793	-0.919202	-0.21865	ILMN_2864416	2.38009e-15	235636	Rtp3	receptor transporter protein 3
ILMN_1243944	0.240524	-0.313084	-0.617161	-0.412809	ILMN_1243944	2.46843e-15	26874	Abcd2	ATP-binding cassette, sub-family D (ALD), member 2
ILMN_2918114	0.427383	0.750203	0.871834	0.232707	ILMN_2918114	2.62021e-15	11792	Apex1	apurinic/apyrimidinic endonuclease 1
ILMN_2647594	0.25171	0.664583	1.1257	0.326575	ILMN_2647594	2.69865e-15	16000	Igf1	insulin-like growth factor 1
ILMN_1229547	-1.32805	-2.02438	-1.88986	-0.0760288	ILMN_1229547	2.71841e-15	100689	Spon2	spondin 2, extracellular matrix protein
ILMN_2810963	-0.974333	-1.46612	-2.10314	-0.659051	ILMN_2810963	2.83948e-15	66259	Camk2n1	calcium/calmodulin-dependent protein kinase II inhibitor 1
ILMN_2458184	1.52558	0.800294	-0.0217454	-1.38042	ILMN_2458184	2.90219e-15	76654	Upp2	uridine phosphorylase 2
ILMN_2682063	-0.915309	-1.22176	-1.7078	-0.424529	ILMN_2682063	2.9348e-15	66510	Rnf181	ring finger protein 181
ILMN_2595430	0.141202	-0.324494	-0.501716	-0.3811	ILMN_2595430	3.00582e-15	140492	Kcnn2	potassium intermediate/small conductance calcium-activated channel, subfamily N, member 2
ILMN_3008068	0.733109	1.09995	1.71779	2.24153	ILMN_3008068	3.06583e-15	71145	Scara5	scavenger receptor class A, member 5 (putative)
ILMN_2592767	0.0548157	-0.325278	-0.669663	-0.317016	ILMN_2592767	3.13776e-15	78914	Nadsyn1	NAD synthetase 1
ILMN_2758803	-0.629571	-0.41585	-1.92221	-0.335483	ILMN_2758803	3.13776e-15	75541	1700019G17Rik	RIKEN cDNA 1700019G17 gene
ILMN_2959956	-0.31179	-0.466465	-0.673435	-0.69616	ILMN_2959956	3.13776e-15	77697	Mmab	methylmalonic aciduria (cobalamin deficiency) type B homolog (human)
ILMN_1225901	-0.206624	-1.21867	-1.48738	-1.04764	ILMN_1225901	3.32084e-15	66333	Aqp11	aquaporin 11
ILMN_2725781	0.118438	-0.412667	-1.07592	0.16511	ILMN_2725781	3.85459e-15	27409	Abcg5	ATP-binding cassette, sub-family G (WHITE), member 5
ILMN_2671235	0.269793	-0.550839	-1.15588	-0.463766	ILMN_2671235	3.94015e-15	17912	Myo1b	myosin IB
ILMN_2671165	-0.222912	-1.36641	-1.34006	-1.34457	ILMN_2671165	4.0334e-15	94179	Krt23	keratin 23
ILMN_2590896	0.544409	-0.207929	-0.696986	-0.753357	ILMN_2590896	4.85682e-15	50799	Slc25a13	solute carrier family 25 (mitochondrial carrier, adenine nucleotide translocator), member 13
ILMN_2940135	-0.326581	-0.750926	-1.47259	-0.0701839	ILMN_2940135	5.22731e-15	171284	Timd2	T cell immunoglobulin and mucin domain containing 2
ILMN_2780848	0.782521	1.00456	0.942696	0.131411	ILMN_2780848	5.34422e-15	29816	Hip1r	huntingtin interacting protein 1 related
ILMN_1222036	-0.940879	-0.989008	-1.0582	-0.697546	ILMN_1222036	5.54549e-15	71904	Paqr7	progestin and adipoQ receptor family member VII
ILMN_2503318	0.239692	0.864922	0.498068	0.104618	ILMN_2503318	5.5593e-15	56041	Uso1	USO1 vesicle docking factor
ILMN_2620844	1.46293	1.60123	1.11261	1.08194	ILMN_2620844	5.83794e-15	98985	Clp1	CLP1, cleavage and polyadenylation factor I subunit
ILMN_2605013	0.905803	0.989083	0.0424941	-0.158794	ILMN_2605013	6.09786e-15	103655	Sec14l4	SEC14-like 4 (S. cerevisiae)
ILMN_2433990	1.43899	0.906073	0.440092	-0.501727	ILMN_2433990	6.17036e-15	24110	Usp18	ubiquitin specific peptidase 18
ILMN_2596961	-0.715549	-0.728646	-1.33189	-0.3479	ILMN_2596961	6.2127e-15	228607	Mavs	mitochondrial antiviral signaling protein
ILMN_2895312	0.769312	1.08507	0.736217	0.451279	ILMN_2895312	6.27803e-15	108112	Eif4ebp3	eukaryotic translation initiation factor 4E binding protein 3
ILMN_2718330	2.44596	2.43427	1.67608	0.728028	ILMN_2718330	6.50809e-15	12700	Cish	cytokine inducible SH2-containing protein
ILMN_2697499	-0.112951	-0.0680016	0.0404198	1.47596	ILMN_2697499	6.50941e-15	56741	Igdcc4	immunoglobulin superfamily, DCC subclass, member 4
ILMN_2982764	0.173042	-0.380371	-0.509456	-1.34646	ILMN_2982764	6.54349e-15	72094	Ugt2a3	UDP glucuronosyltransferase 2 family, polypeptide A3
ILMN_2976159	-0.899107	-1.95427	-1.94585	-1.3993	ILMN_2976159	6.94126e-15	381269	Mreg	melanoregulin
ILMN_1256412	0.61916	0.619567	1.38742	0.0985031	ILMN_1256412	7.50573e-15	20399	Sh2b1	SH2B adaptor protein 1
ILMN_1258360	0.183708	-0.685773	-1.03914	-0.376096	ILMN_1258360	7.55601e-15	69352	Necab1	N-terminal EF-hand calcium binding protein 1
ILMN_2784078	-0.393307	-0.863972	-0.97454	-0.733615	ILMN_2784078	7.68373e-15	17388	Mmp15	matrix metallopeptidase 15
ILMN_2888940	0.362783	0.616149	0.674171	0.852727	ILMN_2888940	7.74031e-15	69187	Erp27	endoplasmic reticulum protein 27
ILMN_2759088	-0.176396	-0.702937	-0.984504	-0.590745	ILMN_2759088	8.29927e-15	70113	Odf3b	outer dense fiber of sperm tails 3B
ILMN_2454204	0.690557	0.928286	1.96726	0.250196	ILMN_2454204	8.45165e-15	79201	Tnfrsf23	tumor necrosis factor receptor superfamily, member 23
ILMN_2634295	-1.13197	-1.32915	-1.84512	-1.12531	ILMN_2634295	8.66545e-15	18120	Mrpl49	mitochondrial ribosomal protein L49
ILMN_2708190	0.283623	-0.658217	-0.898804	-1.2073	ILMN_2708190	8.70745e-15	30924	Angptl3	angiopoietin-like 3
ILMN_1252621	0.315401	0.628479	0.758762	0.060264	ILMN_1252621	8.94883e-15	101142	Itfg2	integrin alpha FG-GAP repeat containing 2
ILMN_1214092	-0.148485	-0.638117	-1.69117	-0.738468	ILMN_1214092	9.07192e-15	268566	Gphn	gephyrin
ILMN_2470983	0.657514	0.682443	1.09098	0.0407808	ILMN_2470983	9.31789e-15	50500	Ttpa	tocopherol (alpha) transfer protein
ILMN_2733733	3.11578	2.69799	1.83757	0.965838	ILMN_2733733	9.67614e-15	24088	Tlr2	toll-like receptor 2
ILMN_2943135	0.472397	0.461859	-1.0028	-3.2375	ILMN_2943135	1.00229e-14	14262	Fmo3	flavin containing monooxygenase 3
ILMN_2661650	-0.251308	-0.791384	-2.06852	-0.613492	ILMN_2661650	1.0694e-14	70335	Reep6	receptor accessory protein 6
ILMN_2775723	-0.777839	-1.1871	-2.29806	-0.386379	ILMN_2775723	1.07882e-14	237320	Aldh8a1	aldehyde dehydrogenase 8 family, member A1
ILMN_2831669	-0.431369	-1.35007	-1.58928	-0.736946	ILMN_2831669	1.1303e-14	240549	Gm4952	predicted gene 4952
ILMN_2847332	-0.973027	-1.82263	-0.941928	-1.99265	ILMN_2847332	1.15088e-14	68041	Mid1ip1	Mid1 interacting protein 1 (gastrulation specific G12-like (zebrafish))
ILMN_2728473	1.00194	1.50626	1.41071	1.67282	ILMN_2728473	1.15808e-14	20717	Serpina3m	serine (or cysteine) peptidase inhibitor, clade A, member 3M
ILMN_2910990	-0.249099	-0.652546	-1.68706	-0.685763	ILMN_2910990	1.37083e-14	268566	Gphn	gephyrin
ILMN_2619044	0.0641786	0.178967	0.670068	0.207368	ILMN_2619044	1.37282e-14	194401	Mical3	microtubule associated monooxygenase, calponin and LIM domain containing 3
ILMN_2685124	-0.24859	-0.524636	-1.02008	-0.374616	ILMN_2685124	1.44686e-14	116891	Derl2	Der1-like domain family, member 2
ILMN_1240256	1.35768	1.78322	1.73613	0.521376	ILMN_1240256	1.47167e-14	26941	Slc9a3r1	solute carrier family 9 (sodium/hydrogen exchanger), member 3 regulator 1
ILMN_3161543	1.18926	0.806983	-0.0456855	0.0744284	ILMN_3161543	1.70943e-14	56489	Ikbke	inhibitor of kappaB kinase epsilon
ILMN_2906847	0.308609	0.961516	1.38237	0.465191	ILMN_2906847	1.70943e-14	20333	Sec22b	SEC22 vesicle trafficking protein homolog B (S. cerevisiae)
ILMN_2685125	-0.0889979	-0.432509	-1.0258	-0.210635	ILMN_2685125	1.73451e-14	116891	Derl2	Der1-like domain family, member 2
ILMN_2879746	-0.522817	-1.75995	-1.9374	0.144114	ILMN_2879746	1.75983e-14	16796	Lasp1	LIM and SH3 protein 1
ILMN_2984219	0.281913	0.31812	0.285531	1.46018	ILMN_2984219	1.76333e-14	232400	BC048546	cDNA sequence BC048546
ILMN_1248072	0.431751	-0.49216	-0.908631	-0.525946	ILMN_1248072	1.79682e-14	21763	Tex2	testis expressed gene 2
ILMN_2732747	-0.0349904	0.526353	0.888892	-0.129838	ILMN_2732747	1.82051e-14	217012	Unc45b	unc-45 homolog B (C. elegans)
ILMN_2705131	-0.938704	-1.54175	-1.73008	-0.639673	ILMN_2705131	1.85281e-14	17828	Muted	biogenesis of lysosomal organelles complex-1, subunit 5, muted
ILMN_3155363	-0.3518	-0.861319	-0.74716	-0.195861	ILMN_3155363	1.96038e-14	19041	Ppl	periplakin
ILMN_3140383	0.35368	0.582899	0.437291	0.174371	ILMN_3140383	1.97061e-14	15512	Hspa2	heat shock protein 2
ILMN_2827081	-1.24832	-2.02522	-2.26108	-1.81527	ILMN_2827081	2.02958e-14	27219	Sgk2	serum/glucocorticoid regulated kinase 2
ILMN_2758562	1.16509	1.34887	0.483799	0.705499	ILMN_2758562	2.02958e-14	106766	Stap2	signal transducing adaptor family member 2
ILMN_2878501	1.38883	1.25059	1.20488	0.373632	ILMN_2878501	2.11876e-14	83814	Nedd4l	neural precursor cell expressed, developmentally down-regulated gene 4-like
ILMN_3132898	-0.67814	-1.59968	-1.90483	-0.434578	ILMN_3132898	2.2549e-14	66090	Ypel3	yippee-like 3 (Drosophila)
ILMN_2604179	-0.674429	-1.12794	-1.24736	-0.452758	ILMN_2604179	2.27005e-14	237387	Lrrc3	leucine rich repeat containing 3
ILMN_1255497	1.96773	1.24677	1.24235	1.23719	ILMN_1255497	2.31504e-14	231691	Sds	serine dehydratase
ILMN_3096144	0.9009	1.01557	1.26536	0.62725	ILMN_3096144	2.33794e-14	20848	Stat3	signal transducer and activator of transcription 3
ILMN_2873750	-0.711902	-1.59001	-1.73317	-0.584234	ILMN_2873750	2.33794e-14	104174	Gldc	glycine decarboxylase
ILMN_2815506	-0.298935	-0.273788	-0.907865	-3.17666	ILMN_2815506	2.49094e-14	14431	Gamt	guanidinoacetate methyltransferase
ILMN_2458185	1.72358	0.908505	-0.121217	-1.40887	ILMN_2458185	2.49094e-14	76654	Upp2	uridine phosphorylase 2
ILMN_2734290	-0.203082	-0.451107	-1.08227	0.00505861	ILMN_2734290	2.49094e-14	104771	Jkamp	JNK1/MAPK8-associated membrane protein
ILMN_2607926	0.475075	0.972209	1.56789	0.431851	ILMN_2607926	2.56307e-14	66913	Kdelr2	KDEL (Lys-Asp-Glu-Leu) endoplasmic reticulum protein retention receptor 2
ILMN_2806065	0.19667	0.46766	0.887726	0.00174541	ILMN_2806065	2.63835e-14	56642	Ankrd2	ankyrin repeat domain 2 (stretch responsive muscle)
ILMN_1258323	-0.143881	-0.701064	-0.794361	-1.19167	ILMN_1258323	2.6504e-14	28250	Slco1a4	solute carrier organic anion transporter family, member 1a4
ILMN_2626098	0.112973	-0.314578	-0.578276	-0.79981	ILMN_2626098	2.73867e-14	244416	Ppp1r3b	protein phosphatase 1, regulatory (inhibitor) subunit 3B
ILMN_2596970	0.623998	0.899114	0.999208	0.249848	ILMN_2596970	2.79135e-14	67846	Tmem39a	transmembrane protein 39a
ILMN_2607066	0.332886	0.783775	0.585995	0.816206	ILMN_2607066	2.97824e-14	72599	Pdia5	protein disulfide isomerase associated 5
ILMN_2801427	-0.159311	-0.623326	-1.24291	-0.504928	ILMN_2801427	3.02855e-14	70031	Cmtm8	CKLF-like MARVEL transmembrane domain containing 8
ILMN_2757807	-1.7811	-1.94855	-2.22394	-1.13525	ILMN_2757807	3.08428e-14	235493	BC031353	family with sequence similarity 214, member A
ILMN_1257965	0.92913	1.13265	1.60741	0.822385	ILMN_1257965	3.12563e-14	16828	Ldha	lactate dehydrogenase A
ILMN_1227404	-0.0241784	0.244224	-0.0959789	1.16875	ILMN_1227404	3.43443e-14	110382	C8b	complement component 8, beta polypeptide
ILMN_2620053	-0.296747	-0.525528	-0.637863	-0.432556	ILMN_2620053	3.44921e-14	74018	Als2	amyotrophic lateral sclerosis 2 (juvenile)
ILMN_2761181	-0.428783	-0.704982	-1.01633	-0.332325	ILMN_2761181	3.56118e-14	67851	1700021F05Rik	RIKEN cDNA 1700021F05 gene
ILMN_2727481	0.368806	0.39361	0.182925	-0.54191	ILMN_2727481	3.56886e-14	114301	Palmd	palmdelphin
ILMN_2633096	0.438732	-0.188462	-0.450833	-1.43266	ILMN_2633096	3.65772e-14	14867	Gstm6	glutathione S-transferase, mu 6
ILMN_2949275	-0.755714	-0.749374	-0.605657	-0.127515	ILMN_2949275	3.65772e-14	232337	Zfp637	zinc finger protein 637
ILMN_2615920	-0.0904499	-0.556337	-0.635152	-0.451073	ILMN_2615920	3.67866e-14	68044	Chac2	ChaC, cation transport regulator 2
ILMN_2759058	0.900339	0.959825	1.70627	-0.231191	ILMN_2759058	3.71549e-14	22644	Rnf103	ring finger protein 103
ILMN_3095059	-0.363726	-0.450302	-1.08639	0.314064	ILMN_3095059	3.78799e-14	66980	Zdhhc6	zinc finger, DHHC domain containing 6
ILMN_2652414	0.00832986	-0.586271	-0.819344	-0.328957	ILMN_2652414	3.87095e-14	52589	Ncald	neurocalcin delta
ILMN_1250531	-0.80967	-1.54999	-1.19898	-0.564938	ILMN_1250531	3.99887e-14	116914	Slc19a2	solute carrier family 19 (thiamine transporter), member 2
ILMN_3162394	-0.0242693	0.279328	0.713234	0.313873	ILMN_3162394	3.99887e-14	26931	mKIAA0044	protein phosphatase 2, regulatory subunit B', gamma
ILMN_1222725	-0.0403989	0.174297	1.07622	0.189912	ILMN_1222725	3.99887e-14	240675	Vwa2	von Willebrand factor A domain containing 2
ILMN_3161021	-0.495314	-1.01971	-1.41477	-0.664125	ILMN_3161021	4.20561e-14	23992	Prkra	protein kinase, interferon inducible double stranded RNA dependent activator
ILMN_2775213	0.50619	0.347233	0.103864	0.162665	ILMN_2775213	4.32904e-14	68955	Srrm4	serine/arginine repetitive matrix 4
ILMN_2667842	0.430291	0.869861	1.64392	0.265599	ILMN_2667842	4.48459e-14	21376	Tbrg1	transforming growth factor beta regulated gene 1
ILMN_2904703	1.8854	2.15118	2.95059	1.55046	ILMN_2904703	4.70014e-14	13039	Ctsl	cathepsin L
ILMN_2862567	1.28106	1.69298	1.88439	2.05246	ILMN_2862567	4.81318e-14	72007	Fndc3b	fibronectin type III domain containing 3B
ILMN_1258600	-0.11075	-0.819716	-1.71195	-1.02844	ILMN_1258600	5.0078e-14	107476	Acaca	acetyl-Coenzyme A carboxylase alpha
ILMN_1222679	0.62023	0.79541	1.5911	0.207274	ILMN_1222679	5.04116e-14	14311	Cidec	cell death-inducing DFFA-like effector c
ILMN_1227951	2.21554	2.33576	2.46497	1.20702	ILMN_1227951	5.09358e-14	14538	Gcnt2	glucosaminyl (N-acetyl) transferase 2, I-branching enzyme
ILMN_1241020	0.050887	-0.278457	-0.692269	-0.318537	ILMN_1241020	5.12741e-14	67009	Ttc23	tetratricopeptide repeat domain 23
ILMN_2973824	-0.644366	-1.18406	-1.23617	-1.35188	ILMN_2973824	5.17913e-14	23831	Car14	carbonic anhydrase 14
ILMN_2661588	-0.521899	-0.824539	-0.965419	-0.173704	ILMN_2661588	5.19632e-14	20743	Spnb3	spectrin beta, non-erythrocytic 2
ILMN_2879486	-0.483541	-0.784012	-0.917926	-0.590104	ILMN_2879486	5.25476e-14	66902	Mtap	methylthioadenosine phosphorylase
ILMN_2729743	0.0777606	0.35848	0.662126	0.0841348	ILMN_2729743	5.27645e-14	72055	Slc38a10	solute carrier family 38, member 10
ILMN_1228475	1.49258	1.12505	1.03067	0.454904	ILMN_1228475	5.36945e-14	22241	Ulk1	unc-51 like kinase 1
ILMN_2705203	-0.424929	-1.00476	-1.1178	-0.510897	ILMN_2705203	5.81449e-14	54634	Pdzx	MAGI family member, X-linked
ILMN_2753029	0.290987	-0.359115	-0.846155	-0.793038	ILMN_2753029	5.9357e-14	14528	Gch1	GTP cyclohydrolase 1
ILMN_2454195	-0.568738	-0.737478	-1.35132	-0.50013	ILMN_2454195	6.29104e-14	56032	Nprl2	nitrogen permease regulator-like 2
ILMN_1219931	0.203728	0.201023	0.630941	0.104269	ILMN_1219931	6.55353e-14	244548	Elmod2	ELMO/CED-12 domain containing 2
ILMN_1259162	0.137576	0.315945	1.20163	0.221008	ILMN_1259162	6.79386e-14	22034	Traf6	TNF receptor-associated factor 6
ILMN_1229318	-0.131351	-0.380602	-0.518418	-0.776317	ILMN_1229318	7.11812e-14	228026	Pdk1	pyruvate dehydrogenase kinase, isoenzyme 1
ILMN_3079804	0.236595	0.188794	0.138019	-1.26094	ILMN_3079804	7.45992e-14	13087	Cyp2a5	cytochrome P450, family 2, subfamily a, polypeptide 5
ILMN_2706120	0.223189	-0.727898	-1.00109	-1.8826	ILMN_2706120	7.65443e-14	74147	Ehhadh	enoyl-Coenzyme A, hydratase/3-hydroxyacyl Coenzyme A dehydrogenase
ILMN_2742867	-0.496437	-0.679374	-0.811843	-0.492118	ILMN_2742867	7.657e-14	66902	Mtap	methylthioadenosine phosphorylase
ILMN_1249910	0.260579	-0.247768	-0.753901	-0.588863	ILMN_1249910	7.85972e-14	75735	Pank1	pantothenate kinase 1
ILMN_2491859	-0.0887584	-0.591078	-0.891312	-0.434699	ILMN_2491859	9.20157e-14	117160	Ttyh2	tweety homolog 2 (Drosophila)
ILMN_1244753	1.0295	0.801047	1.09201	-0.127112	ILMN_1244753	9.47182e-14	21376	Tbrg1	transforming growth factor beta regulated gene 1
ILMN_1253563	-0.618352	-0.956997	-1.42945	-1.13752	ILMN_1253563	9.48222e-14	68444	Cyp2d13	cytochrome P450, family 2, subfamily d, polypeptide 13
ILMN_2667971	-0.0851439	-0.216573	-0.791413	0.314255	ILMN_2667971	9.68995e-14	13046	Celf1	CUGBP, Elav-like family member 1
ILMN_2646985	-0.406866	-1.02748	-1.63407	-0.0169456	ILMN_2646985	9.90214e-14	107503	Atf5	activating transcription factor 5
ILMN_2910995	-0.0632748	-0.546693	-1.37263	-0.490445	ILMN_2910995	9.96673e-14	268566	Gphn	gephyrin
ILMN_2738893	-0.246028	-0.152531	0.0178297	0.959895	ILMN_2738893	9.97405e-14	226090	Ermp1	endoplasmic reticulum metallopeptidase 1
ILMN_2819530	0.768357	1.18575	1.57035	1.90216	ILMN_2819530	9.9794e-14	71919	Rpap3	RNA polymerase II associated protein 3
ILMN_2457585	0.735167	0.719629	-0.337377	0.759938	ILMN_2457585	9.99198e-14	68728	Trp53inp2	transformation related protein 53 inducible nuclear protein 2
ILMN_1234068	0.491373	-0.539613	-0.905625	-0.272859	ILMN_1234068	1.15515e-13	67054	Paics	phosphoribosylaminoimidazole carboxylase, phosphoribosylaminoribosylaminoimidazole, succinocarboxamide synthetase
ILMN_3011719	-1.49068	-1.11532	-0.330788	0.0985925	ILMN_3011719	1.17588e-13	381280	Hjurp	Holliday junction recognition protein
ILMN_2734410	-0.217928	-0.50291	-1.59771	-0.321485	ILMN_2734410	1.29281e-13	93673	Cml2	camello-like 2
ILMN_2680665	-0.683634	-1.04065	-1.26221	-0.957461	ILMN_2680665	1.2963e-13	66431	1810049H13Rik	oxidoreductase like domain containing 1
ILMN_1215541	-0.526777	-0.73819	-0.831872	-0.473032	ILMN_1215541	1.29758e-13	70061	Sdr9c7	4short chain dehydrogenase/reductase family 9C, member 7
ILMN_2806439	-0.157721	-0.456878	-0.719927	-0.687679	ILMN_2806439	1.32213e-13	216227	Slc17a8	solute carrier family 17 (sodium-dependent inorganic phosphate cotransporter), member 8
ILMN_1259418	-0.436006	-0.448315	-0.881921	0.578758	ILMN_1259418	1.36049e-13	71361	Aifm2	apoptosis-inducing factor, mitochondrion-associated 2
ILMN_3122961	2.09124	2.85049	3.14695	-0.130389	ILMN_3122961	1.38268e-13	14469	Gbp2	guanylate binding protein 2
ILMN_2709810	-0.949996	-0.756791	-1.67157	0.156146	ILMN_2709810	1.4022e-13	209186	Acnat2	acyl-coenzyme A amino acid N-acyltransferase 2
ILMN_2911344	1.77317	1.78951	2.19388	1.11997	ILMN_2911344	1.40862e-13	22038	Plscr1	phospholipid scramblase 1
ILMN_1239219	1.32671	1.25922	1.00496	-0.0176324	ILMN_1239219	1.44435e-13	17858	Mx2	MX dynamin-like GTPase 2
ILMN_2814385	-0.409709	-0.933259	-1.20016	-0.932021	ILMN_2814385	1.48528e-13	380712	Tlcd2	TLC domain containing 2
ILMN_1237375	-0.169201	-0.613818	-0.468645	-3.6829	ILMN_1237375	1.48528e-13	20249	Scd1	stearoyl-Coenzyme A desaturase 1
ILMN_2972748	-0.0524638	-0.256043	-0.508538	0.245574	ILMN_2972748	1.6805e-13	13835	Epha1	Eph receptor A1
ILMN_1245447	-0.234986	-0.488361	-0.635731	-0.524159	ILMN_1245447	1.6805e-13	11666	Abcd1	ATP-binding cassette, sub-family D (ALD), member 1
ILMN_3153982	-0.984526	-1.0235	-1.37331	-0.648684	ILMN_3153982	1.6805e-13	67991	Nacc2	nucleus accumbens associated 2, BEN and BTB (POZ) domain containing
ILMN_2594714	2.69122	2.84598	3.54419	1.65122	ILMN_2594714	1.81193e-13	23872	Ets2	E26 avian leukemia oncogene 2, 3' domain
ILMN_2491860	-0.197841	-0.729083	-1.10304	-0.488404	ILMN_2491860	1.82245e-13	117160	Ttyh2	tweety homolog 2 (Drosophila)
ILMN_2955671	3.36746	2.98421	3.13856	1.82228	ILMN_2955671	1.82245e-13	67760	Slc38a2	solute carrier family 38, member 2
ILMN_2794825	-1.03146	-1.02063	-1.1442	-0.337772	ILMN_2794825	1.94245e-13	105663	Thtpa	thiamine triphosphatase
ILMN_2931384	0.613847	1.28556	1.68332	0.706985	ILMN_2931384	2.00075e-13	98238	Lrrc59	leucine rich repeat containing 59
ILMN_1224254	-0.249991	-0.464143	-0.712613	-0.0466919	ILMN_1224254	2.0338e-13	77411	Esrp2	epithelial splicing regulatory protein 2
ILMN_2436561	0.0637374	-0.224643	-1.11987	-0.310953	ILMN_2436561	2.07188e-13	67226	Tmem19	transmembrane protein 19
ILMN_2839745	-1.24145	-1.05863	-1.09756	-0.028717	ILMN_2839745	2.09694e-13	319278	A230050P20Rik	RIKEN cDNA A230050P20 gene
ILMN_2772632	5.10152	5.98099	6.17903	5.93218	ILMN_2772632	2.16229e-13	20210	Saa3	serum amyloid A 3
ILMN_2519536	0.0550032	-0.815647	-2.1199	-1.40921	ILMN_2519536	2.17383e-13	22262	Uox	urate oxidase
ILMN_1222132	-0.204809	-0.712734	-1.11113	-0.185557	ILMN_1222132	2.17383e-13	21763	Tex2	testis expressed gene 2
ILMN_2677567	-0.431087	-1.08632	-1.44855	-0.833072	ILMN_2677567	2.19035e-13	14430	Galt	galactose-1-phosphate uridyl transferase
ILMN_2642705	0.588538	0.103371	0.124552	0.0429712	ILMN_2642705	2.22274e-13	15936	Ier2	immediate early response 2
ILMN_2970494	1.33323	2.00531	2.24365	2.36816	ILMN_2970494	2.23555e-13	20714	Serpina3k	serine (or cysteine) peptidase inhibitor, clade A, member 3K
ILMN_2596412	0.277095	0.776939	0.849633	-0.0368099	ILMN_2596412	2.37745e-13	54161	Copg	coatomer protein complex, subunit gamma 1
ILMN_3142391	-0.556862	-0.743195	-1.04281	-0.288081	ILMN_3142391	2.41291e-13	73102	Slc22a23	solute carrier family 22, member 23
ILMN_1228752	-0.0233104	0.267651	0.119662	1.56553	ILMN_1228752	2.43804e-13	71780	Isyna1	myo-inositol 1-phosphate synthase A1
ILMN_2821676	0.9406	1.05241	1.21504	0.931282	ILMN_2821676	2.47439e-13	329416	Nostrin	nitric oxide synthase trafficker
ILMN_2589915	-0.115527	-0.105196	0.234029	0.765108	ILMN_2589915	2.51708e-13	330790	Hapln4	hyaluronan and proteoglycan link protein 4
ILMN_1232209	1.16329	1.51658	1.443	0.285047	ILMN_1232209	2.53101e-13	59027	Nampt	nicotinamide phosphoribosyltransferase
ILMN_2774690	0.193629	-0.723308	-1.10605	-1.54595	ILMN_2774690	2.64322e-13	17436	Me1	malic enzyme 1, NADP(+)-dependent, cytosolic
ILMN_2764143	0.156696	-0.65599	-0.954906	-0.37496	ILMN_2764143	2.65614e-13	235623	Scap	SREBF chaperone
ILMN_2822000	1.02661	1.8389	3.06436	1.63891	ILMN_2822000	2.67681e-13	75750	Slc10a6	solute carrier family 10 (sodium/bile acid cotransporter family), member 6
ILMN_2978525	-0.882536	-1.06966	-1.40595	-0.632207	ILMN_2978525	2.71587e-13	66826	Taz	tafazzin
ILMN_2945940	1.28829	0.948379	0.431467	0.341428	ILMN_2945940	2.86352e-13	56508	Rapgef4	Rap guanine nucleotide exchange factor (GEF) 4
ILMN_2982736	-0.888378	-0.682734	-0.606573	0.0107479	ILMN_2982736	3.10573e-13	66994	1500031L02Rik	centrosomal protein 19
ILMN_2710698	-0.0943156	-0.00730883	1.41167	1.19768	ILMN_2710698	3.14843e-13	56636	Fgf21	fibroblast growth factor 21
ILMN_2874352	-0.279934	-0.356293	-0.649315	1.22534	ILMN_2874352	3.18414e-13	13074	Cyp17a1	cytochrome P450, family 17, subfamily a, polypeptide 1
ILMN_1241310	1.42699	1.43653	1.72087	0.736998	ILMN_1241310	3.22947e-13	66871	Cpne8	copine VIII
ILMN_2656645	0.849187	0.70795	1.74833	0.277036	ILMN_2656645	3.24197e-13	100532	Rell1	RELT-like 1
ILMN_2937379	0.112231	-0.118587	-0.488232	0.831106	ILMN_2937379	3.31029e-13	12279	C9	complement component 9
ILMN_2846776	0.861727	1.30752	1.60435	0.306587	ILMN_2846776	3.45242e-13	12575	Cdkn1a	cyclin-dependent kinase inhibitor 1A (P21)
ILMN_2701271	1.50977	1.75265	2.23465	0.987516	ILMN_2701271	3.5086e-13	22038	Plscr1	phospholipid scramblase 1
ILMN_3081944	-0.802172	-0.709231	-0.996257	-0.755683	ILMN_3081944	3.52618e-13	20168	Rtn3	reticulon 3
ILMN_2506115	1.47612	1.12231	1.02171	0.481839	ILMN_2506115	3.65362e-13	22241	Ulk1	unc-51 like kinase 1
ILMN_2856628	-0.218654	-0.430543	-0.639776	-0.198485	ILMN_2856628	3.68456e-13	108160	Fam50a	family with sequence similarity 50, member A
ILMN_2813577	-0.960078	-1.19454	-1.41965	-0.285818	ILMN_2813577	3.86785e-13	232146	Fam176a	eva-1 homolog A (C. elegans)
ILMN_2769991	0.484912	-0.704208	-0.972365	-2.47667	ILMN_2769991	3.95475e-13	13095	Cyp2c29	cytochrome P450, family 2, subfamily c, polypeptide 29
ILMN_2628647	-1.31195	-2.18567	-2.22939	-1.55544	ILMN_2628647	3.95967e-13	13195	Ddc	dopa decarboxylase
ILMN_2737704	0.769891	1.26521	1.87796	0.656757	ILMN_2737704	4.05256e-13	14612	Gja4	gap junction protein, alpha 4
ILMN_3126933	0.384124	0.843864	0.854583	0.347837	ILMN_3126933	4.13515e-13	320165	Tacc1	transforming, acidic coiled-coil containing protein 1
ILMN_1377918	0.394228	-0.705486	-1.00943	-1.00319	ILMN_1377918	4.1781e-13	22190	Ubc	ubiquitin C
ILMN_2665063	0.631422	0.392018	-0.283604	-0.178268	ILMN_2665063	4.19585e-13	18174	Slc11a2	solute carrier family 11 (proton-coupled divalent metal ion transporters), member 2
ILMN_2653395	-0.305045	-0.641221	-0.697291	-0.0711539	ILMN_2653395	4.31727e-13	232086	Tmem150a	transmembrane protein 150A
ILMN_2880529	-0.0203743	0.324026	0.710554	0.286387	ILMN_2880529	4.33396e-13	80914	Uck2	uridine-cytidine kinase 2
ILMN_1252517	0.489949	0.696537	1.0609	1.69124	ILMN_1252517	4.3397e-13	56373	Cpb2	carboxypeptidase B2 (plasma)
ILMN_1249828	-0.302096	-0.727448	-1.12807	-0.892921	ILMN_1249828	4.5081e-13	380712	Tlcd2	TLC domain containing 2
ILMN_2591264	2.49977	3.26206	3.82837	4.65863	ILMN_2591264	4.6212e-13	18406	Orm2	orosomucoid 2
ILMN_2789294	-2.10782	-2.84466	-3.07713	-1.65611	ILMN_2789294	4.73254e-13	71687	Tmem25	transmembrane protein 25
ILMN_1244123	2.23094	2.39165	2.36994	1.69978	ILMN_1244123	4.73982e-13	67760	Slc38a2	solute carrier family 38, member 2
ILMN_2821263	-0.532469	-1.12554	-1.22439	-0.661427	ILMN_2821263	4.93251e-13	98845	Eps8l2	EPS8-like 2
ILMN_2874491	0.721602	0.957767	1.18487	0.368704	ILMN_2874491	4.99159e-13	231130	Tnip2	TNFAIP3 interacting protein 2
ILMN_2923707	-0.481295	-0.633162	-0.737098	-0.175761	ILMN_2923707	5.0671e-13	51875	Tmem141	transmembrane protein 141
ILMN_2704285	0.0733884	-0.339692	-0.646736	-0.669856	ILMN_2704285	5.24107e-13	18770	Pklr	pyruvate kinase liver and red blood cell
ILMN_3007956	-1.10614	-0.974964	-1.13398	-0.301515	ILMN_3007956	5.33871e-13	74533	Gzf1	GDNF-inducible zinc finger protein 1
ILMN_2965613	0.126375	-0.365293	-0.690271	0.148857	ILMN_2965613	5.7323e-13	76184	Abca6	ATP-binding cassette, sub-family A (ABC1), member 6
ILMN_2829646	0.222739	0.189529	0.792947	-0.0394438	ILMN_2829646	5.79488e-13	67661	Ift172	intraflagellar transport 172
ILMN_2713471	0.192131	0.510581	1.01695	0.261878	ILMN_2713471	6.11328e-13	59052	Mettl9	methyltransferase like 9
ILMN_2821850	2.27124	2.60962	2.79716	1.02079	ILMN_2821850	6.19496e-13	59027	Nampt	nicotinamide phosphoribosyltransferase
ILMN_2619330	2.46373	2.07345	1.20731	0.996822	ILMN_2619330	6.2835e-13	12795	Plk3	polo-like kinase 3
ILMN_3153940	-0.125094	0.506085	0.826853	-0.371975	ILMN_3153940	6.42236e-13	217012	Unc45b	unc-45 homolog B (C. elegans)
ILMN_2739847	0.122576	-0.437683	-0.862939	-2.93027	ILMN_2739847	6.49407e-13	13077	Cyp1a2	cytochrome P450, family 1, subfamily a, polypeptide 2
ILMN_2981871	0.359915	1.03579	1.22782	0.958092	ILMN_2981871	6.49407e-13	67511	Tmed9	transmembrane emp24 protein transport domain containing 9
ILMN_2654997	-0.260626	-0.831508	-0.663684	-0.0524192	ILMN_2654997	6.55617e-13	109620	Dsp	desmoplakin
ILMN_1222401	0.0239773	0.349786	0.68727	0.00709121	ILMN_1222401	6.78004e-13	69714	Tfpt	TCF3 (E2A) fusion partner
ILMN_1228298	-0.689535	-0.956331	-1.03259	-0.521043	ILMN_1228298	6.79068e-13	57443	Fbxo3	F-box protein 3
ILMN_2747480	1.13948	1.21372	1.35171	0.905975	ILMN_2747480	6.8656e-13	67398	Srpr	signal recognition particle receptor ('docking protein')
ILMN_2892413	0.242663	0.288934	0.696829	0.0140354	ILMN_2892413	6.93175e-13	79202	Tnfrsf22	tumor necrosis factor receptor superfamily, member 22
ILMN_2473374	-0.165673	-0.450769	-0.875334	-0.217134	ILMN_2473374	6.98871e-13	208884	Zdhhc9	zinc finger, DHHC domain containing 9
ILMN_3007959	-0.683921	-1.05387	-1.2001	-0.201507	ILMN_3007959	7.00902e-13	74533	Gzf1	GDNF-inducible zinc finger protein 1
ILMN_1246419	0.098262	0.149559	0.754521	0.234505	ILMN_1246419	7.41557e-13	195733	Grhl1	grainyhead-like 1 (Drosophila)
ILMN_2780489	1.07496	1.35805	1.47078	0.70766	ILMN_2780489	7.49943e-13	14194	Fh1	fumarate hydratase 1
ILMN_2670407	0.395605	-0.641192	-0.815692	-0.68689	ILMN_2670407	7.56955e-13	66333	Aqp11	aquaporin 11
ILMN_1236758	-0.125255	-0.177064	1.16357	0.34805	ILMN_1236758	7.72206e-13	67701	Wfdc2	WAP four-disulfide core domain 2
ILMN_2612513	-0.936483	-0.708289	-0.821378	-0.182757	ILMN_2612513	7.85681e-13	229707	Fam40a	striatin interacting protein 1
ILMN_2634358	0.46747	0.673225	0.499987	0.00406704	ILMN_2634358	7.91444e-13	17685	Msh2	mutS homolog 2 (E. coli)
ILMN_3152380	0.693909	1.28677	1.75934	0.930082	ILMN_3152380	8.75799e-13	14252	Flot2	flotillin 2
ILMN_2907214	-0.272392	-0.909201	-1.33646	-1.31716	ILMN_2907214	8.95097e-13	21401	Tcea3	transcription elongation factor A (SII), 3
ILMN_2737982	-0.616444	-0.800706	-0.935785	-0.402014	ILMN_2737982	8.95097e-13	69635	Dapk1	death associated protein kinase 1
ILMN_2756435	2.88369	2.48915	2.78321	2.2141	ILMN_2756435	9.31896e-13	12608	Cebpb	CCAAT/enhancer binding protein (C/EBP), beta
ILMN_2904083	0.428539	0.389982	0.611012	0.129814	ILMN_2904083	9.53887e-13	269966	Nup98	nucleoporin 98
ILMN_2779913	1.17478	0.72084	1.44722	0.480566	ILMN_2779913	9.55902e-13	140887	Lnx2	ligand of numb-protein X 2
ILMN_3016674	-0.596537	-0.608399	-0.749597	-0.268831	ILMN_3016674	9.95792e-13	68750	Rreb1	ras responsive element binding protein 1
ILMN_1260348	0.0917142	0.604805	1.12974	0.241419	ILMN_1260348	1.09331e-12	27058	Srp9	signal recognition particle 9
ILMN_2813203	0.378806	-0.0720534	-0.50832	-0.165194	ILMN_2813203	1.11069e-12	26424	Nr5a2	nuclear receptor subfamily 5, group A, member 2
ILMN_2834677	0.69769	0.972022	1.07312	0.491974	ILMN_2834677	1.13376e-12	52639	Wipi1	WD repeat domain, phosphoinositide interacting 1
ILMN_2795106	0.102771	-0.59879	-0.94262	-3.18692	ILMN_2795106	1.13739e-12	13077	Cyp1a2	cytochrome P450, family 1, subfamily a, polypeptide 2
ILMN_2691060	-0.28476	-0.858596	-1.10288	-5.21205	ILMN_2691060	1.17737e-12	13096	Cyp2c37	cytochrome P450, family 2. subfamily c, polypeptide 37
ILMN_1220034	2.67706	2.60117	2.70624	2.10468	ILMN_1220034	1.18589e-12	16477	Junb	jun B proto-oncogene
ILMN_2688763	-0.340226	-0.76748	-1.73111	-0.88422	ILMN_2688763	1.20059e-12	75406	Ndufs7	NADH dehydrogenase (ubiquinone) Fe-S protein 7
ILMN_2480682	2.29027	2.58892	2.64432	1.81001	ILMN_2480682	1.21407e-12	208449	Sgms1	sphingomyelin synthase 1
ILMN_1216174	0.71846	0.612459	-0.142632	-0.170156	ILMN_1216174	1.22421e-12	214424	Parp16	poly (ADP-ribose) polymerase family, member 16
ILMN_2649199	-0.864094	-1.23867	-1.76028	-1.39872	ILMN_2649199	1.22884e-12	15446	Hpgd	hydroxyprostaglandin dehydrogenase 15 (NAD)
ILMN_2858121	-0.596868	-1.00303	-1.98786	-0.133351	ILMN_2858121	1.22884e-12	209186	Acnat2	acyl-coenzyme A amino acid N-acyltransferase 2
ILMN_1233293	2.38788	2.92689	3.05716	-0.253426	ILMN_1233293	1.23044e-12	14468	Gbp1	guanylate binding protein 2b
ILMN_1228666	0.116479	-0.263151	-0.45235	-2.11505	ILMN_1228666	1.25401e-12	71773	Ugt2b1	UDP glucuronosyltransferase 2 family, polypeptide B1
ILMN_1216764	3.66747	3.84276	3.89876	2.9807	ILMN_1216764	1.2644e-12	15937	Ier3	immediate early response 3
ILMN_1256772	0.932472	0.299644	0.154087	0.0562592	ILMN_1256772	1.28878e-12	12227	Btg2	B cell translocation gene 2, anti-proliferative
ILMN_2517656	1.65326	0.787545	-0.322032	-2.09877	ILMN_2517656	1.28878e-12	76654	Upp2	uridine phosphorylase 2
ILMN_2928679	-0.598052	-1.16029	-1.59155	-1.17594	ILMN_2928679	1.3144e-12	56388	Cyp3a25	cytochrome P450, family 3, subfamily a, polypeptide 25
ILMN_1258950	2.3359	1.80777	2.55608	1.40554	ILMN_1258950	1.32685e-12	104681	Slc16a6	solute carrier family 16 (monocarboxylic acid transporters), member 6
ILMN_1224250	-0.804954	-1.63255	-2.01959	-1.23587	ILMN_1224250	1.37481e-12	100637	N4bp2l1	NEDD4 binding protein 2-like 1
ILMN_3159131	-0.135666	0.00456456	-0.539832	-3.09978	ILMN_3159131	1.37968e-12	13087	Cyp2a5	cytochrome P450, family 2, subfamily a, polypeptide 5
ILMN_1259606	0.104949	-0.551256	-0.989983	-0.759886	ILMN_1259606	1.39851e-12	269423	3110057O12Rik	RIKEN cDNA 3110057O12 gene
ILMN_2781458	-0.415322	-0.861015	-1.4454	-0.92573	ILMN_2781458	1.41866e-12	68385	Tlcd1	TLC domain containing 1
ILMN_3150296	-1.13699	-1.4564	-1.95696	-0.753288	ILMN_3150296	1.43008e-12	67131	Acbd4	acyl-Coenzyme A binding domain containing 4
ILMN_1257020	-0.150845	-0.888477	-1.23219	-1.2469	ILMN_1257020	1.44381e-12	72535	Aldh1b1	aldehyde dehydrogenase 1 family, member B1
ILMN_2744129	0.140777	-0.0587843	-0.239406	-1.21322	ILMN_2744129	1.47163e-12	71985	Acad10	acyl-Coenzyme A dehydrogenase family, member 10
ILMN_2887075	-0.44	-0.408719	-0.70365	0.188998	ILMN_2887075	1.47163e-12	11432	Acp2	acid phosphatase 2, lysosomal
ILMN_2766930	-0.313967	-0.960745	-1.6379	-1.73256	ILMN_2766930	1.64535e-12	14073	Faah	fatty acid amide hydrolase
ILMN_3161626	0.0205543	-0.0831048	-0.88211	-0.681735	ILMN_3161626	1.64535e-12	108099	Prkag2	protein kinase, AMP-activated, gamma 2 non-catalytic subunit
ILMN_2678661	0.302282	0.588528	0.405673	0.0206248	ILMN_2678661	1.65771e-12	14088	Fancc	Fanconi anemia, complementation group C
ILMN_1253093	-0.437668	-0.427348	-0.53407	-0.285242	ILMN_1253093	1.65771e-12	83767	Wasf1	WAS protein family, member 1
ILMN_2651389	0.121361	0.395663	0.763864	0.256427	ILMN_2651389	1.66557e-12	17341	Bhlha15	basic helix-loop-helix family, member a15
ILMN_2753452	0.152568	-0.566669	-0.694343	-0.442651	ILMN_2753452	1.66921e-12	19684	Rdx	radixin
ILMN_1237886	0.0141024	0.421807	1.29713	0.646816	ILMN_1237886	1.75564e-12	13803	Enc1	ectodermal-neural cortex 1
ILMN_2821158	0.210954	-0.0789859	-0.252678	-1.31237	ILMN_2821158	1.82288e-12	71985	Acad10	acyl-Coenzyme A dehydrogenase family, member 10
ILMN_3155915	-0.559209	-0.781248	-0.865905	-0.455732	ILMN_3155915	1.93682e-12	69635	Dapk1	death associated protein kinase 1
ILMN_2870883	0.759582	0.855623	1.52138	0.437886	ILMN_2870883	2.04568e-12	230734	Yrdc	yrdC domain containing (E.coli)
ILMN_2663211	-1.18404	-0.925556	-1.24935	0.0282752	ILMN_2663211	2.06382e-12	52331	Stbd1	starch binding domain 1
ILMN_1247930	-0.110892	-0.859639	-1.10773	-1.27989	ILMN_1247930	2.12461e-12	18105	Nqo2	NAD(P)H dehydrogenase, quinone 2
ILMN_2655510	0.546374	0.360472	0.211361	-0.0588676	ILMN_2655510	2.1273e-12	20112	Rps6ka2	ribosomal protein S6 kinase, polypeptide 2
ILMN_2649355	1.05032	1.29805	0.871887	0.105911	ILMN_2649355	2.20905e-12	54402	Stk19	serine/threonine kinase 19
ILMN_2691059	-0.123769	-0.849932	-1.08195	-5.13065	ILMN_2691059	2.22531e-12	13096	Cyp2c37	cytochrome P450, family 2. subfamily c, polypeptide 37
ILMN_1221750	-0.71413	-0.799324	-0.630334	-0.47082	ILMN_1221750	2.28377e-12	16918	Mycl1	v-myc myelocytomatosis viral oncogene homolog, lung carcinoma derived (avian)
ILMN_1231996	-1.45417	-1.27139	-1.57684	-0.584854	ILMN_1231996	2.32496e-12	108083	Pip4k2b	phosphatidylinositol-5-phosphate 4-kinase, type II, beta
ILMN_1251109	-1.47641	-1.18704	-1.66057	-0.517996	ILMN_1251109	2.4751e-12	107375	Slc25a45	solute carrier family 25, member 45
ILMN_1214090	0.130127	0.77736	1.13965	0.532276	ILMN_1214090	2.47912e-12	109815	H47	VCP-interacting membrane protein
ILMN_3156343	0.105445	0.528325	0.519306	0.249047	ILMN_3156343	2.49778e-12	22375	Wars	tryptophanyl-tRNA synthetase
ILMN_2876010	-0.821688	-0.234564	0.675873	-0.110037	ILMN_2876010	2.7704e-12	106840	Unc119b	unc-119 homolog B (C. elegans)
ILMN_2612350	0.218116	0.612169	0.70896	0.250044	ILMN_2612350	2.83617e-12	71116	Stx18	syntaxin 18
ILMN_2896170	0.867157	1.25696	1.22214	2.11288	ILMN_2896170	2.89229e-12	20219	Apcs	serum amyloid P-component
ILMN_1219440	-0.0681407	-0.672804	-0.885101	-1.60433	ILMN_1219440	2.91614e-12	19683	Rdh16	retinol dehydrogenase 16
ILMN_2862623	1.05346	1.25203	1.46024	2.16771	ILMN_2862623	2.93945e-12	16426	Itih3	inter-alpha trypsin inhibitor, heavy chain 3
ILMN_2714222	0.307022	-0.444488	-1.09142	-0.852564	ILMN_2714222	3.04263e-12	54326	Elovl2	elongation of very long chain fatty acids (FEN1/Elo2, SUR4/Elo3, yeast)-like 2
ILMN_2618396	-0.699283	-1.74587	-2.63912	-0.165458	ILMN_2618396	3.12107e-12	19212	Pter	phosphotriesterase related
ILMN_2718189	0.119532	-0.28875	-0.574636	-0.272712	ILMN_2718189	3.12107e-12	69993	Chn2	chimerin 2
ILMN_2632230	0.405727	0.791306	0.679159	0.0480754	ILMN_2632230	3.21277e-12	51897	Atg13	autophagy related 13
ILMN_2689540	-1.02521	-1.25882	-1.66241	-0.79038	ILMN_2689540	3.30412e-12	67131	Acbd4	acyl-Coenzyme A binding domain containing 4
ILMN_3007669	0.579172	0.879905	1.20217	0.683097	ILMN_3007669	3.35818e-12	53817	Ddx39b	DEAD (Asp-Glu-Ala-Asp) box polypeptide 39B
ILMN_1243876	0.921699	1.00817	1.43092	0.125141	ILMN_1243876	3.54169e-12	12370	Casp8	caspase 8
ILMN_1224256	-0.046601	0.0117299	0.0558432	0.827001	ILMN_1224256	3.60895e-12	226144	Erlin1	ER lipid raft associated 1
ILMN_2768209	-0.470538	-0.869869	-0.966068	-0.98002	ILMN_2768209	3.80362e-12	227622	BC029214	cDNA sequence BC029214
ILMN_2623244	-0.468668	-0.847779	-0.8883	-0.679689	ILMN_2623244	3.81555e-12	26932	Ppp2r5e	protein phosphatase 2, regulatory subunit B', epsilon
ILMN_1226688	0.0303068	-0.406628	-0.720306	-1.37011	ILMN_1226688	3.81555e-12	13850	Ephx2	epoxide hydrolase 2, cytoplasmic
ILMN_2930897	0.297412	0.270206	0.126094	-1.23343	ILMN_2930897	3.88996e-12	16008	Igfbp2	insulin-like growth factor binding protein 2
ILMN_2827080	-1.02622	-1.50409	-1.69955	-1.36996	ILMN_2827080	3.91796e-12	27219	Sgk2	serum/glucocorticoid regulated kinase 2
ILMN_2880346	0.576113	0.588248	0.794879	0.0668422	ILMN_2880346	4.04089e-12	72462	Rrp1b	ribosomal RNA processing 1 homolog B (S. cerevisiae)
ILMN_2660793	0.072565	-0.0742705	-0.0376579	1.12631	ILMN_2660793	4.08888e-12	14071	F9	coagulation factor IX
ILMN_2893437	-0.49877	-0.585899	-1.2474	-0.365624	ILMN_2893437	4.17198e-12	230696	AU022252	expressed sequence AU022252
ILMN_2760105	0.335452	0.518327	2.54259	1.29664	ILMN_2760105	4.23736e-12	50914	Olig1	oligodendrocyte transcription factor 1
ILMN_2598990	0.909817	0.571878	1.24927	0.378629	ILMN_2598990	4.3298e-12	140887	Lnx2	ligand of numb-protein X 2
ILMN_3163347	0.970784	0.84694	1.31993	0.802017	ILMN_3163347	4.40829e-12	102103	Mtus1	mitochondrial tumor suppressor 1
ILMN_2667972	-0.0857673	-0.168828	-0.759288	0.332167	ILMN_2667972	4.51843e-12	13046	Celf1	CUGBP, Elav-like family member 1
ILMN_2606130	-1.05314	-0.786109	-0.632774	-0.410104	ILMN_2606130	4.55959e-12	69837	Pcgf1	polycomb group ring finger 1
ILMN_2512740	-0.0402184	-0.536946	-0.7816	-0.281259	ILMN_2512740	4.55959e-12	107770	Tm6sf2	transmembrane 6 superfamily member 2
ILMN_2611450	0.334615	0.0999249	1.33958	-0.416923	ILMN_2611450	4.60965e-12	67661	Ift172	intraflagellar transport 172
ILMN_1243900	1.7239	1.99124	2.59166	2.04505	ILMN_1243900	4.65131e-12	223650	Eppk1	epiplakin 1
ILMN_1245383	0.573584	0.856646	0.752853	0.085834	ILMN_1245383	4.65131e-12	27054	Sec23b	SEC23B (S. cerevisiae)
ILMN_2982781	-1.31205	-1.65845	-0.783759	-0.953056	ILMN_2982781	4.65131e-12	16529	Kcnk5	potassium channel, subfamily K, member 5
ILMN_2619408	1.75333	1.09741	0.846299	0.0868652	ILMN_2619408	4.82152e-12	11910	Atf3	activating transcription factor 3
ILMN_2600339	0.331759	0.746554	0.936579	0.290958	ILMN_2600339	5.01628e-12	56494	Gosr2	golgi SNAP receptor complex member 2
ILMN_2862111	0.398931	0.427887	1.2562	1.13476	ILMN_2862111	5.01628e-12	15331	Hmgn2	high mobility group nucleosomal binding domain 2
ILMN_1254644	-0.513156	-0.519652	-0.578568	-0.0796615	ILMN_1254644	5.04608e-12	14794	Spsb2	splA/ryanodine receptor domain and SOCS box containing 2
ILMN_1254929	1.58445	1.83657	2.02887	0.889589	ILMN_1254929	5.05154e-12	59028	Rcl1	RNA terminal phosphate cyclase-like 1
ILMN_3134607	0.539404	0.753833	0.446529	0.283093	ILMN_3134607	5.08421e-12	55992	Trim3	tripartite motif-containing 3
ILMN_1225730	-0.790473	-0.802871	-1.66914	-1.60269	ILMN_1225730	5.12312e-12	110196	Fdps	farnesyl diphosphate synthetase
ILMN_2437513	0.184954	0.679638	1.77738	0.444936	ILMN_2437513	5.14287e-12	30935	Tor3a	torsin family 3, member A
ILMN_2934941	-0.0235757	-0.50852	-1.1585	-1.16568	ILMN_2934941	5.62807e-12	27421	Abcc6	ATP-binding cassette, sub-family C (CFTR/MRP), member 6
ILMN_3008361	0.428951	1.00024	1.39067	1.97477	ILMN_3008361	5.72118e-12	73230	Bmper	BMP-binding endothelial regulator
ILMN_2807449	-0.476462	-0.544052	-0.540744	-0.360008	ILMN_2807449	5.73183e-12	101113	Snx21	sorting nexin family member 21
ILMN_2609614	2.9483	2.54676	1.64874	1.7561	ILMN_2609614	5.81676e-12	71982	Snx10	sorting nexin 10
ILMN_2720180	-0.635834	-1.67461	-2.0715	-1.6671	ILMN_2720180	5.87169e-12	66427	Cyb5b	cytochrome b5 type B
ILMN_1229267	-0.218592	-0.0739791	-0.258005	-2.40657	ILMN_1229267	5.95775e-12	13087	Cyp2a5	cytochrome P450, family 2, subfamily a, polypeptide 5
ILMN_2662191	0.621503	0.986486	0.929058	0.186565	ILMN_2662191	5.97431e-12	75475	Oplah	5-oxoprolinase (ATP-hydrolysing)
ILMN_1212975	0.270057	-0.552499	-1.43813	-1.05956	ILMN_1212975	5.99132e-12	28199	Dcaf11	DDB1 and CUL4 associated factor 11
ILMN_2654571	0.089683	-0.0864279	-0.175785	0.803146	ILMN_2654571	6.27284e-12	319530	Zfp750	zinc finger protein 750
ILMN_2704257	-0.315831	-0.151415	0.12835	-0.90972	ILMN_2704257	6.46233e-12	19699	Reln	reelin
ILMN_2923736	-0.51885	-0.758947	-1.35282	-0.27071	ILMN_2923736	6.60784e-12	69672	Txndc15	thioredoxin domain containing 15
ILMN_2968731	-0.269532	-0.988208	-1.51726	-1.70355	ILMN_2968731	6.61884e-12	18105	Nqo2	NAD(P)H dehydrogenase, quinone 2
ILMN_2954265	0.468727	0.807327	0.982557	0.300635	ILMN_2954265	6.68061e-12	56289	Rassf1	Ras association (RalGDS/AF-6) domain family member 1
ILMN_2707510	-1.21024	-0.664095	-0.0470579	-0.102235	ILMN_2707510	6.78749e-12	11865	Arntl	aryl hydrocarbon receptor nuclear translocator-like
ILMN_1256996	0.736728	0.13693	0.214918	0.0119562	ILMN_1256996	6.8299e-12	17133	Maff	v-maf musculoaponeurotic fibrosarcoma oncogene family, protein F (avian)
ILMN_2738264	-0.81171	-1.12486	-1.30027	-0.389254	ILMN_2738264	6.89983e-12	68082	Dusp19	dual specificity phosphatase 19
ILMN_1224635	0.129424	0.986916	1.52341	1.31993	ILMN_1224635	6.9481e-12	66120	Fkbp11	FK506 binding protein 11
ILMN_2691680	-0.791198	-1.72926	-1.68462	-3.00229	ILMN_2691680	7.04385e-12	13119	Cyp4a14	cytochrome P450, family 4, subfamily a, polypeptide 14
ILMN_2632073	-0.170478	-0.497072	-0.598303	-0.439124	ILMN_2632073	7.04395e-12	94282	Sfxn5	sideroflexin 5
ILMN_3003631	-0.0354706	0.0282622	0.100514	1.02594	ILMN_3003631	7.06366e-12	50784	Ppap2c	phosphatidic acid phosphatase type 2C
ILMN_2665625	-0.0293673	-0.395774	-0.798548	-0.203918	ILMN_2665625	7.13919e-12	14082	Fadd	Fas (TNFRSF6)-associated via death domain
ILMN_2996640	-0.454859	-0.807026	-1.02445	-5.0614	ILMN_2996640	7.18853e-12	107141	Cyp2c50	cytochrome P450, family 2, subfamily c, polypeptide 50
ILMN_2744204	-1.09263	-1.14518	-1.50746	-0.179006	ILMN_2744204	7.40121e-12	94065	Mrpl34	mitochondrial ribosomal protein L34
ILMN_2591217	0.0981329	0.468255	0.8479	0.130708	ILMN_2591217	7.52561e-12	104458	Rars	arginyl-tRNA synthetase
ILMN_2668509	1.92174	2.53618	3.35781	3.47224	ILMN_2668509	7.69549e-12	15439	Hp	haptoglobin
ILMN_2888144	-1.08765	-1.50878	-2.06761	-1.65883	ILMN_2888144	7.86095e-12	63959	Slc29a1	solute carrier family 29 (nucleoside transporters), member 1
ILMN_2916202	0.125063	-0.405759	-1.06749	-1.35241	ILMN_2916202	8.25672e-12	19193	Pipox	pipecolic acid oxidase
ILMN_2711045	0.00394458	-0.284308	-0.570165	-0.494809	ILMN_2711045	8.51196e-12	68346	Sirt5	sirtuin 5
ILMN_1246740	-0.509373	-0.854943	-1.30884	-0.506676	ILMN_1246740	8.68129e-12	73836	Slc35b2	solute carrier family 35, member B2
ILMN_2721724	0.817273	1.10124	0.992653	0.752854	ILMN_2721724	8.96695e-12	224897	Dpp9	dipeptidylpeptidase 9
ILMN_1214353	1.64696	0.651578	1.01022	0.174109	ILMN_1214353	9.00737e-12	15982	Ifrd1	interferon-related developmental regulator 1
ILMN_2918002	1.19509	2.04529	2.54023	-0.438651	ILMN_2918002	9.01593e-12	55932	Gbp3	guanylate binding protein 3
ILMN_2619565	0.697106	-0.130493	-0.509495	-0.681203	ILMN_2619565	9.18554e-12	83702	Akr1c6	aldo-keto reductase family 1, member C6
ILMN_1235908	0.636981	1.22809	1.81537	1.31484	ILMN_1235908	9.18554e-12	16592	Fabp5	fatty acid binding protein 5, epidermal
ILMN_2747031	-0.030784	-0.232879	-1.53569	-0.469581	ILMN_2747031	9.19299e-12	74754	Dhcr24	24-dehydrocholesterol reductase
ILMN_2735829	0.332103	0.24982	0.514815	-0.0394302	ILMN_2735829	9.73514e-12	280287	Kiss1	KiSS-1 metastasis-suppressor
ILMN_1230893	0.365843	1.05021	1.08776	1.38784	ILMN_1230893	9.88174e-12	223254	Farp1	FERM, RhoGEF (Arhgef) and pleckstrin domain protein 1 (chondrocyte-derived)
ILMN_2896601	2.35137	2.13595	2.30781	0.743402	ILMN_2896601	9.93461e-12	15894	Icam1	intercellular adhesion molecule 1
ILMN_1226261	-0.397778	-1.09124	-1.60784	-1.28141	ILMN_1226261	1.01814e-11	85308	Fam158a	ER membrane protein complex subunit 9
ILMN_1254016	0.630938	0.262184	-0.30608	0.371668	ILMN_1254016	1.02583e-11	11539	Adora1	adenosine A1 receptor
ILMN_1228958	0.258055	0.395485	1.04079	0.467576	ILMN_1228958	1.04729e-11	14313	Fst	follistatin
ILMN_1257876	-0.795599	-1.14736	-1.38423	-0.381226	ILMN_1257876	1.04788e-11	108902	B3gnt1	UDP-GlcNAc:betaGal beta-1,3-N-acetylglucosaminyltransferase 1
ILMN_1227502	0.559887	0.585018	0.423166	0.153802	ILMN_1227502	1.05228e-11	16169	Il15ra	interleukin 15 receptor, alpha chain
ILMN_2588832	-1.04178	-0.823712	-0.716557	-0.178019	ILMN_2588832	1.06279e-11	59016	Thap11	THAP domain containing 11
ILMN_1214838	-0.343204	-0.653086	-0.785968	-0.638363	ILMN_1214838	1.07261e-11	15493	Hsd3b2	hydroxy-delta-5-steroid dehydrogenase, 3 beta- and steroid delta-isomerase 2
ILMN_1236796	0.16926	0.57489	1.13375	0.0918127	ILMN_1236796	1.09836e-11	20595	Smn1	survival motor neuron 1
ILMN_1259737	-0.451257	-0.669002	-0.598232	-0.329442	ILMN_1259737	1.1052e-11	100737	Dcun1d4	DCN1, defective in cullin neddylation 1, domain containing 4 (S. cerevisiae)
ILMN_1252310	-0.910925	-0.50054	-0.168777	-0.210004	ILMN_1252310	1.12518e-11	13436	Dnmt3b	DNA methyltransferase 3B
ILMN_3162793	-0.369932	-0.599471	-0.712308	-0.465988	ILMN_3162793	1.14708e-11	320720	Fastkd1	FAST kinase domains 1
ILMN_2770686	1.39691	1.44109	1.75843	0.578427	ILMN_2770686	1.16063e-11	230737	Gnl2	guanine nucleotide binding protein-like 2 (nucleolar)
ILMN_2658815	-0.0602253	-0.224448	-0.180278	0.741258	ILMN_2658815	1.17578e-11	103743	Tmem98	transmembrane protein 98
ILMN_1218891	-1.15999	-1.78469	-2.3421	-1.09227	ILMN_1218891	1.19542e-11	68636	Fahd1	fumarylacetoacetate hydrolase domain containing 1
ILMN_2959409	-0.0237702	0.277033	0.170373	-1.03448	ILMN_2959409	1.19542e-11	236149	BC014805	solute carrier family 22 (organic cation transporter), member 26
ILMN_2977690	0.466742	1.01194	0.850893	1.07744	ILMN_2977690	1.19542e-11	99237	Tm9sf4	transmembrane 9 superfamily protein member 4
ILMN_2666279	-2.67155	-2.7319	-2.26993	-1.86179	ILMN_2666279	1.19542e-11	105171	Arrdc3	arrestin domain containing 3
ILMN_2716247	-0.705956	-0.500218	-1.39222	-0.594593	ILMN_2716247	1.19542e-11	140629	Ubox5	U box domain containing 5
ILMN_2876015	-0.719251	-0.282241	0.688972	-0.0586846	ILMN_2876015	1.25992e-11	106840	Unc119b	unc-119 homolog B (C. elegans)
ILMN_1245831	0.147103	-0.297551	-0.656545	-0.474913	ILMN_1245831	1.26804e-11	26874	Abcd2	ATP-binding cassette, sub-family D (ALD), member 2
ILMN_3034877	-0.725925	-0.613315	-0.688255	-0.494155	ILMN_3034877	1.27254e-11	16561	Kif1b	kinesin family member 1B
ILMN_1234692	-0.0915934	-0.378876	-0.613885	-0.27005	ILMN_1234692	1.28587e-11	67477	Abhd15	abhydrolase domain containing 15
ILMN_2681001	2.46103	2.2079	2.81211	1.88716	ILMN_2681001	1.32346e-11	104910	Slc25a47	solute carrier family 25, member 47
ILMN_3097868	0.815447	0.983863	1.2391	0.0959847	ILMN_3097868	1.33029e-11	12370	Casp8	caspase 8
ILMN_2761459	-0.41031	-0.502099	-0.593022	-0.638879	ILMN_2761459	1.34177e-11	227738	Lrsam1	leucine rich repeat and sterile alpha motif containing 1
ILMN_3160616	-0.0578081	0.0612203	-0.282783	-0.537149	ILMN_3160616	1.36702e-11	434204	Whamm	WAS protein homolog associated with actin, golgi membranes and microtubules
ILMN_2913078	-0.455674	-1.04953	-1.74448	-2.43804	ILMN_2913078	1.3866e-11	227231	Cps1	carbamoyl-phosphate synthetase 1
ILMN_1260029	0.800953	0.45527	0.366969	0.316605	ILMN_1260029	1.39022e-11	14685	Gnat1	guanine nucleotide binding protein, alpha transducing 1
ILMN_2647435	0.760596	1.16681	1.39103	0.609713	ILMN_2647435	1.39183e-11	56289	Rassf1	Ras association (RalGDS/AF-6) domain family member 1
ILMN_1235423	-0.889002	-1.09046	-1.27879	-0.698056	ILMN_1235423	1.40086e-11	12614	Celsr1	cadherin, EGF LAG seven-pass G-type receptor 1 (flamingo homolog, Drosophila)
ILMN_2734598	-0.014808	0.0188776	-0.143259	-2.51377	ILMN_2734598	1.41358e-11	13087	Cyp2a5	cytochrome P450, family 2, subfamily a, polypeptide 5
ILMN_2895213	0.877181	0.953727	1.00357	0.570886	ILMN_2895213	1.44398e-11	241296	Lrrc8a	leucine rich repeat containing 8A
ILMN_2935999	0.23078	0.338114	-0.641674	0.327245	ILMN_2935999	1.44891e-11	63958	Ube4b	ubiquitination factor E4B
ILMN_2759365	1.38528	1.96159	2.63104	2.05093	ILMN_2759365	1.46795e-11	57875	Angptl4	angiopoietin-like 4
ILMN_2514689	0.797528	0.916445	0.941058	1.59879	ILMN_2514689	1.49316e-11	21941	Tnfrsf8	tumor necrosis factor receptor superfamily, member 8
ILMN_1216182	0.632002	0.206175	-0.117072	-0.244009	ILMN_1216182	1.53945e-11	72747	Ttc39c	tetratricopeptide repeat domain 39C
ILMN_2736471	0.740852	0.394695	0.506332	0.0400635	ILMN_2736471	1.54189e-11	218630	Ccno	cyclin O
ILMN_2993836	-0.848764	-0.7228	-0.729585	-0.460688	ILMN_2993836	1.56794e-11	53310	Dlg3	discs, large homolog 3 (Drosophila)
ILMN_2910684	0.120593	-0.206354	-0.565167	-0.372152	ILMN_2910684	1.56794e-11	212974	Athl1	ATH1, acid trehalase-like 1 (yeast)
ILMN_1260593	-0.480583	-0.235707	-0.748992	-0.167278	ILMN_1260593	1.57642e-11	73419	1700052N19Rik	RIKEN cDNA 1700052N19 gene
ILMN_2897167	0.940551	1.64648	1.9703	2.05549	ILMN_2897167	1.57971e-11	234199	Fgl1	fibrinogen-like protein 1
ILMN_1241618	1.31286	1.83645	1.90837	1.25125	ILMN_1241618	1.63013e-11	14251	Flot1	flotillin 1
ILMN_1245582	-0.407917	-1.42091	-1.4617	-1.52713	ILMN_1245582	1.65461e-11	11438	Chrna4	cholinergic receptor, nicotinic, alpha polypeptide 4
ILMN_1236958	-0.756522	-1.56257	-1.84106	-1.05528	ILMN_1236958	1.68486e-11	57436	Gabarapl1	gamma-aminobutyric acid (GABA) A receptor-associated protein-like 1
ILMN_2734181	-0.454217	-1.71787	-2.43296	-2.33356	ILMN_2734181	1.73701e-11	60525	Acss2	acyl-CoA synthetase short-chain family member 2
ILMN_1245678	-0.53069	-0.823418	-1.61734	-0.209599	ILMN_1245678	1.76343e-11	57742	Abhd1	abhydrolase domain containing 1
ILMN_2668510	2.03079	2.66801	3.42653	3.49882	ILMN_2668510	1.83093e-11	15439	Hp	haptoglobin
ILMN_2729708	-0.823441	-0.973806	-0.962521	-0.340604	ILMN_2729708	1.83093e-11	218294	Cdc14b	CDC14 cell division cycle 14B
ILMN_1244768	0.0945668	0.600247	0.818039	0.322601	ILMN_1244768	1.85012e-11	20818	Srprb	signal recognition particle receptor, B subunit
ILMN_3129497	-0.446123	-0.6423	-0.939938	-0.118463	ILMN_3129497	1.87369e-11	56876	Nelf	NMDA receptor synaptonuclear signaling and neuronal migration factor
ILMN_2742136	-0.326646	-0.75187	-1.00882	-0.625052	ILMN_2742136	1.92383e-11	69572	Mfsd3	major facilitator superfamily domain containing 3
ILMN_2647234	0.96045	2.05972	1.41818	1.02747	ILMN_2647234	1.92729e-11	13370	Dio1	deiodinase, iodothyronine, type I
ILMN_1228748	-0.044331	-0.426133	-1.00559	0.879658	ILMN_1228748	1.94928e-11	15377	Foxa3	forkhead box A3
ILMN_1232272	0.286185	0.795947	0.523272	0.0873415	ILMN_1232272	1.95154e-11	69080	Gmppa	GDP-mannose pyrophosphorylase A
ILMN_3007898	-0.692387	-1.33205	-1.64341	-0.625797	ILMN_3007898	1.95327e-11	218214	Kdm1b	lysine (K)-specific demethylase 1B
ILMN_2693314	0.234115	0.28237	0.533439	0.596145	ILMN_2693314	2.0079e-11	13113	Cyp3a13	cytochrome P450, family 3, subfamily a, polypeptide 13
ILMN_2981896	-0.589382	-0.64136	-0.634901	-0.359845	ILMN_2981896	2.01936e-11	66279	Tmem218	transmembrane protein 218
ILMN_2812926	0.0960638	0.523475	0.83769	0.301734	ILMN_2812926	2.07834e-11	226781	Slc30a10	solute carrier family 30, member 10
ILMN_1241610	1.94278	1.80212	2.21396	1.49615	ILMN_1241610	2.10937e-11	11555	Adrb2	adrenergic receptor, beta 2
ILMN_2892441	0.0758315	-0.25007	-0.710515	-1.85786	ILMN_2892441	2.16686e-11	14860	Gsta4	glutathione S-transferase, alpha 4
ILMN_1258442	-0.759678	-1.31685	-1.92947	-0.959238	ILMN_1258442	2.17699e-11	26876	Adh4	alcohol dehydrogenase 4 (class II), pi polypeptide
ILMN_2868482	0.116478	0.0887374	-0.954599	-0.457415	ILMN_2868482	2.17954e-11	192185	Nadk	NAD kinase
ILMN_2695047	0.048786	-0.337508	-0.695384	0.199922	ILMN_2695047	2.17954e-11	241274	Pnpla7	patatin-like phospholipase domain containing 7
ILMN_1218264	-0.329199	-0.982889	-0.838487	-1.08985	ILMN_1218264	2.19898e-11	22359	Vldlr	very low density lipoprotein receptor
ILMN_2761645	0.396336	0.842491	0.707569	1.11411	ILMN_2761645	2.20716e-11	59083	Fetub	fetuin beta
ILMN_1225880	0.131271	0.853594	0.825978	0.165276	ILMN_1225880	2.22181e-11	20810	Srm	spermidine synthase
ILMN_1233693	-0.00785347	0.343621	0.624551	0.298734	ILMN_1233693	2.26096e-11	66500	Slc30a7	solute carrier family 30 (zinc transporter), member 7
ILMN_2792344	-0.105048	-0.0484115	-0.688736	0.0795642	ILMN_2792344	2.27153e-11	16325	Inhbc	inhibin beta-C
ILMN_2987878	-0.32815	-0.442705	-0.578817	-0.373017	ILMN_2987878	2.2948e-11	22247	Umps	uridine monophosphate synthetase
ILMN_2648200	1.44771	1.13369	1.38067	0.357315	ILMN_2648200	2.36369e-11	233011	Itpkc	inositol 1,4,5-trisphosphate 3-kinase C
ILMN_2681221	0.0416582	0.850076	0.822732	0.585661	ILMN_2681221	2.42793e-11	218335	Clptm1l	CLPTM1-like
ILMN_2617402	0.147577	0.603165	0.976262	0.405526	ILMN_2617402	2.45128e-11	110379	Sec13	SEC13 homolog (S. cerevisiae)
ILMN_2964873	-0.464913	-0.108899	0.0237977	0.925964	ILMN_2964873	2.48824e-11	56040	Rplp1	ribosomal protein, large, P1
ILMN_2862379	-0.246382	-0.461686	-0.514719	0.273542	ILMN_2862379	2.5499e-11	11854	Rhod	ras homolog gene family, member D
ILMN_2588053	-0.379628	0.184351	0.449264	0.933805	ILMN_2588053	2.59436e-11	76846	Rps9	ribosomal protein S9
ILMN_2516699	0.582199	0.723607	1.03678	0.430863	ILMN_2516699	2.64057e-11	22187	Ubb	ubiquitin B
ILMN_2945275	0.0963044	0.0615508	0.617947	0.618164	ILMN_2945275	2.65585e-11	229700	Rbm15	RNA binding motif protein 15
ILMN_2622671	-0.325171	-1.36411	-1.24824	-1.31589	ILMN_2622671	2.76605e-11	14081	Acsl1	acyl-CoA synthetase long-chain family member 1
ILMN_1241481	-0.216633	-0.342347	-0.642452	-0.568452	ILMN_1241481	2.83139e-11	77038	Arfgap2	ADP-ribosylation factor GTPase activating protein 2
ILMN_2718149	-0.349377	-0.496254	-0.678724	-0.212115	ILMN_2718149	2.83234e-11	26556	Homer1	homer homolog 1 (Drosophila)
ILMN_2945348	0.752502	1.05554	2.07432	0.297928	ILMN_2945348	2.96726e-11	93692	Glrx	glutaredoxin
ILMN_2840856	0.492924	0.492147	0.946727	0.319728	ILMN_2840856	2.9995e-11	72388	Ripk4	receptor-interacting serine-threonine kinase 4
ILMN_2595091	-0.582337	-0.612995	-0.418722	-0.212661	ILMN_2595091	3.01696e-11	105193	Nhlrc1	NHL repeat containing 1
ILMN_2840975	-0.094126	-0.884327	-1.41255	-1.35923	ILMN_2840975	3.03953e-11	216456	Gls2	glutaminase 2 (liver, mitochondrial)
ILMN_2680628	-0.641427	-1.34502	-2.53278	-2.67881	ILMN_2680628	3.18371e-11	67307	Pbld2	phenazine biosynthesis-like protein domain containing 2
ILMN_3106053	0.368571	1.01208	1.1456	0.725597	ILMN_3106053	3.2148e-11	14977	Slc39a7	solute carrier family 39 (zinc transporter), member 7
ILMN_1253970	-0.974873	-1.08123	-1.26273	-0.714959	ILMN_1253970	3.26295e-11	209011	Sirt7	sirtuin 7
ILMN_2665490	1.80601	2.11253	2.33687	1.72146	ILMN_2665490	3.29619e-11	56722	Litaf	LPS-induced TN factor
ILMN_3126277	0.415018	0.50957	0.189109	-0.51272	ILMN_3126277	3.29619e-11	114301	Palmd	palmdelphin
ILMN_1256676	-0.29486	-1.38574	-2.39134	-2.53501	ILMN_1256676	3.29665e-11	69219	Ddah1	dimethylarginine dimethylaminohydrolase 1
ILMN_1250011	-0.952521	-1.40605	-0.527193	0.0626064	ILMN_1250011	3.31022e-11	22057	Tob1	transducer of ErbB-2.1
ILMN_1251504	-0.0110683	-0.525682	-0.912283	-1.32911	ILMN_1251504	3.48062e-11	102294	Cyp4v3	cytochrome P450, family 4, subfamily v, polypeptide 3
ILMN_1241437	-0.641583	-0.66574	-0.835176	-3.46272	ILMN_1241437	3.57235e-11	14859	Gsta3	glutathione S-transferase, alpha 3
ILMN_1253062	1.43612	1.69672	1.43139	1.40944	ILMN_1253062	3.57235e-11	233752	Insc	inscuteable homolog (Drosophila)
ILMN_1251766	-0.963853	-1.28659	-1.64022	-1.00411	ILMN_1251766	3.59991e-11	66400	Alkbh7	alkB, alkylation repair homolog 7 (E. coli)
ILMN_1234165	-0.683087	-0.79438	-0.818121	0.288972	ILMN_1234165	3.70458e-11	75863	Clec4g	C-type lectin domain family 4, member g
ILMN_2603540	0.147351	0.612549	0.558123	0.190722	ILMN_2603540	3.72329e-11	14977	Slc39a7	solute carrier family 39 (zinc transporter), member 7
ILMN_2923865	-0.118462	-0.608724	-0.5947	-0.226076	ILMN_2923865	3.72329e-11	12368	Casp6	caspase 6
ILMN_1216822	-0.0108327	-0.227964	-0.318629	1.00107	ILMN_1216822	3.7318e-11	72999	Insig2	insulin induced gene 2
ILMN_2612079	0.244674	0.648569	1.21189	0.658952	ILMN_2612079	3.91343e-11	81910	Rrbp1	ribosome binding protein 1
ILMN_2689160	0.50319	0.583568	0.984884	0.299063	ILMN_2689160	3.96937e-11	56705	Ranbp9	RAN binding protein 9
ILMN_1227874	-0.300699	-0.577541	-0.671387	-0.184952	ILMN_1227874	4.00772e-11	399568	BC052040	cDNA sequence BC052040
ILMN_3158135	1.06704	1.08214	1.32815	0.951811	ILMN_3158135	4.0483e-11	20359	Sema6b	sema domain, transmembrane domain (TM), and cytoplasmic domain, (semaphorin) 6B
ILMN_2751304	1.34948	1.29559	1.5268	0.989348	ILMN_2751304	4.0483e-11	13716	Ell	elongation factor RNA polymerase II
ILMN_1247811	0.0774195	-0.855444	-1.25371	-1.64037	ILMN_1247811	4.07191e-11	11898	Ass1	argininosuccinate synthetase 1
ILMN_2757838	0.186015	0.295071	0.558773	0.030127	ILMN_2757838	4.09543e-11	75678	Ippk	inositol 1,3,4,5,6-pentakisphosphate 2-kinase
ILMN_2670895	0.412271	0.701779	1.04286	0.654486	ILMN_2670895	4.15442e-11	53817	Ddx39b	DEAD (Asp-Glu-Ala-Asp) box polypeptide 39B
ILMN_1218287	-1.12825	-1.3243	-1.61407	-0.945953	ILMN_1218287	4.21332e-11	235582	Glyctk	glycerate kinase
ILMN_3133352	0.913284	1.1648	1.49922	0.947519	ILMN_3133352	4.23443e-11	22256	Ung	uracil DNA glycosylase
ILMN_1258734	-0.380363	-0.540494	-0.485754	-0.811242	ILMN_1258734	4.26274e-11	22413	Wnt2	wingless-type MMTV integration site family, member 2
ILMN_2657467	-0.296274	-0.921781	-1.18555	-0.320231	ILMN_2657467	4.27387e-11	56876	Nelf	NMDA receptor synaptonuclear signaling and neuronal migration factor
ILMN_1227386	0.109409	0.144608	0.705529	0.805405	ILMN_1227386	4.43414e-11	66253	Aig1	androgen-induced 1
ILMN_2692615	2.18223	2.22366	2.85998	2.30681	ILMN_2692615	4.56165e-11	21817	Tgm2	transglutaminase 2, C polypeptide
ILMN_2733193	-0.363142	-1.51174	-1.76359	-0.856402	ILMN_2733193	4.58815e-11	107869	Cth	cystathionase (cystathionine gamma-lyase)
ILMN_3160292	-0.834582	-1.05487	-1.56929	-1.96788	ILMN_3160292	4.63718e-11	432720	Akr1c19	aldo-keto reductase family 1, member C19
ILMN_2588050	0.0414489	-0.533592	-0.953424	-0.94336	ILMN_2588050	4.6577e-11	22190	Ubc	ubiquitin C
ILMN_1245103	-1.56921	-2.76561	-2.96798	-1.5142	ILMN_1245103	4.68882e-11	14377	G6pc	glucose-6-phosphatase, catalytic
ILMN_2605767	-0.484802	-0.471943	-0.590604	-0.35767	ILMN_2605767	4.72745e-11	58887	Repin1	replication initiator 1
ILMN_2687372	-0.424521	-0.765889	-1.2417	-0.684779	ILMN_2687372	4.75356e-11	76608	Hectd3	HECT domain containing 3
ILMN_2654952	-1.36344	-1.44066	-2.56347	-1.33936	ILMN_2654952	4.83563e-11	208715	Hmgcs1	3-hydroxy-3-methylglutaryl-Coenzyme A synthase 1
ILMN_2435206	-0.812278	-1.14122	-1.44245	-0.644057	ILMN_2435206	5.07191e-11	66154	Tmem14c	transmembrane protein 14C
ILMN_2622613	-0.814253	-1.03619	-1.25207	-1.20842	ILMN_2622613	5.16173e-11	171282	Acot4	acyl-CoA thioesterase 4
ILMN_1254335	0.0868255	-0.423463	-0.763382	-0.209651	ILMN_1254335	5.1684e-11	89867	Sec16b	SEC16 homolog B (S. cerevisiae)
ILMN_3156246	0.346573	0.321919	0.639918	0.0991321	ILMN_3156246	5.18449e-11	12560	Cdh3	cadherin 3
ILMN_2731949	2.32574	2.28386	2.2112	1.34333	ILMN_2731949	5.48812e-11	23849	Klf6	Kruppel-like factor 6
ILMN_1228613	-0.7252	-0.847234	-1.02089	-0.490745	ILMN_1228613	5.59412e-11	66194	Pycrl	pyrroline-5-carboxylate reductase-like
ILMN_3151270	1.09549	0.491405	0.309508	0.582624	ILMN_3151270	5.76603e-11	16181	Il1rn	interleukin 1 receptor antagonist
ILMN_3138922	-0.0531217	-0.37309	-0.389683	-1.53193	ILMN_3138922	5.87953e-11	14600	Ghr	growth hormone receptor
ILMN_2936380	-0.556044	-0.858593	-0.797747	-0.331806	ILMN_2936380	5.87953e-11	20397	Sgpl1	sphingosine phosphate lyase 1
ILMN_2590923	0.165195	-0.432617	-1.51815	-1.27864	ILMN_2590923	5.95392e-11	319554	Idi1	isopentenyl-diphosphate delta isomerase
ILMN_1224128	-0.543291	-0.670634	-0.77642	-0.458425	ILMN_1224128	6.13761e-11	18024	Nfe2l2	nuclear factor, erythroid derived 2, like 2
ILMN_1237830	0.517332	-0.169261	-0.42162	-0.491282	ILMN_1237830	6.14333e-11	68646	1110020G09Rik	NAD kinase 2, mitochondrial
ILMN_1222184	0.502221	0.222052	0.122936	0.0911082	ILMN_1222184	6.19616e-11	224617	Tbc1d24	TBC1 domain family, member 24
ILMN_2764309	0.327832	0.222774	0.500904	0.052272	ILMN_2764309	6.19616e-11	56405	Dusp14	dual specificity phosphatase 14
ILMN_2715661	-0.258569	-0.211677	-0.831962	-0.638299	ILMN_2715661	6.19616e-11	69129	Pex11c	peroxisomal biogenesis factor 11 gamma
ILMN_1257299	-2.61052	-2.48918	-2.1263	-1.11109	ILMN_1257299	6.28257e-11	14373	G0s2	G0/G1 switch gene 2
ILMN_1249905	-0.529769	-0.746828	-0.653086	0.486583	ILMN_1249905	6.33715e-11	52840	Dbndd2	dysbindin (dystrobrevin binding protein 1) domain containing 2
ILMN_2634796	0.240101	0.560713	0.452752	0.182938	ILMN_2634796	6.37142e-11	12703	Socs1	suppressor of cytokine signaling 1
ILMN_2883795	-0.859344	-1.09852	-0.959389	-0.535202	ILMN_2883795	6.48183e-11	100737	Dcun1d4	DCN1, defective in cullin neddylation 1, domain containing 4 (S. cerevisiae)
ILMN_2656498	0.40196	0.532191	0.791278	0.301709	ILMN_2656498	6.50832e-11	56458	Foxo1	forkhead box O1
ILMN_3112873	1.73918	0.863647	2.0032	-0.36448	ILMN_3112873	6.59301e-11	56338	Txnip	thioredoxin interacting protein
ILMN_1252297	-0.64464	-0.412368	-0.407054	0.0329073	ILMN_1252297	6.85185e-11	23954	Nek3	NIMA (never in mitosis gene a)-related expressed kinase 3
ILMN_1226247	0.0325372	-0.520227	-0.664452	-0.401789	ILMN_1226247	6.94824e-11	237320	Aldh8a1	aldehyde dehydrogenase 8 family, member A1
ILMN_1226334	0.331136	0.423869	0.543053	-0.10394	ILMN_1226334	6.94824e-11	66973	Mrps18b	mitochondrial ribosomal protein S18B
ILMN_2796472	-0.448289	-1.21972	-1.13315	-1.56052	ILMN_2796472	7.31219e-11	22359	Vldlr	very low density lipoprotein receptor
ILMN_3001914	1.89577	1.83122	2.11403	0.390736	ILMN_3001914	7.38044e-11	18035	Nfkbia	nuclear factor of kappa light polypeptide gene enhancer in B cells inhibitor, alpha
ILMN_2875251	0.351188	0.535486	0.0218879	1.10143	ILMN_2875251	7.5789e-11	58809	Rnase4	ribonuclease, RNase A family 4
ILMN_2747923	-1.0739	-1.80613	-2.25785	0.0379394	ILMN_2747923	7.60857e-11	53945	Slc40a1	solute carrier family 40 (iron-regulated transporter), member 1
ILMN_2882820	-0.91323	-0.525918	-0.450354	-0.252991	ILMN_2882820	7.61579e-11	72284	Oraov1	oral cancer overexpressed 1
ILMN_1222492	0.0584593	-0.299931	-0.749037	-1.10718	ILMN_1222492	7.88085e-11	70478	Mipep	mitochondrial intermediate peptidase
ILMN_1238583	-1.08908	-0.962289	-0.988649	-0.774555	ILMN_1238583	8.16195e-11	66939	Aagab	alpha- and gamma-adaptin binding protein
ILMN_2676481	0.668119	0.918481	0.901987	0.273665	ILMN_2676481	8.16436e-11	56209	Gde1	glycerophosphodiester phosphodiesterase 1
ILMN_2842877	-0.415008	-0.68656	-0.714677	0.155823	ILMN_2842877	8.24232e-11	18744	Pja1	praja ring finger 1, E3 ubiquitin protein ligase
ILMN_2745954	0.134493	0.47275	0.824593	0.118725	ILMN_2745954	8.7013e-11	67604	Get4	golgi to ER traffic protein 4 homolog (S. cerevisiae)
ILMN_2896314	-0.531805	-0.394689	-0.470241	-0.40029	ILMN_2896314	8.79409e-11	12006	Axin2	axin2
ILMN_2889832	4.38773	4.59922	4.35856	3.98246	ILMN_2889832	8.91318e-11	546546	Serpina3h	serine (or cysteine) peptidase inhibitor, clade A, member 3H
ILMN_2682865	-0.00680938	-0.303017	-0.744498	-0.496458	ILMN_2682865	9.01105e-11	68938	Aspscr1	alveolar soft part sarcoma chromosome region, candidate 1 (human)
ILMN_3130719	0.59913	1.04752	0.95099	0.393995	ILMN_3130719	9.08886e-11	319613	Sybu	syntabulin (syntaxin-interacting)
ILMN_1247352	0.206264	-0.392795	-0.664392	-1.71327	ILMN_1247352	9.26375e-11	74129	Dmgdh	dimethylglycine dehydrogenase precursor
ILMN_2838308	-0.345524	-0.894303	-1.96552	-3.2019	ILMN_2838308	9.3477e-11	14261	Fmo1	flavin containing monooxygenase 1
ILMN_3111685	-0.0614638	-0.359219	-0.710847	-1.1823	ILMN_3111685	9.36628e-11	20216	Acsm3	acyl-CoA synthetase medium-chain family member 3
ILMN_1225764	1.77072	2.01125	2.44796	1.2506	ILMN_1225764	9.81769e-11	76574	Mfsd2a	major facilitator superfamily domain containing 2A
ILMN_2964841	-0.76459	-0.635411	-0.762281	-0.310149	ILMN_2964841	9.90833e-11	19024	Ppfibp2	PTPRF interacting protein, binding protein 2 (liprin beta 2)
ILMN_2776271	0.413791	0.525726	0.527122	0.0780704	ILMN_2776271	9.93617e-11	234069	Pcid2	PCI domain containing 2
ILMN_2801568	-0.289528	-0.396132	-0.520941	-0.024495	ILMN_2801568	1.02334e-10	71238	Acn9	ACN9 homolog (S. cerevisiae)
ILMN_2762640	-0.10374	-0.820484	-1.37972	-1.29913	ILMN_2762640	1.03723e-10	216456	Gls2	glutaminase 2 (liver, mitochondrial)
ILMN_2968729	-0.00213545	-0.840178	-1.36557	-1.53419	ILMN_2968729	1.03723e-10	18105	Nqo2	NAD(P)H dehydrogenase, quinone 2
ILMN_2865239	0.534552	0.811312	0.776135	-0.0179632	ILMN_2865239	1.04456e-10	66973	Mrps18b	mitochondrial ribosomal protein S18B
ILMN_2907642	0.0751279	0.400473	0.715151	0.115694	ILMN_2907642	1.07604e-10	104458	Rars	arginyl-tRNA synthetase
ILMN_3158698	0.210345	0.748409	0.0841643	1.13349	ILMN_3158698	1.08317e-10	192976	BC046404	leucine rich repeat containing 75A
ILMN_2620233	0.700418	0.385202	0.0199413	-0.442992	ILMN_2620233	1.1e-10	14263	Fmo5	flavin containing monooxygenase 5
ILMN_2834916	1.0464	1.1888	1.40285	0.451662	ILMN_2834916	1.1e-10	20520	Slc22a5	solute carrier family 22 (organic cation transporter), member 5
ILMN_3144164	1.70817	1.83961	1.49745	0.805715	ILMN_3144164	1.13047e-10	384783	Irs2	insulin receptor substrate 2
ILMN_2628426	1.5992	0.682675	0.477578	0.0285508	ILMN_2628426	1.1476e-10	192657	Ell2	elongation factor RNA polymerase II 2
ILMN_2666272	-0.101684	-0.337873	-0.834816	-0.606813	ILMN_2666272	1.14948e-10	69536	Hemk1	HemK methyltransferase family member 1
ILMN_2879745	-0.112703	-0.697851	-0.789533	-0.128061	ILMN_2879745	1.18245e-10	16796	Lasp1	LIM and SH3 protein 1
ILMN_2683986	0.0716387	-0.149076	-0.492941	-1.38847	ILMN_2683986	1.20089e-10	107227	Macrod1	MACRO domain containing 1
ILMN_2728813	0.33127	-0.544886	-0.607551	-1.11884	ILMN_2728813	1.20208e-10	67758	Aadac	arylacetamide deacetylase (esterase)
ILMN_1259747	0.155446	1.19136	1.92094	0.655441	ILMN_1259747	1.25544e-10	77125	Il33	interleukin 33
ILMN_2436772	-0.237863	-0.586329	-0.834906	-0.324669	ILMN_2436772	1.25619e-10	100763	Ube3c	ubiquitin protein ligase E3C
ILMN_2680054	-0.785914	-0.917257	-1.75159	-1.60343	ILMN_2680054	1.29571e-10	27528	D0H4S114	neuronal regeneration related protein
ILMN_2745614	2.74982	2.30498	2.36826	1.74772	ILMN_2745614	1.30281e-10	66270	Fam134b	family with sequence similarity 134, member B
ILMN_1238542	-0.521123	-0.869243	-1.20851	-0.902146	ILMN_1238542	1.36278e-10	66469	2810405K02Rik	family with sequence similarity 213, member B
ILMN_2516899	0.447459	0.403893	0.90171	-0.0711425	ILMN_2516899	1.39008e-10	78610	Uvrag	UV radiation resistance associated gene
ILMN_2769285	1.35075	1.32768	1.68431	1.29276	ILMN_2769285	1.39782e-10	20359	Sema6b	sema domain, transmembrane domain (TM), and cytoplasmic domain, (semaphorin) 6B
ILMN_1231627	0.982583	1.61804	2.30895	2.06414	ILMN_1231627	1.40401e-10	257635	Sdsl	serine dehydratase-like
ILMN_1237736	0.240507	0.280606	0.873136	0.207852	ILMN_1237736	1.41491e-10	71801	Plekhf2	pleckstrin homology domain containing, family F (with FYVE domain) member 2
ILMN_1215606	0.943994	0.429488	-0.140845	-0.167644	ILMN_1215606	1.41941e-10	108077	Skiv2l	superkiller viralicidic activity 2-like (S. cerevisiae)
ILMN_1249694	0.316443	0.489037	0.528776	0.205776	ILMN_1249694	1.42652e-10	109785	Pgm3	phosphoglucomutase 3
ILMN_1244513	1.03411	1.90887	2.39516	-0.442846	ILMN_1244513	1.42711e-10	55932	Gbp3	guanylate binding protein 3
ILMN_2927924	0.324968	0.527717	0.925989	0.117828	ILMN_2927924	1.44914e-10	67490	1810074P20Rik	UFM1 specific ligase 1
ILMN_2779746	0.237263	0.809753	1.32712	0.403889	ILMN_2779746	1.51759e-10	27058	Srp9	signal recognition particle 9
ILMN_3155190	0.402495	0.525881	0.529168	0.29727	ILMN_3155190	1.53471e-10	67333	Stk35	serine/threonine kinase 35
ILMN_3126522	0.117257	0.308119	0.934764	1.44238	ILMN_3126522	1.55663e-10	385643	Kng2	kininogen 2
ILMN_2591781	0.57049	0.890824	1.06837	0.458206	ILMN_2591781	1.62583e-10	75909	Vmp1	vacuole membrane protein 1
ILMN_2519677	-0.886216	-1.00008	-1.09994	-0.197344	ILMN_2519677	1.63544e-10	110253	Triobp	TRIO and F-actin binding protein
ILMN_2767596	0.911544	1.08837	2.14251	0.489491	ILMN_2767596	1.63924e-10	64010	Sav1	salvador homolog 1 (Drosophila)
ILMN_2937261	0.148176	-0.861719	-1.00587	-1.53654	ILMN_2937261	1.6799e-10	17436	Me1	malic enzyme 1, NADP(+)-dependent, cytosolic
ILMN_1241333	0.358397	-0.0411503	-0.482215	-1.20643	ILMN_1241333	1.69457e-10	73166	Tm7sf2	transmembrane 7 superfamily member 2
ILMN_1243507	-0.699452	-0.867059	-0.910762	-0.851036	ILMN_1243507	1.69897e-10	211949	Spsb4	splA/ryanodine receptor domain and SOCS box containing 4
ILMN_2649846	0.705396	0.731101	1.2371	0.0302542	ILMN_2649846	1.71828e-10	213827	BC083152	archain 1
ILMN_2479370	0.0370606	0.0124187	-0.120452	0.858107	ILMN_2479370	1.78412e-10	229302	Tm4sf4	transmembrane 4 superfamily member 4
ILMN_2629030	-0.924829	-0.980865	-1.14786	-0.723258	ILMN_2629030	1.7883e-10	75686	Nudt16	nudix (nucleoside diphosphate linked moiety X)-type motif 16
ILMN_2752940	0.189925	-0.0733533	-1.2743	-0.64459	ILMN_2752940	1.83336e-10	74754	Dhcr24	24-dehydrocholesterol reductase
ILMN_2699933	-0.158914	-1.05033	-1.55493	-1.69713	ILMN_2699933	1.84251e-10	110391	Qdpr	quinoid dihydropteridine reductase
ILMN_2849680	-0.805329	-1.17859	-1.38162	-0.626562	ILMN_2849680	1.86285e-10	66154	Tmem14c	transmembrane protein 14C
ILMN_2755008	2.43193	1.97355	2.38476	1.13543	ILMN_2755008	1.89991e-10	80859	Nfkbiz	nuclear factor of kappa light polypeptide gene enhancer in B cells inhibitor, zeta
ILMN_1240445	-0.411947	-0.859461	-1.20784	-0.70172	ILMN_1240445	2.10459e-10	170459	Stard4	StAR-related lipid transfer (START) domain containing 4
ILMN_2718716	1.02046	1.19838	1.22238	0.668495	ILMN_2718716	2.14939e-10	16564	Kif21a	kinesin family member 21A
ILMN_3147112	0.577192	0.522171	1.21832	0.391429	ILMN_3147112	2.23321e-10	50772	Mapk6	mitogen-activated protein kinase 6
ILMN_3143404	0.570128	1.14114	0.794103	-2.58455	ILMN_3143404	2.34704e-10	17841	Mup2	major urinary protein 2
ILMN_1258867	-0.106443	-0.601235	-0.719353	-0.50445	ILMN_1258867	2.47862e-10	19305	Pex5	peroxisomal biogenesis factor 5
ILMN_2593368	0.0585993	0.113052	0.780669	0.381328	ILMN_2593368	2.51888e-10	232087	Mat2a	methionine adenosyltransferase II, alpha
ILMN_3162431	0.0331163	0.170273	0.524406	0.11987	ILMN_3162431	2.52833e-10	68229	AI846148	expressed sequence AI846148
ILMN_2607786	-0.277355	-0.706602	-0.909839	-1.49202	ILMN_2607786	2.54817e-10	76267	Fads1	fatty acid desaturase 1
ILMN_2742426	-0.381674	-0.870982	-1.55215	-1.74715	ILMN_2742426	2.5629e-10	20341	Selenbp1	selenium binding protein 1
ILMN_2624854	-0.108902	-0.698739	-0.870304	-2.29706	ILMN_2624854	2.57025e-10	14863	Gstm2	glutathione S-transferase, mu 2
ILMN_1236459	-0.103451	-0.337175	-0.76145	-0.577188	ILMN_1236459	2.62947e-10	212503	Paox	polyamine oxidase (exo-N4-amino)
ILMN_2593416	0.118823	-0.42142	-0.739331	-0.514712	ILMN_2593416	2.64846e-10	212167	Pion	gamma-secretase activating protein
ILMN_2595732	1.51415	1.44174	2.34777	1.10841	ILMN_2595732	2.71434e-10	18030	Nfil3	nuclear factor, interleukin 3, regulated
ILMN_1220482	-0.578081	-0.505431	-0.274445	0.0183516	ILMN_1220482	2.78759e-10	107528	Magee1	melanoma antigen, family E, 1
ILMN_1255207	-0.235584	-0.951714	-0.845953	-0.666609	ILMN_1255207	2.79506e-10	18584	Pde8a	phosphodiesterase 8A
ILMN_2703886	0.282211	0.575053	0.991195	0.465087	ILMN_2703886	2.83497e-10	68533	Mphosph6	M phase phosphoprotein 6
ILMN_1247066	-1.03554	-1.41451	-1.72354	-0.40526	ILMN_1247066	2.83497e-10	53872	Caprin1	cell cycle associated protein 1
ILMN_1219466	-0.331922	-0.925902	-0.976533	-0.576518	ILMN_1219466	2.88178e-10	226777	C130074G19Rik	RIKEN cDNA C130074G19 gene
ILMN_2636536	1.06237	0.868073	1.76545	1.27816	ILMN_2636536	2.91544e-10	66350	Pla2g12a	phospholipase A2, group XIIA
ILMN_2691567	-0.61501	-0.816222	-1.31409	-1.74901	ILMN_2691567	2.93236e-10	68180	Hyi	hydroxypyruvate isomerase homolog (E. coli)
ILMN_1228919	0.112102	-0.562571	-1.01356	-0.472662	ILMN_1228919	3.06308e-10	70356	St13	suppression of tumorigenicity 13
ILMN_2718974	-0.715654	-0.273461	-0.232857	-0.302101	ILMN_2718974	3.08459e-10	71989	Rpusd4	RNA pseudouridylate synthase domain containing 4
ILMN_2756023	-1.22264	-0.87803	-1.48624	-0.446376	ILMN_2756023	3.0962e-10	100102	Pcsk9	proprotein convertase subtilisin/kexin type 9
ILMN_1214531	-0.717731	-1.30022	-1.97157	-3.2811	ILMN_1214531	3.11965e-10	13089	Cyp2b13	cytochrome P450, family 2, subfamily b, polypeptide 13
ILMN_1219447	-0.748381	-0.545144	-0.80878	-0.594325	ILMN_1219447	3.12951e-10	56364	Zmym3	zinc finger, MYM-type 3
ILMN_2650280	1.0794	1.11249	1.33352	0.286041	ILMN_2650280	3.17096e-10	20656	Sod2	superoxide dismutase 2, mitochondrial
ILMN_2759285	0.142604	0.179522	0.576928	0.408683	ILMN_2759285	3.18868e-10	56229	Thsd1	thrombospondin, type I, domain 1
ILMN_2706205	-0.824306	-1.75161	-2.27162	-1.85035	ILMN_2706205	3.22292e-10	52637	Cisd1	CDGSH iron sulfur domain 1
ILMN_2923864	0.0388479	-0.534107	-0.588844	-0.315997	ILMN_2923864	3.23088e-10	12368	Casp6	caspase 6
ILMN_1227596	-0.521242	-0.34294	-0.655544	-0.695892	ILMN_1227596	3.27007e-10	68603	Pmvk	phosphomevalonate kinase
ILMN_2874104	-0.377599	-0.455417	-0.266186	-0.698552	ILMN_2874104	3.27583e-10	14104	Fasn	fatty acid synthase
ILMN_2620959	0.0917033	0.437454	1.0107	0.504278	ILMN_2620959	3.31311e-10	74322	Cxxc1	CXXC finger 1 (PHD domain)
ILMN_3001013	0.418197	0.4645	1.10593	0.195657	ILMN_3001013	3.32259e-10	67298	Gprasp1	G protein-coupled receptor associated sorting protein 1
ILMN_1230162	-0.551673	-0.409995	-0.656308	0.237854	ILMN_1230162	3.33461e-10	14155	Fem1b	feminization 1 homolog b (C. elegans)
ILMN_1258815	1.728	1.05803	0.927937	0.15236	ILMN_1258815	3.33461e-10	108829	Jmjd1c	jumonji domain containing 1C
ILMN_2680128	0.888881	1.71027	0.705845	0.250538	ILMN_2680128	3.38768e-10	67302	Zc3h13	zinc finger CCCH type containing 13
ILMN_2809611	0.120768	1.00362	0.839075	0.00969485	ILMN_2809611	3.40131e-10	20810	Srm	spermidine synthase
ILMN_2689138	0.241268	0.467137	-0.362845	0.64991	ILMN_2689138	3.50114e-10	217732	Kiaa1737	CLOCK interacting protein, circadian
ILMN_3050275	-0.0787704	-0.0922944	-0.208476	0.817818	ILMN_3050275	3.50725e-10	385643	Kng2	kininogen 2
ILMN_2614912	-0.305971	-0.660765	-0.799849	-0.734983	ILMN_2614912	3.56677e-10	232232	Hdac11	histone deacetylase 11
ILMN_1226650	0.460901	-0.235154	-0.38412	-0.775821	ILMN_1226650	3.60028e-10	16180	Il1rap	interleukin 1 receptor accessory protein
ILMN_2680533	0.141949	-0.460821	-0.696676	-1.83253	ILMN_2680533	3.75202e-10	14871	Gstt1	glutathione S-transferase, theta 1
ILMN_3161263	-0.665514	-0.524146	-0.063657	-0.299217	ILMN_3161263	3.78882e-10	14367	Fzd5	frizzled homolog 5 (Drosophila)
ILMN_2605575	-0.138943	-0.283609	-0.600149	0.0332561	ILMN_2605575	3.90147e-10	66789	Alg14	asparagine-linked glycosylation 14
ILMN_2894984	-0.658366	-0.990038	-1.29568	-0.393555	ILMN_2894984	4.01052e-10	66496	Ppdpf	pancreatic progenitor cell differentiation and proliferation factor homolog (zebrafish)RIKEN cDNA 2700038C09 gene
ILMN_3007862	-0.429964	-1.41198	-2.47639	-1.4432	ILMN_3007862	4.02667e-10	76491	Abhd14b	abhydrolase domain containing 14b
ILMN_2848273	-0.226816	-0.524687	-0.440614	0.488801	ILMN_2848273	4.03049e-10	67729	Mansc1	MANSC domain containing 1
ILMN_2976211	-0.668091	-0.926755	-1.28293	-1.77011	ILMN_2976211	4.03643e-10	243881	Cyp2b23	cytochrome P450, family 2, subfamily b, polypeptide 23
ILMN_2431237	1.1504	1.17389	1.33263	1.39093	ILMN_2431237	4.08622e-10	22433	Xbp1	X-box binding protein 1
ILMN_1259503	0.722022	-0.0115498	-0.157649	-0.501666	ILMN_1259503	4.17429e-10	102022	Ces2a	carboxylesterase 2A
ILMN_2655184	0.0749703	-0.440158	-0.855441	-2.62939	ILMN_2655184	4.25272e-10	76971	2810007J24Rik	RIKEN cDNA 2810007J24 gene
ILMN_2663613	-0.51852	-1.17093	-1.36944	-0.227527	ILMN_2663613	4.25807e-10	16419	Itgb5	integrin beta 5
ILMN_2819951	-0.0927997	0.120706	0.731345	0.35749	ILMN_2819951	4.26981e-10	239393	Lrp12	low density lipoprotein-related protein 12
ILMN_2817151	-0.806531	-0.675242	-1.06289	-0.165236	ILMN_2817151	4.27611e-10	68185	Chchd8	cytochrome c oxidase assembly factor 4
ILMN_1214631	0.971258	1.11461	1.20199	0.593696	ILMN_1214631	4.34547e-10	76889	Adck4	aarF domain containing kinase 4
ILMN_2795698	-0.310241	-1.00875	-1.85809	-1.11455	ILMN_2795698	4.42663e-10	212503	Paox	polyamine oxidase (exo-N4-amino)
ILMN_1257060	-1.13749	-0.896732	-0.965636	0.228247	ILMN_1257060	4.51677e-10	192654	Pla2g15	phospholipase A2, group XV
ILMN_1234471	0.751431	0.718269	0.410341	-0.00622122	ILMN_1234471	4.59134e-10	13048	Cux2	cut-like homeobox 2
ILMN_2948476	-0.109316	-0.349485	-0.600815	-0.263539	ILMN_2948476	4.63187e-10	14618	Gjb1	gap junction protein, beta 1
ILMN_2764865	-0.24871	-0.397748	-0.988163	-0.303088	ILMN_2764865	4.69138e-10	67013	Oma1	OMA1 homolog, zinc metallopeptidase (S. cerevisiae)
ILMN_2974720	0.156663	0.141616	0.636414	0.158229	ILMN_2974720	4.69138e-10	319765	Igf2bp2	insulin-like growth factor 2 mRNA binding protein 2
ILMN_1248304	-0.0113998	-0.5974	-0.962086	-0.460046	ILMN_1248304	4.69772e-10	69702	Ndufaf1	NADH dehydrogenase (ubiquinone) 1 alpha subcomplex, assembly factor 1
ILMN_1243875	0.337903	0.578808	1.19694	0.543668	ILMN_1243875	4.70076e-10	225888	Suv420h1	suppressor of variegation 4-20 homolog 1 (Drosophila)
ILMN_2423789	-0.500487	-0.620863	-1.03081	-0.132612	ILMN_2423789	4.74072e-10	56459	Sae1	SUMO1 activating enzyme subunit 1
ILMN_2591777	0.522704	0.869672	1.05822	0.40442	ILMN_2591777	4.7471e-10	75909	Vmp1	vacuole membrane protein 1
ILMN_2620326	0.0555185	0.047634	-0.676301	-1.2222	ILMN_2620326	4.87478e-10	104086	Cyp27a1	cytochrome P450, family 27, subfamily a, polypeptide 1
ILMN_1258500	0.165124	0.364464	-0.046753	-1.72471	ILMN_1258500	4.94202e-10	17195	Mbl2	mannose-binding lectin (protein C) 2
ILMN_2669189	-0.650359	-0.653819	-0.892085	-0.19171	ILMN_2669189	5.05791e-10	65970	Lima1	LIM domain and actin binding 1
ILMN_2861259	-0.406843	-1.2215	-1.55922	-2.37878	ILMN_2861259	5.11361e-10	20526	Slc2a2	solute carrier family 2 (facilitated glucose transporter), member 2
ILMN_1250865	0.615538	0.95753	1.33636	0.581956	ILMN_1250865	5.11361e-10	27277	Golga5	golgi autoantigen, golgin subfamily a, 5
ILMN_2834687	1.04195	0.895971	0.169595	0.216564	ILMN_2834687	5.24955e-10	106766	Stap2	signal transducing adaptor family member 2
ILMN_1231293	-0.196869	-0.559732	-0.759139	-0.459111	ILMN_1231293	5.27194e-10	77996	D730039F16Rik	cutA divalent cation tolerance homolog-like
ILMN_2638333	0.542141	0.796425	1.02069	0.503094	ILMN_2638333	5.35534e-10	216161	Sbno2	strawberry notch homolog 2 (Drosophila)
ILMN_2665681	0.630472	0.284926	0.196533	-0.0739153	ILMN_2665681	5.46658e-10	12953	Cry2	cryptochrome 2 (photolyase-like)
ILMN_1220354	0.170859	-0.569117	-1.22701	-1.5425	ILMN_1220354	5.4699e-10	111175	Pecr	peroxisomal trans-2-enoyl-CoA reductase
ILMN_3001827	0.125908	0.0650931	0.186482	0.992972	ILMN_3001827	5.51845e-10	18816	Serpinf2	serine (or cysteine) peptidase inhibitor, clade F, member 2
ILMN_2944185	-0.0868061	-0.912317	-1.58087	-1.95417	ILMN_2944185	5.56534e-10	52633	Nit2	nitrilase family, member 2
ILMN_2690575	-0.354604	-0.741183	-1.29507	-1.00614	ILMN_2690575	5.61419e-10	13180	Pcbd1	pterin 4 alpha carbinolamine dehydratase/dimerization cofactor of hepatocyte nuclear factor 1 alpha (TCF1) 1
ILMN_2963792	-0.782521	-0.622895	-1.02099	-0.149166	ILMN_2963792	5.67149e-10	98685	1190005F20Rik	tRNA methyltransferase 1 like
ILMN_2737940	0.076799	-0.806638	-1.15765	-0.429046	ILMN_2737940	5.79026e-10	66790	Grtp1	GH regulated TBC protein 1
ILMN_2751948	-0.0890537	-0.199819	0.883376	0.56652	ILMN_2751948	5.79026e-10	15267	Hist2h2aa1	histone cluster 2, H2aa1
ILMN_2711442	-0.0088323	-0.349206	-0.651357	-0.379155	ILMN_2711442	5.79434e-10	14430	Galt	galactose-1-phosphate uridyl transferase
ILMN_2875475	-0.208902	-0.580492	-0.796096	0.354413	ILMN_2875475	5.89811e-10	15112	Hao1	hydroxyacid oxidase 1, liver
ILMN_2893993	-0.228222	-0.511837	-0.851638	-0.447665	ILMN_2893993	5.89931e-10	76893	Lass2	ceramide synthase 2
ILMN_1225348	-1.05308	-1.10037	-1.51673	-0.27227	ILMN_1225348	5.90461e-10	98952	Fam102a	family with sequence similarity 102, member A
ILMN_2718266	1.96949	2.08606	1.74504	1.30147	ILMN_2718266	6.06036e-10	14229	Fkbp5	FK506 binding protein 5
ILMN_2597485	0.0120919	-0.373317	-0.742236	-0.646405	ILMN_2597485	6.08651e-10	68671	Pcyt2	phosphate cytidylyltransferase 2, ethanolamine
ILMN_1249670	-0.31834	0.30767	0.577171	1.27714	ILMN_1249670	6.11018e-10	12304	Pdia4	protein disulfide isomerase associated 4
ILMN_1216663	0.168893	0.342909	0.669629	0.16863	ILMN_1216663	6.16737e-10	52808	Tspyl2	TSPY-like 2
ILMN_3143633	1.32969	0.792636	0.967437	0.420236	ILMN_3143633	6.18144e-10	74182	Gpcpd1	glycerophosphocholine phosphodiesterase GDE1 homolog (S. cerevisiae)
ILMN_2612125	-0.736713	-0.395749	-1.06671	0.0702451	ILMN_2612125	6.23926e-10	102098	Arhgef18	rho/rac guanine nucleotide exchange factor (GEF) 18
ILMN_1258696	0.325482	-0.77117	-1.08154	-1.15721	ILMN_1258696	6.3865e-10	209692	Dhtkd1	dehydrogenase E1 and transketolase domain containing 1
ILMN_1232404	-0.304094	-0.504628	-0.80857	-0.415891	ILMN_1232404	6.46538e-10	225791	Zadh2	zinc binding alcohol dehydrogenase, domain containing 2
ILMN_2892222	-0.31499	-1.13095	-1.45074	-0.691432	ILMN_2892222	6.47871e-10	433256	Acsl5	acyl-CoA synthetase long-chain family member 5
ILMN_2748941	-0.236852	-0.531498	-0.981351	-0.172024	ILMN_2748941	6.53188e-10	106581	Itfg3	integrin alpha FG-GAP repeat containing 3
ILMN_2892904	-0.770026	-0.795375	-0.732668	-0.625001	ILMN_2892904	6.54126e-10	66939	Aagab	alpha- and gamma-adaptin binding protein
ILMN_1260073	0.73517	1.01044	1.26784	0.437107	ILMN_1260073	6.62683e-10	67102	D16Ertd472e	DNA segment, Chr 16, ERATO Doi 472, expressed
ILMN_1223317	1.0935	1.27656	1.97669	1.41042	ILMN_1223317	6.77451e-10	16854	Lgals3	lectin, galactose binding, soluble 3
ILMN_2879614	0.31994	0.631179	0.291665	0.16291	ILMN_2879614	6.86527e-10	58203	Zbp1	Z-DNA binding protein 1
ILMN_2667369	0.964204	1.28858	0.757137	0.55884	ILMN_2667369	7.04969e-10	14595	B4galt1	UDP-Gal:betaGlcNAc beta 1,4- galactosyltransferase, polypeptide 1
ILMN_2627022	1.27129	2.04151	2.56819	2.76903	ILMN_2627022	7.29282e-10	16427	Itih4	inter alpha-trypsin inhibitor, heavy chain 4
ILMN_2827607	-0.129747	-0.489273	-0.985314	-1.13982	ILMN_2827607	7.46883e-10	71562	Afmid	arylformamidase
ILMN_2894396	-0.54357	-0.766313	-0.957174	-0.208605	ILMN_2894396	7.65373e-10	231832	Tmem184a	transmembrane protein 184a
ILMN_2768841	-0.434346	-0.409046	-0.612068	-0.548673	ILMN_2768841	7.68671e-10	19334	AK046417	RAB22A, member RAS oncogene family
ILMN_2966386	1.56458	1.69864	1.97758	0.968373	ILMN_2966386	7.85391e-10	59028	Rcl1	RNA terminal phosphate cyclase-like 1
ILMN_2589583	-0.176057	-0.855529	-0.604985	-0.162077	ILMN_2589583	7.95559e-10	225896	Ubxn1	UBX domain protein 1
ILMN_2852624	-0.453656	-1.62021	-1.93186	-5.44634	ILMN_2852624	8.0089e-10	66438	Hamp2	hepcidin antimicrobial peptide 2
ILMN_1221418	-0.85016	-0.761238	-0.871114	-0.269186	ILMN_1221418	8.08679e-10	231326	Aasdh	aminoadipate-semialdehyde dehydrogenase
ILMN_2742075	2.62065	3.61471	4.65506	4.67339	ILMN_2742075	8.11954e-10	12475	Cd14	CD14 antigen
ILMN_2909782	-0.505761	-0.52597	-1.1696	0.0362804	ILMN_2909782	8.16424e-10	66922	Rras2	related RAS viral (r-ras) oncogene homolog 2
ILMN_2665715	0.0342936	-0.912695	-0.93372	-1.91886	ILMN_2665715	8.20464e-10	103140	Gstt3	glutathione S-transferase, theta 3
ILMN_2944646	0.28819	0.766776	0.771876	0.298843	ILMN_2944646	8.31735e-10	59042	Cope	coatomer protein complex, subunit epsilon
ILMN_1238679	-1.23521	-1.02082	-0.912705	-0.299206	ILMN_1238679	8.40218e-10	68118	9430023L20Rik	autophagy related 101
ILMN_2699466	-0.103586	-0.0390024	-0.151338	0.558652	ILMN_2699466	8.44606e-10	69836	Pla2g12b	phospholipase A2, group XIIB
ILMN_2620106	0.326565	0.101244	-0.691359	-0.140561	ILMN_2620106	8.48526e-10	74754	Dhcr24	24-dehydrocholesterol reductase
ILMN_2994108	-0.901291	-0.588744	-0.485723	0.107195	ILMN_2994108	8.49677e-10	79043	Spsb3	splA/ryanodine receptor domain and SOCS box containing 3
ILMN_2751505	0.247942	0.621644	1.07016	0.662952	ILMN_2751505	8.53993e-10	14312	Brd2	bromodomain containing 2
ILMN_1232514	1.43756	1.30102	1.02278	1.49213	ILMN_1232514	8.73458e-10	20454	St3gal5	ST3 beta-galactoside alpha-2,3-sialyltransferase 5
ILMN_2696855	-0.431732	-0.442141	-0.502812	-0.305868	ILMN_2696855	8.83497e-10	66826	Taz	tafazzin
ILMN_1222474	-0.115876	-0.566598	-0.865017	-0.233965	ILMN_1222474	8.97456e-10	20524	Slc25a17	solute carrier family 25 (mitochondrial carrier, peroxisomal membrane protein), member 17
ILMN_1246560	0.885013	1.08289	0.964732	0.791669	ILMN_1246560	9.04287e-10	171180	Syt12	synaptotagmin XII
ILMN_2519676	-0.976959	-1.05249	-1.15626	-0.317884	ILMN_2519676	9.05052e-10	110253	Triobp	TRIO and F-actin binding protein
ILMN_2667091	-1.68638	-2.24235	-3.25605	-2.28175	ILMN_2667091	9.15386e-10	53412	Ppp1r3c	protein phosphatase 1, regulatory (inhibitor) subunit 3C
ILMN_1377921	-0.428177	0.164306	0.421817	0.919155	ILMN_1377921	9.23512e-10	76846	Rps9	ribosomal protein S9
ILMN_2802611	0.839465	0.797868	1.2318	0.603289	ILMN_2802611	9.2549e-10	68059	Tm9sf2	transmembrane 9 superfamily member 2
ILMN_2848071	-0.057503	-0.232032	-0.865838	-0.770877	ILMN_2848071	9.32664e-10	68352	Aspdh	aspartate dehydrogenase domain containing
ILMN_3138743	-0.688938	-0.632259	-0.936303	-0.349175	ILMN_3138743	9.58273e-10	195434	Utp14b	UTP14, U3 small nucleolar ribonucleoprotein, homolog B (yeast)
ILMN_1226935	1.73404	2.36444	2.61176	2.28087	ILMN_1226935	9.59696e-10	18405	Orm1	orosomucoid 1
ILMN_2660815	-0.479489	-0.76234	-0.869764	-0.19403	ILMN_2660815	1.00876e-09	66048	Tmem93	ER membrane protein complex subunit 6
ILMN_1234461	-0.645844	-0.586606	-0.818605	-0.141033	ILMN_1234461	1.02435e-09	268294	Zbtb24	zinc finger and BTB domain containing 24
ILMN_2795359	0.315579	0.564066	0.936925	-0.157477	ILMN_2795359	1.02565e-09	110611	Hdlbp	high density lipoprotein (HDL) binding protein
ILMN_2609948	-0.49509	-0.832682	-1.08212	-0.589903	ILMN_2609948	1.03493e-09	71954	Suds3	suppressor of defective silencing 3 homolog (S. cerevisiae)
ILMN_1245757	-0.373126	0.307976	0.72268	0.0665016	ILMN_1245757	1.03493e-09	94181	Nans	N-acetylneuraminic acid synthase (sialic acid synthase)
ILMN_3150811	-2.15591	-2.03566	-1.74787	-0.871231	ILMN_3150811	1.04344e-09	14605	Tsc22d3	TSC22 domain family, member 3
ILMN_2633942	-0.221528	-0.453615	-0.878818	-0.557191	ILMN_2633942	1.06153e-09	212503	Paox	polyamine oxidase (exo-N4-amino)
ILMN_1259180	0.710547	0.300811	0.450356	-0.0225786	ILMN_1259180	1.06916e-09	54720	Rcan1	regulator of calcineurin 1
ILMN_1249444	0.289851	0.73266	0.783591	0.171068	ILMN_1249444	1.07595e-09	27414	Sergef	secretion regulating guanine nucleotide exchange factor
ILMN_2627733	-1.20957	-1.04907	-2.17634	-1.21624	ILMN_2627733	1.07859e-09	71706	Slc46a3	solute carrier family 46, member 3
ILMN_3163476	0.603629	-0.0739245	-0.328875	0.168811	ILMN_3163476	1.08606e-09	18408	Slc25a15	solute carrier family 25 (mitochondrial carrier ornithine transporter), member 15
ILMN_2839145	-0.7101	-0.333398	-0.724872	-0.302446	ILMN_2839145	1.11162e-09	108707	1810008A18Rik	family with sequence similarity 207, member A
ILMN_2653143	0.13957	0.432437	0.848807	0.471434	ILMN_2653143	1.11607e-09	67948	Fbxo28	F-box protein 28
ILMN_1241970	1.40614	1.67934	2.14058	1.37833	ILMN_1241970	1.13685e-09	22687	Zfp259	ZPR1 zinc finger
ILMN_2664224	-0.229795	-0.437634	-1.0177	-1.72641	ILMN_2664224	1.13783e-09	13849	Ephx1	epoxide hydrolase 1, microsomal
ILMN_2713305	-0.142499	-0.421474	-0.637802	-0.301756	ILMN_2713305	1.14505e-09	16456	F11r	F11 receptor
ILMN_2686700	-0.106661	-1.15198	-2.12891	-1.88253	ILMN_2686700	1.1685e-09	217258	Abca8a	ATP-binding cassette, sub-family A (ABC1), member 8a
ILMN_1250421	1.08129	1.01231	1.54311	0.0377976	ILMN_1250421	1.20861e-09	17381	Mmp12	matrix metallopeptidase 12
ILMN_2642403	-0.324754	0.553567	1.28143	0.360415	ILMN_2642403	1.22273e-09	16911	Lmo4	LIM domain only 4
ILMN_1226126	-0.597096	-0.649843	-0.932604	-0.311573	ILMN_1226126	1.22833e-09	227697	Dolk	dolichol kinase
ILMN_2588610	-0.525833	-0.61369	-0.726836	-0.258603	ILMN_2588610	1.23845e-09	105513	Chmp7	charged multivesicular body protein 7
ILMN_2874278	-0.217432	-0.530814	-1.14252	-1.00233	ILMN_2874278	1.249e-09	14527	Gcgr	glucagon receptor
ILMN_2995370	-0.369349	-0.362347	-0.566329	-0.319664	ILMN_2995370	1.28165e-09	237781	Smcr7	mitochondrial elongation factor 2
ILMN_1239185	-0.520823	0.0415891	0.027316	0.580653	ILMN_1239185	1.28382e-09	67397	Erp29	endoplasmic reticulum protein 29
ILMN_1256089	0.352888	0.415381	0.672553	0.18008	ILMN_1256089	1.29733e-09	320292	Rasgef1b	RasGEF domain family, member 1B
ILMN_1236049	-0.920632	-0.576004	-0.752581	0.00209171	ILMN_1236049	1.30867e-09	69821	Mterfd2	mitochondrial transcription termination factor 4
ILMN_2672543	1.38188	0.886891	1.13832	1.15231	ILMN_2672543	1.30931e-09	54648	Ccdc120	coiled-coil domain containing 120
ILMN_2653617	-0.238139	0.321415	1.72602	0.594485	ILMN_2653617	1.32278e-09	12512	Cd63	CD63 antigen
ILMN_2956153	0.00772672	0.140334	0.779193	0.514295	ILMN_2956153	1.32308e-09	74203	Eif4enif1	eukaryotic translation initiation factor 4E nuclear import factor 1
ILMN_1223313	-0.316801	-0.877815	-1.10202	-0.849593	ILMN_1223313	1.33544e-09	63828	Fn3k	fructosamine 3 kinase
ILMN_2663576	-0.44037	-0.607285	-0.702351	-0.313843	ILMN_2663576	1.34548e-09	171486	Cd99l2	CD99 antigen-like 2
ILMN_1251595	0.159354	0.225801	1.09014	0.196958	ILMN_1251595	1.36992e-09	70237	Bhlhb9	basic helix-loop-helix domain containing, class B9
ILMN_2674281	0.191883	0.931064	0.156742	1.3376	ILMN_2674281	1.39474e-09	192976	BC046404	leucine rich repeat containing 75A
ILMN_1215901	-0.518059	-0.383032	-0.349358	0.283758	ILMN_1215901	1.44279e-09	67512	Agpat2	1-acylglycerol-3-phosphate O-acyltransferase 2 (lysophosphatidic acid acyltransferase, beta)
ILMN_2736611	0.245044	0.614928	1.01811	0.204253	ILMN_2736611	1.44541e-09	68705	Gtf2f2	general transcription factor IIF, polypeptide 2
ILMN_1235050	-0.0130326	-0.338976	-0.341466	-1.16474	ILMN_1235050	1.45504e-09	170718	Idh3b	isocitrate dehydrogenase 3 (NAD+) beta
ILMN_2798129	-0.322535	0.0568446	0.210151	1.37907	ILMN_2798129	1.47458e-09	12274	C6	complement component 6
ILMN_2633670	-0.0891481	0.0683477	0.0689692	0.73549	ILMN_2633670	1.51109e-09	96957	Tmem62	transmembrane protein 62
ILMN_2651019	-0.671497	-0.980804	-1.67928	-0.291486	ILMN_2651019	1.55663e-09	64918	Bhmt2	betaine-homocysteine methyltransferase 2
ILMN_2914843	0.594634	1.24134	1.03656	-0.292616	ILMN_2914843	1.57633e-09	19171	Psmb10	proteasome (prosome, macropain) subunit, beta type 10
ILMN_1245813	-0.726584	-0.263151	0.425978	-0.197253	ILMN_1245813	1.58516e-09	106840	Unc119b	unc-119 homolog B (C. elegans)
ILMN_2834915	1.25611	1.39549	1.74474	0.736342	ILMN_2834915	1.59305e-09	20520	Slc22a5	solute carrier family 22 (organic cation transporter), member 5
ILMN_2701824	-0.794275	-0.459919	-0.507789	-0.137159	ILMN_2701824	1.59305e-09	234776	Atmin	ATM interactor
ILMN_1215212	2.16712	1.52483	1.3165	0.876174	ILMN_1215212	1.64367e-09	11852	Rhob	ras homolog gene family, member B
ILMN_2999167	-0.0826077	-0.450388	-1.07777	-1.03978	ILMN_2999167	1.80022e-09	217666	L2hgdh	L-2-hydroxyglutarate dehydrogenase
ILMN_2964560	0.114123	0.362185	0.629793	2.16734	ILMN_2964560	1.82266e-09	93671	Cd163	CD163 antigen
ILMN_2473620	0.577234	0.453911	0.588475	-0.165414	ILMN_2473620	1.82337e-09	56430	Clip1	CAP-GLY domain containing linker protein 1
ILMN_1220430	-0.419683	-0.471451	-0.513327	-0.310134	ILMN_1220430	1.82874e-09	66264	Ccdc28b	coiled coil domain containing 28B
ILMN_2691832	-0.104837	-0.873841	-1.46024	-0.793555	ILMN_2691832	1.82874e-09	320541	Slc35e2	solute carrier family 35, member E2
ILMN_2755730	0.0239261	0.371405	0.906587	0.251175	ILMN_2755730	1.91429e-09	66164	Nip7	nuclear import 7 homolog (S. cerevisiae)
ILMN_3138439	-0.067506	0.036261	0.527026	0.115204	ILMN_3138439	1.9699e-09	69181	Dyrk2	dual-specificity tyrosine-(Y)-phosphorylation regulated kinase 2
ILMN_2813484	1.24982	1.14462	1.74042	0.842825	ILMN_2813484	1.99646e-09	18626	Per1	period circadian clock 1
ILMN_2627744	-0.860166	-1.33271	-1.96123	-3.82031	ILMN_2627744	2.01593e-09	13124	Cyp8b1	cytochrome P450, family 8, subfamily b, polypeptide 1
ILMN_1236522	-0.391759	-0.699047	-1.03375	-1.39943	ILMN_1236522	2.04205e-09	12408	Cbr1	carbonyl reductase 1
ILMN_2758198	-0.67368	-0.437269	-1.28318	-2.16627	ILMN_2758198	2.0915e-09	20322	Sord	sorbitol dehydrogenase
ILMN_2515601	-0.386971	-0.902809	-0.802563	-1.12426	ILMN_2515601	2.12238e-09	22359	Vldlr	very low density lipoprotein receptor
ILMN_2847115	1.37378	1.08283	1.09494	0.132467	ILMN_2847115	2.14316e-09	80885	Niacr1	hydroxycarboxylic acid receptor 2
ILMN_1218424	0.368864	0.55977	0.885851	0.344343	ILMN_1218424	2.14421e-09	52432	Ppp2r2d	protein phosphatase 2, regulatory subunit B, delta
ILMN_1219915	0.205951	-0.363586	-1.04473	-1.05611	ILMN_1219915	2.15185e-09	67800	Dgat2	diacylglycerol O-acyltransferase 2
ILMN_2965093	-0.266139	-0.536006	-0.771313	-1.12741	ILMN_2965093	2.15522e-09	12972	Cryz	crystallin, zeta
ILMN_1228937	-0.818323	-1.00017	-1.17183	-0.293413	ILMN_1228937	2.34192e-09	54151	Cyhr1	cysteine and histidine rich 1
ILMN_2628848	0.604859	0.170988	0.0831391	-0.0147078	ILMN_2628848	2.379e-09	59014	Rrs1	RRS1 ribosome biogenesis regulator homolog (S. cerevisiae)
ILMN_1221920	-0.537524	-0.619975	-0.974832	0.00239648	ILMN_1221920	2.39119e-09	263406	Plekhg3	pleckstrin homology domain containing, family G (with RhoGef domain) member 3
ILMN_1216597	1.58534	1.21697	1.22798	1.26022	ILMN_1216597	2.4301e-09	227731	Slc25a25	solute carrier family 25 (mitochondrial carrier, phosphate carrier), member 25
ILMN_3159720	-0.362197	-0.172096	0.591816	-0.0203646	ILMN_3159720	2.43218e-09	74030	Rin2	Ras and Rab interactor 2
ILMN_1255190	-0.0427608	-0.153923	-0.948642	-0.233275	ILMN_1255190	2.45559e-09	232371	C1rl	complement component 1, r subcomponent-like
ILMN_2707227	0.177972	-0.489671	-1.48663	-0.315729	ILMN_2707227	2.4747e-09	71664	Mettl7b	methyltransferase like 7B
ILMN_2610981	-0.0104325	0.341527	0.974315	-0.0802025	ILMN_2610981	2.49957e-09	330962	Ostb	solute carrier family 51, beta subunit
ILMN_3005546	0.204116	0.27351	0.500821	-0.0216649	ILMN_3005546	2.51755e-09	74412	Gle1	GLE1 RNA export mediator (yeast)
ILMN_2802643	-0.164966	-0.252365	-0.619857	-1.57095	ILMN_2802643	2.5628e-09	71754	Cyp2d40	cytochrome P450, family 2, subfamily d, polypeptide 40
ILMN_2614432	0.517551	0.648478	0.645619	0.367889	ILMN_2614432	2.57965e-09	13649	Egfr	epidermal growth factor receptor
ILMN_1213805	0.175168	0.204546	0.0789999	1.26388	ILMN_1213805	2.67616e-09	230558	C8a	complement component 8, alpha polypeptide
ILMN_2615015	-0.28843	-0.840578	-1.40314	-1.62011	ILMN_2615015	2.72438e-09	110095	Pygl	liver glycogen phosphorylase
ILMN_2621909	-0.410935	-0.234113	-0.590118	0.127304	ILMN_2621909	2.73241e-09	67454	Ikbip	IKBKB interacting protein
ILMN_2887065	0.953323	1.71879	1.83967	1.50805	ILMN_2887065	2.76304e-09	78388	Mvp	major vault protein
ILMN_3031099	1.55288	1.13962	1.2561	0.637809	ILMN_3031099	2.82045e-09	67876	Coq10b	coenzyme Q10 homolog B (S. cerevisiae)
ILMN_1220793	-0.719586	-0.667085	-0.737535	0.202009	ILMN_1220793	2.82426e-09	66704	Rbm4b	RNA binding motif protein 4B
ILMN_1228026	1.8104	1.09261	1.29648	0.96434	ILMN_1228026	2.83769e-09	59090	Midn	midnolin
ILMN_1222609	-0.770278	-1.40607	-2.26996	-1.56827	ILMN_1222609	2.83787e-09	16005	Igfals	insulin-like growth factor binding protein, acid labile subunit
ILMN_1244991	-0.828309	-1.30646	-0.987808	-0.828356	ILMN_1244991	2.89579e-09	231670	Fbxo21	F-box protein 21
ILMN_1235499	0.446677	0.827554	0.939524	1.59812	ILMN_1235499	2.90723e-09	19128	Pros1	protein S (alpha)
ILMN_2610798	0.149143	0.491452	1.12366	0.341248	ILMN_2610798	2.91163e-09	75608	Chmp4b	charged multivesicular body protein 4B
ILMN_1227357	0.675974	1.15574	1.53732	0.768588	ILMN_1227357	2.94953e-09	14252	Flot2	flotillin 2
ILMN_3112143	0.00802697	-0.307447	-0.0394725	-2.26394	ILMN_3112143	2.96407e-09	382044	Ces1b	carboxylesterase 1B
ILMN_2686029	-0.70301	-1.15556	-1.50982	-1.67263	ILMN_2686029	2.97386e-09	170442	Bbox1	butyrobetaine (gamma), 2-oxoglutarate dioxygenase 1 (gamma-butyrobetaine hydroxylase)
ILMN_2726055	-0.152087	-0.548831	-0.95802	-0.97812	ILMN_2726055	3.01419e-09	20425	Shmt1	serine hydroxymethyltransferase 1 (soluble)
ILMN_2999439	-0.0239662	0.0429013	0.783507	0.267023	ILMN_2999439	3.08875e-09	16600	Klf4	Kruppel-like factor 4 (gut)
ILMN_2701991	1.90866	1.3416	1.35189	0.319318	ILMN_2701991	3.08875e-09	54720	Rcan1	regulator of calcineurin 1
ILMN_2613399	-0.050314	0.331019	0.607356	-0.0330787	ILMN_2613399	3.08897e-09	13722	Aimp1	aminoacyl tRNA synthetase complex-interacting multifunctional protein 1
ILMN_2939303	-0.0635059	-0.263251	-0.94935	-0.733246	ILMN_2939303	3.11e-09	68671	Pcyt2	phosphate cytidylyltransferase 2, ethanolamine
ILMN_2731444	-0.10224	-0.423619	-1.24378	-2.28444	ILMN_2731444	3.14035e-09	15445	Hpd	4-hydroxyphenylpyruvic acid dioxygenase
ILMN_2625893	-0.859282	-0.780092	-0.619773	-4.08607	ILMN_2625893	3.15191e-09	104158	Ces1d	carboxylesterase 1D
ILMN_2833152	1.20326	2.15489	1.53132	2.11896	ILMN_2833152	3.1763e-09	68283	9530077C05Rik	RIKEN cDNA 9530077C05 gene
ILMN_2734484	-0.575355	-0.919302	-1.04478	-0.261367	ILMN_2734484	3.17809e-09	66050	0610009B22Rik	RIKEN cDNA 0610009B22 gene
ILMN_1234901	0.0826502	-0.199881	-0.78055	-0.994194	ILMN_1234901	3.18699e-09	67856	Echdc3	enoyl Coenzyme A hydratase domain containing 3
ILMN_2868699	-0.428104	-0.805415	-0.875269	-0.707775	ILMN_2868699	3.1961e-09	19116	Prlr	prolactin receptor
ILMN_2861176	-0.368803	0.455633	0.768487	1.06847	ILMN_2861176	3.22334e-09	12317	Calr	calreticulin
ILMN_2663920	-0.0607106	-0.306291	-0.506791	-0.331801	ILMN_2663920	3.23786e-09	227154	Stradb	STE20-related kinase adaptor beta
ILMN_2636443	-0.701081	-0.473922	-0.32033	0.0977818	ILMN_2636443	3.24178e-09	12050	Bcl2l2	BCL2-like 2
ILMN_3149143	-0.831745	-1.11361	-1.27806	-1.36516	ILMN_3149143	3.26136e-09	12499	Entpd5	ectonucleoside triphosphate diphosphohydrolase 5
ILMN_2751865	0.611245	0.744073	0.535532	0.0850168	ILMN_2751865	3.26136e-09	54402	Stk19	serine/threonine kinase 19
ILMN_2725414	0.162697	0.20368	0.968499	1.58109	ILMN_2725414	3.29427e-09	12527	Cd9	CD9 antigen
ILMN_2440789	0.272505	0.552479	0.916774	0.253349	ILMN_2440789	3.34273e-09	30932	Zfp330	zinc finger protein 330
ILMN_2619861	-0.176869	-0.712615	-1.1447	-1.03919	ILMN_2619861	3.3429e-09	18082	Nipsnap1	4-nitrophenylphosphatase domain and non-neuronal SNAP25-like protein homolog 1 (C. elegans)
ILMN_2937542	0.46025	-0.240616	-0.703906	-0.387531	ILMN_2937542	3.35447e-09	12822	Col18a1	collagen, type XVIII, alpha 1
ILMN_2721385	1.35322	0.950242	1.05682	0.118619	ILMN_2721385	3.35447e-09	13518	Dst	dystonin
ILMN_2832884	0.341734	0.688765	0.484855	-0.0880331	ILMN_2832884	3.37125e-09	235169	Foxred1	FAD-dependent oxidoreductase domain containing 1
ILMN_2631994	-0.978269	-0.588676	-0.385498	-0.097935	ILMN_2631994	3.37125e-09	192231	Hexim1	hexamethylene bis-acetamide inducible 1
ILMN_2725617	0.0282343	-0.126589	0.258042	-1.21024	ILMN_2725617	3.38629e-09	16548	Khk	ketohexokinase
ILMN_1243466	0.719631	0.72711	0.496454	0.0526699	ILMN_1243466	3.39846e-09	223881	Rnd1	Rho family GTPase 1
ILMN_2512191	-0.207396	-0.670674	-0.648671	-0.517423	ILMN_2512191	3.40272e-09
ILMN_3000236	0.666208	0.571192	0.0788501	1.28588	ILMN_3000236	3.45297e-09	109821	F11	coagulation factor XI
ILMN_2723891	0.63046	0.0576072	-0.204751	0.167924	ILMN_2723891	3.47469e-09	230316	Megf9	multiple EGF-like-domains 9
ILMN_2675064	0.283179	0.339189	0.589462	-0.429141	ILMN_2675064	3.52106e-09	76187	Adhfe1	alcohol dehydrogenase, iron containing, 1
ILMN_2895388	-1.3357	-1.70548	-1.88487	-1.93403	ILMN_2895388	3.59951e-09	231070	Insig1	insulin induced gene 1
ILMN_2857114	0.388132	0.655011	0.892699	0.403924	ILMN_2857114	3.60101e-09	20744	Strbp	spermatid perinuclear RNA binding protein
ILMN_1224505	-0.154329	-0.262668	-0.63407	-0.102033	ILMN_1224505	3.62838e-09	54131	Irf3	interferon regulatory factor 3
ILMN_1254257	0.648889	0.794752	0.950336	-0.277816	ILMN_1254257	3.65132e-09	109900	Asl	argininosuccinate lyase
ILMN_2606973	-0.393	-0.634243	-0.63988	-0.258988	ILMN_2606973	3.70535e-09	230917	Tmem201	transmembrane protein 201
ILMN_2932824	0.360669	0.350446	0.64332	-0.0407966	ILMN_2932824	3.70799e-09	14670	Gnl1	guanine nucleotide binding protein-like 1
ILMN_2737374	1.0199	1.18622	1.33267	0.63482	ILMN_2737374	3.75104e-09	68966	Ngdn	neuroguidin, EIF4E binding protein
ILMN_2912532	-0.0962841	-0.493742	-0.874868	-0.687118	ILMN_2912532	3.78127e-09	211389	Suox	sulfite oxidase
ILMN_1232280	-0.19847	-0.346088	-0.599376	0.00838902	ILMN_1232280	3.789e-09	319513	Fam113a	PC-esterase domain containing 1A
ILMN_2589790	1.53873	1.81779	1.90215	0.848532	ILMN_2589790	3.79232e-09	20848	Stat3	signal transducer and activator of transcription 3
ILMN_1253972	1.48359	1.86155	1.60889	0.743031	ILMN_1253972	3.82536e-09	73914	Irak3	interleukin-1 receptor-associated kinase 3
ILMN_2727318	-0.941869	-0.957852	-1.01054	-0.0558499	ILMN_2727318	4.00007e-09	67078	Pgp	phosphoglycolate phosphatase
ILMN_1215647	-1.20082	-0.911305	-0.874025	-0.247182	ILMN_1215647	4.0005e-09	68114	Mum1	melanoma associated antigen (mutated) 1
ILMN_2974601	-0.988012	-0.759093	-0.646071	0.164202	ILMN_2974601	4.03962e-09	69961	2810432D09Rik	ribonuclease P/MRP 25 subunit-like
ILMN_2868013	0.110273	-0.483706	-1.53896	-0.845584	ILMN_2868013	4.082e-09	75735	Pank1	pantothenate kinase 1
ILMN_1216382	0.167028	-0.289576	-0.809905	-0.905404	ILMN_1216382	4.1266e-09	11428	Aco1	aconitase 1
ILMN_2692942	0.130619	0.315548	0.596542	0.292839	ILMN_2692942	4.18283e-09	20650	Sntb2	syntrophin, basic 2
ILMN_1232182	-0.777828	-0.712901	-0.736782	-0.486883	ILMN_1232182	4.30231e-09	67087	Ctnnbip1	catenin beta interacting protein 1
ILMN_2640097	-0.193458	-0.683197	-1.55555	-2.35844	ILMN_2640097	4.47227e-09	71724	Aox3	aldehyde oxidase 3
ILMN_2597868	-0.15179	0.324862	1.23584	2.26175	ILMN_2597868	4.49735e-09	19141	Lgmn	legumain
ILMN_2705802	-0.634018	-0.292282	-0.222663	0.220839	ILMN_2705802	4.52453e-09	53619	Blcap	bladder cancer associated protein homolog (human)
ILMN_1221624	0.643772	1.13064	1.79974	1.11579	ILMN_1221624	4.52476e-09	108652	Slc35b3	solute carrier family 35, member B3
ILMN_2862418	0.154	0.481579	0.650132	0.203692	ILMN_2862418	4.56658e-09	66500	Slc30a7	solute carrier family 30 (zinc transporter), member 7
ILMN_2604922	-1.01234	-0.647645	-0.365469	0.0380083	ILMN_2604922	4.63757e-09	80751	Rnf34	ring finger protein 34
ILMN_3082313	0.267105	0.0454192	0.006811	-0.544126	ILMN_3082313	4.73259e-09	194433	Olfr707	olfactory receptor 707
ILMN_3146196	-0.153386	-0.302285	-0.890916	-0.329847	ILMN_3146196	4.80425e-09	11640	Akap1	A kinase (PRKA) anchor protein 1
ILMN_3106819	0.260535	0.471954	0.8003	0.303841	ILMN_3106819	4.8254e-09	70369	Bag5	BCL2-associated athanogene 5
ILMN_2746075	0.0951086	0.0759676	0.506503	0.118678	ILMN_2746075	4.93782e-09	104318	Csnk1d	casein kinase 1, delta
ILMN_2761188	0.483913	0.881739	1.12404	0.507445	ILMN_2761188	4.99646e-09	108837	Ibtk	inhibitor of Bruton agammaglobulinemia tyrosine kinase
ILMN_2646625	1.38212	1.11612	0.721534	0.288251	ILMN_2646625	4.9987e-09	16476	Jun	jun proto-oncogene
ILMN_1251301	0.0185094	-0.30737	-0.837434	-0.974994	ILMN_1251301	5.0083e-09	74764	Klc4	kinesin light chain 4
ILMN_2942276	-0.580078	-0.19071	0.439889	0.0457733	ILMN_2942276	5.01162e-09	269593	Luzp1	leucine zipper protein 1
ILMN_2835461	-1.09912	-0.986792	-1.19773	-1.01026	ILMN_2835461	5.04126e-09	56412	2610024G14Rik	nitric oxide associated 1
ILMN_2710784	0.299232	-0.190902	-0.744264	-1.07568	ILMN_2710784	5.04773e-09	106529	Tecr	trans-2,3-enoyl-CoA reductase
ILMN_2678521	0.733849	0.930645	1.48752	0.639127	ILMN_2678521	5.1865e-09	80290	Gpr146	G protein-coupled receptor 146
ILMN_2746475	-0.077522	-0.535636	-0.690554	-0.933351	ILMN_2746475	5.19524e-09	100727	Ugt2b34	UDP glucuronosyltransferase 2 family, polypeptide B34
ILMN_1228850	2.14519	1.51516	1.59581	0.678187	ILMN_1228850	5.23333e-09	56706	Ccnl1	cyclin L1
ILMN_2420366	0.271009	0.378313	1.01373	0.434693	ILMN_2420366	5.25842e-09	22184	Zrsr2	zinc finger (CCCH type), RNA binding motif and serine/arginine rich 2
ILMN_2823778	-0.586456	-0.817294	-1.41646	-0.67047	ILMN_2823778	5.4801e-09	66234	Sc4mol	methylsterol monoxygenase 1
ILMN_1250576	0.542595	0.130057	-0.167258	-0.289232	ILMN_1250576	5.58037e-09	72747	Ttc39c	tetratricopeptide repeat domain 39C
ILMN_1242248	-0.526727	-0.553303	-1.05197	-0.128371	ILMN_1242248	5.64354e-09	64945	Cldn12	claudin 12
ILMN_2694038	-0.0138744	-0.339144	-0.893638	-0.673031	ILMN_2694038	5.66047e-09	68671	Pcyt2	phosphate cytidylyltransferase 2, ethanolamine
ILMN_2674221	-0.350486	-0.59592	-0.8802	-0.846996	ILMN_2674221	5.71436e-09	67046	Tbc1d7	TBC1 domain family, member 7
ILMN_2632187	-0.712975	-0.501371	-0.630806	-0.489518	ILMN_2632187	5.78735e-09	76366	Mtif3	mitochondrial translational initiation factor 3
ILMN_1227403	-0.533446	-0.566051	-0.605438	-0.413863	ILMN_1227403	5.83626e-09	237847	Rtn4rl1	reticulon 4 receptor-like 1
ILMN_1224155	0.450018	0.0073995	-0.889264	-0.519478	ILMN_1224155	5.851e-09	98256	Kmo	kynurenine 3-monooxygenase (kynurenine 3-hydroxylase)
ILMN_2454307	-0.273684	-0.626717	-0.847424	-0.469258	ILMN_2454307	5.86451e-09	55946	Ap3m1	adaptor-related protein complex 3, mu 1 subunit
ILMN_2638349	0.139894	-0.481944	-0.667945	-0.701278	ILMN_2638349	5.90191e-09	23972	Papss2	3'-phosphoadenosine 5'-phosphosulfate synthase 2
ILMN_2939702	0.210987	-0.0114652	-0.0962538	-0.562023	ILMN_2939702	6.05383e-09	66375	Dhrs7	dehydrogenase/reductase (SDR family) member 7
ILMN_2687204	-0.0467633	-0.398684	-0.583439	-0.178118	ILMN_2687204	6.14754e-09	100561	Slc15a4	solute carrier family 15, member 4
ILMN_2623064	-0.122373	0.127848	1.05706	0.541079	ILMN_2623064	6.14754e-09	69226	Snx24	sorting nexing 24
ILMN_2693858	-0.463486	-0.613183	-1.10357	-0.453272	ILMN_2693858	6.1488e-09	66039	D14Ertd449e	transmembrane protein 254a
ILMN_2603834	-0.462029	-0.690885	-0.881433	-1.10436	ILMN_2603834	6.2925e-09	53415	Htatip2	HIV-1 tat interactive protein 2, homolog (human)
ILMN_2634264	0.718981	0.835022	0.826388	0.138657	ILMN_2634264	6.39704e-09	56209	Gde1	glycerophosphodiester phosphodiesterase 1
ILMN_1244188	0.542307	1.23243	1.51857	1.6463	ILMN_1244188	6.43238e-09	100198	H6pd	hexose-6-phosphate dehydrogenase (glucose 1-dehydrogenase)
ILMN_2634970	0.738296	0.629282	0.46794	0.0775655	ILMN_2634970	6.45986e-09	192656	Ripk2	receptor (TNFRSF)-interacting serine-threonine kinase 2
ILMN_3104462	1.95153	1.38253	1.09018	0.769519	ILMN_3104462	6.52364e-09	67876	Coq10b	coenzyme Q10 homolog B (S. cerevisiae)
ILMN_2972292	-1.05721	-1.13118	-1.12652	-0.694913	ILMN_2972292	6.69218e-09	26379	Esrra	estrogen related receptor, alpha
ILMN_2832675	-0.129269	-0.670175	-0.671584	-0.689413	ILMN_2832675	6.69218e-09	11438	Chrna4	cholinergic receptor, nicotinic, alpha polypeptide 4
ILMN_1238509	-0.581077	-0.52911	-0.857274	-0.210898	ILMN_1238509	6.73148e-09	70823	Hmgxb4	HMG box domain containing 4
ILMN_2946726	-0.345097	0.0310293	0.548843	0.334058	ILMN_2946726	6.80619e-09	232784	Zfp212	Zinc finger protein 212
ILMN_2758695	0.0804595	0.0352097	0.708462	0.336414	ILMN_2758695	6.80619e-09	71805	Nup93	nucleoporin 93
ILMN_2637784	-0.530216	-0.727817	-0.785085	-0.361002	ILMN_2637784	7.20252e-09	50850	Spast	spastin
ILMN_1234241	1.76984	1.96103	2.78913	1.41091	ILMN_1234241	7.24808e-09	77037	Mrap	melanocortin 2 receptor accessory protein
ILMN_2476885	-0.0439652	-0.295886	-0.603744	-0.400902	ILMN_2476885	7.4254e-09	77219	Ptgr2	prostaglandin reductase 2
ILMN_2622605	-0.371378	-0.844819	-1.38002	-1.14591	ILMN_2622605	7.46091e-09	27364	Srr	serine racemase
ILMN_2623644	-0.08318	-0.593317	-0.284413	-0.465738	ILMN_2623644	7.51234e-09	239447	Colec10	collectin sub-family member 10
ILMN_2852034	0.429411	0.452234	1.17408	0.421399	ILMN_2852034	7.66068e-09	15251	Hif1a	hypoxia inducible factor 1, alpha subunit
ILMN_2639819	0.0236289	0.574998	0.785155	0.294721	ILMN_2639819	7.66068e-09	54399	Bet1l	blocked early in transport 1 homolog (S. cerevisiae)-like
ILMN_2798674	0.129222	0.350861	0.715287	0.154358	ILMN_2798674	7.66244e-09	212127	2810046L04Rik	proline and serine rich 1
ILMN_2607892	-0.3081	-0.396002	-0.839678	0.000266288	ILMN_2607892	7.66244e-09	67384	Bag4	BCL2-associated athanogene 4
ILMN_1250815	1.90309	1.87099	2.26843	2.32489	ILMN_1250815	7.77282e-09	78889	Wsb1	WD repeat and SOCS box-containing 1
ILMN_2701875	0.566392	0.457378	0.169259	0.61287	ILMN_2701875	7.84212e-09	26877	B3galt1	UDP-Gal:betaGlcNAc beta 1,3-galactosyltransferase, polypeptide 1
ILMN_2907560	-0.847994	-0.601842	-0.694402	-0.440573	ILMN_2907560	7.99599e-09	14369	Fzd7	frizzled homolog 7 (Drosophila)
ILMN_2608016	0.0633442	-0.739513	-0.938415	-0.658719	ILMN_2608016	8.19709e-09	14629	Gclc	glutamate-cysteine ligase, catalytic subunit
ILMN_2471634	0.120434	0.212903	0.859858	0.782115	ILMN_2471634	8.20007e-09	230709	Zmpste24	zinc metallopeptidase, STE24
ILMN_2884646	-0.259072	-0.212223	-0.29861	-0.928589	ILMN_2884646	8.63053e-09	381038	Parl	presenilin associated, rhomboid-like
ILMN_2889313	-0.202918	0.257087	0.609987	-0.0286727	ILMN_2889313	8.70879e-09	74741	5730419I09Rik	C2 calcium-dependent domain containing 5
ILMN_2700334	-0.196663	-0.846505	-1.34422	-0.837421	ILMN_2700334	9.04387e-09	55950	Bri3	brain protein I3
ILMN_1228359	-0.10694	0.292918	0.917007	0.677254	ILMN_1228359	9.20349e-09	19769	Rit1	Ras-like without CAAX 1
ILMN_2948971	0.593458	1.15891	1.72482	1.07728	ILMN_2948971	9.38242e-09	108652	Slc35b3	solute carrier family 35, member B3
ILMN_1231035	0.6303	0.927516	1.87908	0.881757	ILMN_1231035	9.38242e-09	104318	Csnk1d	casein kinase 1, delta
ILMN_2960407	-0.284136	-0.752615	-1.64298	-1.38527	ILMN_2960407	9.47547e-09	108156	Mthfd1	methylenetetrahydrofolate dehydrogenase (NADP+ dependent), methenyltetrahydrofolate cyclohydrolase, formyltetrahydrofolate synthase
ILMN_1213426	0.0426351	-0.763619	-1.18335	-0.216282	ILMN_1213426	9.53171e-09	227298	Fam134a	family with sequence similarity 134, member A
ILMN_2651359	-0.152336	0.262448	0.170089	0.977939	ILMN_2651359	9.65473e-09	235047	Zfp809	zinc finger protein 809
ILMN_2710538	-0.416716	-0.395617	-0.694821	-0.178541	ILMN_2710538	1.00016e-08	50755	Fbxo18	F-box protein 18
ILMN_2769393	-0.681892	-1.0497	-1.33486	-0.273162	ILMN_2769393	1.00016e-08	76580	Mib2	mindbomb homolog 2 (Drosophila)
ILMN_2666312	0.315463	0.34963	0.108788	0.882775	ILMN_2666312	1.00735e-08	213989	Tmem82	transmembrane protein 82
ILMN_2641678	-0.159842	-0.641935	-1.17986	-1.81731	ILMN_2641678	1.0154e-08	69772	Bdh2	3-hydroxybutyrate dehydrogenase, type 2
ILMN_2935870	0.937453	0.725329	0.389391	0.345804	ILMN_2935870	1.02037e-08	20443	St3gal4	ST3 beta-galactoside alpha-2,3-sialyltransferase 4
ILMN_3154409	0.183603	0.618966	1.13849	0.7778	ILMN_3154409	1.03172e-08	14312	Brd2	bromodomain containing 2
ILMN_1245425	0.910526	1.21181	1.71815	0.644806	ILMN_1245425	1.0426e-08	11938	Atp2a2	ATPase, Ca++ transporting, cardiac muscle, slow twitch 2
ILMN_2780316	-0.466382	-0.308616	-0.672722	-0.187725	ILMN_2780316	1.0453e-08	215615	Rnpep	arginyl aminopeptidase (aminopeptidase B)
ILMN_1251449	0.0302724	-0.590512	-0.728442	-2.12531	ILMN_1251449	1.05233e-08	14863	Gstm2	glutathione S-transferase, mu 2
ILMN_2833378	-0.278471	-0.821632	-1.11954	-0.392127	ILMN_2833378	1.05476e-08	18747	Prkaca	protein kinase, cAMP dependent, catalytic, alpha
ILMN_3156010	0.351655	0.883345	1.77185	0.993557	ILMN_3156010	1.06568e-08	55983	Pdzrn3	PDZ domain containing RING finger 3
ILMN_1257503	0.980581	0.649641	0.9184	0.190509	ILMN_1257503	1.06568e-08	68059	Tm9sf2	transmembrane 9 superfamily member 2
ILMN_2833376	-0.483865	-0.765917	-1.11122	-0.231942	ILMN_2833376	1.06568e-08	18747	Prkaca	protein kinase, cAMP dependent, catalytic, alpha
ILMN_2963223	-0.416898	-0.348262	-0.559461	-0.503569	ILMN_2963223	1.07073e-08	19334	AK046417	RAB22A, member RAS oncogene family
ILMN_1218761	-0.841127	-0.612942	-0.53535	-0.519315	ILMN_1218761	1.08628e-08	226154	Lzts2	leucine zipper, putative tumor suppressor 2
ILMN_1217927	-0.0900445	0.260704	0.527445	0.207626	ILMN_1217927	1.09043e-08	60507	Qtrt1	queuine tRNA-ribosyltransferase 1
ILMN_2643032	0.510111	-0.0968848	-0.366708	0.473236	ILMN_2643032	1.09812e-08	18408	Slc25a15	solute carrier family 25 (mitochondrial carrier ornithine transporter), member 15
ILMN_2601884	2.87329	2.50498	2.68338	1.94163	ILMN_2601884	1.09904e-08	74182	Gpcpd1	glycerophosphocholine phosphodiesterase GDE1 homolog (S. cerevisiae)
ILMN_2987339	0.982198	1.17694	1.0228	0.368602	ILMN_2987339	1.10476e-08	18432	Mybbp1a	MYB binding protein (P160) 1a
ILMN_1235366	0.509799	-0.116212	-0.53276	-0.640182	ILMN_1235366	1.10748e-08	20502	Slc16a2	solute carrier family 16 (monocarboxylic acid transporters), member 2
ILMN_2721357	-0.560943	-0.588123	-0.510971	-0.479037	ILMN_2721357	1.10996e-08	218454	Lhfpl2	lipoma HMGIC fusion partner-like 2
ILMN_3160369	0.175494	0.337026	0.550577	0.0165113	ILMN_3160369	1.11166e-08	213948	Atg9b	autophagy related 9B
ILMN_2636403	1.79383	1.30472	1.27737	0.600753	ILMN_2636403	1.1118e-08	215418	Csrnp1	cysteine-serine-rich nuclear protein 1
ILMN_2925947	0.0735622	-0.539479	-0.95172	-1.03904	ILMN_2925947	1.11807e-08	268860	Abat	4-aminobutyrate aminotransferase
ILMN_2658566	1.74305	0.990575	1.20299	0.899168	ILMN_2658566	1.12357e-08	59090	Midn	midnolin
ILMN_2927565	-0.361671	-0.213306	-0.592287	0.0811915	ILMN_2927565	1.13395e-08	67451	Pkp2	plakophilin 2
ILMN_2750284	-0.226165	-0.640162	-0.858438	-1.18844	ILMN_2750284	1.14712e-08	20526	Slc2a2	solute carrier family 2 (facilitated glucose transporter), member 2
ILMN_3161612	0.522203	0.651442	1.06587	0.565037	ILMN_3161612	1.15101e-08	64602	Ireb2	iron responsive element binding protein 2
ILMN_2712557	-0.500517	-0.0239823	0.0946849	-1.00468	ILMN_2712557	1.16405e-08	109815	H47	VCP-interacting membrane protein
ILMN_2757870	0.503057	1.27597	0.840515	-0.462668	ILMN_2757870	1.174e-08	19171	Psmb10	proteasome (prosome, macropain) subunit, beta type 10
ILMN_2778655	1.1466	1.20854	2.05125	1.3089	ILMN_2778655	1.1802e-08	22329	Vcam1	vascular cell adhesion molecule 1
ILMN_2632778	-0.137168	-0.603435	-0.663141	-0.403709	ILMN_2632778	1.19073e-08	218214	Kdm1b	lysine (K)-specific demethylase 1B
ILMN_1225918	-0.674346	-0.466298	-0.724621	-0.189693	ILMN_1225918	1.20475e-08	76899	Golga1	golgi autoantigen, golgin subfamily a, 1
ILMN_1215120	-0.348835	-0.568921	-1.03036	0.35226	ILMN_1215120	1.20764e-08	20351	Sema4a	sema domain, immunoglobulin domain (Ig), transmembrane domain (TM) and short cytoplasmic domain, (semaphorin) 4A
ILMN_1220640	0.45532	0.806407	0.596355	0.689118	ILMN_1220640	1.21117e-08	99237	Tm9sf4	transmembrane 9 superfamily protein member 4
ILMN_1258578	-1.03112	-0.982106	-0.623778	-0.348112	ILMN_1258578	1.21945e-08	66395	Ahnak	AHNAK nucleoprotein (desmoyokin)
ILMN_1252202	1.93859	1.70108	2.40621	0.380857	ILMN_1252202	1.22119e-08	21929	Tnfaip3	tumor necrosis factor, alpha-induced protein 3
ILMN_2753183	-0.640794	-1.11783	-1.02839	-1.92549	ILMN_2753183	1.22487e-08	13112	Cyp3a11	cytochrome P450, family 3, subfamily a, polypeptide 11
ILMN_1216116	-0.898241	-1.05827	-1.5142	-0.740517	ILMN_1216116	1.22487e-08	83796	Smarcd2	SWI/SNF related, matrix associated, actin dependent regulator of chromatin, subfamily d, member 2
ILMN_2694962	-0.509715	-0.359103	-0.779595	-0.352647	ILMN_2694962	1.23075e-08	18554	Pcsk7	proprotein convertase subtilisin/kexin type 7
ILMN_2659143	-0.142126	-0.0963111	-0.26143	0.69179	ILMN_2659143	1.24714e-08	15139	Hc	hemolytic complement
ILMN_2718861	-0.602624	-0.609278	-0.604265	0.0641721	ILMN_2718861	1.25601e-08	67912	1600012H06Rik	RIKEN cDNA 1600012H06 gene
ILMN_1254386	-0.542679	-0.511856	-0.818074	-0.327563	ILMN_1254386	1.25951e-08	66812	Ppcdc	phosphopantothenoylcysteine decarboxylase
ILMN_2708906	-0.409408	-0.534741	-0.342945	0.6094	ILMN_2708906	1.26118e-08	18010	Neu1	neuraminidase 1
ILMN_2739965	0.666786	0.932257	1.92316	0.90956	ILMN_2739965	1.27248e-08	104318	Csnk1d	casein kinase 1, delta
ILMN_2732145	0.569062	-0.154959	-0.454993	-0.318455	ILMN_2732145	1.27691e-08	27045	Nit1	nitrilase 1
ILMN_1218390	0.53712	0.178791	0.208232	0.151764	ILMN_1218390	1.30482e-08	258934	Olfr802	olfactory receptor 802
ILMN_2769065	-0.183478	-0.298441	-0.508278	-1.52341	ILMN_2769065	1.3093e-08	67680	Sdhb	succinate dehydrogenase complex, subunit B, iron sulfur (Ip)
ILMN_1225552	0.161733	-0.358808	-0.566342	0.345733	ILMN_1225552	1.34174e-08	11883	Arsa	arylsulfatase A
ILMN_2876554	1.01936	0.934294	0.914612	0.560904	ILMN_2876554	1.34981e-08	24068	Sra1	steroid receptor RNA activator 1
ILMN_2743642	0.847971	1.21132	0.800458	0.641094	ILMN_2743642	1.37e-08	21816	Tgm1	transglutaminase 1, K polypeptide
ILMN_1218075	0.319534	0.322129	0.423759	0.62355	ILMN_1218075	1.47239e-08	110135	Fgb	fibrinogen beta chain
ILMN_2861787	0.36119	0.486988	0.516286	0.111976	ILMN_2861787	1.47239e-08	75909	Vmp1	vacuole membrane protein 1
ILMN_3066763	0.166307	0.225515	0.845995	0.622474	ILMN_3066763	1.47239e-08	11861	Arl4a	ADP-ribosylation factor-like 4A
ILMN_3108783	0.784955	0.130311	-0.275115	-0.375565	ILMN_3108783	1.48346e-08	56188	Fxyd1	FXYD domain-containing ion transport regulator 1
ILMN_2725198	-0.0136618	-0.26348	-0.388052	0.507255	ILMN_2725198	1.48408e-08	12007	Azgp1	alpha-2-glycoprotein 1, zinc
ILMN_1240252	0.0208748	-0.172157	-0.660259	-0.158273	ILMN_1240252	1.52542e-08	15451	Hpn	hepsin
ILMN_1232600	0.0737499	0.0534123	0.731891	-0.57936	ILMN_1232600	1.55136e-08	67664	Rnf125	ring finger protein 125
ILMN_2595283	1.03257	1.30515	1.45458	0.312365	ILMN_2595283	1.56026e-08	72462	Rrp1b	ribosomal RNA processing 1 homolog B (S. cerevisiae)
ILMN_2591632	-0.679881	-0.513763	-0.581623	-0.07702	ILMN_2591632	1.56581e-08	74197	Gtf2e1	general transcription factor II E, polypeptide 1 (alpha subunit)
ILMN_2661367	0.257784	0.633485	0.840484	0.286633	ILMN_2661367	1.58166e-08	12282	Hyou1	hypoxia up-regulated 1
ILMN_2595395	0.414903	0.839294	0.493426	0.318324	ILMN_2595395	1.61996e-08	218103	Slc17a2	solute carrier family 17 (sodium phosphate), member 2
ILMN_1257666	-0.792889	-0.54088	-0.295753	0.484068	ILMN_1257666	1.63338e-08	52588	Tspan14	tetraspanin 14
ILMN_2763459	-1.05918	-1.15261	-0.7184	-0.860109	ILMN_2763459	1.63338e-08	272589	Tbcel	tubulin folding cofactor E-like
ILMN_2627179	-0.706157	-0.638473	-0.727562	-0.694034	ILMN_2627179	1.63591e-08	269344	Ell3	elongation factor RNA polymerase II-like 3
ILMN_2683528	0.0248087	0.124665	0.22136	0.727108	ILMN_2683528	1.66717e-08	66569	Gdpd1	glycerophosphodiester phosphodiesterase domain containing 1
ILMN_2694153	-0.000637419	0.284583	0.740064	0.0563086	ILMN_2694153	1.66776e-08	13196	Asap1	ArfGAP with SH3 domain, ankyrin repeat and PH domain1
ILMN_2802168	0.194665	0.262949	0.759117	0.252812	ILMN_2802168	1.66786e-08	237926	Rsad1	radical S-adenosyl methionine domain containing 1
ILMN_2795412	0.759465	1.32384	1.25839	1.2798	ILMN_2795412	1.71424e-08		AK079378
ILMN_2742160	0.363099	0.839818	1.03925	0.324133	ILMN_2742160	1.72444e-08	14950	H13	histocompatibility 13
ILMN_1257428	-0.913813	-1.51554	-2.42096	-1.60534	ILMN_1257428	1.77835e-08	14228	Fkbp4	FK506 binding protein 4
ILMN_1215096	-0.548426	-1.05279	-1.34659	-1.55538	ILMN_1215096	1.78483e-08	12499	Entpd5	ectonucleoside triphosphate diphosphohydrolase 5
ILMN_2795317	0.393214	0.0329472	-0.279754	-1.38814	ILMN_2795317	1.78756e-08	394431	Ugt1a@	UDP glycosyltransferase 1 family, polypeptide A cluster
ILMN_2746425	-0.977063	-0.666277	-0.98384	-0.644077	ILMN_2746425	1.93125e-08	58246	Slc35b4	solute carrier family 35, member B4
ILMN_2984935	0.0591397	0.793192	0.656765	0.683106	ILMN_2984935	1.93777e-08	55934	Rp9	retinitis pigmentosa 9 (human)
ILMN_2697552	0.976095	0.719718	0.764328	0.0224296	ILMN_2697552	1.94022e-08	18578	Pde4b	phosphodiesterase 4B, cAMP specific
ILMN_2641301	0.266566	1.04549	0.521126	0.208373	ILMN_2641301	1.94022e-08	66113	Apoa5	apolipoprotein A-V
ILMN_2824593	-0.291139	0.0920742	0.587053	0.36962	ILMN_2824593	1.99217e-08	210973	Kbtbd2	kelch repeat and BTB (POZ) domain containing 2
ILMN_2936199	-0.885775	-0.527803	-0.256442	0.163864	ILMN_2936199	1.99768e-08	69807	Trim32	tripartite motif-containing 32
ILMN_3112922	-0.676924	-0.719722	-0.693986	-0.480618	ILMN_3112922	2.002e-08	15184	Hdac5	histone deacetylase 5
ILMN_1231952	-0.120674	-0.224284	-0.650921	-0.846178	ILMN_1231952	2.00977e-08	26462	Txnrd2	thioredoxin reductase 2
ILMN_3076439	-0.259017	-0.425199	-0.43871	-1.59556	ILMN_3076439	2.02755e-08	20511	Slc1a2	solute carrier family 1 (glial high affinity glutamate transporter), member 2
ILMN_3001650	-0.345062	-0.567557	-1.24106	-1.31884	ILMN_3001650	2.04135e-08	29811	Ndrg2	N-myc downstream regulated gene 2
ILMN_3052390	-0.545244	-0.484788	-0.701266	0.149695	ILMN_3052390	2.04157e-08	72190	2510009E07Rik	RIKEN cDNA 2510009E07 gene
ILMN_2642339	0.0963476	-0.186928	-0.442645	-0.990482	ILMN_2642339	2.04368e-08	20511	Slc1a2	solute carrier family 1 (glial high affinity glutamate transporter), member 2
ILMN_2797725	0.462136	-0.189292	-0.250798	-1.11106	ILMN_2797725	2.06782e-08	18416	Otc	ornithine transcarbamylase
ILMN_2773485	0.0460691	-0.337227	-0.838621	-0.917058	ILMN_2773485	2.08575e-08	232078	Thnsl2	threonine synthase-like 2 (bacterial)
ILMN_3158509	0.668067	0.62236	0.22707	-1.19461	ILMN_3158509	2.13655e-08	17844	Mup5	major urinary protein 5
ILMN_3002181	-0.285953	-0.535576	-0.842802	0.290479	ILMN_3002181	2.15682e-08	105675	Ppif	peptidylprolyl isomerase F (cyclophilin F)
ILMN_2668696	0.587364	0.757536	1.11393	1.20929	ILMN_2668696	2.17691e-08	16164	Il13ra1	interleukin 13 receptor, alpha 1
ILMN_2621643	2.11537	2.22936	2.32309	0.97848	ILMN_2621643	2.19931e-08	12826	Col4a1	collagen, type IV, alpha 1
ILMN_2603837	-0.46463	-0.693221	-0.850044	-1.13086	ILMN_2603837	2.21589e-08	53415	Htatip2	HIV-1 tat interactive protein 2, homolog (human)
ILMN_2620729	0.00578814	0.2427	0.539104	0.0414012	ILMN_2620729	2.24979e-08	76501	Commd9	COMM domain containing 9
ILMN_2719069	-0.106401	-0.776256	-1.02574	-1.35724	ILMN_2719069	2.25167e-08	109731	Maob	monoamine oxidase B
ILMN_2741236	-0.273325	-0.529946	-1.26144	-0.745664	ILMN_2741236	2.29777e-08	71743	Coasy	Coenzyme A synthase
ILMN_2636285	-0.22306	-0.764556	-0.917831	-0.592713	ILMN_2636285	2.3e-08	23959	Nt5e	5' nucleotidase, ecto
ILMN_2720813	0.963027	1.15634	1.5338	0.534065	ILMN_2720813	2.31706e-08	269587	Epb4.1	erythrocyte protein band 4.1
ILMN_2622354	0.521649	0.087692	-0.00778965	0.022539	ILMN_2622354	2.34336e-08	80981	Arl4d	ADP-ribosylation factor-like 4D
ILMN_3072427	3.04641	2.33979	2.23694	2.83669	ILMN_3072427	2.34518e-08	16181	Il1rn	interleukin 1 receptor antagonist
ILMN_2652757	-0.0407414	-1.16632	-0.971944	-1.48068	ILMN_2652757	2.36172e-08	68801	Elovl5	ELOVL family member 5, elongation of long chain fatty acids (yeast)
ILMN_1238919	0.0658155	0.490972	0.83923	0.164958	ILMN_1238919	2.36986e-08	13494	Drg1	developmentally regulated GTP binding protein 1
ILMN_2821092	0.0952748	0.578621	0.678411	0.421089	ILMN_2821092	2.38126e-08	56389	Stx5a	syntaxin 5A
ILMN_2680937	-0.632233	-0.613547	-0.589773	-0.23313	ILMN_2680937	2.38706e-08	269003	Sap130	Sin3A associated protein
ILMN_2634389	0.194496	-0.149427	-0.681755	-0.0396728	ILMN_2634389	2.39844e-08	26424	Nr5a2	nuclear receptor subfamily 5, group A, member 2
ILMN_2700885	0.801731	-0.442411	-0.572415	-1.71173	ILMN_2700885	2.42312e-08	19733	Rgn	regucalcin
ILMN_2617625	-0.492501	-0.956648	-1.59676	-2.79398	ILMN_2617625	2.42312e-08	13094	Cyp2b9	cytochrome P450, family 2, subfamily b, polypeptide 9
ILMN_2704749	-0.286836	-0.308744	-0.0708546	-2.3009	ILMN_2704749	2.42598e-08	13884	Ces1c	carboxylesterase 1C
ILMN_2652936	-0.21933	0.211492	0.636511	0.595223	ILMN_2652936	2.46684e-08	56529	Sec11a	SEC11 homolog A (S. cerevisiae)
ILMN_1224768	-0.00855655	0.450811	0.961625	0.412272	ILMN_1224768	2.50611e-08	98878	Ehd4	EH-domain containing 4
ILMN_2662926	3.30951	2.41206	3.16032	3.48154	ILMN_2662926	2.51735e-08	13653	Egr1	early growth response 1
ILMN_1254157	0.00441423	0.791788	1.07816	0.37528	ILMN_1254157	2.5414e-08	22375	Wars	tryptophanyl-tRNA synthetase
ILMN_1229716	-0.161783	-0.152675	-0.777427	0.521872	ILMN_1229716	2.56943e-08	68544	2310036O22Rik	RIKEN cDNA 2310036O22 gene
ILMN_1247302	-0.553212	-0.711661	-0.723841	-0.543717	ILMN_1247302	2.63798e-08	68067	3010026O09Rik	RIKEN cDNA 3010026O09 gene
ILMN_1256219	1.19086	1.36332	2.08385	1.3543	ILMN_1256219	2.67335e-08	20229	Sat1	spermidine/spermine N1-acetyl transferase 1
ILMN_1220234	0.778261	0.114602	-0.414965	0.0882452	ILMN_1220234	2.72737e-08	20704	Serpina1e	serine (or cysteine) peptidase inhibitor, clade A, member 1E
ILMN_1230765	-0.554938	-0.38703	-0.172076	0.340788	ILMN_1230765	2.73055e-08	22021	Tpst1	protein-tyrosine sulfotransferase 1
ILMN_2945238	0.599282	0.880439	0.943396	0.387463	ILMN_2945238	2.75269e-08	72843	Prdm4	PR domain containing 4
ILMN_2728538	-0.299679	-0.542164	-0.725668	-0.485169	ILMN_2728538	2.75975e-08	97827	Exd2	exonuclease 3'-5' domain containing 2
ILMN_2750089	0.482416	0.0588997	-1.16706	-0.621191	ILMN_2750089	2.76358e-08	76257	Slc38a3	solute carrier family 38, member 3
ILMN_2934533	1.0218	0.758639	0.160224	-0.442464	ILMN_2934533	2.79255e-08	28000	Prpf19	PRP19/PSO4 pre-mRNA processing factor 19 homolog (S. cerevisiae)
ILMN_3079257	0.332323	-0.26949	-0.493963	-0.79018	ILMN_3079257	2.79501e-08	17844	Mup5	major urinary protein 5
ILMN_1240074	-0.49196	-0.639443	-0.395185	0.0138316	ILMN_1240074	2.84386e-08	22670	Trim26	tripartite motif-containing 26
ILMN_2744693	-0.202688	0.396796	0.80868	0.257563	ILMN_2744693	2.8626e-08	66155	Ufc1	ubiquitin-fold modifier conjugating enzyme 1
ILMN_1229741	0.836054	1.01566	1.43746	0.738846	ILMN_1229741	2.86309e-08	215449	Rap1b	RAS related protein 1b
ILMN_1230318	0.0621235	-0.665308	-0.952559	-0.534594	ILMN_1230318	2.89682e-08	12411	Cbs	cystathionine beta-synthase
ILMN_2723931	-0.804405	-0.688525	-0.904755	-0.241865	ILMN_2723931	2.89682e-08	50496	E2f6	E2F transcription factor 6
ILMN_2960114	0.333008	0.183783	-0.435815	-0.908232	ILMN_2960114	2.90444e-08	104086	Cyp27a1	cytochrome P450, family 27, subfamily a, polypeptide 1
ILMN_2815450	0.207929	2.18943	0.77025	1.52673	ILMN_2815450	2.91241e-08	321018	Serpina4-ps1	serine (or cysteine) peptidase inhibitor, clade A, member 4, pseudogene 1
ILMN_2669128	0.00299175	-0.157505	-0.544087	0.12485	ILMN_2669128	2.93291e-08	210148	Slc30a6	solute carrier family 30 (zinc transporter), member 6
ILMN_2814350	-0.338551	-0.607847	-0.764739	-0.355975	ILMN_2814350	2.99253e-08	59030	Mkks	McKusick-Kaufman syndrome
ILMN_1257501	0.0761328	-0.178184	-0.508396	-0.890447	ILMN_1257501	2.99509e-08	229487	Pet112l	glutamyl-tRNA(Gln) amidotransferase, subunit B
ILMN_2999627	1.07419	1.0194	1.05779	0.998664	ILMN_2999627	3.07303e-08	14619	Gjb2	gap junction protein, beta 2
ILMN_2697433	-0.0928324	-0.378972	-0.897132	0.277945	ILMN_2697433	3.12341e-08	223693	Tmem184b	transmembrane protein 184b
ILMN_3160137	-0.0483648	-0.291786	-0.417917	-0.589792	ILMN_3160137	3.17614e-08	11676	Aldoc	aldolase C, fructose-bisphosphate
ILMN_2943319	-0.393446	-0.464552	-0.71391	0.0756717	ILMN_2943319	3.17614e-08	104771	Jkamp	JNK1/MAPK8-associated membrane protein
ILMN_2740494	-0.840506	-0.609039	-0.611886	-0.2196	ILMN_2740494	3.17681e-08	106564	Ppcs	phosphopantothenoylcysteine synthetase
ILMN_1221105	-0.323334	-0.719429	-0.487596	-1.41098	ILMN_1221105	3.18243e-08	14711	Gnmt	glycine N-methyltransferase
ILMN_2628053	0.808354	0.529323	0.90209	0.228948	ILMN_2628053	3.20308e-08	66840	Wdr45l	WD repeat domain 45B
ILMN_2936671	0.552802	0.901434	1.12981	1.17137	ILMN_2936671	3.26572e-08	54353	Skap2	src family associated phosphoprotein 2
ILMN_1236610	0.321475	0.261505	0.93626	0.691431	ILMN_1236610	3.26771e-08	54607	Socs6	suppressor of cytokine signaling 6
ILMN_3060168	-0.434507	-0.481603	-0.578025	-0.366275	ILMN_3060168	3.27864e-08	106633	Ift140	intraflagellar transport 140
ILMN_2595973	1.37417	1.39227	1.57275	1.86521	ILMN_2595973	3.35434e-08	14824	Grn	granulin
ILMN_2681776	0.641447	0.647699	1.47791	0.445573	ILMN_2681776	3.40164e-08	50772	Mapk6	mitogen-activated protein kinase 6
ILMN_2599130	-0.80827	-1.05908	-1.36041	-1.49358	ILMN_2599130	3.45763e-08	11674	Aldoa	aldolase A, fructose-bisphosphate
ILMN_2959974	-0.7113	-0.364485	-0.0890477	-0.205056	ILMN_2959974	3.5075e-08	68968	Cdan1	congenital dyserythropoietic anemia, type I (human)
ILMN_2718638	0.112699	-0.808446	-1.81022	-2.59718	ILMN_2718638	3.50808e-08	56185	Hao2	hydroxyacid oxidase 2
ILMN_2977558	-1.38212	-1.38999	-1.14259	-0.560098	ILMN_2977558	3.56117e-08	13143	Dapk2	death-associated protein kinase 2
ILMN_1238246	0.199157	0.593265	1.01373	0.106919	ILMN_1238246	3.56222e-08	67490	1810074P20Rik	UFM1 specific ligase 1
ILMN_1245984	-0.363799	-0.457354	-0.628203	-0.38547	ILMN_1245984	3.56352e-08	65116	Prrg2	proline-rich Gla (G-carboxyglutamic acid) polypeptide 2
ILMN_2648937	0.51545	0.437804	0.855279	0.26874	ILMN_2648937	3.57335e-08	55983	Pdzrn3	PDZ domain containing RING finger 3
ILMN_2632964	0.352835	0.459457	0.701706	0.259276	ILMN_2632964	3.62665e-08	245622	Fam199x	family with sequence similarity 199, X-linked
ILMN_2534090	-0.0164887	0.0593225	-0.525377	-0.284957	ILMN_2534090	3.65741e-08	216443	Mars	methionine-tRNA synthetase
ILMN_1217599	-0.0103551	0.358047	0.688211	0.214662	ILMN_1217599	3.65741e-08	19338	Rab33b	RAB33B, member RAS oncogene family
ILMN_2657685	0.849352	0.69573	1.17678	0.166394	ILMN_2657685	3.69064e-08	30956	Aass	aminoadipate-semialdehyde synthase
ILMN_3016099	-1.08541	-0.798082	-0.442805	-0.322718	ILMN_3016099	3.72676e-08	23856	Dido1	death inducer-obliterator 1
ILMN_2943477	-0.519043	-0.497599	-0.595865	-0.295983	ILMN_2943477	3.72676e-08	30949	Lcmt1	leucine carboxyl methyltransferase 1
ILMN_2622856	-0.11467	0.0793472	-0.571051	-1.7554	ILMN_2622856	3.74806e-08	71898	Apol9b	apolipoprotein L 9b
ILMN_1226195	0.701361	0.814471	1.42428	0.590665	ILMN_1226195	3.75607e-08	29810	Bag3	BCL2-associated athanogene 3
ILMN_2825080	0.101549	0.154247	0.137325	0.944985	ILMN_2825080	3.79206e-08	52815	Ldhd	lactate dehydrogenase D
ILMN_2670778	-0.29436	-0.84241	-0.837474	-0.64111	ILMN_2670778	3.97755e-08	16561	Kif1b	kinesin family member 1B
ILMN_2767227	-0.941144	-1.21947	-0.889007	-0.351396	ILMN_2767227	4.03269e-08	66911	Nudt16l1	nudix (nucleoside diphosphate linked moiety X)-type motif 16-like 1
ILMN_2965526	0.173389	0.418998	0.792396	0.0763421	ILMN_2965526	4.03442e-08	67440	Mtpap	mitochondrial poly(A) polymerase
ILMN_2781353	0.324304	-0.19851	-0.618374	-0.69221	ILMN_2781353	4.10378e-08	22283	Ush2a	Usher syndrome 2A (autosomal recessive, mild)
ILMN_1236411	0.494622	0.688411	0.811641	0.369209	ILMN_1236411	4.1747e-08	52639	Wipi1	WD repeat domain, phosphoinositide interacting 1
ILMN_2590860	0.273586	0.314237	0.608872	-0.373711	ILMN_2590860	4.26909e-08	20024	Sub1	SUB1 homolog (S. cerevisiae)
ILMN_1217153	0.805248	0.937821	1.16882	0.68547	ILMN_1217153	4.30263e-08	19330	Rab18	RAB18, member RAS oncogene family
ILMN_2430275	0.671588	1.0229	1.33689	0.374013	ILMN_2430275	4.34747e-08	106205	Zc3h7a	zinc finger CCCH type containing 7 A
ILMN_2739027	-0.709511	-1.48826	-2.42469	-2.4115	ILMN_2739027	4.36888e-08	66116	Cml1	camello-like 1
ILMN_2749556	0.149254	0.368411	-0.139191	0.745426	ILMN_2749556	4.37896e-08	72040	Cdhr5	cadherin-related family member 5
ILMN_3009951	-0.276651	-0.438176	-0.696769	-0.175283	ILMN_3009951	4.41283e-08	23885	Gmcl1	germ cell-less homolog 1 (Drosophila)
ILMN_2598571	-0.381177	-0.526426	-0.660881	-0.599512	ILMN_2598571	4.42262e-08	68094	Smarcc2	SWI/SNF related, matrix associated, actin dependent regulator of chromatin, subfamily c, member 2
ILMN_2964986	0.437945	0.576453	0.262937	0.356156	ILMN_2964986	4.50839e-08	12916	Crem	cAMP responsive element modulator
ILMN_2798400	0.374665	0.712294	0.428987	1.1073	ILMN_2798400	4.51374e-08	16816	Lcat	lecithin cholesterol acyltransferase
ILMN_2700448	-0.531943	-0.22815	0.0603362	0.227149	ILMN_2700448	4.51374e-08	74392	Specc1l	sperm antigen with calponin homology and coiled-coil domains 1-like
ILMN_2960108	-0.00095882	0.212498	-0.58167	-1.02276	ILMN_2960108	4.58536e-08	104086	Cyp27a1	cytochrome P450, family 27, subfamily a, polypeptide 1
ILMN_2659426	-0.0467707	0.123497	0.486371	1.96502	ILMN_2659426	4.64455e-08	57266	Cxcl14	chemokine (C-X-C motif) ligand 14
ILMN_2707043	-0.381728	-0.844332	-0.985854	-1.13741	ILMN_2707043	4.69241e-08	13595	Ebp	phenylalkylamine Ca2+ antagonist (emopamil) binding protein
ILMN_1251300	0.63751	-0.194206	-0.355512	-1.60823	ILMN_1251300	4.90019e-08	15473	Hrsp12	heat-responsive protein 12
ILMN_2594926	0.364437	0.261692	-0.948866	-1.07519	ILMN_2594926	4.92074e-08	13088	Cyp2b10	cytochrome P450, family 2, subfamily b, polypeptide 10
ILMN_1259277	0.685342	0.982451	1.1279	1.37951	ILMN_1259277	4.92074e-08	71986	Ddx28	DEAD (Asp-Glu-Ala-Asp) box polypeptide 28
ILMN_2733026	-0.230463	-0.317034	-0.741461	-0.322385	ILMN_2733026	4.94924e-08	140629	Ubox5	U box domain containing 5
ILMN_1238654	0.0895293	0.174045	0.500201	0.079315	ILMN_1238654	5.08843e-08	70231	Gorasp2	golgi reassembly stacking protein 2
ILMN_1242772	-0.309093	-0.42744	-0.555859	-0.320798	ILMN_1242772	5.10501e-08	75894	Adal	adenosine deaminase-like
ILMN_2904686	0.121772	-0.0505411	-0.344092	-0.557024	ILMN_2904686	5.19596e-08	109754	Cyb5r3	cytochrome b5 reductase 3
ILMN_2813487	0.492111	0.517319	0.961898	0.458336	ILMN_2813487	5.19974e-08	18626	Per1	period circadian clock 1
ILMN_1233905	1.13248	0.662916	0.280143	0.138858	ILMN_1233905	5.22e-08	56298	Atl2	atlastin GTPase 2
ILMN_2874443	-0.491111	-0.445537	-0.64106	0.0542418	ILMN_2874443	5.28684e-08	245841	Polr2h	polymerase (RNA) II (DNA directed) polypeptide H
ILMN_2417316	0.0876637	0.597181	0.380129	0.627785	ILMN_2417316	5.36822e-08	320011	Uggt1	UDP-glucose glycoprotein glucosyltransferase 1
ILMN_2678637	0.264562	1.00852	0.986347	1.00992	ILMN_2678637	5.37715e-08	69134	Fam25c	family with sequence similarity 25, member C
ILMN_2747501	0.665703	0.994015	0.829104	0.482801	ILMN_2747501	5.38899e-08	319613	Sybu	syntabulin (syntaxin-interacting)
ILMN_2794051	-0.586523	-0.322892	-0.414957	-0.260358	ILMN_2794051	5.48218e-08	232533	Stk38l	serine/threonine kinase 38 like
ILMN_2681622	-0.816263	-0.984904	-1.64222	-1.89737	ILMN_2681622	5.50503e-08	52633	Nit2	nitrilase family, member 2
ILMN_2644950	-1.17752	-1.14225	-1.29299	-1.12636	ILMN_2644950	5.66685e-08	69786	Tprkb	Tp53rk binding protein
ILMN_2506528	0.243475	0.525953	1.09984	0.491571	ILMN_2506528	5.72705e-08	22289	Kdm6a	lysine (K)-specific demethylase 6A
ILMN_2747744	0.211857	0.707272	1.08077	0.223445	ILMN_2747744	5.73264e-08	21681	Thoc4	Aly/REF export factor
ILMN_2761594	0.812299	1.10843	1.46485	1.99307	ILMN_2761594	5.76883e-08	12696	Cirbp	cold inducible RNA binding protein
ILMN_2724545	-0.0868252	-1.05052	-1.53183	-1.21194	ILMN_2724545	5.79805e-08	104175	Sbk1	SH3-binding kinase 1
ILMN_2508745	-1.26589	-1.24581	-1.12904	-0.944436	ILMN_2508745	5.86452e-08	68520	Zfyve21	zinc finger, FYVE domain containing 21
ILMN_2752234	-0.746669	-0.523476	-0.449064	-0.118227	ILMN_2752234	6.03578e-08	77827	Krba1	KRAB-A domain containing 1
ILMN_2718132	0.815189	0.434899	0.854856	0.00360127	ILMN_2718132	6.04804e-08	30956	Aass	aminoadipate-semialdehyde synthase
ILMN_3152079	-0.355813	-0.688111	-1.63112	-1.76304	ILMN_3152079	6.08387e-08	18400	Slc22a18	solute carrier family 22 (organic cation transporter), member 18
ILMN_2994779	-0.0151257	-0.170972	-0.750158	-1.00489	ILMN_2994779	6.22198e-08	106529	Tecr	trans-2,3-enoyl-CoA reductase
ILMN_2964785	-0.55517	-0.423534	-0.823594	0.366312	ILMN_2964785	6.26091e-08	239102	Zfhx2	zinc finger homeobox 2
ILMN_2697918	-0.978464	-0.897039	-1.49465	-0.111562	ILMN_2697918	6.28631e-08	98685	1190005F20Rik	tRNA methyltransferase 1 like
ILMN_2682503	0.302204	0.492065	-0.539454	0.253883	ILMN_2682503	6.30137e-08	50798	Gne	glucosamine (UDP-N-acetyl)-2-epimerase/N-acetylmannosamine kinase
ILMN_2645737	-0.119782	-0.308579	-0.646137	-0.288387	ILMN_2645737	6.35037e-08	18171	Nr1i2	nuclear receptor subfamily 1, group I, member 2
ILMN_2791578	-0.118227	-0.113663	-0.680528	0.400633	ILMN_2791578	6.51978e-08	14852	Gspt1	G1 to S phase transition 1
ILMN_2824599	-0.279151	-0.529064	-0.503499	-0.278153	ILMN_2824599	6.61991e-08	74411	Ppapdc2	phosphatidic acid phosphatase type 2 domain containing 2
ILMN_2772070	0.193119	0.655936	0.431456	0.197585	ILMN_2772070	6.70239e-08	13370	Dio1	deiodinase, iodothyronine, type I
ILMN_2681123	-0.0236805	-0.695731	-1.31439	-0.816925	ILMN_2681123	6.88711e-08	227154	Stradb	STE20-related kinase adaptor beta
ILMN_2698107	1.58437	1.70902	2.14099	1.51932	ILMN_2698107	6.98055e-08	13664	Eif1a	eukaryotic translation initiation factor 1A
ILMN_1237034	-0.497458	-0.243311	-0.896752	0.0569192	ILMN_1237034	7.00517e-08	100317	AU040320	expressed sequence AU040320
ILMN_2811705	-0.239215	-0.338595	-0.621395	-0.223141	ILMN_2811705	7.03902e-08	50755	Fbxo18	F-box protein 18
ILMN_1257332	-0.239427	-0.354579	-0.578516	0.029409	ILMN_1257332	7.04974e-08	59030	Mkks	McKusick-Kaufman syndrome
ILMN_3002875	0.362526	0.552604	0.37298	0.401912	ILMN_3002875	7.10153e-08	50771	Atp9b	ATPase, class II, type 9B
ILMN_2590917	1.20611	1.20054	1.01074	0.349375	ILMN_2590917	7.10662e-08	11630	Aim1	absent in melanoma 1
ILMN_2800859	0.21474	0.508032	0.527793	0.247291	ILMN_2800859	7.10719e-08	78783	Brpf1	bromodomain and PHD finger containing, 1
ILMN_2655024	0.58191	0.751174	0.476248	0.255058	ILMN_2655024	7.23041e-08	16172	Il17ra	interleukin 17 receptor A
ILMN_2671572	1.33171	1.054	1.13618	0.789489	ILMN_2671572	7.2307e-08	17125	Smad1	SMAD family member 1
ILMN_2590015	-0.21801	-0.468137	-0.576342	-0.316554	ILMN_2590015	7.23197e-08	66496	Ppdpf	pancreatic progenitor cell differentiation and proliferation factor homolog (zebrafish)RIKEN cDNA 2700038C09 gene
ILMN_1253355	-0.475037	-0.396806	-0.627624	-0.302406	ILMN_1253355	7.25109e-08	66308	2810021B07Rik	M-phase specific PLK1 intereacting protein
ILMN_2681186	-0.42649	-0.387591	-0.550362	-0.0750995	ILMN_2681186	7.25217e-08	226422	Rab7l1	RAB29, member RAS oncogene family
ILMN_2698430	0.726281	0.486718	0.480393	0.134206	ILMN_2698430	7.34089e-08	12048	Bcl2l1	BCL2-like 1
ILMN_2595408	0.0966345	0.447076	0.409194	0.691433	ILMN_2595408	7.34089e-08	18805	Pld1	phospholipase D1
ILMN_2853409	-0.503291	-0.496593	-0.816726	-0.452557	ILMN_2853409	7.5425e-08	77038	Arfgap2	ADP-ribosylation factor GTPase activating protein 2
ILMN_2631518	0.059818	-0.371892	-0.704862	-0.713238	ILMN_2631518	7.66572e-08	20365	Serf1	small EDRK-rich factor 1
ILMN_1227212	-1.25248	-0.766483	-0.110811	0.351741	ILMN_1227212	7.71856e-08	74200	2810403A07Rik	RIKEN cDNA 2810403A07 gene
ILMN_2712873	-0.0511824	-0.522862	-0.829572	-1.2729	ILMN_2712873	7.79483e-08	109754	Cyb5r3	cytochrome b5 reductase 3
ILMN_3054914	0.602938	0.26862	0.363762	-0.084757	ILMN_3054914	7.85877e-08	24110	Usp18	ubiquitin specific peptidase 18
ILMN_1226280	0.095443	0.539433	0.942676	0.509369	ILMN_1226280	8.17944e-08	68147	Gar1	GAR1 ribonucleoprotein homolog (yeast)
ILMN_1252761	0.0259389	0.248734	0.606709	-0.0780499	ILMN_1252761	8.17944e-08	13494	Drg1	developmentally regulated GTP binding protein 1
ILMN_2930203	-0.0678158	-0.1388	-0.0380415	-1.07897	ILMN_2930203	8.18485e-08	394431	Ugt1a@	UDP glycosyltransferase 1 family, polypeptide A cluster
ILMN_2980371	0.238611	-0.140238	-0.212039	-2.41219	ILMN_2980371	8.21261e-08	13884	Ces1c	carboxylesterase 1C
ILMN_2609762	0.744773	0.55741	0.115719	1.25516	ILMN_2609762	8.51645e-08	109821	F11	coagulation factor XI
ILMN_2645780	0.444247	-0.195588	-0.918596	0.0244607	ILMN_2645780	8.66191e-08	71839	Osgin1	oxidative stress induced growth inhibitor 1
ILMN_2438078	-0.389374	-0.410793	-0.512427	-0.132886	ILMN_2438078	8.66191e-08	66056	Zfp524	zinc finger protein 524
ILMN_1259132	-0.528781	-0.513914	-0.576719	-0.18588	ILMN_1259132	8.70926e-08	228983	Osbpl2	oxysterol binding protein-like 2
ILMN_2678773	0.235728	0.567034	1.15989	0.511622	ILMN_2678773	8.7853e-08	19053	Ppp2cb	protein phosphatase 2 (formerly 2A), catalytic subunit, beta isoform
ILMN_2792601	1.16939	1.07421	0.355842	1.00665	ILMN_2792601	8.85654e-08	67168	Lpar6	lysophosphatidic acid receptor 6
ILMN_2734712	-0.374831	-0.529268	-0.497001	0.416343	ILMN_2734712	8.86895e-08	30963	Ptpla	protein tyrosine phosphatase-like (proline instead of catalytic arginine), member a
ILMN_2701582	-0.0328477	-0.640905	-0.956592	-0.37326	ILMN_2701582	9.03619e-08	12411	Cbs	cystathionine beta-synthase
ILMN_2517060	-0.653768	-0.666394	-0.622732	-0.0697413	ILMN_2517060	9.11111e-08	100201	Tmem64	transmembrane protein 64
ILMN_2702903	-0.0620733	-0.443322	-1.40465	-2.54668	ILMN_2702903	9.45795e-08	13107	Cyp2f2	cytochrome P450, family 2, subfamily f, polypeptide 2
ILMN_2639397	-0.383092	-0.39286	-1.13899	-1.15592	ILMN_2639397	9.4609e-08	52585	Dhrs1	dehydrogenase/reductase (SDR family) member 1
ILMN_1235842	0.538979	0.34332	0.289362	0.276101	ILMN_1235842	9.46212e-08	69906	Slc25a32	solute carrier family 25, member 32
ILMN_2624647	-0.422758	-0.188778	-0.577875	-0.21453	ILMN_2624647	9.50695e-08	19336	Rab24	RAB24, member RAS oncogene family
ILMN_2628258	-0.156479	0.502003	1.35039	0.557118	ILMN_2628258	9.57042e-08	74126	Syvn1	synovial apoptosis inhibitor 1, synoviolin
ILMN_2857957	0.163141	0.342973	-0.433566	-0.815715	ILMN_2857957	9.58126e-08	23945	Mgll	monoglyceride lipase
ILMN_2736360	-0.236002	-0.150716	-0.05875	0.566644	ILMN_2736360	9.71672e-08	67513	2610002J02Rik	RIKEN cDNA 2610002J02 gene
ILMN_2777282	-0.117468	0.273145	-0.130912	0.58692	ILMN_2777282	9.77869e-08	67160	Eef1g	eukaryotic translation elongation factor 1 gamma
ILMN_3162407	2.01938	0.852335	0.102218	-0.205402	ILMN_3162407	9.79964e-08	22695	Zfp36	zinc finger protein 36
ILMN_2732601	0.370467	0.420273	0.558585	0.536651	ILMN_2732601	9.88972e-08	74008	Arsg	arylsulfatase G
ILMN_2623886	-0.332319	-0.532289	-0.381715	-0.172426	ILMN_2623886	1.00502e-07	110175	Ggct	gamma-glutamyl cyclotransferase
ILMN_2600443	-0.0159691	-0.199058	-0.45103	-0.518609	ILMN_2600443	1.00746e-07	71562	Afmid	arylformamidase
ILMN_2761008	-1.06599	-1.11812	-1.31333	-0.273276	ILMN_2761008	1.02717e-07	53872	Caprin1	cell cycle associated protein 1
ILMN_2777655	-0.2768	-0.48732	-1.06653	-0.30404	ILMN_2777655	1.02823e-07	11632	Aip	aryl-hydrocarbon receptor-interacting protein
ILMN_2675268	0.389671	0.440212	0.813504	0.723035	ILMN_2675268	1.03577e-07	231510	Agpat9	1-acylglycerol-3-phosphate O-acyltransferase 9
ILMN_2589814	-0.138889	-0.164576	-0.274086	-0.848377	ILMN_2589814	1.04922e-07	67068	Dynlrb1	dynein light chain roadblock-type 1
ILMN_2745741	0.364005	0.335316	0.946175	0.551502	ILMN_2745741	1.05054e-07	223455	March6	membrane-associated ring finger (C3HC4) 6
ILMN_1217329	0.222458	0.520218	0.855903	0.330227	ILMN_1217329	1.05241e-07	74585	Sppl3	signal peptide peptidase 3
ILMN_2618696	-0.319546	-0.640206	-0.841871	-0.144105	ILMN_2618696	1.06255e-07	380967	Tmem106c	transmembrane protein 106C
ILMN_2607951	-0.238324	-0.828919	-1.79287	-1.71305	ILMN_2607951	1.06255e-07	107766	Haao	3-hydroxyanthranilate 3,4-dioxygenase
ILMN_2732419	0.171824	0.60548	0.362935	0.167405	ILMN_2732419	1.06255e-07	17299	Mettl1	methyltransferase like 1
ILMN_1218226	1.2296	0.923608	0.240994	0.364248	ILMN_1218226	1.07484e-07	212980	Slc45a3	solute carrier family 45, member 3
ILMN_2698259	-0.292051	-0.411099	-0.569742	-0.511117	ILMN_2698259	1.08116e-07	14894	Gtl3	cilia and flagella associated protein 20
ILMN_2875169	-0.101561	0.276567	0.577027	0.649718	ILMN_2875169	1.08141e-07	230279	6330416G13Rik	RIKEN cDNA 6330416G13 gene
ILMN_2710419	0.634108	0.68543	1.56582	1.1208	ILMN_2710419	1.08141e-07	18810	Plec	plectin
ILMN_2806996	0.25031	0.0705422	0.107717	0.802631	ILMN_2806996	1.09046e-07	208677	Creb3l3	cAMP responsive element binding protein 3-like 3
ILMN_2711615	0.475971	0.989112	1.0018	0.374539	ILMN_2711615	1.09331e-07	16177	Il1r1	interleukin 1 receptor, type I
ILMN_2714031	1.90452	1.98824	2.07471	2.22118	ILMN_2714031	1.14231e-07	74155	Errfi1	ERBB receptor feedback inhibitor 1
ILMN_1251682	0.850868	0.632002	0.98829	0.437914	ILMN_1251682	1.16104e-07	74182	Gpcpd1	glycerophosphocholine phosphodiesterase GDE1 homolog (S. cerevisiae)
ILMN_1239077	0.861959	1.25771	1.18584	0.706181	ILMN_1239077	1.16947e-07	104009	Qsox1	quiescin Q6 sulfhydryl oxidase 1
ILMN_2637180	-0.316257	-0.45597	-0.700058	-1.59321	ILMN_2637180	1.1819e-07	69379	C8g	complement component 8, gamma polypeptide
ILMN_2966632	0.548514	-0.0212958	-0.407309	-0.901972	ILMN_2966632	1.18355e-07	109672	Cyb5	cytochrome b5 type A (microsomal)
ILMN_1237197	0.337488	1.81501	1.70572	0.857439	ILMN_1237197	1.19446e-07	18186	Nrp1	neuropilin 1
ILMN_1250947	-0.406398	0.543625	0.523442	0.556204	ILMN_1250947	1.19655e-07	105245	Txndc5	thioredoxin domain containing 5
ILMN_2719650	-0.0449998	-0.257902	-0.60195	-0.485109	ILMN_2719650	1.2166e-07	74156	Acot12	acyl-CoA thioesterase 12
ILMN_2750912	-0.675938	-1.08016	-1.25116	-0.816089	ILMN_2750912	1.2166e-07	17281	Fyco1	FYVE and coiled-coil domain containing 1
ILMN_2974480	-0.0477235	0.334526	0.50876	0.110604	ILMN_2974480	1.22343e-07	76793	Snip1	Smad nuclear interacting protein 1
ILMN_2999447	-0.103567	0.124118	-0.129496	0.777171	ILMN_2999447	1.22554e-07	58248	1700123O20Rik	RIKEN cDNA 1700123O20 gene
ILMN_1228907	0.78681	-0.00224665	-0.347499	-0.893274	ILMN_1228907	1.22554e-07	270076	Gcdh	glutaryl-Coenzyme A dehydrogenase
ILMN_2957036	0.283226	0.72855	0.531606	0.34291	ILMN_2957036	1.25613e-07	193670	Rnf185	ring finger protein 185
ILMN_1226528	-1.14346	-1.01992	-0.918251	-0.648	ILMN_1226528	1.27754e-07	70382	Kctd2	potassium channel tetramerisation domain containing 2
ILMN_1231939	-0.241264	-0.250342	-0.708351	-0.40381	ILMN_1231939	1.27754e-07	229905	Ccbl2	cysteine conjugate-beta lyase 2
ILMN_1236601	0.441195	0.245655	-0.605749	0.0317524	ILMN_1236601	1.28887e-07	66979	Pole4	polymerase (DNA-directed), epsilon 4 (p12 subunit)
ILMN_2617005	-1.46664	-1.76276	-2.17365	-1.51194	ILMN_2617005	1.3163e-07	19116	Prlr	prolactin receptor
ILMN_2862619	-0.303353	-0.492373	-1.00676	-0.327996	ILMN_2862619	1.32972e-07	14375	Xrcc6	X-ray repair complementing defective repair in Chinese hamster cells 6
ILMN_2811240	-0.508131	-0.510483	-0.733281	-0.711649	ILMN_2811240	1.33027e-07	69786	Tprkb	Tp53rk binding protein
ILMN_2737480	-0.359538	-0.710937	-1.25368	-1.00924	ILMN_2737480	1.33027e-07	64384	Sirt3	sirtuin 3
ILMN_1237371	-0.43932	-0.124058	-0.548876	-0.132429	ILMN_1237371	1.34922e-07	17129	Smad5	SMAD family member 5
ILMN_2775751	-0.248335	-0.333258	-0.952688	0.0164324	ILMN_2775751	1.34922e-07	69804	Tmem147	transmembrane protein 147
ILMN_1219169	-0.972043	-0.842705	-1.04065	-0.180805	ILMN_1219169	1.34997e-07	11692	Gfer	growth factor, erv1 (S. cerevisiae)-like (augmenter of liver regeneration)
ILMN_2883392	0.26734	0.918532	2.1421	1.9493	ILMN_2883392	1.35471e-07	20195	S100a11	S100 calcium binding protein A11 (calgizzarin)
ILMN_2850077	-0.566654	-0.900499	-1.62877	-1.7344	ILMN_2850077	1.35692e-07	11522	Adh1	alcohol dehydrogenase 1 (class I)
ILMN_2750047	0.15661	0.420194	0.983	0.735619	ILMN_2750047	1.37137e-07	12984	Csf2rb2	colony stimulating factor 2 receptor, beta 2, low-affinity (granulocyte-macrophage)
ILMN_2939367	0.252809	0.226261	0.690103	0.165368	ILMN_2939367	1.37253e-07	269023	Zfp608	zinc finger protein 608
ILMN_1213483	0.25176	-0.149728	-0.455143	0.749657	ILMN_1213483	1.3869e-07	216805	Flcn	folliculin
ILMN_2710811	0.0959276	-0.347634	-0.51138	-1.03731	ILMN_2710811	1.38723e-07	231103	Gckr	glucokinase regulatory protein
ILMN_2898135	0.147742	0.409304	0.788745	0.325185	ILMN_2898135	1.38762e-07	74322	Cxxc1	CXXC finger 1 (PHD domain)
ILMN_3001452	0.105168	0.659141	0.180392	0.382338	ILMN_3001452	1.38762e-07	54616	Extl3	exostoses (multiple)-like 3
ILMN_1226366	-1.06572	-1.06965	-0.84804	-1.34284	ILMN_1226366	1.40833e-07	22245	Uck1	uridine-cytidine kinase 1
ILMN_1256633	0.295391	0.928474	0.611418	0.304041	ILMN_1256633	1.41393e-07	18950	Pnp	purine-nucleoside phosphorylase
ILMN_1260033	1.80154	1.41705	1.46922	0.730147	ILMN_1260033	1.41595e-07	67443	Map1lc3b	microtubule-associated protein 1 light chain 3 beta
ILMN_2623735	-0.0334927	0.253536	-0.501114	-0.102375	ILMN_2623735	1.43233e-07	70266	Ccbl1	cysteine conjugate-beta lyase 1
ILMN_2799590	-0.234409	-0.363498	-1.05814	-0.934982	ILMN_2799590	1.44558e-07	223646	Naprt1	nicotinate phosphoribosyltransferase
ILMN_1256699	-0.870969	-0.530609	-1.17366	-0.269119	ILMN_1256699	1.46928e-07	78887	Sfi1	Sfi1 homolog, spindle assembly associated (yeast)
ILMN_2998313	0.209849	0.715846	0.672344	0.849156	ILMN_2998313	1.47159e-07	320405	Cadps2	Ca2+-dependent activator protein for secretion 2
ILMN_2528345	-0.495457	-0.417445	-0.73918	0.237023	ILMN_2528345	1.47423e-07	239102	Zfhx2	zinc finger homeobox 2
ILMN_2857580	0.000349433	0.00294924	-0.53106	-0.190131	ILMN_2857580	1.48545e-07	109093	Rars2	arginyl-tRNA synthetase 2, mitochondrial
ILMN_2690256	0.308894	0.459404	0.00900619	1.10982	ILMN_2690256	1.50754e-07	72999	Insig2	insulin induced gene 2
ILMN_1220440	-0.767919	-0.66109	-0.976588	-0.371683	ILMN_1220440	1.5109e-07	70225	Ppil3	peptidylprolyl isomerase (cyclophilin)-like 3
ILMN_2833441	0.644953	0.696033	0.948205	0.0314866	ILMN_2833441	1.53008e-07	231712	Trafd1	TRAF type zinc finger domain containing 1
ILMN_2670542	0.562396	0.737743	0.84348	-0.43464	ILMN_2670542	1.53675e-07	109900	Asl	argininosuccinate lyase
ILMN_1231567	0.355355	-0.460455	-0.769357	-0.60598	ILMN_1231567	1.5812e-07	104923	Adi1	acireductone dioxygenase 1
ILMN_2731024	0.643434	-0.547045	-1.45431	-1.92918	ILMN_2731024	1.59022e-07	18478	Pah	phenylalanine hydroxylase
ILMN_2978838	0.294465	0.49514	1.48529	1.07425	ILMN_2978838	1.59022e-07	232087	Mat2a	methionine adenosyltransferase II, alpha
ILMN_2698494	0.345762	-0.0118883	-0.387416	-0.579488	ILMN_2698494	1.62037e-07	56748	Nfu1	NFU1 iron-sulfur cluster scaffold homolog (S. cerevisiae)
ILMN_3162202	0.277943	-0.318165	-0.735109	-0.220986	ILMN_3162202	1.63573e-07	68255	Tmem86b	transmembrane protein 86B
ILMN_1245609	-0.436573	-0.60834	-0.631686	-0.184051	ILMN_1245609	1.64087e-07	20397	Sgpl1	sphingosine phosphate lyase 1
ILMN_2789651	0.691306	0.650313	0.622963	-0.21331	ILMN_2789651	1.66225e-07	13009	Csrp3	cysteine and glycine-rich protein 3
ILMN_2812824	0.0363245	0.124445	0.336921	-0.602371	ILMN_2812824	1.66225e-07	18633	Pex16	peroxisomal biogenesis factor 16
ILMN_2830333	1.5918	2.07421	2.19155	2.26075	ILMN_2830333	1.6645e-07	15458	Hpx	hemopexin
ILMN_2620913	-0.677236	-0.840428	-0.784876	-0.409697	ILMN_2620913	1.66605e-07	16332	Inppl1	inositol polyphosphate phosphatase-like 1
ILMN_1230039	-0.552005	-0.503302	-0.670681	0.615091	ILMN_1230039	1.71015e-07	15587	Hyal2	hyaluronoglucosaminidase 2
ILMN_2781602	-0.0812814	0.43212	0.765297	0.496444	ILMN_2781602	1.72955e-07	66191	Ier3ip1	immediate early response 3 interacting protein 1
ILMN_2604904	-0.0391868	-0.487852	-0.674089	-1.01452	ILMN_2604904	1.73202e-07	20526	Slc2a2	solute carrier family 2 (facilitated glucose transporter), member 2
ILMN_2592266	-1.08643	-1.09259	-0.241717	-1.07203	ILMN_2592266	1.73256e-07	66943	Pqlc1	PQ loop repeat containing 1
ILMN_1235196	1.04213	0.98828	0.744038	1.81264	ILMN_1235196	1.73328e-07	231287	Atp10d	ATPase, class V, type 10D
ILMN_1258035	0.613865	0.36605	0.24825	0.646859	ILMN_1258035	1.80638e-07	14735	Gpc4	glypican 4
ILMN_3121255	0.145705	-0.205214	-0.527327	-0.465449	ILMN_3121255	1.80968e-07	22339	Vegfa	vascular endothelial growth factor A
ILMN_1246725	-0.643019	-0.830044	-0.821179	0.147781	ILMN_1246725	1.81609e-07	53881	Slc5a3	solute carrier family 5 (inositol transporters), member 3
ILMN_2479290	0.795269	0.936894	1.0416	0.717474	ILMN_2479290	1.82783e-07	14102	Fas	Fas (TNF receptor superfamily member 6)
ILMN_2717374	0.0406174	0.159909	0.608306	0.0973526	ILMN_2717374	1.82783e-07	18537	Pcmt1	protein-L-isoaspartate (D-aspartate) O-methyltransferase 1
ILMN_2639527	0.341871	0.517343	0.210515	0.202142	ILMN_2639527	1.83932e-07	96979	Ptges2	prostaglandin E synthase 2
ILMN_2680398	-0.100278	0.255536	0.711583	0.209459	ILMN_2680398	1.85554e-07	237256	Zc3h12d	zinc finger CCCH type containing 12D
ILMN_1232621	-0.163263	-0.535497	-0.840812	-0.429647	ILMN_1232621	1.8591e-07	11732	Ank	progressive ankylosis
ILMN_2666406	0.383074	0.762496	1.25784	0.352369	ILMN_2666406	1.8681e-07	73137	Prrc1	proline-rich coiled-coil 1
ILMN_3108328	-0.335491	-0.668654	-0.814385	-0.459109	ILMN_3108328	1.89601e-07	19305	Pex5	peroxisomal biogenesis factor 5
ILMN_2682307	0.0514635	-0.243718	-0.703341	-0.47235	ILMN_2682307	1.91044e-07	74159	Acbd5	acyl-Coenzyme A binding domain containing 5
ILMN_3160568	0.0260922	-0.00322022	0.549136	0.158216	ILMN_3160568	1.94477e-07	99696	Ankrd50	ankyrin repeat domain 50
ILMN_2599834	0.640264	0.487929	0.56641	-0.0323227	ILMN_2599834	2.00019e-07	11843	Arf4	ADP-ribosylation factor 4
ILMN_3001824	0.190037	0.153972	0.121588	0.890549	ILMN_3001824	2.01003e-07	18816	Serpinf2	serine (or cysteine) peptidase inhibitor, clade F, member 2
ILMN_2727799	0.242123	0.363451	0.563415	0.069614	ILMN_2727799	2.03931e-07	231712	Trafd1	TRAF type zinc finger domain containing 1
ILMN_1235979	1.68253	1.72799	2.11591	0.948635	ILMN_1235979	2.06621e-07	55989	Nop58	NOP58 ribonucleoprotein
ILMN_2937674	-0.534047	-0.354972	-0.340523	0.0293698	ILMN_2937674	2.09131e-07	382034	Gse1	genetic suppressor element 1
ILMN_2731989	0.580122	0.869451	0.781431	0.489465	ILMN_2731989	2.11786e-07	14042	Ext1	exostoses (multiple) 1
ILMN_2893081	0.897955	0.87061	1.0359	1.21976	ILMN_2893081	2.14392e-07	17190	Mbd1	methyl-CpG binding domain protein 1
ILMN_3117483	0.194406	0.196577	0.70612	0.385387	ILMN_3117483	2.14566e-07	12228	Btg3	B cell translocation gene 3
ILMN_2998395	-0.593861	-0.634025	-0.696316	0.0833728	ILMN_2998395	2.15538e-07	224656	Zfp523	zinc finger protein 523
ILMN_1226978	-0.310906	-0.467082	-0.664955	-0.54492	ILMN_1226978	2.15578e-07	19305	Pex5	peroxisomal biogenesis factor 5
ILMN_2604029	0.169779	0.747549	1.43769	0.234642	ILMN_2604029	2.21002e-07	16598	Klf2	Kruppel-like factor 2 (lung)
ILMN_2488846	-0.516564	-0.632453	-0.646608	-0.614563	ILMN_2488846	2.23234e-07	50874	Tmod4	tropomodulin 4
ILMN_1258965	-0.397616	0.135595	0.550761	-0.0768292	ILMN_1258965	2.30351e-07	67887	Tmem66	store-operated calcium entry-associated regulatory factor
ILMN_3009579	-0.0522557	-0.308984	-0.524353	-0.202954	ILMN_3009579	2.30351e-07	209224	Enox2	ecto-NOX disulfide-thiol exchanger 2
ILMN_2681057	-0.102471	0.303939	1.07135	0.34244	ILMN_2681057	2.31546e-07	66190	Acer3	alkaline ceramidase 3
ILMN_1257163	0.533904	0.674564	0.638216	0.103124	ILMN_1257163	2.32379e-07	228140	Tnks1bp1	tankyrase 1 binding protein 1
ILMN_1254523	-0.126211	-0.280703	-0.124321	-1.00054	ILMN_1254523	2.37244e-07	14873	Gsto1	glutathione S-transferase omega 1
ILMN_3018017	-0.290624	-0.18597	-0.668238	0.464693	ILMN_3018017	2.41445e-07	13052	Cxadr	coxsackie virus and adenovirus receptor
ILMN_2679770	-0.710152	-0.382858	-0.106161	-0.512674	ILMN_2679770	2.43274e-07	78523	Mrpl9	mitochondrial ribosomal protein L9
ILMN_2630710	0.0883492	0.022201	0.575485	0.362176	ILMN_2630710	2.43968e-07	78834	Zfp623	zinc finger protein 623
ILMN_2645719	-0.884744	-0.591005	-0.315707	0.102687	ILMN_2645719	2.44858e-07	195040	Tmem199	transmembrane protein 199
ILMN_1250278	0.20818	0.430055	0.61383	0.267251	ILMN_1250278	2.45831e-07	231452	Sdad1	SDA1 domain containing 1
ILMN_1257624	0.192806	0.0927505	-0.521254	-0.731118	ILMN_1257624	2.47767e-07	56551	Txn2	thioredoxin 2
ILMN_2443129	0.107701	-0.311533	-0.793383	-0.329632	ILMN_2443129	2.50276e-07	22224	Usp10	ubiquitin specific peptidase 10
ILMN_3041839	0.350314	0.161845	0.183807	-0.812952	ILMN_3041839	2.50304e-07	68263	Pdhb	pyruvate dehydrogenase (lipoamide) beta
ILMN_1233630	-0.440412	-0.569016	-0.457175	-0.388312	ILMN_1233630	2.52377e-07	67870	Enoph1	enolase-phosphatase 1
ILMN_2865558	-0.670848	-0.422125	-0.218831	-0.487272	ILMN_2865558	2.59926e-07	77573	Vps33a	vacuolar protein sorting 33A (yeast)
ILMN_2591066	-0.418861	-0.693361	-0.813519	-0.647231	ILMN_2591066	2.62419e-07	26420	Mapk9	mitogen-activated protein kinase 9
ILMN_2734855	-0.361139	-0.290922	-0.940567	-0.742134	ILMN_2734855	2.62419e-07	320806	Gfm2	G elongation factor, mitochondrial 2
ILMN_2908406	0.00135914	-0.506433	-1.27005	-1.3982	ILMN_2908406	2.63037e-07	19125	Prodh	proline dehydrogenase
ILMN_2754985	0.403166	0.249637	-0.927852	0.0220397	ILMN_2754985	2.64872e-07	21664	Phlda1	pleckstrin homology-like domain, family A, member 1
ILMN_1254380	0.0681495	0.234627	0.707018	0.299988	ILMN_1254380	2.64956e-07	83703	Dbr1	debranching enzyme homolog 1 (S. cerevisiae)
ILMN_2734283	-0.29585	-0.54575	-0.839952	-0.565081	ILMN_2734283	2.71982e-07	229517	Slc25a44	solute carrier family 25, member 44
ILMN_2833936	-0.456119	-0.710869	-0.962083	-1.19405	ILMN_2833936	2.72446e-07	68631	Cryl1	crystallin, lambda 1
ILMN_2733887	1.1741	0.739364	0.526223	1.3143	ILMN_2733887	2.74536e-07	17347	Mknk2	MAP kinase-interacting serine/threonine kinase 2
ILMN_2688135	0.367796	0.575444	0.694888	0.301339	ILMN_2688135	2.7601e-07	234733	Ddx19b	DEAD (Asp-Glu-Ala-Asp) box polypeptide 19b
ILMN_2754027	-0.121659	-0.545785	-0.878742	-0.0619086	ILMN_2754027	2.80238e-07	27045	Nit1	nitrilase 1
ILMN_1236788	0.27716	0.254447	0.318564	-0.741288	ILMN_1236788	2.83485e-07	16008	Igfbp2	insulin-like growth factor binding protein 2
ILMN_2756686	-0.370892	-0.439513	-0.964791	-0.471339	ILMN_2756686	2.84463e-07	68832	1110057K04Rik	RIKEN cDNA 1110057K04 gene
ILMN_3010109	-0.244964	-0.509193	-0.919532	-0.649901	ILMN_3010109	2.84677e-07	67863	Slc25a11	solute carrier family 25 (mitochondrial carrier oxoglutarate carrier), member 11
ILMN_2669912	0.370256	1.70786	1.54428	0.775983	ILMN_2669912	2.87073e-07	18186	Nrp1	neuropilin 1
ILMN_1256563	0.0464946	0.236303	0.00583443	0.987152	ILMN_1256563	2.88222e-07	234407	Glt25d1	glycosyltransferase 25 domain containing 1
ILMN_1221274	-0.501053	-1.01996	-1.13359	-0.563062	ILMN_1221274	2.92736e-07	67844	Rab32	RAB32, member RAS oncogene family
ILMN_2445021	0.132404	0.59301	0.638523	0.223398	ILMN_2445021	2.93372e-07	26951	Zw10	zw10 kinetochore protein
ILMN_2420070	-0.581551	-0.528016	-0.874475	-0.506836	ILMN_2420070	2.98792e-07	103733	Tubg1	tubulin, gamma 1
ILMN_1254307	1.49182	0.496103	0.631897	0.600747	ILMN_1254307	2.9937e-07	69068	1810011O10Rik	RIKEN cDNA 1810011O10 gene
ILMN_2722650	0.198063	0.338552	1.17504	0.402876	ILMN_2722650	3.0055e-07	227867	Epc2	enhancer of polycomb homolog 2 (Drosophila)
ILMN_2786764	0.311036	0.468886	1.10536	0.313067	ILMN_2786764	3.02432e-07	271457	Rab5a	RAB5A, member RAS oncogene family
ILMN_2844316	0.154967	0.627403	0.769121	0.431935	ILMN_2844316	3.04871e-07	104721	Ddx1	DEAD (Asp-Glu-Ala-Asp) box polypeptide 1
ILMN_2682362	-0.4059	-0.566433	-0.75171	-0.234291	ILMN_2682362	3.05493e-07	276919	Gemin4	gem (nuclear organelle) associated protein 4
ILMN_2602837	-0.242457	-0.616579	-1.24715	-0.767033	ILMN_2602837	3.07046e-07	56043	Akr1e1	aldo-keto reductase family 1, member E1
ILMN_2833606	0.0864864	0.677893	0.788691	0.658883	ILMN_2833606	3.16485e-07	66256	Ssr2	signal sequence receptor, beta
ILMN_3008406	0.820668	0.668177	1.13751	0.373423	ILMN_3008406	3.18711e-07	18263	Odc1	ornithine decarboxylase, structural 1
ILMN_2728539	-0.404997	-0.538848	-0.721572	-0.538811	ILMN_2728539	3.21702e-07	97827	Exd2	exonuclease 3'-5' domain containing 2
ILMN_2652077	0.365763	0.697021	0.178746	-0.235861	ILMN_2652077	3.22873e-07	74043	Pex26	peroxisomal biogenesis factor 26
ILMN_2605212	-0.0894973	0.344301	0.81456	0.327985	ILMN_2605212	3.23746e-07	102857	Slc6a8	solute carrier family 6 (neurotransmitter transporter, creatine), member 8
ILMN_2689560	-0.886141	-0.663029	-0.929865	-0.0645132	ILMN_2689560	3.31608e-07	102058	Exoc8	exocyst complex component 8
ILMN_1247221	-0.219615	-0.627196	-1.04996	-1.56891	ILMN_1247221	3.36304e-07	58875	Hibadh	3-hydroxyisobutyrate dehydrogenase
ILMN_2764819	0.147058	0.658192	0.854339	0.225651	ILMN_2764819	3.37611e-07	19324	Rab1	RAB1, member RAS oncogene family
ILMN_2934534	-0.064872	0.218022	-0.171252	-0.503717	ILMN_2934534	3.37611e-07	28000	Prpf19	PRP19/PSO4 pre-mRNA processing factor 19 homolog (S. cerevisiae)
ILMN_2723338	-0.870911	-0.547303	-0.613815	-0.456682	ILMN_2723338	3.39566e-07	57170	Dolpp1	dolichyl pyrophosphate phosphatase 1
ILMN_2484527	-0.153382	-0.476961	-1.00139	-0.807693	ILMN_2484527	3.40269e-07	22339	Vegfa	vascular endothelial growth factor A
ILMN_2676615	-0.672382	-1.08079	-0.879068	-0.50952	ILMN_2676615	3.43316e-07	29815	Bcar3	breast cancer anti-estrogen resistance 3
ILMN_1213872	-0.328674	-0.606953	-1.15177	-0.771689	ILMN_1213872	3.4423e-07	109115	Supt3h	suppressor of Ty 3
ILMN_1244836	-0.426931	0.098234	0.0972162	1.08172	ILMN_1244836	3.45175e-07	66664	Tmem41a	transmembrane protein 41a
ILMN_1253773	-0.338241	-0.32898	-0.526129	-0.575014	ILMN_1253773	3.45839e-07	229228	Nudt6	nudix (nucleoside diphosphate linked moiety X)-type motif 6
ILMN_2684279	0.361201	0.912042	1.00348	1.44079	ILMN_2684279	3.4804e-07	108687	Edem2	ER degradation enhancer, mannosidase alpha-like 2
ILMN_1224427	-0.659266	-0.793867	-0.831622	-0.7831	ILMN_1224427	3.51836e-07	58909	Fam13a	family with sequence similarity 13, member A
ILMN_1240165	-0.129045	-1.05446	-1.94837	-1.6103	ILMN_1240165	3.57103e-07	71670	Acy3	aspartoacylase (aminoacylase) 3
ILMN_2769064	-0.207412	-0.23494	-0.420611	-1.39066	ILMN_2769064	3.61036e-07	67680	Sdhb	succinate dehydrogenase complex, subunit B, iron sulfur (Ip)
ILMN_1243722	-1.04288	-1.17365	-1.40145	-0.626134	ILMN_1243722	3.61664e-07	241638	Prosapip1	leucine zipper, putative tumor suppressor family member 3
ILMN_2918032	-0.0281616	-0.194067	-0.520185	-0.0173811	ILMN_2918032	3.61762e-07	67072	Cdc37l1	cell division cycle 37-like 1
ILMN_2595846	0.334045	0.730835	1.18681	0.525009	ILMN_2595846	3.62937e-07	20932	Surf4	surfeit gene 4
ILMN_2867427	-0.674914	-0.510082	-0.595443	-0.0487964	ILMN_2867427	3.70443e-07	19360	Rad50	RAD50 homolog (S. cerevisiae)
ILMN_1234552	0.541232	-0.176133	-0.785459	-0.820885	ILMN_1234552	3.71713e-07	27400	Hsd17b6	hydroxysteroid (17-beta) dehydrogenase 6
ILMN_2620695	-0.719044	-0.326645	0.0342905	0.816506	ILMN_2620695	3.79345e-07	67945	Rpl41	ribosomal protein L41
ILMN_2761046	0.826296	1.04873	0.797759	1.00113	ILMN_2761046	3.79629e-07	70556	Slc25a33	solute carrier family 25, member 33
ILMN_2921698	0.0382812	-0.385397	-0.419535	-1.00473	ILMN_2921698	3.82758e-07	110821	Pcca	propionyl-Coenzyme A carboxylase, alpha polypeptide
ILMN_2666438	-0.659381	-0.611171	-0.675159	-0.862465	ILMN_2666438	3.84335e-07	69920	Polr2i	polymerase (RNA) II (DNA directed) polypeptide I
ILMN_1255766	1.11634	1.17666	0.808823	0.351962	ILMN_1255766	3.84806e-07	24055	Sh3bp2	SH3-domain binding protein 2
ILMN_2689581	0.0211379	-0.193856	-0.79436	-1.09402	ILMN_2689581	3.89485e-07	19193	Pipox	pipecolic acid oxidase
ILMN_1214634	-0.502965	-0.689413	-1.6524	-0.666496	ILMN_1214634	3.92511e-07	64008	Aqp9	aquaporin 9
ILMN_2976601	-0.0548448	0.277439	0.524513	0.00297624	ILMN_2976601	3.94491e-07	21787	Tfg	Trk-fused gene
ILMN_2918155	0.23147	0.0340566	0.175616	-0.837535	ILMN_2918155	3.96246e-07	18844	Plxna1	plexin A1
ILMN_2595612	-0.017311	-0.627228	-0.393896	-1.54474	ILMN_2595612	3.98596e-07	269951	Idh2	isocitrate dehydrogenase 2 (NADP+), mitochondrial
ILMN_2722623	0.343969	0.610301	0.958482	0.399773	ILMN_2722623	4.01136e-07	246696	Slc25a28	solute carrier family 25, member 28
ILMN_3001946	0.143947	0.716387	0.504937	0.238731	ILMN_3001946	4.07654e-07	17299	Mettl1	methyltransferase like 1
ILMN_2631161	0.0414712	0.81043	1.47692	1.75121	ILMN_2631161	4.19425e-07	246256	Fcgr4	Fc receptor, IgG, low affinity IV
ILMN_2651126	0.25838	0.443805	0.655809	0.14058	ILMN_2651126	4.22275e-07	17089	Lyar	Ly1 antibody reactive clone
ILMN_1231625	-0.13575	-0.573899	-1.2764	-2.34725	ILMN_1231625	4.22289e-07	64385	Cyp4f14	cytochrome P450, family 4, subfamily f, polypeptide 14
ILMN_2820213	-0.537104	-0.449932	-0.416501	-0.07844	ILMN_2820213	4.34019e-07	64436	Inpp5e	inositol polyphosphate-5-phosphatase E
ILMN_2760800	-0.0242507	0.0822058	0.411596	1.54872	ILMN_2760800	4.39178e-07	57266	Cxcl14	chemokine (C-X-C motif) ligand 14
ILMN_2988299	0.615089	0.763575	0.864459	0.0479066	ILMN_2988299	4.39675e-07	20807	Srf	serum response factor
ILMN_2674643	1.41908	0.609023	0.472308	-0.662539	ILMN_2674643	4.47858e-07	56720	Tdo2	tryptophan 2,3-dioxygenase
ILMN_2631143	-0.604903	-0.642299	-0.813897	-0.445437	ILMN_2631143	4.6163e-07	20678	Sox5	SRY (sex determining region Y)-box 5
ILMN_1213117	0.81146	0.347148	0.349463	0.108127	ILMN_1213117	4.67036e-07	106628	Trip10	thyroid hormone receptor interactor 10
ILMN_1222356	-0.62531	-0.303741	0.282142	-0.258727	ILMN_1222356	4.67036e-07	216551	1110067D22Rik	lectin, galactoside binding-like
ILMN_1227412	0.897023	0.554003	0.0870385	0.144351	ILMN_1227412	4.71218e-07	227399	Ppip5k2	diphosphoinositol pentakisphosphate kinase 2
ILMN_2908780	0.176058	0.488047	0.868514	0.0900483	ILMN_2908780	4.9111e-07	72083	Mzt2	mitotic spindle organizing protein 2
ILMN_2663741	-0.884531	-0.958206	-0.970331	-0.61206	ILMN_2663741	4.98138e-07	217473	Ankmy2	ankyrin repeat and MYND domain containing 2
ILMN_2964473	0.575882	0.176948	0.0106264	0.00718135	ILMN_2964473	5.04105e-07	101118	Tmem168	transmembrane protein 168
ILMN_2991912	-0.511013	-0.443932	-0.469782	-0.365255	ILMN_2991912	5.09585e-07	19339	Rab3a	RAB3A, member RAS oncogene family
ILMN_1230991	0.0266006	0.31293	0.406499	-0.785839	ILMN_1230991	5.10738e-07	11951	Atp5g1	ATP synthase, H+ transporting, mitochondrial F0 complex, subunit C1 (subunit 9)
ILMN_2870522	-0.337369	-0.331459	-0.539571	-0.228152	ILMN_2870522	5.11466e-07	240753	Plekha6	pleckstrin homology domain containing, family A member 6
ILMN_2501267	0.914916	0.558984	0.510504	0.994246	ILMN_2501267	5.22488e-07	209760	Tmc7	transmembrane channel-like gene family 7
ILMN_1221292	-0.102275	-0.162023	-0.597156	0.200857	ILMN_1221292	5.24035e-07	19682	Rdh5	retinol dehydrogenase 5
ILMN_2776764	0.139617	0.766723	1.60022	0.763196	ILMN_2776764	5.24035e-07	75608	Chmp4b	charged multivesicular body protein 4B
ILMN_2661971	-0.220736	-0.650945	-1.17431	-1.23042	ILMN_2661971	5.24035e-07	14667	Gm2a	GM2 ganglioside activator protein
ILMN_2600309	0.198472	0.145022	-0.103567	-0.539442	ILMN_2600309	5.29481e-07	234847	Spg7	spastic paraplegia 7 homolog (human)
ILMN_2602185	-0.723911	-1.01471	-1.07516	-0.709103	ILMN_2602185	5.31393e-07	53860	Sept9	septin 9
ILMN_2680781	0.199983	0.280198	0.906226	0.824392	ILMN_2680781	5.32601e-07	68724	Arl8a	ADP-ribosylation factor-like 8A
ILMN_2687745	1.25046	1.18043	1.55458	0.329262	ILMN_2687745	5.40282e-07	66853	Pnpla2	patatin-like phospholipase domain containing 2
ILMN_2680876	-0.587588	-0.484139	-0.477364	-0.19837	ILMN_2680876	5.47451e-07	74239	Iqce	IQ motif containing E
ILMN_2602204	0.735007	0.608731	1.07504	0.933657	ILMN_2602204	5.47777e-07	72033	Tsc22d2	TSC22 domain family, member 2
ILMN_1256257	-0.0060906	0.917377	0.676937	-0.213377	ILMN_1256257	5.55006e-07	100038882	Isg15	ISG15 ubiquitin-like modifier
ILMN_2724235	0.739385	0.632288	0.283771	0.383147	ILMN_2724235	5.56037e-07	360013	Myo18a	myosin XVIIIA
ILMN_1250469	-0.571681	-0.736946	-0.696245	-0.353468	ILMN_1250469	5.56425e-07	80288	Bcl9l	B cell CLL/lymphoma 9-like
ILMN_2920736	-0.989753	-1.11167	-1.2112	-0.859505	ILMN_2920736	5.56425e-07	170770	Bbc3	BCL2 binding component 3
ILMN_1229964	-0.404736	-0.49262	-1.03083	-0.562337	ILMN_1229964	5.566e-07	14874	Gstz1	glutathione transferase zeta 1 (maleylacetoacetate isomerase)
ILMN_3109360	0.673493	0.617349	1.08605	0.515039	ILMN_3109360	5.70027e-07	18810	Plec	plectin
ILMN_1228453	0.807899	0.281589	0.0556976	-0.103681	ILMN_1228453	5.76073e-07	239122	Setdb2	SET domain, bifurcated 2
ILMN_2619491	0.236122	0.640512	0.270465	0.287368	ILMN_2619491	5.89169e-07	76932	Arfip2	ADP-ribosylation factor interacting protein 2
ILMN_1234672	-0.522143	-1.00779	-1.50519	-0.105348	ILMN_1234672	5.90327e-07	67040	Ddx17	DEAD (Asp-Glu-Ala-Asp) box polypeptide 17
ILMN_2832524	-0.273172	-0.718831	-1.08036	-1.51156	ILMN_2832524	5.91549e-07	76282	Gpt	glutamic pyruvic transaminase, soluble
ILMN_1228374	-0.481651	-0.558943	-0.813105	-0.21506	ILMN_1228374	5.9317e-07	65970	Lima1	LIM domain and actin binding 1
ILMN_2683831	0.919099	0.350359	0.343673	0.031283	ILMN_2683831	6.00102e-07	17135	Mafk	v-maf musculoaponeurotic fibrosarcoma oncogene family, protein K (avian)
ILMN_2598972	-0.496848	-0.275184	-0.333972	-0.907739	ILMN_2598972	6.11622e-07	11947	Atp5b	ATP synthase, H+ transporting mitochondrial F1 complex, beta subunit
ILMN_2798402	0.345266	0.582835	0.463541	1.07671	ILMN_2798402	6.16082e-07	16816	Lcat	lecithin cholesterol acyltransferase
ILMN_1221007	-0.880372	-0.683101	-0.861978	-0.011372	ILMN_1221007	6.16838e-07	75292	Prkd3	protein kinase D3
ILMN_2866185	0.185397	0.211288	0.938679	1.00957	ILMN_2866185	6.19144e-07	12226	Btg1	B cell translocation gene 1, anti-proliferative
ILMN_2949021	0.738688	1.5619	1.86198	1.35045	ILMN_2949021	6.19144e-07	320024	Nceh1	neutral cholesterol ester hydrolase 1
ILMN_2640927	0.257353	0.308562	0.914091	-0.0171661	ILMN_2640927	6.24579e-07	54338	Slc23a2	solute carrier family 23 (nucleobase transporters), member 2
ILMN_2908546	-0.111488	0.437155	0.563075	0.184887	ILMN_2908546	6.24579e-07	228998	Arfgap1	ADP-ribosylation factor GTPase activating protein 1
ILMN_1244460	1.28684	0.660477	1.57261	1.13539	ILMN_1244460	6.31475e-07	13636	Efna1	ephrin A1
ILMN_2680086	0.154306	0.374373	0.54193	0.424536	ILMN_2680086	6.34832e-07	76867	Rhbdd1	rhomboid domain containing 1
ILMN_2589792	0.203878	0.0519538	0.801825	-0.14556	ILMN_2589792	6.38998e-07	21888	Tle4	transducin-like enhancer of split 4, homolog of Drosophila E(spl)
ILMN_2655721	0.445822	0.68002	-0.139461	-0.417027	ILMN_2655721	6.4266e-07	20846	Stat1	signal transducer and activator of transcription 1
ILMN_2639296	-0.0991436	0.248512	0.600903	0.204161	ILMN_2639296	6.43205e-07	83431	Ndel1	nuclear distribution gene E-like homolog 1 (A. nidulans)
ILMN_2711570	-0.609418	-0.322498	-0.748767	-0.347596	ILMN_2711570	6.43205e-07	229543	Ints3	integrator complex subunit 3
ILMN_3150233	-0.0617518	-0.570645	-1.07171	-0.288369	ILMN_3150233	6.45292e-07	27410	Abca3	ATP-binding cassette, sub-family A (ABC1), member 3
ILMN_2604713	0.730721	0.714961	0.881573	0.561032	ILMN_2604713	6.46357e-07	14619	Gjb2	gap junction protein, beta 2
ILMN_2853658	0.116349	0.588472	0.937653	0.574919	ILMN_2853658	6.62171e-07	105083	Pelo	pelota homolog (Drosophila)
ILMN_2612117	-0.0291735	-0.467131	-1.08129	-0.991327	ILMN_2612117	6.6241e-07	11611	Agxt	alanine-glyoxylate aminotransferase
ILMN_2793442	0.208488	0.497013	0.516421	0.360483	ILMN_2793442	6.65191e-07	99167	Ssx2ip	synovial sarcoma, X breakpoint 2 interacting protein
ILMN_2656871	-0.135981	-0.116253	-0.660063	0.386367	ILMN_2656871	6.67342e-07	69071	Tmem97	transmembrane protein 97
ILMN_3149024	0.314746	0.405733	0.929696	-0.11088	ILMN_3149024	6.68541e-07	56367	Scoc	short coiled-coil protein
ILMN_2793329	0.699275	0.265475	-0.0449574	0.305645	ILMN_2793329	6.73187e-07	14870	Gstp1	glutathione S-transferase, pi 1
ILMN_2896944	-0.659232	-0.617877	-0.802868	-0.554126	ILMN_2896944	6.77985e-07	66273	1810020D17Rik	adipogenesis associated Mth938 domain containing
ILMN_2635167	-0.613677	-0.473292	-0.44031	0.083749	ILMN_2635167	6.82719e-07	228714	Csrp2bp	cysteine and glycine-rich protein 2 binding protein
ILMN_2973928	-0.506701	-0.591388	-0.878808	0.0157726	ILMN_2973928	6.83064e-07	117109	Pop5	processing of precursor 5, ribonuclease P/MRP family (S. cerevisiae)
ILMN_2786763	0.528619	0.54279	0.850243	0.254154	ILMN_2786763	6.91048e-07	271457	Rab5a	RAB5A, member RAS oncogene family
ILMN_2975041	-0.57161	-0.245511	-0.121092	0.198786	ILMN_2975041	7.03231e-07	56488	Nxt1	NTF2-related export protein 1
ILMN_2426853	0.116404	0.950928	0.886567	0.00127067	ILMN_2426853	7.04383e-07	24108	Ubd	ubiquitin D
ILMN_2752618	0.273111	0.655299	0.488117	0.234225	ILMN_2752618	7.04975e-07	270066	Slc35e1	solute carrier family 35, member E1
ILMN_2637953	-0.393358	-0.43522	-0.581905	-0.201323	ILMN_2637953	7.20545e-07	18797	Plcb3	phospholipase C, beta 3
ILMN_2700292	0.2504	0.708911	0.862119	0.138495	ILMN_2700292	7.21987e-07	14950	H13	histocompatibility 13
ILMN_2701855	-0.300264	-0.117797	-0.259124	-0.871051	ILMN_2701855	7.29541e-07	68126	Fahd2a	fumarylacetoacetate hydrolase domain containing 2A
ILMN_2603568	0.283613	0.620542	1.27369	0.859701	ILMN_2603568	7.29761e-07	230514	Leprot	leptin receptor overlapping transcript
ILMN_2718791	-1.13125	-1.15047	-1.04797	-0.624422	ILMN_2718791	7.36978e-07	56632	Sphk2	sphingosine kinase 2
ILMN_2974117	0.334464	0.107528	0.760825	0.347275	ILMN_2974117	7.49012e-07	71393	Kctd6	potassium channel tetramerisation domain containing 6
ILMN_2740859	1.0435	0.795572	0.98515	0.328114	ILMN_2740859	7.52692e-07	19697	Rela	v-rel reticuloendotheliosis viral oncogene homolog A (avian)
ILMN_2623480	-0.533186	-0.314227	-0.0865436	-0.144941	ILMN_2623480	7.56843e-07	66874	1200014J11Rik	RIKEN cDNA 1200014J11 gene
ILMN_2653725	0.14993	0.321708	1.47859	0.899657	ILMN_2653725	7.69286e-07	16324	Inhbb	inhibin beta-B
ILMN_2669015	-0.297775	0.319818	0.517542	0.725471	ILMN_2669015	7.73474e-07	57294	Rps27	ribosomal protein S27
ILMN_2621472	0.437978	0.620314	0.982563	0.114772	ILMN_2621472	7.76739e-07	67604	Get4	golgi to ER traffic protein 4 homolog (S. cerevisiae)
ILMN_1217943	-0.201852	-0.188291	-0.830276	-0.419422	ILMN_1217943	7.78476e-07	69008	Cab39l	calcium binding protein 39-like
ILMN_1230411	-0.7125	-0.991044	-1.13431	-0.68473	ILMN_1230411	7.9609e-07	16211	Kpnb1	karyopherin (importin) beta 1
ILMN_2655677	0.284317	-0.406185	-0.485284	-0.938752	ILMN_2655677	8.01898e-07	17449	Mdh1	malate dehydrogenase 1, NAD (soluble)
ILMN_2934532	-0.0437069	0.068916	-0.373192	-0.631305	ILMN_2934532	8.05606e-07	28000	Prpf19	PRP19/PSO4 pre-mRNA processing factor 19 homolog (S. cerevisiae)
ILMN_2862760	-0.123232	-0.128584	-0.668434	-0.828254	ILMN_2862760	8.05606e-07	14567	Gdi1	guanosine diphosphate (GDP) dissociation inhibitor 1
ILMN_2813390	-0.611416	-0.67387	-0.274053	0.269068	ILMN_2813390	8.09091e-07	212090	Tmem60	transmembrane protein 60
ILMN_1252649	-0.34679	-0.194151	-0.69756	-0.439044	ILMN_1252649	8.12534e-07	27369	Dguok	deoxyguanosine kinase
ILMN_1224291	0.547379	0.384882	0.471653	0.548303	ILMN_1224291	8.33455e-07	17190	Mbd1	methyl-CpG binding domain protein 1
ILMN_2695306	-0.290569	-0.390436	-1.06119	-0.483353	ILMN_2695306	8.47008e-07	71538	Fbxo9	f-box protein 9
ILMN_1258601	-0.182814	-0.571952	-1.25929	-0.373078	ILMN_1258601	8.49897e-07	22628	Ywhag	tyrosine 3-monooxygenase/tryptophan 5-monooxygenase activation protein, gamma polypeptide
ILMN_2616274	0.334074	0.325083	0.731028	0.0681915	ILMN_2616274	8.50211e-07	208266	Dot1l	DOT1-like, histone H3 methyltransferase (S. cerevisiae)
ILMN_2621471	0.413074	0.554356	0.802996	0.0208214	ILMN_2621471	8.53611e-07	67604	Get4	golgi to ER traffic protein 4 homolog (S. cerevisiae)
ILMN_2768831	-0.0881057	0.278286	0.858984	0.0826357	ILMN_2768831	8.53611e-07	20437	Siah1a	seven in absentia 1A
ILMN_2920708	0.951202	1.26254	1.78651	0.531861	ILMN_2920708	8.61053e-07	106205	Zc3h7a	zinc finger CCCH type containing 7 A
ILMN_2870696	0.348896	0.580239	0.601954	-0.020702	ILMN_2870696	8.82185e-07	15216	Hfe	hemochromatosis
ILMN_1247220	-0.767842	-0.719512	-0.854392	-0.677137	ILMN_1247220	8.95556e-07	21386	Tbx3	T-box 3
ILMN_1250766	-0.51708	-0.85438	-0.677588	0.103871	ILMN_1250766	8.95556e-07	58998	Pvrl3	poliovirus receptor-related 3
ILMN_2735350	1.19369	0.404797	0.124523	0.612161	ILMN_2735350	8.99884e-07	23886	Gdf15	growth differentiation factor 15
ILMN_2602011	0.0739217	0.526588	-0.238165	0.479365	ILMN_2602011	9.0356e-07	18789	Papola	poly (A) polymerase alpha
ILMN_2660803	0.857124	0.43285	0.208668	-0.352992	ILMN_2660803	9.1354e-07	12040	Bckdhb	branched chain ketoacid dehydrogenase E1, beta polypeptide
ILMN_1234812	0.748692	1.07924	0.970537	0.620469	ILMN_1234812	9.14923e-07	223453	Dap	death-associated protein
ILMN_1259215	1.11006	1.92197	1.40823	2.20401	ILMN_1259215	9.21092e-07	217847	Serpina10	serine (or cysteine) peptidase inhibitor, clade A (alpha-1 antiproteinase, antitrypsin), member 10
ILMN_2744758	0.689684	0.831382	0.880748	0.253595	ILMN_2744758	9.23516e-07	67843	Slc35a4	solute carrier family 35, member A4
ILMN_3128784	-0.557231	-0.463314	-0.436636	0.0688301	ILMN_3128784	9.31332e-07	50724	Sap30l	SAP30-like
ILMN_2472504	0.530362	0.349562	-0.169256	-0.714881	ILMN_2472504	9.32782e-07	66881	Pcyox1	prenylcysteine oxidase 1
ILMN_2944576	-0.0124094	-0.184052	-0.647798	-0.198981	ILMN_2944576	9.33554e-07	224824	Pex6	peroxisomal biogenesis factor 6
ILMN_2650040	0.363928	0.269226	0.943099	0.363626	ILMN_2650040	9.33554e-07	230700	Foxj3	forkhead box J3
ILMN_2771956	0.0230736	0.410025	0.898638	0.903755	ILMN_2771956	9.45643e-07	12321	Calu	calumenin
ILMN_2725402	-0.247563	-0.503248	-0.531875	-0.612201	ILMN_2725402	9.58436e-07	18194	Nsdhl	NAD(P) dependent steroid dehydrogenase-like
ILMN_2613841	0.144	0.465326	0.561854	-0.074459	ILMN_2613841	9.64352e-07	75062	Sf3a3	splicing factor 3a, subunit 3
ILMN_1247468	0.377261	0.847796	0.509719	0.270751	ILMN_1247468	9.73191e-07	56095	Ftsj3	FtsJ homolog 3 (E. coli)
ILMN_2744603	-0.243927	-0.602205	-0.799892	-0.83317	ILMN_2744603	9.82982e-07	320415	Gchfr	GTP cyclohydrolase I feedback regulator
ILMN_1241142	0.153125	-0.10901	-0.591492	0.13521	ILMN_1241142	9.99698e-07	94040	Clmn	calmin
ILMN_2970532	-0.779933	-0.774243	-1.2222	-1.30044	ILMN_2970532	1.01204e-06	70024	Mcm10	minichromosome maintenance deficient 10 (S. cerevisiae)
ILMN_2626453	0.16752	-0.124144	-0.131646	-0.646725	ILMN_2626453	1.02126e-06	11722	Amy1	amylase 1, salivary
ILMN_2628681	0.720954	-0.143361	-0.34133	-0.685424	ILMN_2628681	1.02495e-06	11905	Serpinc1	serine (or cysteine) peptidase inhibitor, clade C (antithrombin), member 1
ILMN_2961216	-0.205518	-0.544756	-0.627798	0.654724	ILMN_2961216	1.03251e-06	24059	Slco2a1	solute carrier organic anion transporter family, member 2a1
ILMN_2776899	0.51262	0.0923294	-0.0582343	-0.11064	ILMN_2776899	1.03594e-06	11958	Atp5k	ATP synthase, H+ transporting, mitochondrial F1F0 complex, subunit E
ILMN_2741096	0.21436	0.487857	1.147	-0.0681617	ILMN_2741096	1.05659e-06	21859	Timp3	tissue inhibitor of metalloproteinase 3
ILMN_2730003	0.778977	0.901919	1.0934	0.314235	ILMN_2730003	1.07031e-06	108673	Ccdc86	coiled-coil domain containing 86
ILMN_2927225	-0.416843	-0.482887	-0.585049	-0.406232	ILMN_2927225	1.07705e-06	97827	Exd2	exonuclease 3'-5' domain containing 2
ILMN_2424299	0.377948	0.948385	1.7368	1.83491	ILMN_2424299	1.07787e-06	27279	Tnfrsf12a	tumor necrosis factor receptor superfamily, member 12a
ILMN_2588249	1.37437	1.59793	2.08306	1.19295	ILMN_2588249	1.07816e-06	57435	Plin4	perilipin 4
ILMN_2668001	0.278123	0.708358	1.00403	0.242927	ILMN_2668001	1.09106e-06	67832	Brix1	BRX1, biogenesis of ribosomes, homolog (S. cerevisiae)
ILMN_1241137	-0.139474	-0.277094	-0.657513	-0.184899	ILMN_1241137	1.09935e-06	21343	Taf6	TAF6 RNA polymerase II, TATA box binding protein (TBP)-associated factor
ILMN_1232667	0.784355	1.20936	1.61068	1.6077	ILMN_1232667	1.10121e-06	80876	Ifitm2	interferon induced transmembrane protein 2
ILMN_2759770	0.342638	0.409312	0.597858	0.224558	ILMN_2759770	1.11114e-06	217365	Nploc4	nuclear protein localization 4 homolog (S. cerevisiae)
ILMN_3030340	0.0629317	0.304892	0.583014	0.235068	ILMN_3030340	1.12026e-06	104318	Csnk1d	casein kinase 1, delta
ILMN_2616215	-0.289469	-0.286081	-0.59745	-0.148368	ILMN_2616215	1.12308e-06	68614	Letmd1	LETM1 domain containing 1
ILMN_2614895	-0.0686887	0.177261	0.404382	0.725789	ILMN_2614895	1.12336e-06	52014	Nus1	nuclear undecaprenyl pyrophosphate synthase 1 homolog (S. cerevisiae)
ILMN_1217849	0.378664	0.355387	0.69614	1.26929	ILMN_1217849	1.13901e-06	16792	Laptm5	lysosomal-associated protein transmembrane 5
ILMN_1255479	0.155521	0.310708	-0.0563187	1.00779	ILMN_1255479	1.14942e-06	12738	Cldn2	claudin 2
ILMN_2718217	1.22642	1.49162	2.44891	1.35411	ILMN_2718217	1.16421e-06	67951	Tubb6	tubulin, beta 6 class V
ILMN_2956448	0.522373	0.436552	0.731631	0.967403	ILMN_2956448	1.16461e-06	208647	Creb3l2	cAMP responsive element binding protein 3-like 2
ILMN_2620583	-0.872781	-0.686108	-0.712251	-0.290899	ILMN_2620583	1.16674e-06	217893	Pacs2	phosphofurin acidic cluster sorting protein 2
ILMN_2993711	0.0778128	0.228387	0.50282	0.204374	ILMN_2993711	1.16915e-06	327826	Frs2	fibroblast growth factor receptor substrate 2
ILMN_3128907	0.109017	0.30605	1.3451	0.397811	ILMN_3128907	1.19651e-06	12512	Cd63	CD63 antigen
ILMN_2642349	1.26209	1.00123	1.17164	1.21781	ILMN_2642349	1.20514e-06	11988	Slc7a2	solute carrier family 7 (cationic amino acid transporter, y+ system), member 2
ILMN_1216231	0.745848	0.488242	0.842839	-0.0443414	ILMN_1216231	1.21061e-06	56367	Scoc	short coiled-coil protein
ILMN_2721809	0.417683	0.709624	0.883229	0.562126	ILMN_2721809	1.22575e-06	26416	Mapk14	mitogen-activated protein kinase 14
ILMN_2525423	-0.482744	-0.354069	-0.969643	-0.61604	ILMN_2525423	1.22575e-06	211652	Wwc1	WW, C2 and coiled-coil domain containing 1
ILMN_1216919	-0.415001	0.103725	-0.517647	-0.0761727	ILMN_1216919	1.25463e-06	218811	Sec24c	Sec24 related gene family, member C (S. cerevisiae)
ILMN_2837888	0.812138	0.393978	0.653337	0.458724	ILMN_2837888	1.26411e-06	641340	Nrbf2	nuclear receptor binding factor 2
ILMN_2742068	0.528165	0.595387	0.846923	-0.168191	ILMN_2742068	1.29108e-06	13009	Csrp3	cysteine and glycine-rich protein 3
ILMN_1216493	-0.386227	-0.27448	-0.0131567	-1.06109	ILMN_1216493	1.30729e-06	56451	Suclg1	succinate-CoA ligase, GDP-forming, alpha subunit
ILMN_2630769	0.231341	0.755987	0.596136	0.0471199	ILMN_2630769	1.32302e-06	59042	Cope	coatomer protein complex, subunit epsilon
ILMN_1226851	0.914775	0.40275	0.157591	0.0784658	ILMN_1226851	1.32385e-06	11303	Abca1	ATP-binding cassette, sub-family A (ABC1), member 1
ILMN_1234301	0.0683994	-0.408014	-0.684811	-0.332654	ILMN_1234301	1.32385e-06	77877	6030458C11Rik	RIKEN cDNA 6030458C11 gene
ILMN_2769089	0.224778	0.21356	0.213067	0.996494	ILMN_2769089	1.33276e-06	18816	Serpinf2	serine (or cysteine) peptidase inhibitor, clade F, member 2
ILMN_1216300	1.59573	1.13687	1.68283	1.8992	ILMN_1216300	1.33363e-06	20860	Sult1e1	sulfotransferase family 1E, member 1
ILMN_2837816	-0.62546	-0.794625	-0.943917	-1.68526	ILMN_2837816	1.33664e-06	14711	Gnmt	glycine N-methyltransferase
ILMN_2985282	0.912922	1.05457	1.01468	0.587129	ILMN_2985282	1.35846e-06	23986	Eci2	enoyl-Coenzyme A delta isomerase 2
ILMN_2646138	0.414347	0.27981	0.713454	0.0773132	ILMN_2646138	1.37078e-06	216821	Tmem11	transmembrane protein 11
ILMN_2944366	0.944912	0.793546	0.544182	-0.0496134	ILMN_2944366	1.39322e-06	80888	Hspb8
ILMN_1218266	-0.780077	-0.71037	-0.703853	-0.295345	ILMN_1218266	1.40988e-06	17268	Meis1	Meis homeobox 1
ILMN_3162476	0.217315	0.901531	0.841465	0.480712	ILMN_3162476	1.41185e-06	53421	Sec61a1	Sec61 alpha 1 subunit (S. cerevisiae)
ILMN_1239742	0.846416	1.0668	1.49726	0.490837	ILMN_1239742	1.42951e-06	11938	Atp2a2	ATPase, Ca++ transporting, cardiac muscle, slow twitch 2
ILMN_2740348	-0.658587	-0.807378	-1.04412	-0.454009	ILMN_2740348	1.44058e-06	214952	Rhot2	ras homolog gene family, member T2
ILMN_2939652	-0.233517	-0.196255	-1.06532	-0.997677	ILMN_2939652	1.45033e-06	20342	Selenbp2	selenium binding protein 2
ILMN_1245115	-0.062257	-0.13984	-0.104002	-0.525771	ILMN_1245115	1.47412e-06	68126	Fahd2a	fumarylacetoacetate hydrolase domain containing 2A
ILMN_2868280	-0.121541	-0.430772	-0.929484	-1.42101	ILMN_2868280	1.4766e-06	67880	Dcxr	dicarbonyl L-xylulose reductase
ILMN_2617112	-0.1716	-0.32067	-0.730842	-0.230328	ILMN_2617112	1.4952e-06	15193	Hdgfrp2	hepatoma-derived growth factor, related protein 2
ILMN_3143557	-0.220296	-0.784145	-0.99392	-0.464578	ILMN_3143557	1.49992e-06	104923	Adi1	acireductone dioxygenase 1
ILMN_2687156	-0.124537	-0.328215	-0.695061	-1.10387	ILMN_2687156	1.50231e-06	319625	Galm	galactose mutarotase
ILMN_1227763	0.0860257	-0.290771	-0.745423	-0.565787	ILMN_1227763	1.51317e-06	71753	Tmprss6	transmembrane serine protease 6
ILMN_3126697	1.69168	1.26369	1.63222	1.40359	ILMN_3126697	1.53696e-06	20482	Skil	SKI-like
ILMN_3145415	-0.578948	-0.602856	-0.607731	-0.471494	ILMN_3145415	1.55155e-06	228410	Cstf3	cleavage stimulation factor, 3' pre-RNA, subunit 3
ILMN_2899591	0.114956	0.629649	0.398842	0.519832	ILMN_2899591	1.55317e-06	107045	Lars	leucyl-tRNA synthetase
ILMN_1230244	0.170633	0.239816	0.505472	0.262019	ILMN_1230244	1.55587e-06	236904	Klhl15	kelch-like 15
ILMN_2673566	-0.389969	-0.67074	-1.26906	-0.865422	ILMN_2673566	1.56353e-06	13688	Eif4ebp2	eukaryotic translation initiation factor 4E binding protein 2
ILMN_2659160	-0.522519	-0.509112	-0.532897	-0.30386	ILMN_2659160	1.58163e-06	15184	Hdac5	histone deacetylase 5
ILMN_1222917	1.46839	1.62034	1.06723	0.463224	ILMN_1222917	1.5899e-06	19246	Ptpn1	protein tyrosine phosphatase, non-receptor type 1
ILMN_2903484	0.181459	0.293827	0.67002	0.192258	ILMN_2903484	1.59504e-06	230700	Foxj3	forkhead box J3
ILMN_2644092	1.44258	0.760493	0.624256	-0.0473139	ILMN_2644092	1.60185e-06	30956	Aass	aminoadipate-semialdehyde synthase
ILMN_1248368	0.0775529	0.0445898	0.557446	0.240557	ILMN_1248368	1.61373e-06	232087	Mat2a	methionine adenosyltransferase II, alpha
ILMN_1239055	0.452214	1.06063	1.12519	-0.310662	ILMN_1239055	1.6299e-06	22436	Xdh	xanthine dehydrogenase
ILMN_2735413	-0.0494062	-0.214411	-0.43452	-0.678983	ILMN_2735413	1.63276e-06	67432	Hoga1	4-hydroxy-2-oxoglutarate aldolase 1
ILMN_3002011	0.269614	0.382219	0.922729	0.354062	ILMN_3002011	1.63485e-06	231430	Cox18	cytochrome c oxidase assembly protein 18
ILMN_2896229	-0.565225	-0.289778	-0.370607	-0.109654	ILMN_2896229	1.66241e-06	69890	Zfp219	zinc finger protein 219
ILMN_1252210	0.229095	0.483078	-0.564581	0.114906	ILMN_1252210	1.68248e-06	72658	2700097O09Rik	RIKEN cDNA 2700097O09 gene
ILMN_2689187	-0.784834	-0.600399	-0.631443	-0.00740283	ILMN_2689187	1.69545e-06	230793	Ahdc1	AT hook, DNA binding motif, containing 1
ILMN_1235255	-0.126836	-0.466183	-0.627848	-0.336539	ILMN_1235255	1.70613e-06	66277	Klf15	Kruppel-like factor 15
ILMN_2464381	0.056858	0.25	0.542528	0.2263	ILMN_2464381	1.70834e-06	66827	Ttc1	tetratricopeptide repeat domain 1
ILMN_2629856	0.211345	0.424579	0.650244	0.416747	ILMN_2629856	1.71657e-06	67223	Rrp15	ribosomal RNA processing 15 homolog (S. cerevisiae)
ILMN_2422333	0.11679	-0.027716	-0.0462866	-0.811011	ILMN_2422333	1.73808e-06	68015	Trap1	TNF receptor-associated protein 1
ILMN_2768926	0.503002	0.897855	1.00123	0.360271	ILMN_2768926	1.74616e-06	224742	Abcf1	ATP-binding cassette, sub-family F (GCN20), member 1
ILMN_2888786	0.0646521	0.143987	0.921244	0.556661	ILMN_2888786	1.75077e-06	20874	Slk	STE20-like kinase
ILMN_1228762	-0.447321	-0.624281	-0.820989	-0.355246	ILMN_1228762	1.7669e-06	13542	Dvl1	dishevelled, dsh homolog 1 (Drosophila)
ILMN_2791811	-0.667384	-0.754083	-0.382946	0.157212	ILMN_2791811	1.77601e-06	229589	Prune	prune homolog (Drosophila)
ILMN_2705097	0.0120038	0.263381	0.585366	0.0559867	ILMN_2705097	1.80752e-06	66757	Adat2	adenosine deaminase, tRNA-specific 2
ILMN_2875915	0.136481	0.188946	0.82521	0.630158	ILMN_2875915	1.81406e-06	270156	AU019823	expressed sequence AU019823
ILMN_2813830	-0.586834	-1.24455	-1.35164	-0.613781	ILMN_2813830	1.81406e-06	23959	Nt5e	5' nucleotidase, ecto
ILMN_2739760	-0.73096	-0.764401	-1.07916	0.969232	ILMN_2739760	1.81806e-06	116847	Prelp	proline arginine-rich end leucine-rich repeat
ILMN_1226515	-0.487008	-0.736584	-1.12764	-0.351433	ILMN_1226515	1.84553e-06	54150	Rdh7	retinol dehydrogenase 7
ILMN_2605329	0.352107	-0.350467	-0.48855	-0.928026	ILMN_2605329	1.84974e-06	99586	Dpyd	dihydropyrimidine dehydrogenase
ILMN_2699556	-0.573256	-0.529711	-0.540771	-0.334561	ILMN_2699556	1.88647e-06	76467	Msrb2	methionine sulfoxide reductase B2
ILMN_1213456	-0.200006	-0.221101	-0.231466	-0.969173	ILMN_1213456	1.89424e-06	66375	Dhrs7	dehydrogenase/reductase (SDR family) member 7
ILMN_2684307	0.402804	-0.0352468	-0.742735	-0.873844	ILMN_2684307	1.89445e-06	14385	Slc37a4	solute carrier family 37 (glucose-6-phosphate transporter), member 4
ILMN_3160792	0.231982	0.565633	0.723158	0.381715	ILMN_3160792	1.89597e-06	11840	Arf1	ADP-ribosylation factor 1
ILMN_2717996	0.631328	0.151838	-0.131517	-0.457798	ILMN_2717996	1.89597e-06	117147	Acsm1	acyl-CoA synthetase medium-chain family member 1
ILMN_2871249	-0.663087	-0.61011	-1.04468	-0.234306	ILMN_2871249	1.92548e-06	54150	Rdh7	retinol dehydrogenase 7
ILMN_2932359	0.044739	-0.611854	-0.849756	-0.216199	ILMN_2932359	1.93106e-06	21991	Tpi1	triosephosphate isomerase 1
ILMN_1219231	-0.168392	-0.188603	-0.540946	-0.258172	ILMN_1219231	1.9463e-06	11640	Akap1	A kinase (PRKA) anchor protein 1
ILMN_1241535	1.27119	1.22483	1.72341	0.864051	ILMN_1241535	1.95866e-06	56480	Tbk1	TANK-binding kinase 1
ILMN_2987844	-0.377536	-0.477445	-1.12006	0.408398	ILMN_2987844	1.96123e-06	12928	Crk	v-crk sarcoma virus CT10 oncogene homolog (avian)
ILMN_1246841	0.759307	0.559494	0.512629	0.191125	ILMN_1246841	1.96229e-06	19698	Relb	avian reticuloendotheliosis viral (v-rel) oncogene related B
ILMN_2967294	-0.360746	-0.417335	-0.697861	-0.685634	ILMN_2967294	1.97666e-06	13353	Dgcr6	DiGeorge syndrome critical region gene 6
ILMN_2910596	-0.280164	-0.257055	-0.147058	0.844251	ILMN_2910596	2.00136e-06	69745	Pold4	polymerase (DNA-directed), delta 4
ILMN_2745993	-0.278551	-0.494523	-0.955948	-0.826088	ILMN_2745993	2.02018e-06	230857	Ece1	endothelin converting enzyme 1
ILMN_1252335	0.818112	0.44113	0.224012	-0.260725	ILMN_1252335	2.02434e-06	102247	Agpat6	1-acylglycerol-3-phosphate O-acyltransferase 6 (lysophosphatidic acid acyltransferase, zeta)
ILMN_2838645	0.605409	1.33719	1.65974	1.19387	ILMN_2838645	2.04538e-06	67437	Ssr3	signal sequence receptor, gamma
ILMN_2975718	-1.03143	-1.18293	-1.1465	-0.342231	ILMN_2975718	2.10505e-06	20111	Rps6ka1	ribosomal protein S6 kinase polypeptide 1
ILMN_2519313	-0.67724	-0.832187	-0.7265	-0.743815	ILMN_2519313	2.10505e-06	50874	Tmod4	tropomodulin 4
ILMN_3116570	0.623102	0.0603823	0.00663768	-0.832011	ILMN_3116570	2.10505e-06	68263	Pdhb	pyruvate dehydrogenase (lipoamide) beta
ILMN_2700408	-0.0957523	-0.00733699	-0.732836	-1.10349	ILMN_2700408	2.1137e-06	23945	Mgll	monoglyceride lipase
ILMN_1220353	-0.273752	-0.345735	-0.610125	-0.0338627	ILMN_1220353	2.12475e-06	15183	Hdac3	histone deacetylase 3
ILMN_2657694	-0.11341	-0.0751771	0.0243996	-0.774913	ILMN_2657694	2.16395e-06	66108	Ndufa9	NADH dehydrogenase (ubiquinone) 1 alpha subcomplex, 9
ILMN_2591342	0.206909	-0.214271	-0.526476	-0.831992	ILMN_2591342	2.17795e-06	225884	BC021614	cDNA sequence BC021614
ILMN_2932964	-0.0286711	0.245795	0.776211	0.557556	ILMN_2932964	2.23265e-06	51797	Ctps	cytidine 5'-triphosphate synthase
ILMN_2953700	1.42617	1.02065	1.06795	0.768318	ILMN_2953700	2.27893e-06	17125	Smad1	SMAD family member 1
ILMN_2679723	-0.402356	-0.543785	-0.866199	-0.257031	ILMN_2679723	2.28593e-06	69742	Tm2d2	TM2 domain containing 2
ILMN_2940358	0.848923	0.969081	1.27266	0.537816	ILMN_2940358	2.31478e-06	269623	C030048B08Rik	RNA binding motif protein 48
ILMN_2658208	-0.413739	-0.508926	-0.586274	-0.34736	ILMN_2658208	2.32402e-06	67956	Setd8	SET domain containing (lysine methyltransferase) 8
ILMN_3156058	-0.0344751	-0.25674	-0.716291	-0.553092	ILMN_3156058	2.40217e-06	68938	Aspscr1	alveolar soft part sarcoma chromosome region, candidate 1 (human)
ILMN_2777217	0.18351	0.517107	0.765918	0.208112	ILMN_2777217	2.47027e-06	338337	Cog3	component of oligomeric golgi complex 3
ILMN_2618461	-0.389073	-0.294972	-0.566909	-0.59495	ILMN_2618461	2.47326e-06	66449	Pam16	presequence translocase-asssociated motor 16 homolog (S. cerevisiae)
ILMN_2631948	0.0130796	-0.463555	-0.79255	-0.796085	ILMN_2631948	2.47326e-06	268756	Gulo	gulonolactone (L-) oxidase
ILMN_1259322	0.740692	1.47891	3.02812	1.14371	ILMN_1259322	2.48006e-06	27273	Pdk4	pyruvate dehydrogenase kinase, isoenzyme 4
ILMN_3147135	-0.340474	-0.478655	-0.594404	-1.26635	ILMN_3147135	2.482e-06	58810	Akr1a4	aldo-keto reductase family 1, member A1 (aldehyde reductase)
ILMN_2717199	-0.481197	-0.37969	-0.526492	-0.17561	ILMN_2717199	2.48472e-06	20316	Sdf2	stromal cell derived factor 2
ILMN_2953677	-0.274685	-0.655198	-0.536371	-0.286389	ILMN_2953677	2.49973e-06	13663	Ei24	etoposide induced 2.4 mRNA
ILMN_2870950	-0.355346	-0.32569	-0.613711	-0.642022	ILMN_2870950	2.53794e-06	56046	Uqcc	ubiquinol-cytochrome c reductase complex assembly factor 1
ILMN_3158919	-1.02155	-1.16924	-1.42869	-0.772789	ILMN_3158919	2.57709e-06	18762	Prkcz	protein kinase C, zeta
ILMN_2795520	1.00733	0.991251	1.24764	0.777512	ILMN_2795520	2.65956e-06	14972	H2-T3-like	histocompatibility 2, K1, K region
ILMN_3154849	-0.411113	-0.804016	-1.39426	-0.722076	ILMN_3154849	2.66938e-06	270166	Clpx	caseinolytic mitochondrial matrix peptidase chaperone subunit
ILMN_1231164	0.271051	0.80035	0.812388	0.306994	ILMN_1231164	2.67127e-06	235050	Zfp810	zinc finger protein 810
ILMN_2630767	0.232535	0.721476	0.591149	0.0406622	ILMN_2630767	2.67303e-06	59042	Cope	coatomer protein complex, subunit epsilon
ILMN_3160592	-0.206314	-0.338129	-0.50282	-0.158333	ILMN_3160592	2.67644e-06	433752	AA415398	expressed sequence AA415398
ILMN_2759108	-0.188756	-0.508713	-0.774162	-1.12753	ILMN_2759108	2.67707e-06	67880	Dcxr	dicarbonyl L-xylulose reductase
ILMN_2589412	1.27228	0.492819	0.744754	0.129374	ILMN_2589412	2.67997e-06	20515	Slc20a1	solute carrier family 20, member 1
ILMN_2634283	-0.314007	-0.662528	-0.622083	-0.384083	ILMN_2634283	2.68295e-06	72475	Ssbp3	single-stranded DNA binding protein 3
ILMN_2925558	0.20538	0.532405	0.615713	0.176525	ILMN_2925558	2.68702e-06	26951	Zw10	zw10 kinetochore protein
ILMN_3104025	-0.425152	-0.905219	-1.38239	-0.471787	ILMN_3104025	2.70265e-06	142688	Asb13	ankyrin repeat and SOCS box-containing 13
ILMN_1216748	-0.738918	-0.860934	-0.759981	-0.549157	ILMN_1216748	2.72093e-06	103850	Nt5m	5',3'-nucleotidase, mitochondrial
ILMN_2790636	0.130828	0.733717	0.313915	0.0446223	ILMN_2790636	2.73424e-06	20224	Sar1a	SAR1 gene homolog A (S. cerevisiae)
ILMN_2654664	0.576748	-0.200303	-0.348735	-0.53238	ILMN_2654664	2.75532e-06	13809	Enpep	glutamyl aminopeptidase
ILMN_1239729	0.0807905	-0.77343	-0.663848	-0.43813	ILMN_1239729	2.77779e-06	16561	Kif1b	kinesin family member 1B
ILMN_2791272	1.18958	1.43834	0.620582	0.639938	ILMN_2791272	2.79609e-06	18984	Por	P450 (cytochrome) oxidoreductase
ILMN_1258501	-0.346651	-0.81044	-1.17989	-1.41275	ILMN_1258501	2.79792e-06	11522	Adh1	alcohol dehydrogenase 1 (class I)
ILMN_2630772	-0.0466891	-0.0839938	-0.0606942	0.517387	ILMN_2630772	2.80889e-06	331532	Tceal5	transcription elongation factor A (SII)-like 5
ILMN_2651781	0.148812	-0.230158	-0.455174	-0.683877	ILMN_2651781	2.84748e-06	67841	Atg3	autophagy related 3
ILMN_2748361	0.554454	0.576173	0.32987	0.265062	ILMN_2748361	2.87128e-06	18563	Pcx	pyruvate carboxylase
ILMN_2959748	0.129674	-0.182229	-0.706661	-0.780239	ILMN_2959748	2.87554e-06	231583	Slc26a1	solute carrier family 26 (sulfate transporter), member 1
ILMN_2639662	0.0914696	0.138659	0.0572573	0.818839	ILMN_2639662	2.87755e-06	52815	Ldhd	lactate dehydrogenase D
ILMN_3141993	-0.761744	-0.836019	-0.826209	-0.0687158	ILMN_3141993	2.89717e-06	56805	Zbtb33	zinc finger and BTB domain containing 33
ILMN_2671601	0.863812	0.780755	1.46698	0.821978	ILMN_2671601	2.91401e-06	80795	Selk	selenoprotein K
ILMN_1226069	-0.509112	-0.648297	-0.30902	-0.331693	ILMN_1226069	2.91852e-06	67213	Cmtm6	CKLF-like MARVEL transmembrane domain containing 6
ILMN_2816876	-0.0368605	-0.393029	-0.439198	-1.98423	ILMN_2816876	3.09351e-06	15473	Hrsp12	heat-responsive protein 12
ILMN_2780352	-0.131686	-0.270975	-0.548511	-0.403697	ILMN_2780352	3.10713e-06	16337	Insr	insulin receptor
ILMN_2686721	0.602676	1.10513	0.946473	0.126394	ILMN_2686721	3.17992e-06	21355	Tap2	transporter 2, ATP-binding cassette, sub-family B (MDR/TAP)
ILMN_1226372	0.49226	0.504449	0.626301	0.387231	ILMN_1226372	3.18205e-06	67338	Rffl	ring finger and FYVE like domain containing protein
ILMN_1224923	0.614878	0.103321	-0.0164801	-0.114588	ILMN_1224923	3.19245e-06	14473	Gc	group specific component
ILMN_2605694	-0.0298952	0.477954	0.427778	0.709248	ILMN_2605694	3.196e-06	66059	Krtcap2	keratinocyte associated protein 2
ILMN_1241236	-0.555871	-0.806399	-0.782271	-0.742276	ILMN_1241236	3.196e-06	12974	Cs	citrate synthase
ILMN_2696575	0.129478	-0.335545	-0.85964	0.180258	ILMN_2696575	3.21542e-06	12387	Ctnnb1	catenin (cadherin associated protein), beta 1
ILMN_2668114	0.216216	0.37081	0.741577	0.174469	ILMN_2668114	3.28264e-06	17149	Magoh	mago-nashi homolog, proliferation-associated (Drosophila)
ILMN_2834728	-1.02842	-0.739781	-0.966158	0.00204104	ILMN_2834728	3.29524e-06	75292	Prkd3	protein kinase D3
ILMN_1247071	-0.117318	-0.259903	-0.584745	-1.48644	ILMN_1247071	3.32176e-06	20517	Slc22a1	solute carrier family 22 (organic cation transporter), member 1
ILMN_2635606	-0.207476	-0.299937	-0.566472	-0.244933	ILMN_2635606	3.32176e-06	109168	Atl3	atlastin GTPase 3
ILMN_1224093	-0.988772	-0.743215	-0.596577	-0.337273	ILMN_1224093	3.3281e-06	217325	Llgl2	lethal giant larvae homolog 2 (Drosophila)
ILMN_1247947	0.257912	-0.229527	-0.523808	-0.669533	ILMN_1247947	3.3281e-06	59010	Sqrdl	sulfide quinone reductase-like (yeast)
ILMN_1248907	0.480019	0.649353	0.270911	0.26081	ILMN_1248907	3.33366e-06	19349	AK197526	RAB7, member RAS oncogene family
ILMN_2749686	-0.351729	-0.396934	-0.796141	-0.117138	ILMN_2749686	3.35068e-06	67072	Cdc37l1	cell division cycle 37-like 1
ILMN_3104349	0.379406	0.901322	0.928316	0.591592	ILMN_3104349	3.35796e-06	12345	Capzb	capping protein (actin filament) muscle Z-line, beta
ILMN_2501929	-0.076368	-0.330388	-1.15024	-1.14192	ILMN_2501929	3.38303e-06	19266	Ptprd	protein tyrosine phosphatase, receptor type, D
ILMN_1256673	0.101509	0.0946705	-0.258531	-1.09183	ILMN_1256673	3.38303e-06	22273	Uqcrc1	ubiquinol-cytochrome c reductase core protein 1
ILMN_2509139	-0.0657446	0.284985	0.630963	0.607937	ILMN_2509139	3.40802e-06	72265	Tram1	translocating chain-associating membrane protein 1
ILMN_3146362	-0.663427	-0.306908	-0.339153	-0.105055	ILMN_3146362	3.45451e-06	234776	Atmin	ATM interactor
ILMN_1226228	0.112429	0.36411	0.54244	0.0915429	ILMN_1226228	3.50395e-06	72046	Urgcp	upregulator of cell proliferation
ILMN_2514377	-0.292243	-0.326323	-0.662448	0.437212	ILMN_2514377	3.50602e-06	13052	Cxadr	coxsackie virus and adenovirus receptor
ILMN_1234112	0.291828	-0.096746	-0.641929	-0.298199	ILMN_1234112	3.51915e-06	28185	Tomm70a	translocase of outer mitochondrial membrane 70 homolog A (yeast)
ILMN_2631144	0.0757705	0.479244	0.509315	0.0604705	ILMN_2631144	3.51915e-06	30931	Tor1a	torsin family 1, member A (torsin A)
ILMN_2593578	-0.50809	-0.175271	-0.219999	-0.0916735	ILMN_2593578	3.52592e-06	68708	Rabl2	RAB, member RAS oncogene family-like 2
ILMN_1227218	-0.416516	-0.647662	-0.852241	-0.346954	ILMN_1227218	3.52924e-06	227693	Zer1	zyg-11 related, cell cycle regulator
ILMN_1249978	0.623614	0.121699	0.0750106	-0.0681965	ILMN_1249978	3.53821e-06	209039	Tenc1	tensin like C1 domain-containing phosphatase
ILMN_2664628	0.0815343	0.586303	0.765238	0.677572	ILMN_2664628	3.61313e-06	13135	Dad1	defender against cell death 1
ILMN_2659229	-0.248073	-0.719627	-1.00015	-0.678842	ILMN_2659229	3.61313e-06	19934	Rpl22	ribosomal protein L22
ILMN_2718600	0.203862	0.35165	0.741782	0.0983603	ILMN_2718600	3.63215e-06	18045	Nfyb	nuclear transcription factor-Y beta
ILMN_3091288	0.57089	1.23592	1.1844	1.44461	ILMN_3091288	3.65217e-06	21985	Tpd52	tumor protein D52
ILMN_2692853	-0.173463	-0.431455	-0.541607	-0.296802	ILMN_2692853	3.68267e-06	223665	C030006K11Rik	RIKEN cDNA C030006K11 gene
ILMN_3084954	-0.41385	0.00793076	0.655524	0.18336	ILMN_3084954	3.75647e-06	21753	Tes	testis derived transcript
ILMN_2981821	-0.264822	-0.348576	-0.721675	-0.236774	ILMN_2981821	3.78278e-06	50529	Mrps7	mitchondrial ribosomal protein S7
ILMN_2589893	0.443322	0.603599	0.595593	-0.0215958	ILMN_2589893	3.81656e-06	21379	Tbrg4	transforming growth factor beta regulated gene 4
ILMN_2900431	-0.187083	0.540163	0.485749	0.11531	ILMN_2900431	3.82761e-06	19885	Rorc	RAR-related orphan receptor gamma
ILMN_1260050	1.537	0.781631	0.762596	0.0292171	ILMN_1260050	3.85346e-06	234724	Tat	tyrosine aminotransferase
ILMN_2881263	-0.148201	-0.265927	-0.519523	-0.764575	ILMN_2881263	3.8625e-06	26926	Aifm1	apoptosis-inducing factor, mitochondrion-associated 1
ILMN_1238289	-0.0314196	0.337023	0.729027	0.380133	ILMN_1238289	3.88764e-06	19108	Prkx	protein kinase, X-linked
ILMN_1238221	-0.500522	-0.88758	-1.30291	-0.521089	ILMN_1238221	3.88975e-06	15516	Hsp90ab1	heat shock protein 90 alpha (cytosolic), class B member 1
ILMN_1244059	-0.323475	-0.60279	-0.817179	-0.341688	ILMN_1244059	3.93125e-06	29869	Ulk2	unc-51 like kinase 2
ILMN_2652572	-0.798926	-0.467773	-0.6185	-0.312759	ILMN_2652572	3.93697e-06	28019	Ing4	inhibitor of growth family, member 4
ILMN_1249864	0.570654	0.80666	0.820831	-0.0285637	ILMN_1249864	3.9395e-06	215900	Fam26f	family with sequence similarity 26, member F
ILMN_2884098	0.244453	0.59563	0.836497	0.427507	ILMN_2884098	3.97646e-06	70231	Gorasp2	golgi reassembly stacking protein 2
ILMN_2759289	0.0505581	0.187679	0.919047	0.526307	ILMN_2759289	4.00203e-06	20874	Slk	STE20-like kinase
ILMN_2835287	-0.729344	-0.712258	-0.921176	-0.607738	ILMN_2835287	4.03438e-06	20623	Snrk	SNF related kinase
ILMN_2694179	0.0671018	0.239602	0.645074	0.611759	ILMN_2694179	4.04092e-06	20305	Ccl6	chemokine (C-C motif) ligand 6
ILMN_2790512	0.158582	0.723518	0.544957	0.420235	ILMN_2790512	4.04708e-06	68796	Tmem214	transmembrane protein 214
ILMN_1217043	1.32015	0.339485	0.555018	0.0511448	ILMN_1217043	4.08515e-06	14718	Got1	glutamate oxaloacetate transaminase 1, soluble
ILMN_2719498	0.875673	0.691596	0.94288	0.483601	ILMN_2719498	4.12955e-06	69104	March5	membrane-associated ring finger (C3HC4) 5
ILMN_2613546	-0.35117	-0.936673	-0.999221	-0.20388	ILMN_2613546	4.1463e-06	14020	Evi5	ecotropic viral integration site 5
ILMN_1247653	0.628757	0.476096	-0.681527	0.766843	ILMN_1247653	4.16236e-06	12944	Crp	C-reactive protein, pentraxin-related
ILMN_1221199	-0.730342	-0.764396	-0.735188	-0.281158	ILMN_1221199	4.27882e-06	68606	Ppm1f	protein phosphatase 1F (PP2C domain containing)
ILMN_1221048	-0.362324	0.185166	0.703489	2.35517	ILMN_1221048	4.34444e-06	107272	Psat1	phosphoserine aminotransferase 1
ILMN_1239857	0.393668	0.917969	0.432069	0.682279	ILMN_1239857	4.36476e-06	54616	Extl3	exostoses (multiple)-like 3
ILMN_1241270	-0.67864	-0.517209	-0.0220091	-0.11125	ILMN_1241270	4.37749e-06	208518	Cep78	centrosomal protein 78
ILMN_2652500	2.0626	2.56458	2.58704	2.61605	ILMN_2652500	4.37996e-06	76905	Lrg1	leucine-rich alpha-2-glycoprotein 1
ILMN_1250750	0.0399293	0.327883	0.496654	0.518144	ILMN_1250750	4.40094e-06	66381	Rnf113a2	ring finger protein 113A2
ILMN_2994380	-0.40848	-0.346187	-0.674276	0.0273617	ILMN_2994380	4.41019e-06	17961	Nat2	N-acetyltransferase 2 (arylamine N-acetyltransferase)
ILMN_2601441	0.0794622	0.352635	0.567035	0.143599	ILMN_2601441	4.42307e-06	233103	4931406P16Rik	RIKEN cDNA 4931406P16 gene
ILMN_1242852	0.602772	0.843698	0.895794	0.31419	ILMN_1242852	4.44512e-06	66840	Wdr45l	WD repeat domain 45B
ILMN_2681516	-0.0494685	0.144745	0.576729	0.306923	ILMN_2681516	4.52929e-06	106957	Slc39a6	solute carrier family 39 (metal ion transporter), member 6
ILMN_3163063	0.0527999	0.15559	-0.155985	0.582512	ILMN_3163063	4.55613e-06	12175	Bnip2	BCL2/adenovirus E1B interacting protein 2
ILMN_2735996	-0.329428	0.327321	0.346904	0.544384	ILMN_2735996	4.5643e-06	18453	P4hb	prolyl 4-hydroxylase, beta polypeptide
ILMN_2628175	-0.271844	-0.527268	-0.873775	-0.424696	ILMN_2628175	4.56787e-06	66078	Tsen34	tRNA splicing endonuclease 34 homolog (S. cerevisiae)
ILMN_3143069	0.174872	0.232433	0.518502	0.246797	ILMN_3143069	4.61076e-06	236904	Klhl15	kelch-like 15
ILMN_2789650	0.47282	0.706281	0.944763	-0.113658	ILMN_2789650	4.68994e-06	13009	Csrp3	cysteine and glycine-rich protein 3
ILMN_3161066	-0.0827178	-0.23128	-0.872483	-0.688212	ILMN_3161066	4.70932e-06	54197	Rnf5	ring finger protein 5
ILMN_1215550	-0.7266	-0.797414	-0.823653	-0.381008	ILMN_1215550	4.71749e-06	16332	Inppl1	inositol polyphosphate phosphatase-like 1
ILMN_2919786	0.0203903	0.511475	0.886932	0.555024	ILMN_2919786	4.75609e-06	13877	Erh	enhancer of rudimentary homolog (Drosophila)
ILMN_2834370	-0.461454	-0.533046	-0.882907	-0.382405	ILMN_2834370	4.79769e-06	66388	Cutc	cutC copper transporter homolog (E.coli)
ILMN_2761720	-0.0667158	0.149392	0.673287	0.390008	ILMN_2761720	4.81361e-06	72148	2610019F03Rik	testis development related protein
ILMN_2644587	-0.404846	-0.0490203	0.554098	0.416345	ILMN_2644587	4.81984e-06	66912	Bzw2	basic leucine zipper and W2 domains 2
ILMN_1247207	0.773097	0.512371	0.663641	0.145504	ILMN_1247207	4.83226e-06	11535	Adm	adrenomedullin
ILMN_2660175	0.168624	0.081825	0.215935	1.10145	ILMN_2660175	4.85387e-06	50762	Fbxo6	F-box protein 6
ILMN_2904961	-0.305672	0.409853	0.575315	0.682318	ILMN_2904961	4.85387e-06	66357	Ostc	oligosaccharyltransferase complex subunit
ILMN_2846368	-0.233061	0.218921	0.584567	1.06302	ILMN_2846368	4.87843e-06	66162	Bola2	bolA-like 2 (E. coli)
ILMN_2610954	-0.540891	-0.269019	-0.487168	0.193224	ILMN_2610954	4.87843e-06	52710	Gpr172b	solute carrier protein 52, member 2
ILMN_1253155	0.131172	0.167313	0.514526	0.151498	ILMN_1253155	4.88978e-06	66686	Dcbld1	discoidin, CUB and LCCL domain containing 1
ILMN_2598892	-0.5629	-0.458557	-1.01525	-1.45839	ILMN_2598892	4.94941e-06	56189	Prodh2	proline dehydrogenase (oxidase) 2
ILMN_2815337	0.695898	0.0776566	-0.296077	0.251734	ILMN_2815337	4.97455e-06	94175	Hrg	histidine-rich glycoprotein
ILMN_3116560	1.82572	1.68448	1.24016	1.96106	ILMN_3116560	4.98218e-06	20454	St3gal5	ST3 beta-galactoside alpha-2,3-sialyltransferase 5
ILMN_1214793	-0.522253	-0.254549	-0.439632	0.0563931	ILMN_1214793	4.99846e-06	66398	Commd5	COMM domain containing 5
ILMN_2424605	-0.0269378	-0.172209	-0.586234	-0.929646	ILMN_2424605	5.01445e-06	26462	Txnrd2	thioredoxin reductase 2
ILMN_2792362	0.695324	0.916365	0.688423	0.639815	ILMN_2792362	5.03845e-06	117599	Helb	helicase (DNA) B
ILMN_2795022	-0.39585	-0.265446	-0.51341	0.0659273	ILMN_2795022	5.03845e-06	69641	Wdr20a	WD repeat domain 20
ILMN_2923615	-0.312392	-0.486167	-1.13728	-0.239132	ILMN_2923615	5.09195e-06	243382	Ppm1k	protein phosphatase 1K (PP2C domain containing)
ILMN_2769680	-0.304345	-0.0923201	0.0980737	-0.9528	ILMN_2769680	5.09625e-06	67442	Retsat	retinol saturase (all trans retinol 13,14 reductase)
ILMN_1229091	-0.208941	-0.546242	-0.158885	-0.489681	ILMN_1229091	5.14875e-06	217166	Nr1d1	nuclear receptor subfamily 1, group D, member 1
ILMN_2924754	-0.503519	-0.813436	-1.45673	-0.339306	ILMN_2924754	5.22835e-06	59020	Pdzk1	PDZ domain containing 1
ILMN_1216722	-0.195841	-0.414778	-0.808305	-0.129705	ILMN_1216722	5.23477e-06	14317	Ftcd	formiminotransferase cyclodeaminase
ILMN_2887131	-0.169129	0.150872	0.527878	0.087858	ILMN_2887131	5.32967e-06	235441	Usp3	ubiquitin specific peptidase 3
ILMN_2418222	-0.540199	-0.290422	-0.522888	0.091732	ILMN_2418222	5.35276e-06	223773	Zbed4	zinc finger, BED domain containing 4
ILMN_1227726	-0.433746	-0.516468	-0.76045	-0.382508	ILMN_1227726	5.37897e-06	213550	Dis3l	DIS3 mitotic control homolog (S. cerevisiae)-like
ILMN_2720451	-0.0511116	-0.135276	0.639997	0.0538172	ILMN_2720451	5.37897e-06	13433	Dnmt1	DNA methyltransferase (cytosine-5) 1
ILMN_3086136	0.342766	0.830362	0.63844	0.0135892	ILMN_3086136	5.46586e-06	347722	Agap1	ArfGAP with GTPase domain, ankyrin repeat and PH domain 1
ILMN_2791746	-0.290003	-0.0302814	0.649364	0.0300475	ILMN_2791746	5.46586e-06	19159	Cyth3	cytohesin 3
ILMN_2985579	-0.371423	-0.205223	-0.541987	-0.0380704	ILMN_2985579	5.4724e-06	73419	1700052N19Rik	RIKEN cDNA 1700052N19 gene
ILMN_3123195	-0.182803	-0.278832	-0.457525	-1.27586	ILMN_3123195	5.70902e-06	20511	Slc1a2	solute carrier family 1 (glial high affinity glutamate transporter), member 2
ILMN_2896492	-0.340116	-0.401035	-0.996949	-0.56872	ILMN_2896492	5.72337e-06	72106	Jmjd8	jumonji domain containing 8
ILMN_2740268	-0.565288	-0.420774	-0.400469	-0.195866	ILMN_2740268	5.74098e-06	68149	Otub2	OTU domain, ubiquitin aldehyde binding 2
ILMN_1221208	0.5613	1.0231	1.30277	1.13086	ILMN_1221208	5.77062e-06	69048	Slc30a5	solute carrier family 30 (zinc transporter), member 5
ILMN_2762509	0.328543	0.502573	0.364374	0.22496	ILMN_2762509	5.77563e-06	26562	Ncdn	neurochondrin
ILMN_3158500	1.00278	0.328634	0.185528	0.159285	ILMN_3158500	5.79111e-06	50785	Hs6st1	heparan sulfate 6-O-sulfotransferase 1
ILMN_1252524	0.412802	0.205889	0.653239	0.356253	ILMN_1252524	5.81534e-06	114565	Zfp295	zinc finger and BTB domain containing 21
ILMN_1252459	0.323224	0.430717	0.683108	0.128394	ILMN_1252459	5.82235e-06	208968	Zfp280c	zinc finger protein 280C
ILMN_2730797	-0.0611908	-0.331729	-0.843607	-0.776427	ILMN_2730797	5.8248e-06	27376	Slc25a10	solute carrier family 25 (mitochondrial carrier, dicarboxylate transporter), member 10
ILMN_1247198	-0.481036	-0.530316	-0.030121	0.26048	ILMN_1247198	5.84049e-06	207818	Smagp	small cell adhesion glycoprotein
ILMN_2718157	0.208471	-0.536479	-0.932977	-0.509711	ILMN_2718157	5.84743e-06	55980	Impa1	inositol (myo)-1(or 4)-monophosphatase 1
ILMN_1242531	0.112365	-0.447526	-0.742278	-0.438544	ILMN_1242531	5.85683e-06	71779	March8	membrane-associated ring finger (C3HC4) 8
ILMN_2658380	0.781613	0.408105	0.436806	0.166027	ILMN_2658380	5.8918e-06	18087	Nktr	natural killer tumor recognition sequence
ILMN_1233889	0.331763	0.560979	1.05165	0.378776	ILMN_1233889	5.92378e-06	66249	Pno1	partner of NOB1 homolog (S. cerevisiae)
ILMN_2588056	-0.00132641	-0.592448	-0.828727	-1.19536	ILMN_2588056	5.94043e-06	14433	Gapdh	glyceraldehyde-3-phosphate dehydrogenase
ILMN_1242264	0.501588	0.51394	0.731145	0.235055	ILMN_1242264	5.99046e-06	20926	Supt6h	suppressor of Ty 6
ILMN_2903511	0.441856	0.614809	0.922924	0.617101	ILMN_2903511	6.05339e-06	50783	Lsm4	LSM4 homolog, U6 small nuclear RNA associated (S. cerevisiae)
ILMN_2829636	0.377053	0.913931	1.41528	0.949817	ILMN_2829636	6.07625e-06	27362	Dnajb9	DnaJ (Hsp40) homolog, subfamily B, member 9
ILMN_1242333	-0.275861	-0.0682337	0.0375784	-0.645725	ILMN_1242333	6.08008e-06	93757	Immp2l	IMP2 inner mitochondrial membrane peptidase-like (S. cerevisiae)
ILMN_2722769	0.609222	0.761382	0.175784	0.487676	ILMN_2722769	6.08712e-06	76080	Ttpal	tocopherol (alpha) transfer protein-like
ILMN_2592166	0.108311	0.942697	0.247996	-0.441994	ILMN_2592166	6.0947e-06	17843	Mup4	major urinary protein 4
ILMN_2652857	2.01218	1.69364	1.44056	0.0723083	ILMN_2652857	6.11044e-06	18356	Olfr56	olfactory receptor 56
ILMN_2999642	0.300881	0.389722	0.648014	0.0181726	ILMN_2999642	6.31181e-06	217431	Nol10	nucleolar protein 10
ILMN_2843782	0.593191	0.312158	0.0578644	0.887663	ILMN_2843782	6.35751e-06	22022	Tpst2	protein-tyrosine sulfotransferase 2
ILMN_2720479	1.31897	1.5218	1.03712	1.47397	ILMN_2720479	6.46598e-06	226856	Lpgat1	lysophosphatidylglycerol acyltransferase 1
ILMN_1244356	-0.585807	-0.398497	-0.351147	-0.0140532	ILMN_1244356	6.4684e-06	74026	Msl1	male-specific lethal 1 homolog (Drosophila)
ILMN_2967528	-0.237915	0.25829	0.432727	0.542777	ILMN_2967528	6.52623e-06	66483	Rpl36al	ribosomal protein L36A-like
ILMN_1252364	0.553915	0.0901682	-0.00681311	0.0106631	ILMN_1252364	6.52623e-06	18550	Furin	furin (paired basic amino acid cleaving enzyme)
ILMN_1253348	-0.364281	-0.544843	-1.09566	-0.505284	ILMN_1253348	6.55092e-06	54208	Arl6ip1	ADP-ribosylation factor-like 6 interacting protein 1
ILMN_2746766	-0.531	-0.788697	-1.04094	-0.624547	ILMN_2746766	6.62758e-06	226849	Ppp2r5a	protein phosphatase 2, regulatory subunit B', alpha
ILMN_2989257	0.120375	0.691845	0.508518	0.425446	ILMN_2989257	6.73748e-06	97541	Qars	glutaminyl-tRNA synthetase
ILMN_2724719	-0.507152	-0.295559	-0.112475	0.271624	ILMN_2724719	6.74639e-06	72440	5930416I19Rik	RAD9-HUS1-RAD1 interacting nuclear orphan 1
ILMN_2741132	-0.221282	-0.157045	0.133451	0.731942	ILMN_2741132	6.79958e-06	15312	Hmgn1	high mobility group nucleosomal binding domain 1
ILMN_2622146	0.430027	0.559036	0.470929	0.158154	ILMN_2622146	6.80809e-06	94112	Med15	mediator complex subunit 15
ILMN_1228718	0.136704	0.488988	0.720575	0.888002	ILMN_1228718	6.87654e-06	20969	Sdc1	syndecan 1
ILMN_2953277	0.553324	0.0914052	-0.389115	-0.642986	ILMN_2953277	6.89819e-06	433182	Eno1	enolase 1B, retrotransposed
ILMN_2791326	-0.659319	-0.472718	-0.660907	-0.123018	ILMN_2791326	6.89819e-06	20316	Sdf2	stromal cell derived factor 2
ILMN_2826709	-0.297199	-0.445303	-0.8516	-0.668451	ILMN_2826709	6.90029e-06	108888	Atad3a	ATPase family, AAA domain containing 3A
ILMN_3162224	-0.368388	-0.616193	-1.16501	-0.457883	ILMN_3162224	7.08859e-06	67669	l7Rn6	lethal, Chr 7, Rinchik 6
ILMN_2973925	-0.632572	-0.593666	-0.882101	-0.0550807	ILMN_2973925	7.09917e-06	117109	Pop5	processing of precursor 5, ribonuclease P/MRP family (S. cerevisiae)
ILMN_1241857	-0.240231	-0.146371	-0.229334	1.24592	ILMN_1241857	7.2161e-06	53605	Nap1l1	nucleosome assembly protein 1-like 1
ILMN_1255438	-0.186075	-0.326021	-0.57304	-0.422791	ILMN_1255438	7.37483e-06	223978	Cpped1	calcineurin-like phosphoesterase domain containing 1
ILMN_2739364	-0.424117	-0.69769	-0.47641	-0.33594	ILMN_2739364	7.38585e-06	56794	Hacl1	2-hydroxyacyl-CoA lyase 1
ILMN_2708477	-0.335944	-0.105094	-0.121457	2.3293	ILMN_2708477	7.43739e-06	20730	Spink3	serine peptidase inhibitor, Kazal type 3
ILMN_2632585	0.0244105	0.219515	0.233655	0.785958	ILMN_2632585	7.47345e-06	73608	Marveld3	MARVEL (membrane-associating) domain containing 3
ILMN_2667614	-0.528323	-0.367864	-1.02083	-0.107132	ILMN_2667614	7.47345e-06	66124	Josd2	Josephin domain containing 2
ILMN_2808811	-0.35818	-0.470908	-0.805397	-0.30471	ILMN_2808811	7.52733e-06	14555	Gpd1	glycerol-3-phosphate dehydrogenase 1 (soluble)
ILMN_1214823	-0.206462	-0.291418	-0.692335	-0.790711	ILMN_1214823	7.56386e-06	22084	Tsc2	tuberous sclerosis 2
ILMN_2845917	0.404448	0.671136	0.698064	0.138356	ILMN_2845917	7.62929e-06	67166	Arl8b	ADP-ribosylation factor-like 8B
ILMN_2693185	-0.373502	-0.705014	-0.871323	-0.470402	ILMN_2693185	7.7061e-06	70503	Ddo	D-aspartate oxidase
ILMN_1225528	0.309419	-0.0737406	0.352666	0.572577	ILMN_1225528	7.71608e-06	228775	Trib3	tribbles homolog 3 (Drosophila)
ILMN_3114759	-0.60123	-0.337439	-0.499756	-0.152649	ILMN_3114759	7.7295e-06	56513	Pard6a	par-6 family cell polarity regulator alpha
ILMN_1237230	-0.643992	-0.552265	-0.416508	-0.128875	ILMN_1237230	7.86565e-06	13356	Dgcr2	DiGeorge syndrome critical region gene 2
ILMN_2680038	-1.05389	-0.722025	-0.790045	-0.228146	ILMN_2680038	7.88924e-06	74137	Nuak2	NUAK family, SNF1-like kinase, 2
ILMN_1249568	-0.141316	0.493067	0.589378	0.783521	ILMN_1249568	7.89115e-06	66642	Ctnnbl1	catenin, beta like 1
ILMN_2596007	-0.742607	-0.263056	-0.194799	0.36939	ILMN_2596007	7.99055e-06	73373	Phospho2	phosphatase, orphan 2
ILMN_2766279	-0.433083	-0.600365	-0.69743	-0.280671	ILMN_2766279	8.07956e-06	68964	Ctc1	CTS telomere maintenance complex component 1
ILMN_2814865	0.0551376	0.0695331	0.110237	0.534867	ILMN_2814865	8.11394e-06	70536	Qpct	glutaminyl-peptide cyclotransferase (glutaminyl cyclase)
ILMN_3083163	1.05475	1.12378	1.13651	2.07068	ILMN_3083163	8.22122e-06	12870	Cp	ceruloplasmin
ILMN_2677792	0.0993833	-0.665449	-1.1673	-1.75438	ILMN_2677792	8.22455e-06	13098	Cyp2c39	cytochrome P450, family 2, subfamily c, polypeptide 39
ILMN_1235697	-0.185473	-0.159504	-0.58905	0.0656948	ILMN_1235697	8.31952e-06	68043	N6amt2	N-6 adenine-specific DNA methyltransferase 2 (putative)
ILMN_2891646	-0.223594	-0.631655	-0.557089	0.0454516	ILMN_2891646	8.45951e-06	319186	Hist1h2bm	histone cluster 1, H2bm
ILMN_2788263	-0.755728	-0.70778	-0.852421	-0.397093	ILMN_2788263	8.52225e-06	68092	Ncbp2	nuclear cap binding protein subunit 2
ILMN_2744193	-0.0110393	-0.0754302	-0.655217	-0.190479	ILMN_2744193	8.57785e-06	227696	Phyhd1	phytanoyl-CoA dioxygenase domain containing 1
ILMN_1230137	-0.454678	-0.696147	-0.947542	-0.259509	ILMN_1230137	8.70161e-06	21991	Tpi1	triosephosphate isomerase 1
ILMN_2764335	0.0841569	-0.428512	-0.759506	-0.698123	ILMN_2764335	8.70401e-06	52690	Setd3	SET domain containing 3
ILMN_2750676	-0.0383295	-0.101559	-0.522613	-0.110961	ILMN_2750676	8.70401e-06	109093	Rars2	arginyl-tRNA synthetase 2, mitochondrial
[truncated: 1,447 more rows]

## Sheet: liver post-hoc
	8h liver	12h liver	24h liver	72h liver
ILMN_2604383	-1	-1	-1	-1
ILMN_2758571	1	1	1	1
ILMN_1229990	-1	-1	-1	-1
ILMN_2661820	-1	-1	-1	-1
ILMN_3052260	1	1	1	1
ILMN_2617468	1	1	1	1
ILMN_2665411	1	1	1	1
ILMN_2720107	1	1	1	1
ILMN_1225039	-1	-1	-1	-1
ILMN_2588882	1	1	1	1
ILMN_2996704	-1	-1	-1	-1
ILMN_2744890	1	1	1	1
ILMN_2678355	1	1	1	0
ILMN_2765547	1	1	1	1
ILMN_2693922	1	1	1	1
ILMN_2826869	1	1	1	1
ILMN_2903945	1	1	1	1
ILMN_1254634	-1	-1	-1	-1
ILMN_1241151	-1	-1	-1	-1
ILMN_2702159	0	-1	0	1
ILMN_2704097	1	1	1	1
ILMN_2600147	0	-1	-1	-1
ILMN_1245731	-1	-1	-1	1
ILMN_1232601	1	1	1	1
ILMN_2906226	0	-1	-1	-1
ILMN_1225985	1	1	1	1
ILMN_1253601	-1	-1	-1	-1
ILMN_2672147	0	-1	-1	-1
ILMN_3111744	1	1	1	0
ILMN_2659997	0	-1	-1	-1
ILMN_2861123	-1	-1	-1	0
ILMN_2677170	-1	-1	-1	-1
ILMN_2621074	-1	-1	-1	-1
ILMN_2700627	1	1	1	1
ILMN_3159558	0	-1	-1	0
ILMN_3114124	-1	-1	-1	0
ILMN_2742861	1	1	1	0
ILMN_3128725	1	1	1	1
ILMN_1218228	-1	-1	-1	-1
ILMN_1229246	1	-1	-1	0
ILMN_2645275	-1	-1	-1	-1
ILMN_2803921	0	0	0	1
ILMN_1212875	-1	-1	-1	-1
ILMN_1238081	-1	-1	-1	-1
ILMN_1250665	1	1	1	1
ILMN_2763245	1	1	1	1
ILMN_2728118	1	1	1	0
ILMN_3151149	1	1	1	1
ILMN_2591187	0	1	1	1
ILMN_2589291	1	0	1	0
ILMN_2796651	-1	-1	-1	-1
ILMN_2593694	-1	-1	-1	-1
ILMN_1220603	1	1	1	0
ILMN_1246165	0	-1	-1	-1
ILMN_3154820	1	1	1	1
ILMN_1214964	0	-1	-1	-1
ILMN_1222844	0	1	1	0
ILMN_2631534	-1	-1	-1	0
ILMN_2937375	0	0	0	1
ILMN_2756379	-1	-1	-1	-1
ILMN_2840430	-1	-1	-1	0
ILMN_1238140	0	-1	-1	-1
ILMN_1233896	1	1	1	1
ILMN_1228245	0	1	1	0
ILMN_2905902	0	1	1	1
ILMN_2655871	0	-1	-1	-1
ILMN_1242999	-1	-1	-1	0
ILMN_2591188	0	1	1	1
ILMN_2765936	-1	-1	-1	-1
ILMN_2699052	0	-1	-1	-1
ILMN_2803920	0	0	0	1
ILMN_2792089	-1	-1	-1	-1
ILMN_2971767	1	1	1	1
ILMN_2837447	1	1	0	0
ILMN_2720555	1	1	1	0
ILMN_2627528	0	0	-1	-1
ILMN_2931779	1	1	1	1
ILMN_2930680	-1	-1	-1	0
ILMN_2634167	-1	-1	-1	0
ILMN_1241350	0	-1	0	1
ILMN_2774486	0	-1	-1	0
ILMN_1249046	0	-1	-1	-1
ILMN_2589757	0	0	-1	-1
ILMN_2894828	0	0	-1	-1
ILMN_2979237	1	-1	-1	-1
ILMN_1228233	0	-1	-1	-1
ILMN_2718314	0	-1	-1	-1
ILMN_2604643	1	1	1	1
ILMN_1246321	0	0	-1	-1
ILMN_2717470	-1	-1	-1	-1
ILMN_2932164	0	-1	-1	-1
ILMN_2612007	1	1	1	1
ILMN_2713071	0	0	0	-1
ILMN_3160416	-1	-1	-1	-1
ILMN_2725429	-1	-1	-1	0
ILMN_3054840	0	-1	-1	-1
ILMN_2650266	0	1	1	0
ILMN_1240770	0	-1	-1	-1
ILMN_1252636	-1	-1	-1	-1
ILMN_1252057	1	1	1	1
ILMN_2778094	-1	-1	-1	-1
ILMN_2623929	-1	-1	-1	-1
ILMN_3092125	1	1	1	1
ILMN_1254554	0	0	1	0
ILMN_2934120	1	1	1	0
ILMN_2912410	-1	-1	-1	-1
ILMN_2640348	1	1	1	0
ILMN_2639214	1	1	1	1
ILMN_1248849	0	-1	-1	-1
ILMN_1218037	-1	-1	-1	-1
ILMN_3157823	1	1	1	1
ILMN_2757368	0	1	1	1
ILMN_3139354	0	0	1	0
ILMN_2664319	0	-1	-1	0
ILMN_1259822	0	1	1	1
ILMN_2793806	-1	-1	-1	1
ILMN_2900854	0	0	-1	0
ILMN_3102736	1	1	1	0
ILMN_2790241	1	1	1	1
ILMN_2984332	-1	-1	-1	-1
ILMN_3160574	0	0	0	1
ILMN_2642012	1	1	1	1
ILMN_2921215	0	-1	-1	-1
ILMN_1223285	1	1	1	0
ILMN_2640752	0	-1	-1	-1
ILMN_2773169	-1	-1	-1	-1
ILMN_2717667	1	1	1	1
ILMN_2653312	0	0	0	1
ILMN_2817883	-1	-1	-1	-1
ILMN_2650275	1	1	1	1
ILMN_2606921	0	-1	-1	0
ILMN_2874836	0	0	-1	1
ILMN_1255439	1	1	1	1
ILMN_1255511	-1	-1	-1	0
ILMN_2752782	0	-1	-1	-1
ILMN_1216279	-1	-1	-1	0
ILMN_1214036	1	1	1	1
ILMN_1218747	-1	-1	-1	-1
ILMN_2726448	1	1	1	0
ILMN_2900653	1	1	1	0
ILMN_2941992	-1	-1	-1	-1
ILMN_2612868	1	1	1	0
ILMN_1223271	1	1	0	0
ILMN_2859917	0	-1	-1	0
ILMN_2657297	1	1	1	1
ILMN_1234745	1	1	1	1
ILMN_2983948	0	1	1	1
ILMN_1260456	-1	-1	-1	0
ILMN_2632839	0	0	0	-1
ILMN_1228320	0	0	1	1
ILMN_2705128	-1	-1	-1	-1
ILMN_2956871	0	0	-1	0
ILMN_2655595	1	1	1	0
ILMN_2727490	-1	-1	-1	0
ILMN_3136540	1	1	1	0
ILMN_2764301	-1	-1	-1	-1
ILMN_1249759	1	1	1	0
ILMN_2687032	1	1	1	1
ILMN_2868133	1	1	1	1
ILMN_2600744	1	1	1	-1
ILMN_2790246	1	1	1	1
ILMN_2742152	1	1	1	0
ILMN_2964344	1	1	1	1
ILMN_1216388	0	1	1	0
ILMN_3136056	-1	-1	-1	0
ILMN_2685043	-1	-1	-1	0
ILMN_2965612	0	-1	-1	0
ILMN_2885277	1	1	1	1
ILMN_2903455	0	0	-1	-1
ILMN_2800256	1	1	1	1
ILMN_1241035	0	1	1	0
ILMN_2650902	0	-1	-1	0
ILMN_2771237	1	1	1	1
ILMN_1248507	0	0	-1	0
ILMN_1255177	0	1	1	1
ILMN_2684397	0	-1	-1	0
ILMN_2730054	1	1	1	0
ILMN_1224883	0	0	1	0
ILMN_2628178	1	1	1	0
ILMN_2663996	1	1	0	0
ILMN_2798753	1	1	1	1
ILMN_3131679	1	1	1	-1
ILMN_2712075	1	1	1	1
ILMN_2854157	-1	-1	-1	-1
ILMN_2771641	0	-1	-1	-1
ILMN_1228031	1	1	1	0
ILMN_2646296	1	1	1	1
ILMN_2947568	1	1	1	0
ILMN_2791952	-1	-1	-1	-1
ILMN_2698004	-1	-1	-1	-1
ILMN_2625280	0	-1	-1	0
ILMN_2531773	0	0	0	1
ILMN_2630047	0	-1	-1	-1
ILMN_2614752	-1	-1	-1	-1
ILMN_1217590	0	-1	-1	-1
ILMN_2636624	0	1	1	1
ILMN_1238266	0	0	0	1
ILMN_2649291	0	-1	-1	-1
ILMN_3076864	0	0	1	0
ILMN_2758509	0	-1	-1	-1
ILMN_2707017	-1	-1	-1	-1
ILMN_2608145	-1	-1	-1	-1
ILMN_2648618	0	1	1	0
ILMN_2711839	1	1	1	1
ILMN_2731963	0	0	-1	-1
ILMN_2678127	0	1	1	0
ILMN_3106592	0	1	1	1
ILMN_1235437	-1	-1	-1	0
ILMN_2618176	1	1	1	1
ILMN_3029489	1	1	1	0
ILMN_2944272	0	-1	-1	-1
ILMN_1216168	1	0	0	0
ILMN_2921383	0	0	-1	-1
ILMN_1219154	1	1	1	1
ILMN_2612774	-1	-1	-1	-1
ILMN_2598766	0	0	0	1
ILMN_1242352	0	-1	-1	-1
ILMN_1245272	-1	-1	-1	-1
ILMN_1227398	1	1	1	0
ILMN_1245913	-1	-1	-1	-1
ILMN_1245217	0	-1	-1	-1
ILMN_3138685	0	0	-1	-1
ILMN_1214066	1	1	0	0
ILMN_2776952	1	1	1	0
ILMN_2644827	-1	-1	0	-1
ILMN_1215862	1	1	1	-1
ILMN_2606693	-1	-1	-1	-1
ILMN_2777598	-1	-1	-1	0
ILMN_2749717	1	1	1	1
ILMN_1244631	0	-1	-1	-1
ILMN_1214514	1	1	1	1
ILMN_1253323	-1	-1	-1	0
ILMN_2648967	0	0	1	0
ILMN_2803249	0	0	-1	-1
ILMN_1219244	0	-1	-1	0
ILMN_2918907	-1	-1	-1	0
ILMN_2846775	1	1	1	1
ILMN_2623451	0	0	1	0
ILMN_1230739	1	1	1	1
ILMN_2782794	0	0	0	1
ILMN_1232170	0	-1	-1	0
ILMN_2926661	0	-1	-1	-1
ILMN_1245352	-1	-1	-1	-1
ILMN_1257251	-1	-1	-1	-1
ILMN_2648292	1	1	1	0
ILMN_1212612	0	1	1	0
ILMN_2879534	-1	-1	-1	0
ILMN_1254551	1	1	1	1
ILMN_1253008	-1	-1	-1	-1
ILMN_2855315	-1	-1	1	0
ILMN_1234702	1	1	1	0
ILMN_2977129	0	0	-1	1
ILMN_2724415	-1	-1	-1	0
ILMN_2702016	0	-1	-1	0
ILMN_1256775	1	1	1	-1
ILMN_2462988	1	1	0	-1
ILMN_2880536	0	1	1	1
ILMN_2713638	1	1	1	0
ILMN_2797322	1	1	1	0
ILMN_2868838	0	0	1	0
ILMN_2862470	0	-1	-1	-1
ILMN_2884610	0	1	1	1
ILMN_1230505	-1	-1	-1	-1
ILMN_2725927	1	1	1	1
ILMN_1230890	1	0	0	-1
ILMN_1242013	0	0	1	0
ILMN_2864416	-1	-1	-1	0
ILMN_1243944	0	0	-1	0
ILMN_2918114	0	1	1	0
ILMN_2647594	0	1	1	0
ILMN_1229547	-1	-1	-1	0
ILMN_2810963	-1	-1	-1	-1
ILMN_2458184	1	1	0	-1
ILMN_2682063	-1	-1	-1	0
ILMN_2595430	0	0	-1	0
ILMN_3008068	1	1	1	1
ILMN_2592767	0	0	-1	0
ILMN_2758803	0	0	-1	0
ILMN_2959956	0	0	-1	-1
ILMN_1225901	0	-1	-1	-1
ILMN_2725781	0	0	-1	0
ILMN_2671235	0	-1	-1	0
ILMN_2671165	0	-1	-1	-1
ILMN_2590896	1	0	-1	-1
ILMN_2940135	0	-1	-1	0
ILMN_2780848	1	1	1	0
ILMN_1222036	-1	-1	-1	-1
ILMN_2503318	0	1	0	0
ILMN_2620844	1	1	1	1
ILMN_2605013	1	1	0	0
ILMN_2433990	1	1	0	-1
ILMN_2596961	-1	-1	-1	0
ILMN_2895312	1	1	1	0
ILMN_2718330	1	1	1	0
ILMN_2697499	0	0	0	1
ILMN_2982764	0	0	-1	-1
ILMN_2976159	-1	-1	-1	-1
ILMN_1256412	1	1	1	0
ILMN_1258360	0	-1	-1	0
ILMN_2784078	0	-1	-1	-1
ILMN_2888940	0	1	1	1
ILMN_2759088	0	-1	-1	-1
ILMN_2454204	1	1	1	0
ILMN_2634295	-1	-1	-1	-1
ILMN_2708190	0	-1	-1	-1
ILMN_1252621	0	1	1	0
ILMN_1214092	0	-1	-1	-1
ILMN_2470983	1	1	1	0
ILMN_2733733	1	1	1	1
ILMN_2943135	0	0	-1	-1
ILMN_2661650	0	-1	-1	0
ILMN_2775723	-1	-1	-1	0
ILMN_2831669	0	-1	-1	-1
ILMN_2847332	-1	-1	-1	-1
ILMN_2728473	1	1	1	1
ILMN_2910990	0	-1	-1	-1
ILMN_2619044	0	0	1	0
ILMN_2685124	0	-1	-1	0
ILMN_1240256	1	1	1	0
ILMN_3161543	1	1	0	0
ILMN_2906847	0	1	1	0
ILMN_2685125	0	0	-1	0
ILMN_2879746	0	-1	-1	0
ILMN_2984219	0	0	0	1
ILMN_1248072	0	0	-1	-1
ILMN_2732747	0	1	1	0
ILMN_2705131	-1	-1	-1	-1
ILMN_3155363	0	-1	-1	0
ILMN_3140383	0	1	0	0
ILMN_2827081	-1	-1	-1	-1
ILMN_2758562	1	1	0	1
ILMN_2878501	1	1	1	0
ILMN_3132898	0	-1	-1	0
ILMN_2604179	-1	-1	-1	0
ILMN_1255497	1	1	1	1
ILMN_3096144	1	1	1	1
ILMN_2873750	-1	-1	-1	0
ILMN_2815506	0	0	-1	-1
ILMN_2458185	1	1	0	-1
ILMN_2734290	0	0	-1	0
ILMN_2607926	0	1	1	0
ILMN_2806065	0	0	1	0
ILMN_1258323	0	-1	-1	-1
ILMN_2626098	0	0	-1	-1
ILMN_2596970	1	1	1	0
ILMN_2607066	0	1	1	1
ILMN_2801427	0	-1	-1	-1
ILMN_2757807	-1	-1	-1	-1
ILMN_1257965	1	1	1	1
ILMN_1227404	0	0	0	1
ILMN_2620053	0	-1	-1	0
ILMN_2761181	0	-1	-1	0
ILMN_2727481	0	0	0	-1
ILMN_2633096	0	0	0	-1
ILMN_2949275	-1	-1	-1	0
ILMN_2615920	0	-1	-1	0
ILMN_2759058	1	1	1	0
ILMN_3095059	0	0	-1	0
ILMN_2652414	0	-1	-1	0
ILMN_1250531	-1	-1	-1	-1
ILMN_3162394	0	0	1	0
ILMN_1222725	0	0	1	0
ILMN_3161021	0	-1	-1	-1
ILMN_2775213	1	0	0	0
ILMN_2667842	0	1	1	0
ILMN_2904703	1	1	1	1
ILMN_2862567	1	1	1	1
ILMN_1258600	0	-1	-1	-1
ILMN_1222679	1	1	1	0
ILMN_1227951	1	1	1	1
ILMN_1241020	0	0	-1	0
ILMN_2973824	-1	-1	-1	-1
ILMN_2661588	-1	-1	-1	0
ILMN_2879486	0	-1	-1	-1
ILMN_2729743	0	0	1	0
ILMN_1228475	1	1	1	0
ILMN_2705203	0	-1	-1	-1
ILMN_2753029	0	0	-1	-1
ILMN_2454195	-1	-1	-1	-1
ILMN_1219931	0	0	1	0
ILMN_1259162	0	0	1	0
ILMN_1229318	0	0	-1	-1
ILMN_3079804	0	0	0	-1
ILMN_2706120	0	-1	-1	-1
ILMN_2742867	0	-1	-1	0
ILMN_1249910	0	0	-1	-1
ILMN_2491859	0	-1	-1	0
ILMN_1244753	1	1	1	0
ILMN_1253563	-1	-1	-1	-1
ILMN_2667971	0	0	-1	0
ILMN_2646985	0	-1	-1	0
ILMN_2910995	0	-1	-1	0
ILMN_2738893	0	0	0	1
ILMN_2819530	1	1	1	1
ILMN_2457585	1	1	0	1
ILMN_1234068	0	-1	-1	0
ILMN_3011719	-1	-1	0	0
ILMN_2734410	0	0	-1	0
ILMN_2680665	-1	-1	-1	-1
ILMN_1215541	-1	-1	-1	0
ILMN_2806439	0	0	-1	-1
ILMN_1259418	0	0	-1	1
ILMN_3122961	1	1	1	0
ILMN_2709810	-1	-1	-1	0
ILMN_2911344	1	1	1	1
ILMN_1239219	1	1	1	0
ILMN_2814385	0	-1	-1	-1
ILMN_1237375	0	0	0	-1
ILMN_2972748	0	0	-1	0
ILMN_1245447	0	0	-1	-1
ILMN_3153982	-1	-1	-1	-1
ILMN_2594714	1	1	1	1
ILMN_2491860	0	-1	-1	0
ILMN_2955671	1	1	1	1
ILMN_2794825	-1	-1	-1	0
ILMN_2931384	1	1	1	1
ILMN_1224254	0	0	-1	0
ILMN_2436561	0	0	-1	0
ILMN_2839745	-1	-1	-1	0
ILMN_2772632	1	1	1	1
ILMN_2519536	0	-1	-1	-1
ILMN_1222132	0	-1	-1	0
ILMN_2677567	0	-1	-1	-1
ILMN_2642705	1	0	0	0
ILMN_2970494	1	1	1	1
ILMN_2596412	0	1	1	0
ILMN_3142391	-1	-1	-1	0
ILMN_1228752	0	0	0	1
ILMN_2821676	1	1	1	1
ILMN_2589915	0	0	0	1
ILMN_1232209	1	1	1	0
ILMN_2774690	0	-1	-1	-1
ILMN_2764143	0	-1	-1	0
ILMN_2822000	0	1	1	1
ILMN_2978525	-1	-1	-1	-1
ILMN_2945940	1	1	0	0
ILMN_2982736	-1	-1	-1	0
ILMN_2710698	0	0	1	1
ILMN_2874352	0	0	-1	1
ILMN_1241310	1	1	1	1
ILMN_2656645	1	1	1	0
ILMN_2937379	0	0	0	1
ILMN_2846776	1	1	1	0
ILMN_2701271	1	1	1	1
ILMN_3081944	-1	-1	-1	-1
ILMN_2506115	1	1	1	0
ILMN_2856628	0	0	-1	0
ILMN_2813577	-1	-1	-1	0
ILMN_2769991	0	-1	-1	-1
ILMN_2628647	-1	-1	-1	-1
ILMN_2737704	1	1	1	1
ILMN_3126933	0	1	1	0
ILMN_1377918	0	-1	-1	-1
ILMN_2665063	1	0	0	0
ILMN_2653395	0	-1	-1	0
ILMN_2880529	0	0	1	0
ILMN_1252517	0	1	1	1
ILMN_1249828	0	-1	-1	-1
ILMN_2591264	1	1	1	1
ILMN_2789294	-1	-1	-1	-1
ILMN_1244123	1	1	1	1
ILMN_2821263	-1	-1	-1	-1
ILMN_2874491	1	1	1	0
ILMN_2923707	0	-1	-1	0
ILMN_2704285	0	0	-1	-1
ILMN_3007956	-1	-1	-1	0
ILMN_2965613	0	0	-1	0
ILMN_2829646	0	0	1	0
ILMN_2713471	0	1	1	0
ILMN_2821850	1	1	1	0
ILMN_2619330	1	1	1	1
ILMN_3153940	0	1	1	0
ILMN_2739847	0	0	-1	-1
ILMN_2981871	0	1	1	1
ILMN_2654997	0	-1	-1	0
ILMN_1222401	0	0	1	0
ILMN_1228298	-1	-1	-1	-1
ILMN_2747480	1	1	1	1
ILMN_2892413	0	0	1	0
ILMN_2473374	0	0	-1	0
ILMN_3007959	-1	-1	-1	0
ILMN_1246419	0	0	1	0
ILMN_2780489	1	1	1	1
ILMN_2670407	0	-1	-1	-1
ILMN_1236758	0	0	1	0
ILMN_2612513	-1	-1	-1	0
ILMN_2634358	0	1	0	0
ILMN_3152380	1	1	1	1
ILMN_2907214	0	-1	-1	-1
ILMN_2737982	-1	-1	-1	0
ILMN_2756435	1	1	1	1
ILMN_2904083	0	0	1	0
ILMN_2779913	1	1	1	0
ILMN_3016674	-1	-1	-1	0
ILMN_1260348	0	1	1	0
ILMN_2813203	0	0	-1	0
ILMN_2834677	1	1	1	0
ILMN_2795106	0	0	-1	-1
ILMN_2691060	0	0	0	-1
ILMN_1220034	1	1	1	1
ILMN_2688763	0	-1	-1	-1
ILMN_2480682	1	1	1	1
ILMN_1216174	1	1	0	0
ILMN_2649199	-1	-1	-1	-1
ILMN_2858121	0	-1	-1	0
ILMN_1233293	1	1	1	0
ILMN_1228666	0	0	0	-1
ILMN_1216764	1	1	1	1
ILMN_1256772	1	0	0	0
ILMN_2517656	1	1	0	-1
ILMN_2928679	-1	-1	-1	-1
ILMN_1258950	1	1	1	1
ILMN_1224250	-1	-1	-1	-1
ILMN_3159131	0	0	0	-1
ILMN_1259606	0	-1	-1	-1
ILMN_2781458	0	-1	-1	-1
ILMN_3150296	-1	-1	-1	-1
ILMN_1257020	0	-1	-1	-1
ILMN_2744129	0	0	0	-1
ILMN_2887075	0	0	-1	0
ILMN_2766930	0	-1	-1	-1
ILMN_3161626	0	0	-1	-1
ILMN_2678661	0	1	0	0
ILMN_1253093	0	0	-1	0
ILMN_2651389	0	0	1	0
ILMN_2753452	0	-1	-1	0
ILMN_1237886	0	0	1	1
ILMN_2821158	0	0	0	-1
ILMN_3155915	-1	-1	-1	0
ILMN_2870883	1	1	1	0
ILMN_2663211	-1	-1	-1	0
ILMN_1247930	0	-1	-1	-1
ILMN_2655510	1	0	0	0
ILMN_2649355	1	1	1	0
ILMN_2691059	0	0	0	-1
ILMN_1221750	-1	-1	-1	0
ILMN_1231996	-1	-1	-1	0
ILMN_1251109	-1	-1	-1	0
ILMN_1214090	0	1	1	1
ILMN_3156343	0	1	1	0
ILMN_2876010	-1	0	1	0
ILMN_2612350	0	1	1	0
ILMN_2896170	1	1	1	1
ILMN_1219440	0	-1	-1	-1
ILMN_2862623	1	1	1	1
ILMN_2714222	0	0	-1	-1
ILMN_2618396	0	-1	-1	0
ILMN_2718189	0	0	-1	0
ILMN_2632230	0	1	1	0
ILMN_2689540	-1	-1	-1	-1
ILMN_3007669	1	1	1	1
ILMN_1243876	1	1	1	0
ILMN_1224256	0	0	0	1
ILMN_2768209	0	-1	-1	-1
ILMN_2623244	0	-1	-1	-1
ILMN_1226688	0	0	-1	-1
ILMN_2930897	0	0	0	-1
ILMN_2827080	-1	-1	-1	-1
ILMN_2880346	1	1	1	0
ILMN_2660793	0	0	0	1
ILMN_2893437	0	-1	-1	0
ILMN_2760105	0	0	1	1
ILMN_2598990	1	1	1	0
ILMN_3163347	1	1	1	1
ILMN_2667972	0	0	-1	0
ILMN_2606130	-1	-1	-1	0
ILMN_2512740	0	-1	-1	0
ILMN_2611450	0	0	1	0
ILMN_1243900	1	1	1	1
ILMN_1245383	1	1	1	0
ILMN_2982781	-1	-1	-1	-1
ILMN_2619408	1	1	1	0
ILMN_2600339	0	1	1	0
ILMN_2862111	0	0	1	1
ILMN_1254644	-1	-1	-1	0
ILMN_1254929	1	1	1	1
ILMN_3134607	1	1	0	0
ILMN_1225730	-1	-1	-1	-1
ILMN_2437513	0	1	1	0
ILMN_2934941	0	-1	-1	-1
ILMN_3008361	0	1	1	1
ILMN_2807449	0	-1	-1	0
ILMN_2609614	1	1	1	1
ILMN_2720180	0	-1	-1	-1
ILMN_1229267	0	0	0	-1
ILMN_2662191	1	1	1	0
ILMN_1212975	0	-1	-1	-1
ILMN_2654571	0	0	0	1
ILMN_2704257	0	0	0	-1
ILMN_2923736	0	-1	-1	0
ILMN_2968731	0	-1	-1	-1
ILMN_2954265	0	1	1	0
ILMN_2707510	-1	-1	0	0
ILMN_1256996	1	0	0	0
ILMN_2738264	-1	-1	-1	0
ILMN_1224635	0	1	1	1
ILMN_2691680	0	-1	-1	-1
ILMN_2632073	0	0	-1	0
ILMN_3003631	0	0	0	1
ILMN_2665625	0	0	-1	0
ILMN_2996640	0	0	0	-1
ILMN_2744204	-1	-1	-1	0
ILMN_2591217	0	0	1	0
ILMN_2668509	1	1	1	1
ILMN_2888144	-1	-1	-1	-1
ILMN_2916202	0	0	-1	-1
ILMN_2711045	0	0	-1	0
ILMN_1246740	-1	-1	-1	-1
ILMN_2721724	1	1	1	1
ILMN_1214353	1	1	1	0
ILMN_2918002	1	1	1	0
ILMN_2619565	1	0	-1	-1
ILMN_1235908	0	1	1	1
ILMN_2747031	0	0	-1	0
ILMN_2735829	0	0	1	0
ILMN_1230893	0	1	1	1
ILMN_2896601	1	1	1	0
ILMN_1226261	0	-1	-1	-1
ILMN_1254016	1	0	0	0
ILMN_1228958	0	0	1	0
ILMN_1257876	-1	-1	-1	0
ILMN_1227502	1	1	0	0
ILMN_2588832	-1	-1	-1	0
ILMN_1214838	0	-1	-1	-1
ILMN_1236796	0	1	1	0
ILMN_1259737	0	-1	-1	0
ILMN_1252310	-1	-1	0	0
ILMN_3162793	0	-1	-1	0
ILMN_2770686	1	1	1	0
ILMN_2658815	0	0	0	1
ILMN_1218891	-1	-1	-1	-1
ILMN_2959409	0	0	0	-1
ILMN_2977690	0	1	1	1
ILMN_2666279	-1	-1	-1	-1
ILMN_2716247	-1	-1	-1	-1
ILMN_2876015	-1	0	1	0
ILMN_1245831	0	0	-1	0
ILMN_3034877	-1	-1	-1	0
ILMN_1234692	0	0	-1	0
ILMN_2681001	1	1	1	1
ILMN_3097868	1	1	1	0
ILMN_2761459	0	-1	-1	-1
ILMN_3160616	0	0	0	-1
ILMN_2913078	0	-1	-1	-1
ILMN_1260029	1	0	0	0
ILMN_2647435	1	1	1	1
ILMN_1235423	-1	-1	-1	-1
ILMN_2734598	0	0	0	-1
ILMN_2895213	1	1	1	1
ILMN_2935999	0	0	-1	0
ILMN_2759365	1	1	1	1
ILMN_2514689	1	1	1	1
ILMN_1216182	1	0	0	0
ILMN_2736471	1	0	1	0
ILMN_2993836	-1	-1	-1	0
ILMN_2910684	0	0	-1	0
ILMN_1260593	0	0	-1	0
ILMN_2897167	1	1	1	1
ILMN_1241618	1	1	1	1
ILMN_1245582	0	-1	-1	-1
ILMN_1236958	-1	-1	-1	-1
ILMN_2734181	0	-1	-1	-1
ILMN_1245678	0	-1	-1	0
ILMN_2668510	1	1	1	1
ILMN_2729708	-1	-1	-1	0
ILMN_1244768	0	1	1	0
ILMN_3129497	0	-1	-1	0
ILMN_2742136	0	-1	-1	-1
ILMN_2647234	1	1	1	1
ILMN_1228748	0	0	-1	1
ILMN_1232272	0	1	1	0
ILMN_3007898	-1	-1	-1	0
ILMN_2693314	0	0	1	1
ILMN_2981896	-1	-1	-1	0
ILMN_2812926	0	1	1	0
ILMN_1241610	1	1	1	1
ILMN_2892441	0	0	-1	-1
ILMN_1258442	-1	-1	-1	-1
ILMN_2868482	0	0	-1	0
ILMN_2695047	0	0	-1	0
ILMN_1218264	0	-1	-1	-1
ILMN_2761645	0	1	1	1
ILMN_1225880	0	1	1	0
ILMN_1233693	0	0	1	0
ILMN_2792344	0	0	-1	0
ILMN_2987878	0	0	-1	0
ILMN_2648200	1	1	1	0
ILMN_2681221	0	1	1	1
ILMN_2617402	0	1	1	0
ILMN_2964873	0	0	0	1
ILMN_2862379	0	0	-1	0
ILMN_2588053	0	0	0	1
ILMN_2516699	1	1	1	0
ILMN_2945275	0	0	1	1
ILMN_2622671	0	-1	-1	-1
ILMN_1241481	0	0	-1	-1
ILMN_2718149	0	0	-1	0
ILMN_2945348	0	1	1	0
ILMN_2840856	0	0	1	0
ILMN_2595091	-1	-1	0	0
ILMN_2840975	0	-1	-1	-1
ILMN_2680628	0	-1	-1	-1
ILMN_3106053	0	1	1	1
ILMN_1253970	-1	-1	-1	-1
ILMN_2665490	1	1	1	1
ILMN_3126277	0	1	0	-1
ILMN_1256676	0	-1	-1	-1
ILMN_1250011	-1	-1	-1	0
ILMN_1251504	0	-1	-1	-1
ILMN_1241437	0	0	0	-1
ILMN_1253062	1	1	1	1
ILMN_1251766	-1	-1	-1	-1
ILMN_1234165	-1	-1	-1	0
ILMN_2603540	0	1	1	0
ILMN_2923865	0	-1	-1	0
ILMN_1216822	0	0	0	1
ILMN_2612079	0	1	1	1
ILMN_2689160	1	1	1	0
ILMN_1227874	0	-1	-1	0
ILMN_3158135	1	1	1	1
ILMN_2751304	1	1	1	1
ILMN_1247811	0	-1	-1	-1
ILMN_2757838	0	0	1	0
ILMN_2670895	0	1	1	1
ILMN_1218287	-1	-1	-1	-1
ILMN_3133352	1	1	1	1
ILMN_1258734	0	-1	0	-1
ILMN_2657467	0	-1	-1	0
ILMN_1227386	0	0	1	1
ILMN_2692615	1	1	1	1
ILMN_2733193	0	-1	-1	-1
ILMN_3160292	-1	-1	-1	-1
ILMN_2588050	0	-1	-1	-1
ILMN_1245103	-1	-1	-1	-1
ILMN_2605767	0	0	-1	0
ILMN_2687372	0	-1	-1	-1
ILMN_2654952	-1	-1	-1	-1
ILMN_2435206	-1	-1	-1	-1
ILMN_2622613	-1	-1	-1	-1
ILMN_1254335	0	0	-1	0
ILMN_3156246	0	0	1	0
ILMN_2731949	1	1	1	1
ILMN_1228613	-1	-1	-1	0
ILMN_3151270	1	0	0	1
ILMN_3138922	0	0	0	-1
ILMN_2936380	-1	-1	-1	0
ILMN_2590923	0	0	-1	-1
ILMN_1224128	-1	-1	-1	0
ILMN_1237830	1	0	0	0
ILMN_1222184	1	0	0	0
ILMN_2764309	0	0	1	0
ILMN_2715661	0	0	-1	-1
ILMN_1257299	-1	-1	-1	-1
ILMN_1249905	-1	-1	-1	0
ILMN_2634796	0	1	0	0
ILMN_2883795	-1	-1	-1	-1
ILMN_2656498	0	1	1	0
ILMN_3112873	1	1	1	0
ILMN_1252297	-1	0	0	0
ILMN_1226247	0	-1	-1	0
ILMN_1226334	0	0	1	0
ILMN_2796472	0	-1	-1	-1
ILMN_3001914	1	1	1	0
ILMN_2875251	0	1	0	1
ILMN_2747923	-1	-1	-1	0
ILMN_2882820	-1	-1	0	0
ILMN_1222492	0	0	-1	-1
ILMN_1238583	-1	-1	-1	-1
ILMN_2676481	1	1	1	0
ILMN_2842877	0	-1	-1	0
ILMN_2745954	0	0	1	0
ILMN_2896314	-1	0	0	0
ILMN_2889832	1	1	1	1
ILMN_2682865	0	0	-1	0
ILMN_3130719	1	1	1	0
ILMN_1247352	0	0	-1	-1
ILMN_2838308	0	0	-1	-1
ILMN_3111685	0	0	-1	-1
ILMN_1225764	1	1	1	1
ILMN_2964841	-1	-1	-1	0
ILMN_2776271	0	1	1	0
ILMN_2801568	0	0	-1	0
ILMN_2762640	0	-1	-1	-1
ILMN_2968729	0	-1	-1	-1
ILMN_2865239	1	1	1	0
ILMN_2907642	0	0	1	0
ILMN_3158698	0	1	0	1
ILMN_2620233	1	0	0	0
ILMN_2834916	1	1	1	0
ILMN_3144164	1	1	1	1
ILMN_2628426	1	1	0	0
ILMN_2666272	0	0	-1	-1
ILMN_2879745	0	-1	-1	0
ILMN_2683986	0	0	0	-1
ILMN_2728813	0	-1	-1	-1
ILMN_1259747	0	1	1	0
ILMN_2436772	0	-1	-1	0
ILMN_2680054	-1	-1	-1	-1
ILMN_2745614	1	1	1	1
ILMN_1238542	-1	-1	-1	-1
ILMN_2516899	0	0	1	0
ILMN_2769285	1	1	1	1
ILMN_1231627	1	1	1	1
ILMN_1237736	0	0	1	0
ILMN_1215606	1	0	0	0
ILMN_1249694	0	0	1	0
ILMN_1244513	1	1	1	0
ILMN_2927924	0	1	1	0
ILMN_2779746	0	1	1	0
ILMN_3155190	0	1	1	0
ILMN_3126522	0	0	1	1
ILMN_2591781	1	1	1	0
ILMN_2519677	-1	-1	-1	0
ILMN_2767596	0	1	1	0
ILMN_2937261	0	-1	-1	-1
ILMN_1241333	0	0	0	-1
ILMN_1243507	-1	-1	-1	-1
ILMN_2649846	1	1	1	0
ILMN_2479370	0	0	0	1
ILMN_2629030	-1	-1	-1	-1
ILMN_2752940	0	0	-1	-1
ILMN_2699933	0	-1	-1	-1
ILMN_2849680	-1	-1	-1	-1
ILMN_2755008	1	1	1	1
ILMN_1240445	0	-1	-1	-1
ILMN_2718716	1	1	1	1
ILMN_3147112	1	1	1	0
ILMN_3143404	0	1	1	-1
ILMN_1258867	0	-1	-1	-1
ILMN_2593368	0	0	1	0
ILMN_3162431	0	0	1	0
ILMN_2607786	0	-1	-1	-1
ILMN_2742426	0	-1	-1	-1
ILMN_2624854	0	-1	-1	-1
ILMN_1236459	0	0	-1	-1
ILMN_2593416	0	0	-1	-1
ILMN_2595732	1	1	1	1
ILMN_1220482	-1	-1	0	0
ILMN_1255207	0	-1	-1	-1
ILMN_2703886	0	1	1	0
ILMN_1247066	-1	-1	-1	0
ILMN_1219466	0	-1	-1	-1
ILMN_2636536	1	1	1	1
ILMN_2691567	0	-1	-1	-1
ILMN_1228919	0	-1	-1	0
ILMN_2718974	-1	0	0	0
ILMN_2756023	-1	-1	-1	0
ILMN_1214531	0	-1	-1	-1
ILMN_1219447	-1	-1	-1	-1
ILMN_2650280	1	1	1	0
ILMN_2759285	0	0	1	0
ILMN_2706205	0	-1	-1	-1
ILMN_2923864	0	-1	-1	0
ILMN_1227596	-1	0	-1	-1
ILMN_2874104	0	0	0	-1
ILMN_2620959	0	0	1	1
ILMN_3001013	0	0	1	0
ILMN_1230162	-1	0	-1	0
ILMN_1258815	1	1	1	0
ILMN_2680128	1	1	1	0
ILMN_2809611	0	1	1	0
ILMN_2689138	0	0	0	1
ILMN_3050275	0	0	0	1
ILMN_2614912	0	-1	-1	-1
ILMN_1226650	0	0	0	-1
ILMN_2680533	0	0	-1	-1
ILMN_3161263	-1	-1	0	0
ILMN_2605575	0	0	-1	0
ILMN_2894984	-1	-1	-1	0
ILMN_3007862	0	-1	-1	-1
ILMN_2848273	0	-1	0	0
ILMN_2976211	-1	-1	-1	-1
ILMN_2431237	1	1	1	1
ILMN_1259503	1	0	0	-1
ILMN_2655184	0	0	-1	-1
ILMN_2663613	0	-1	-1	0
ILMN_2819951	0	0	1	0
ILMN_2817151	-1	-1	-1	0
ILMN_1214631	1	1	1	1
ILMN_2795698	0	-1	-1	-1
ILMN_1257060	-1	-1	-1	0
ILMN_1234471	1	1	0	0
ILMN_2948476	0	0	-1	0
ILMN_2764865	0	0	-1	0
ILMN_2974720	0	0	1	0
ILMN_1248304	0	-1	-1	0
ILMN_1243875	0	1	1	1
ILMN_2423789	-1	-1	-1	0
ILMN_2591777	1	1	1	0
ILMN_2620326	0	0	-1	-1
ILMN_1258500	0	0	0	-1
ILMN_2669189	-1	-1	-1	0
ILMN_2861259	0	-1	-1	-1
ILMN_1250865	1	1	1	1
ILMN_2834687	1	1	0	0
ILMN_1231293	0	-1	-1	0
ILMN_2638333	1	1	1	1
ILMN_2665681	1	0	0	0
ILMN_1220354	0	-1	-1	-1
ILMN_3001827	0	0	0	1
ILMN_2944185	0	-1	-1	-1
ILMN_2690575	0	-1	-1	-1
ILMN_2963792	-1	-1	-1	0
ILMN_2737940	0	-1	-1	0
ILMN_2751948	0	0	1	1
ILMN_2711442	0	0	-1	0
ILMN_2875475	0	-1	-1	0
ILMN_2893993	0	-1	-1	0
ILMN_1225348	-1	-1	-1	0
ILMN_2718266	1	1	1	1
ILMN_2597485	0	0	-1	-1
ILMN_1249670	0	0	1	1
ILMN_1216663	0	0	1	0
ILMN_3143633	1	1	1	0
ILMN_2612125	-1	0	-1	0
ILMN_1258696	0	-1	-1	-1
ILMN_1232404	0	-1	-1	0
ILMN_2892222	0	-1	-1	-1
ILMN_2748941	0	-1	-1	0
ILMN_2892904	-1	-1	-1	-1
ILMN_1260073	1	1	1	0
ILMN_1223317	1	1	1	1
ILMN_2879614	0	1	0	0
ILMN_2667369	1	1	1	1
ILMN_2627022	1	1	1	1
ILMN_2827607	0	0	-1	-1
ILMN_2894396	-1	-1	-1	0
ILMN_2768841	0	0	-1	-1
ILMN_2966386	1	1	1	1
ILMN_2589583	0	-1	-1	0
ILMN_2852624	0	0	-1	-1
ILMN_1221418	-1	-1	-1	0
ILMN_2742075	1	1	1	1
ILMN_2909782	-1	-1	-1	0
ILMN_2665715	0	-1	-1	-1
ILMN_2944646	0	1	1	0
ILMN_1238679	-1	-1	-1	0
ILMN_2699466	0	0	0	1
ILMN_2620106	0	0	-1	0
ILMN_2994108	-1	-1	0	0
ILMN_2751505	0	1	1	1
ILMN_1232514	1	1	1	1
ILMN_2696855	0	0	-1	0
ILMN_1222474	0	-1	-1	0
ILMN_1246560	1	1	1	1
ILMN_2519676	-1	-1	-1	0
ILMN_2667091	-1	-1	-1	-1
ILMN_1377921	0	0	0	1
ILMN_2802611	1	1	1	1
ILMN_2848071	0	0	-1	-1
ILMN_3138743	-1	-1	-1	0
ILMN_1226935	1	1	1	1
ILMN_2660815	0	-1	-1	0
ILMN_1234461	-1	-1	-1	0
ILMN_2795359	0	1	1	0
ILMN_2609948	0	-1	-1	-1
ILMN_1245757	0	0	1	0
ILMN_3150811	-1	-1	-1	0
ILMN_2633942	0	0	-1	-1
ILMN_1259180	1	0	0	0
ILMN_1249444	0	1	1	0
ILMN_2627733	-1	-1	-1	-1
ILMN_3163476	1	0	0	0
ILMN_2839145	-1	0	-1	0
ILMN_2653143	0	0	1	0
ILMN_1241970	1	1	1	1
ILMN_2664224	0	0	-1	-1
ILMN_2713305	0	0	-1	0
ILMN_2686700	0	-1	-1	-1
ILMN_1250421	1	1	1	0
ILMN_2642403	0	1	1	0
ILMN_1226126	-1	-1	-1	0
ILMN_2588610	-1	-1	-1	0
ILMN_2874278	0	-1	-1	-1
ILMN_2995370	0	0	-1	0
ILMN_1239185	-1	0	0	1
ILMN_1256089	0	0	1	0
ILMN_1236049	-1	-1	-1	0
ILMN_2672543	1	1	1	1
ILMN_2653617	0	0	1	0
ILMN_2956153	0	0	1	1
ILMN_1223313	0	-1	-1	-1
ILMN_2663576	0	-1	-1	0
ILMN_1251595	0	0	1	0
ILMN_2674281	0	1	0	1
ILMN_1215901	-1	0	0	0
ILMN_2736611	0	1	1	0
ILMN_1235050	0	0	0	-1
ILMN_2798129	0	0	0	1
ILMN_2633670	0	0	0	1
ILMN_2651019	0	-1	-1	0
ILMN_2914843	1	1	1	0
ILMN_1245813	-1	0	0	0
ILMN_2834915	1	1	1	0
ILMN_2701824	-1	0	-1	0
ILMN_1215212	1	1	1	1
ILMN_2999167	0	0	-1	-1
ILMN_2964560	0	0	0	1
ILMN_2473620	1	0	1	0
ILMN_1220430	0	0	-1	0
ILMN_2691832	0	-1	-1	-1
ILMN_2755730	0	0	1	0
ILMN_3138439	0	0	1	0
ILMN_2813484	1	1	1	1
ILMN_2627744	0	-1	-1	-1
ILMN_1236522	0	-1	-1	-1
ILMN_2758198	0	0	-1	-1
ILMN_2515601	0	-1	-1	-1
ILMN_2847115	1	1	1	0
ILMN_1218424	0	1	1	0
ILMN_1219915	0	0	-1	-1
ILMN_2965093	0	-1	-1	-1
ILMN_1228937	-1	-1	-1	0
ILMN_2628848	1	0	0	0
ILMN_1221920	-1	-1	-1	0
ILMN_1216597	1	1	1	1
ILMN_3159720	0	0	1	0
ILMN_1255190	0	0	-1	0
ILMN_2707227	0	0	-1	0
ILMN_2610981	0	0	1	0
ILMN_3005546	0	0	1	0
ILMN_2802643	0	0	-1	-1
ILMN_2614432	1	1	1	0
ILMN_1213805	0	0	0	1
ILMN_2615015	0	-1	-1	-1
ILMN_2621909	0	0	-1	0
ILMN_2887065	1	1	1	1
ILMN_3031099	1	1	1	0
ILMN_1220793	-1	-1	-1	0
ILMN_1228026	1	1	1	1
ILMN_1222609	0	-1	-1	-1
ILMN_1244991	-1	-1	-1	-1
ILMN_1235499	0	1	1	1
ILMN_2610798	0	0	1	0
ILMN_1227357	0	1	1	1
ILMN_3112143	0	0	0	-1
ILMN_2686029	0	-1	-1	-1
ILMN_2726055	0	-1	-1	-1
ILMN_2999439	0	0	1	0
ILMN_2701991	1	1	1	0
ILMN_2613399	0	0	1	0
ILMN_2939303	0	0	-1	-1
ILMN_2731444	0	0	-1	-1
ILMN_2625893	0	0	0	-1
ILMN_2833152	1	1	1	1
ILMN_2734484	-1	-1	-1	0
ILMN_1234901	0	0	-1	-1
ILMN_2868699	0	-1	-1	-1
ILMN_2861176	0	0	1	1
ILMN_2663920	0	0	-1	0
ILMN_2636443	-1	0	0	0
ILMN_3149143	-1	-1	-1	-1
ILMN_2751865	1	1	1	0
ILMN_2725414	0	0	1	1
ILMN_2440789	0	1	1	0
ILMN_2619861	0	-1	-1	-1
ILMN_2937542	0	0	-1	0
ILMN_2721385	1	1	1	0
ILMN_2832884	0	1	0	0
ILMN_2631994	-1	-1	0	0
ILMN_2725617	0	0	0	-1
ILMN_1243466	1	1	0	0
ILMN_2512191	0	-1	-1	-1
ILMN_3000236	1	1	0	1
ILMN_2723891	1	0	0	0
ILMN_2675064	0	0	1	0
ILMN_2895388	-1	-1	-1	-1
ILMN_2857114	0	1	1	0
ILMN_1224505	0	0	-1	0
ILMN_1254257	1	1	1	0
ILMN_2606973	0	-1	-1	0
ILMN_2932824	0	0	1	0
ILMN_2737374	1	1	1	1
ILMN_2912532	0	0	-1	-1
ILMN_1232280	0	0	-1	0
ILMN_2589790	1	1	1	0
ILMN_1253972	1	1	1	0
ILMN_2727318	-1	-1	-1	0
ILMN_1215647	-1	-1	-1	0
ILMN_2974601	-1	-1	-1	0
ILMN_2868013	0	0	-1	-1
ILMN_1216382	0	0	-1	-1
ILMN_2692942	0	0	1	0
ILMN_1232182	-1	-1	-1	0
ILMN_2640097	0	0	-1	-1
ILMN_2597868	0	0	1	1
ILMN_2705802	-1	0	0	0
ILMN_1221624	0	1	1	1
ILMN_2862418	0	0	1	0
ILMN_2604922	-1	-1	0	0
ILMN_3082313	0	0	0	-1
ILMN_3146196	0	0	-1	0
ILMN_3106819	0	0	1	0
ILMN_2746075	0	0	1	0
ILMN_2761188	0	1	1	0
ILMN_2646625	1	1	1	0
ILMN_1251301	0	0	-1	-1
ILMN_2942276	-1	0	0	0
ILMN_2835461	-1	-1	-1	-1
ILMN_2710784	0	0	-1	-1
ILMN_2678521	1	1	1	0
ILMN_2746475	0	-1	-1	-1
ILMN_1228850	1	1	1	0
ILMN_2420366	0	0	1	0
ILMN_2823778	0	-1	-1	-1
ILMN_1250576	1	0	0	0
ILMN_1242248	-1	-1	-1	0
ILMN_2694038	0	0	-1	-1
ILMN_2674221	0	-1	-1	-1
ILMN_2632187	-1	-1	-1	0
ILMN_1227403	-1	-1	-1	0
ILMN_1224155	0	0	-1	-1
ILMN_2454307	0	-1	-1	0
ILMN_2638349	0	0	-1	-1
ILMN_2939702	0	0	0	-1
ILMN_2687204	0	0	-1	0
ILMN_2623064	0	0	1	1
ILMN_2693858	0	-1	-1	0
ILMN_2603834	0	-1	-1	-1
ILMN_2634264	1	1	1	0
ILMN_1244188	0	1	1	1
ILMN_2634970	1	1	0	0
ILMN_3104462	1	1	1	0
ILMN_2972292	-1	-1	-1	-1
ILMN_2832675	0	-1	-1	-1
ILMN_1238509	-1	-1	-1	0
ILMN_2946726	0	0	1	0
ILMN_2758695	0	0	1	0
ILMN_2637784	-1	-1	-1	0
ILMN_1234241	1	1	1	1
ILMN_2476885	0	0	-1	0
ILMN_2622605	0	-1	-1	-1
ILMN_2623644	0	-1	0	0
ILMN_2852034	0	0	1	0
ILMN_2639819	0	1	1	0
ILMN_2798674	0	0	1	0
ILMN_2607892	0	0	-1	0
ILMN_1250815	1	1	1	1
ILMN_2701875	1	0	0	1
ILMN_2907560	-1	-1	-1	0
ILMN_2608016	0	-1	-1	-1
ILMN_2471634	0	0	1	1
ILMN_2884646	0	0	0	-1
ILMN_2889313	0	0	1	0
ILMN_2700334	0	-1	-1	-1
ILMN_1228359	0	0	1	1
ILMN_2948971	0	1	1	1
ILMN_1231035	0	1	1	0
ILMN_2960407	0	-1	-1	-1
ILMN_1213426	0	-1	-1	0
ILMN_2651359	0	0	0	1
ILMN_2710538	0	0	-1	0
ILMN_2769393	-1	-1	-1	0
ILMN_2666312	0	0	0	1
ILMN_2641678	0	0	-1	-1
ILMN_2935870	1	1	0	0
ILMN_3154409	0	1	1	1
ILMN_1245425	1	1	1	0
ILMN_2780316	0	0	-1	0
ILMN_1251449	0	0	-1	-1
ILMN_2833378	0	-1	-1	0
ILMN_3156010	0	1	1	1
ILMN_1257503	1	1	1	0
ILMN_2833376	0	-1	-1	0
ILMN_2963223	0	0	-1	-1
ILMN_1218761	-1	-1	-1	-1
ILMN_1217927	0	0	1	0
ILMN_2643032	1	0	0	0
ILMN_2601884	1	1	1	1
ILMN_2987339	1	1	1	0
ILMN_1235366	1	0	-1	-1
ILMN_2721357	-1	-1	-1	0
ILMN_3160369	0	0	1	0
ILMN_2636403	1	1	1	0
ILMN_2925947	0	-1	-1	-1
ILMN_2658566	1	1	1	1
ILMN_2927565	0	0	-1	0
ILMN_2750284	0	-1	-1	-1
ILMN_3161612	1	1	1	1
ILMN_2712557	-1	0	0	-1
ILMN_2757870	1	1	1	0
ILMN_2778655	1	1	1	1
ILMN_2632778	0	-1	-1	0
ILMN_1225918	-1	0	-1	0
ILMN_1215120	0	-1	-1	0
ILMN_1220640	0	1	1	1
ILMN_1258578	-1	-1	-1	0
ILMN_1252202	1	1	1	0
ILMN_2753183	0	-1	-1	-1
ILMN_1216116	-1	-1	-1	-1
ILMN_2694962	-1	0	-1	0
ILMN_2659143	0	0	0	1
ILMN_2718861	-1	-1	-1	0
ILMN_1254386	-1	-1	-1	0
ILMN_2708906	0	-1	0	1
ILMN_2739965	0	1	1	0
ILMN_2732145	1	0	0	0
ILMN_1218390	1	0	0	0
ILMN_2769065	0	0	0	-1
ILMN_1225552	0	0	-1	0
ILMN_2876554	1	1	1	1
ILMN_2743642	1	1	1	1
ILMN_1218075	0	0	0	1
ILMN_2861787	0	0	1	0
ILMN_3066763	0	0	1	1
ILMN_3108783	1	0	0	0
ILMN_2725198	0	0	0	1
ILMN_1240252	0	0	-1	0
ILMN_1232600	0	0	1	-1
ILMN_2595283	1	1	1	0
ILMN_2591632	-1	-1	-1	0
ILMN_2661367	0	1	1	0
ILMN_2595395	0	1	0	0
ILMN_1257666	-1	-1	0	0
ILMN_2763459	-1	-1	-1	-1
ILMN_2627179	-1	-1	-1	-1
ILMN_2683528	0	0	0	1
ILMN_2694153	0	0	1	0
ILMN_2802168	0	0	1	0
ILMN_2795412	1	1	1	1
ILMN_2742160	0	1	1	0
ILMN_1257428	0	-1	-1	-1
ILMN_1215096	0	-1	-1	-1
ILMN_2795317	0	0	0	-1
ILMN_2746425	-1	-1	-1	-1
ILMN_2984935	0	1	1	1
ILMN_2697552	1	1	1	0
ILMN_2641301	0	1	1	0
ILMN_2824593	0	0	1	0
ILMN_2936199	-1	-1	0	0
ILMN_3112922	-1	-1	-1	0
ILMN_1231952	0	0	-1	-1
ILMN_3076439	0	0	0	-1
ILMN_3001650	0	0	-1	-1
ILMN_3052390	-1	0	-1	0
ILMN_2642339	0	0	0	-1
ILMN_2797725	0	0	0	-1
ILMN_2773485	0	0	-1	-1
ILMN_3158509	1	1	0	-1
ILMN_3002181	0	-1	-1	0
ILMN_2668696	1	1	1	1
ILMN_2621643	1	1	1	0
ILMN_2603837	0	-1	-1	-1
ILMN_2620729	0	0	1	0
ILMN_2719069	0	-1	-1	-1
ILMN_2741236	0	0	-1	-1
ILMN_2636285	0	-1	-1	-1
ILMN_2720813	1	1	1	0
ILMN_2622354	1	0	0	0
ILMN_3072427	1	1	1	1
ILMN_2652757	0	-1	-1	-1
ILMN_1238919	0	0	1	0
ILMN_2821092	0	1	1	0
ILMN_2680937	-1	-1	-1	0
ILMN_2634389	0	0	-1	0
ILMN_2700885	1	0	-1	-1
ILMN_2617625	0	0	-1	-1
ILMN_2704749	0	0	0	-1
ILMN_2652936	0	0	1	1
ILMN_1224768	0	0	1	0
ILMN_2662926	1	1	1	1
ILMN_1254157	0	1	1	0
ILMN_1229716	0	0	-1	1
ILMN_1247302	-1	-1	-1	-1
ILMN_1256219	1	1	1	1
ILMN_1220234	1	0	0	0
ILMN_1230765	-1	0	0	0
ILMN_2945238	1	1	1	0
ILMN_2728538	0	-1	-1	0
ILMN_2750089	0	0	-1	-1
ILMN_2934533	1	1	0	0
ILMN_3079257	0	0	0	-1
ILMN_1240074	0	-1	0	0
ILMN_2744693	0	0	1	0
ILMN_1229741	1	1	1	1
ILMN_1230318	0	-1	-1	-1
ILMN_2723931	-1	-1	-1	0
ILMN_2960114	0	0	0	-1
ILMN_2815450	0	1	0	1
ILMN_2669128	0	0	-1	0
ILMN_2814350	0	-1	-1	0
ILMN_1257501	0	0	-1	-1
ILMN_2999627	1	1	1	1
ILMN_2697433	0	0	-1	0
ILMN_3160137	0	0	0	-1
ILMN_2943319	0	0	-1	0
ILMN_2740494	-1	-1	-1	0
ILMN_1221105	0	-1	0	-1
ILMN_2628053	1	1	1	0
ILMN_2936671	0	1	1	1
ILMN_1236610	0	0	1	1
ILMN_3060168	0	0	-1	0
ILMN_2595973	1	1	1	1
ILMN_2681776	0	0	1	0
ILMN_2599130	-1	-1	-1	-1
ILMN_2959974	-1	0	0	0
ILMN_2718638	0	0	-1	-1
ILMN_2977558	-1	-1	-1	0
ILMN_1238246	0	1	1	0
ILMN_1245984	0	0	-1	0
ILMN_2648937	1	0	1	0
ILMN_2632964	0	0	1	0
ILMN_2534090	0	0	-1	0
ILMN_1217599	0	0	1	0
ILMN_2657685	1	1	1	0
ILMN_3016099	-1	-1	0	0
ILMN_2943477	-1	0	-1	0
ILMN_2622856	0	0	-1	-1
ILMN_1226195	0	1	1	0
ILMN_2825080	0	0	0	1
ILMN_2670778	0	-1	-1	-1
ILMN_2767227	-1	-1	-1	0
ILMN_2965526	0	0	1	0
ILMN_2781353	0	0	-1	-1
ILMN_1236411	0	1	1	0
ILMN_2590860	0	0	1	0
ILMN_1217153	1	1	1	1
ILMN_2430275	0	1	1	0
ILMN_2739027	0	-1	-1	-1
ILMN_2749556	0	0	0	1
ILMN_3009951	0	0	-1	0
ILMN_2598571	0	-1	-1	-1
ILMN_2964986	0	1	0	0
ILMN_2798400	0	1	0	1
ILMN_2700448	-1	0	0	0
ILMN_2960108	0	0	-1	-1
ILMN_2659426	0	0	0	1
ILMN_2707043	0	-1	-1	-1
ILMN_1251300	1	0	0	-1
ILMN_2594926	0	0	-1	-1
ILMN_1259277	1	1	1	1
ILMN_2733026	0	0	-1	0
ILMN_1238654	0	0	1	0
ILMN_1242772	0	0	-1	0
ILMN_2904686	0	0	0	-1
ILMN_2813487	0	1	1	0
ILMN_1233905	1	1	0	0
ILMN_2874443	0	0	-1	0
ILMN_2417316	0	1	0	1
ILMN_2678637	0	1	1	1
ILMN_2747501	1	1	1	0
ILMN_2794051	-1	0	0	0
ILMN_2681622	0	-1	-1	-1
ILMN_2644950	-1	-1	-1	-1
ILMN_2506528	0	1	1	0
ILMN_2747744	0	1	1	0
ILMN_2761594	0	1	1	1
ILMN_2724545	0	-1	-1	-1
ILMN_2508745	-1	-1	-1	-1
ILMN_2752234	-1	-1	0	0
ILMN_2718132	1	0	1	0
ILMN_3152079	0	0	-1	-1
ILMN_2994779	0	0	-1	-1
ILMN_2964785	-1	0	-1	0
ILMN_2697918	-1	-1	-1	0
ILMN_2682503	0	0	-1	0
ILMN_2645737	0	0	-1	0
ILMN_2791578	0	0	-1	0
ILMN_2824599	0	-1	-1	0
ILMN_2772070	0	1	0	0
ILMN_2681123	0	-1	-1	-1
ILMN_2698107	1	1	1	1
ILMN_1237034	0	0	-1	0
ILMN_2811705	0	0	-1	0
ILMN_1257332	0	0	-1	0
ILMN_3002875	0	1	0	0
ILMN_2590917	1	1	1	0
ILMN_2800859	0	1	1	0
ILMN_2655024	1	1	0	0
ILMN_2671572	1	1	1	1
ILMN_2590015	0	0	-1	0
ILMN_1253355	0	0	-1	0
ILMN_2681186	0	0	-1	0
ILMN_2698430	1	0	0	0
ILMN_2595408	0	0	0	1
ILMN_2853409	-1	0	-1	0
ILMN_2631518	0	0	-1	-1
ILMN_1227212	-1	-1	0	0
ILMN_2712873	0	-1	-1	-1
ILMN_3054914	1	0	0	0
ILMN_1226280	0	1	1	1
ILMN_1252761	0	0	1	0
ILMN_2930203	0	0	0	-1
ILMN_2980371	0	0	0	-1
ILMN_2609762	1	1	0	1
ILMN_2645780	0	0	-1	0
ILMN_2438078	0	0	-1	0
ILMN_1259132	-1	-1	-1	0
ILMN_2678773	0	1	1	0
ILMN_2792601	1	1	0	1
ILMN_2734712	0	-1	0	0
ILMN_2701582	0	-1	-1	0
ILMN_2517060	-1	-1	-1	0
ILMN_2702903	0	0	-1	-1
ILMN_2639397	0	0	-1	-1
ILMN_1235842	1	0	0	0
ILMN_2624647	0	0	-1	0
ILMN_2628258	0	0	1	0
ILMN_2857957	0	0	0	-1
ILMN_2736360	0	0	0	1
ILMN_2777282	0	0	0	1
ILMN_3162407	1	1	0	0
ILMN_2732601	0	0	1	1
ILMN_2623886	0	-1	0	0
ILMN_2600443	0	0	0	-1
ILMN_2761008	-1	-1	-1	0
ILMN_2777655	0	0	-1	0
ILMN_2675268	0	0	1	1
ILMN_2589814	0	0	0	-1
ILMN_2745741	0	0	1	1
ILMN_1217329	0	1	1	0
ILMN_2618696	0	-1	-1	0
ILMN_2607951	0	0	-1	-1
ILMN_2732419	0	1	0	0
ILMN_1218226	1	1	0	0
ILMN_2698259	0	0	-1	-1
ILMN_2875169	0	0	1	1
ILMN_2710419	0	0	1	1
ILMN_2806996	0	0	0	1
ILMN_2711615	0	1	1	0
ILMN_2714031	1	1	1	1
ILMN_1251682	1	1	1	0
ILMN_1239077	1	1	1	1
ILMN_2637180	0	0	-1	-1
ILMN_2966632	1	0	0	-1
ILMN_1237197	0	1	1	0
ILMN_1250947	0	1	1	1
ILMN_2719650	0	0	-1	0
ILMN_2750912	-1	-1	-1	-1
ILMN_2974480	0	0	1	0
ILMN_2999447	0	0	0	1
ILMN_1228907	1	0	0	-1
ILMN_2957036	0	1	1	0
ILMN_1226528	-1	-1	-1	-1
ILMN_1231939	0	0	-1	0
ILMN_1236601	0	0	-1	0
ILMN_2617005	-1	-1	-1	-1
ILMN_2862619	0	0	-1	0
ILMN_2811240	-1	-1	-1	-1
ILMN_2737480	0	-1	-1	-1
ILMN_1237371	0	0	-1	0
ILMN_2775751	0	0	-1	0
ILMN_1219169	-1	-1	-1	0
ILMN_2883392	0	0	1	1
ILMN_2850077	0	-1	-1	-1
ILMN_2750047	0	0	1	1
ILMN_2939367	0	0	1	0
ILMN_1213483	0	0	0	1
ILMN_2710811	0	0	-1	-1
ILMN_2898135	0	0	1	0
ILMN_3001452	0	1	0	0
ILMN_1226366	-1	-1	-1	-1
ILMN_1256633	0	1	1	0
ILMN_1260033	1	1	1	0
ILMN_2623735	0	0	-1	0
ILMN_2799590	0	0	-1	-1
ILMN_1256699	-1	0	-1	0
ILMN_2998313	0	1	1	1
ILMN_2528345	0	0	-1	0
ILMN_2857580	0	0	-1	0
ILMN_2690256	0	0	0	1
ILMN_1220440	-1	-1	-1	0
ILMN_2833441	1	1	1	0
ILMN_2670542	1	1	1	0
ILMN_1231567	0	0	-1	-1
ILMN_2731024	1	-1	-1	-1
ILMN_2978838	0	0	1	1
ILMN_2698494	0	0	0	-1
ILMN_3162202	0	0	-1	0
ILMN_1245609	0	-1	-1	0
ILMN_2789651	1	1	1	0
ILMN_2812824	0	0	0	-1
ILMN_2830333	1	1	1	1
ILMN_2620913	-1	-1	-1	0
ILMN_1230039	-1	-1	-1	1
ILMN_2781602	0	0	1	0
ILMN_2604904	0	0	-1	-1
ILMN_2592266	-1	-1	0	-1
ILMN_1235196	1	1	1	1
ILMN_1258035	1	0	0	1
ILMN_3121255	0	0	-1	0
ILMN_1246725	-1	-1	-1	0
ILMN_2479290	1	1	1	1
ILMN_2717374	0	0	1	0
ILMN_2639527	0	1	0	0
ILMN_2680398	0	0	1	0
ILMN_1232621	0	-1	-1	0
ILMN_2666406	0	1	1	0
ILMN_3108328	0	-1	-1	0
ILMN_2682307	0	0	-1	0
ILMN_3160568	0	0	1	0
ILMN_2599834	1	0	1	0
ILMN_3001824	0	0	0	1
ILMN_2727799	0	0	1	0
ILMN_1235979	1	1	1	0
ILMN_2937674	-1	0	0	0
ILMN_2731989	1	1	1	0
ILMN_2893081	1	1	1	1
ILMN_3117483	0	0	1	0
ILMN_2998395	-1	-1	-1	0
ILMN_1226978	0	0	-1	-1
ILMN_2604029	0	1	1	0
ILMN_2488846	-1	-1	-1	-1
ILMN_1258965	0	0	1	0
ILMN_3009579	0	0	-1	0
ILMN_2681057	0	0	1	0
ILMN_1257163	1	1	1	0
ILMN_1254523	0	0	0	-1
ILMN_3018017	0	0	-1	0
ILMN_2679770	-1	0	0	-1
ILMN_2630710	0	0	1	0
ILMN_2645719	-1	-1	0	0
ILMN_1250278	0	0	1	0
ILMN_1257624	0	0	-1	-1
ILMN_2443129	0	0	-1	0
ILMN_3041839	0	0	0	-1
ILMN_1233630	0	-1	0	0
ILMN_2865558	-1	0	0	0
ILMN_2591066	0	-1	-1	-1
ILMN_2734855	0	0	-1	-1
ILMN_2908406	0	0	-1	-1
ILMN_2754985	0	0	-1	0
ILMN_1254380	0	0	1	0
ILMN_2734283	0	-1	-1	-1
ILMN_2833936	0	-1	-1	-1
ILMN_2733887	1	1	0	1
ILMN_2688135	0	1	1	0
ILMN_2754027	0	-1	-1	0
ILMN_1236788	0	0	0	-1
ILMN_2756686	0	0	-1	0
ILMN_3010109	0	-1	-1	-1
ILMN_2669912	0	1	1	0
ILMN_1256563	0	0	0	1
ILMN_1221274	0	-1	-1	0
ILMN_2445021	0	1	1	0
ILMN_2420070	-1	-1	-1	-1
ILMN_1254307	1	0	1	0
ILMN_2722650	0	0	1	0
ILMN_2786764	0	0	1	0
ILMN_2844316	0	1	1	0
ILMN_2682362	0	-1	-1	0
ILMN_2602837	0	-1	-1	-1
ILMN_2833606	0	1	1	1
ILMN_3008406	1	1	1	0
ILMN_2728539	0	-1	-1	-1
ILMN_2652077	0	1	0	0
ILMN_2605212	0	0	1	0
ILMN_2689560	-1	-1	-1	0
ILMN_1247221	0	0	-1	-1
ILMN_2764819	0	1	1	0
ILMN_2934534	0	0	0	-1
ILMN_2723338	-1	-1	-1	0
ILMN_2484527	0	0	-1	-1
ILMN_2676615	-1	-1	-1	0
ILMN_1213872	0	-1	-1	-1
ILMN_1244836	0	0	0	1
ILMN_1253773	0	0	-1	-1
ILMN_2684279	0	1	1	1
ILMN_1224427	-1	-1	-1	-1
ILMN_1240165	0	-1	-1	-1
ILMN_2769064	0	0	0	-1
ILMN_1243722	-1	-1	-1	0
ILMN_2918032	0	0	-1	0
ILMN_2595846	0	1	1	0
ILMN_2867427	-1	-1	-1	0
ILMN_1234552	1	0	-1	-1
ILMN_2620695	-1	0	0	1
ILMN_2761046	1	1	1	1
ILMN_2921698	0	0	0	-1
ILMN_2666438	-1	-1	-1	-1
ILMN_1255766	1	1	1	0
ILMN_2689581	0	0	-1	-1
ILMN_1214634	0	0	-1	0
ILMN_2976601	0	0	1	0
ILMN_2918155	0	0	0	-1
ILMN_2595612	0	-1	0	-1
ILMN_2722623	0	1	1	0
ILMN_3001946	0	1	1	0
ILMN_2631161	0	1	1	1
ILMN_2651126	0	0	1	0
ILMN_1231625	0	0	-1	-1
ILMN_2820213	-1	0	0	0
ILMN_2760800	0	0	0	1
ILMN_2988299	1	1	1	0
ILMN_2674643	1	1	0	-1
ILMN_2631143	-1	-1	-1	0
ILMN_1213117	1	0	0	0
ILMN_1222356	-1	0	0	0
ILMN_1227412	1	1	0	0
ILMN_2908780	0	0	1	0
ILMN_2663741	-1	-1	-1	-1
ILMN_2964473	1	0	0	0
ILMN_2991912	-1	0	0	0
ILMN_1230991	0	0	0	-1
ILMN_2870522	0	0	-1	0
ILMN_2501267	1	1	1	1
ILMN_1221292	0	0	-1	0
ILMN_2776764	0	1	1	0
ILMN_2661971	0	-1	-1	-1
ILMN_2600309	0	0	0	-1
ILMN_2602185	-1	-1	-1	-1
ILMN_2680781	0	0	1	1
ILMN_2687745	1	1	1	0
ILMN_2680876	-1	0	0	0
ILMN_2602204	1	1	1	1
ILMN_1256257	0	1	1	0
ILMN_2724235	1	1	0	0
ILMN_1250469	-1	-1	-1	0
ILMN_2920736	-1	-1	-1	-1
ILMN_1229964	0	0	-1	0
ILMN_3109360	1	1	1	0
ILMN_1228453	1	0	0	0
ILMN_2619491	0	1	0	0
ILMN_1234672	0	-1	-1	0
ILMN_2832524	0	-1	-1	-1
ILMN_1228374	0	-1	-1	0
ILMN_2683831	1	0	0	0
ILMN_2598972	0	0	0	-1
ILMN_2798402	0	1	0	1
ILMN_1221007	-1	-1	-1	0
ILMN_2866185	0	0	1	1
ILMN_2949021	0	1	1	1
ILMN_2640927	0	0	1	0
ILMN_2908546	0	0	1	0
ILMN_1244460	1	0	1	1
ILMN_2680086	0	0	1	0
ILMN_2589792	0	0	1	0
ILMN_2655721	0	1	0	0
ILMN_2639296	0	0	1	0
ILMN_2711570	-1	0	-1	0
ILMN_3150233	0	-1	-1	0
ILMN_2604713	1	1	1	1
ILMN_2853658	0	1	1	1
ILMN_2612117	0	0	-1	-1
ILMN_2793442	0	0	1	0
ILMN_2656871	0	0	-1	0
ILMN_3149024	0	0	1	0
ILMN_2793329	1	0	0	0
ILMN_2896944	-1	-1	-1	-1
ILMN_2635167	-1	0	0	0
ILMN_2973928	-1	-1	-1	0
ILMN_2786763	1	1	1	0
ILMN_2975041	-1	0	0	0
ILMN_2426853	0	1	1	0
ILMN_2752618	0	1	0	0
ILMN_2637953	0	0	-1	0
ILMN_2700292	0	1	1	0
ILMN_2701855	0	0	0	-1
ILMN_2603568	0	1	1	1
ILMN_2718791	-1	-1	-1	0
ILMN_2974117	0	0	1	0
ILMN_2740859	1	1	1	0
ILMN_2623480	-1	0	0	0
ILMN_2653725	0	0	1	1
ILMN_2669015	0	0	1	1
ILMN_2621472	0	1	1	0
ILMN_1217943	0	0	-1	0
ILMN_1230411	-1	-1	-1	-1
ILMN_2655677	0	0	0	-1
ILMN_2934532	0	0	0	-1
ILMN_2862760	0	0	-1	-1
ILMN_2813390	-1	-1	0	0
ILMN_1252649	0	0	-1	0
ILMN_1224291	1	0	0	1
ILMN_2695306	0	0	-1	0
ILMN_1258601	0	0	-1	0
ILMN_2616274	0	0	1	0
ILMN_2621471	0	1	1	0
ILMN_2768831	0	0	1	0
ILMN_2920708	0	1	1	0
ILMN_2870696	0	1	1	0
ILMN_1247220	-1	-1	-1	-1
ILMN_1250766	-1	-1	-1	0
ILMN_2735350	1	0	0	1
ILMN_2602011	0	1	0	0
ILMN_2660803	1	0	0	0
ILMN_1234812	1	1	1	1
ILMN_1259215	0	1	1	1
ILMN_2744758	1	1	1	0
ILMN_3128784	-1	0	0	0
ILMN_2472504	1	0	0	-1
ILMN_2944576	0	0	-1	0
ILMN_2650040	0	0	1	0
ILMN_2771956	0	0	1	1
ILMN_2725402	0	-1	-1	-1
ILMN_2613841	0	0	1	0
ILMN_1247468	0	1	1	0
ILMN_2744603	0	-1	-1	-1
ILMN_1241142	0	0	-1	0
ILMN_2970532	-1	-1	-1	-1
ILMN_2626453	0	0	0	-1
ILMN_2628681	1	0	0	-1
ILMN_2961216	0	-1	-1	1
ILMN_2776899	1	0	0	0
ILMN_2741096	0	0	1	0
ILMN_2730003	1	1	1	0
ILMN_2927225	0	0	-1	0
ILMN_2424299	0	1	1	1
ILMN_2588249	1	1	1	1
ILMN_2668001	0	1	1	0
ILMN_1241137	0	0	-1	0
ILMN_1232667	0	1	1	1
ILMN_2759770	0	0	1	0
ILMN_3030340	0	0	1	0
ILMN_2616215	0	0	-1	0
ILMN_2614895	0	0	0	1
ILMN_1217849	0	0	1	1
ILMN_1255479	0	0	0	1
ILMN_2718217	0	1	1	1
ILMN_2956448	1	0	1	1
ILMN_2620583	-1	-1	-1	0
ILMN_2993711	0	0	1	0
ILMN_3128907	0	0	1	0
ILMN_2642349	1	1	1	1
ILMN_1216231	1	0	1	0
ILMN_2721809	0	1	1	1
ILMN_2525423	0	0	-1	-1
ILMN_1216919	0	0	-1	0
ILMN_2837888	1	0	1	0
ILMN_2742068	1	1	1	0
ILMN_1216493	0	0	0	-1
ILMN_2630769	0	1	1	0
ILMN_1226851	1	0	0	0
ILMN_1234301	0	0	-1	0
ILMN_2769089	0	0	0	1
ILMN_1216300	1	1	1	1
ILMN_2837816	0	-1	-1	-1
ILMN_2985282	1	1	1	0
ILMN_2646138	0	0	1	0
ILMN_2944366	1	1	1	0
ILMN_1218266	-1	-1	-1	0
ILMN_3162476	0	1	1	0
ILMN_1239742	0	1	1	0
ILMN_2740348	-1	-1	-1	0
ILMN_2939652	0	0	-1	-1
ILMN_1245115	0	0	0	-1
ILMN_2868280	0	0	-1	-1
ILMN_2617112	0	0	-1	0
ILMN_3143557	0	-1	-1	0
ILMN_2687156	0	0	-1	-1
ILMN_1227763	0	0	-1	-1
ILMN_3126697	1	1	1	1
ILMN_3145415	-1	-1	-1	0
ILMN_2899591	0	1	0	1
ILMN_1230244	0	0	1	0
ILMN_2673566	0	-1	-1	-1
ILMN_2659160	-1	-1	-1	0
ILMN_1222917	1	1	1	0
ILMN_2903484	0	0	1	0
ILMN_2644092	1	1	1	0
ILMN_1248368	0	0	1	0
ILMN_1239055	0	1	1	0
ILMN_2735413	0	0	0	-1
ILMN_3002011	0	0	1	0
ILMN_2896229	-1	0	0	0
ILMN_1252210	0	0	-1	0
ILMN_2689187	-1	-1	-1	0
ILMN_1235255	0	0	-1	0
ILMN_2464381	0	0	1	0
ILMN_2629856	0	0	1	0
ILMN_2422333	0	0	0	-1
ILMN_2768926	0	1	1	0
ILMN_2888786	0	0	1	1
ILMN_1228762	0	-1	-1	0
ILMN_2791811	-1	-1	0	0
ILMN_2705097	0	0	1	0
ILMN_2875915	0	0	1	1
ILMN_2813830	0	-1	-1	0
ILMN_2739760	-1	-1	-1	1
ILMN_1226515	0	-1	-1	0
ILMN_2605329	0	0	0	-1
ILMN_2699556	-1	-1	-1	0
ILMN_1213456	0	0	0	-1
ILMN_2684307	0	0	-1	-1
ILMN_3160792	0	1	1	0
ILMN_2717996	1	0	0	0
ILMN_2871249	-1	-1	-1	0
ILMN_2932359	0	-1	-1	0
ILMN_1219231	0	0	-1	0
ILMN_1241535	1	1	1	0
ILMN_2987844	0	0	-1	0
ILMN_1246841	1	1	1	0
ILMN_2967294	0	0	-1	-1
ILMN_2910596	0	0	0	1
ILMN_2745993	0	0	-1	-1
ILMN_1252335	1	0	0	0
ILMN_2838645	0	1	1	1
ILMN_2975718	-1	-1	-1	0
ILMN_2519313	-1	-1	-1	-1
ILMN_3116570	1	0	0	-1
ILMN_2700408	0	0	-1	-1
ILMN_1220353	0	0	-1	0
ILMN_2657694	0	0	0	-1
ILMN_2591342	0	0	-1	-1
ILMN_2932964	0	0	1	1
ILMN_2953700	1	1	1	1
ILMN_2679723	0	-1	-1	0
ILMN_2940358	1	1	1	0
ILMN_2658208	0	-1	-1	0
ILMN_3156058	0	0	-1	-1
ILMN_2777217	0	1	1	0
ILMN_2618461	0	0	-1	-1
ILMN_2631948	0	0	-1	-1
ILMN_1259322	0	0	1	0
ILMN_3147135	0	0	-1	-1
ILMN_2717199	0	0	-1	0
ILMN_2953677	0	-1	-1	0
ILMN_2870950	0	0	-1	-1
ILMN_3158919	-1	-1	-1	0
ILMN_2795520	1	1	1	1
ILMN_3154849	0	-1	-1	0
ILMN_1231164	0	1	1	0
ILMN_2630767	0	1	1	0
ILMN_3160592	0	0	-1	0
ILMN_2759108	0	-1	-1	-1
ILMN_2589412	1	0	1	0
ILMN_2634283	0	-1	-1	0
ILMN_2925558	0	1	1	0
ILMN_3104025	0	-1	-1	0
ILMN_1216748	-1	-1	-1	-1
ILMN_2790636	0	1	0	0
ILMN_2654664	1	0	0	-1
ILMN_1239729	0	-1	-1	0
ILMN_2791272	1	1	0	0
ILMN_1258501	0	-1	-1	-1
ILMN_2630772	0	0	0	1
ILMN_2651781	0	0	0	-1
ILMN_2748361	1	1	0	0
ILMN_2959748	0	0	-1	-1
ILMN_2639662	0	0	0	1
ILMN_3141993	-1	-1	-1	0
ILMN_2671601	1	1	1	1
ILMN_1226069	-1	-1	0	0
ILMN_2816876	0	0	0	-1
ILMN_2780352	0	0	-1	0
ILMN_2686721	0	1	1	0
ILMN_1226372	0	1	1	0
ILMN_1224923	1	0	0	0
ILMN_2605694	0	0	0	1
ILMN_1241236	-1	-1	-1	-1
ILMN_2696575	0	0	-1	0
ILMN_2668114	0	0	1	0
ILMN_2834728	-1	-1	-1	0
ILMN_1247071	0	0	0	-1
ILMN_2635606	0	0	-1	0
ILMN_1224093	-1	-1	-1	0
ILMN_1247947	0	0	-1	-1
ILMN_1248907	0	1	0	0
ILMN_2749686	0	0	-1	0
ILMN_3104349	0	1	1	0
ILMN_2501929	0	0	-1	-1
ILMN_1256673	0	0	0	-1
ILMN_2509139	0	0	1	1
ILMN_3146362	-1	0	0	0
ILMN_1226228	0	0	1	0
ILMN_2514377	0	0	-1	0
ILMN_1234112	0	0	-1	0
ILMN_2631144	0	0	1	0
ILMN_2593578	-1	0	0	0
ILMN_1227218	0	-1	-1	0
ILMN_1249978	1	0	0	0
ILMN_2664628	0	1	1	1
ILMN_2659229	0	-1	-1	-1
ILMN_2718600	0	0	1	0
ILMN_3091288	0	1	1	1
ILMN_2692853	0	0	-1	0
ILMN_3084954	0	0	1	0
ILMN_2981821	0	0	-1	0
ILMN_2589893	0	1	1	0
ILMN_2900431	0	1	0	0
ILMN_1260050	1	1	1	0
ILMN_2881263	0	0	-1	-1
ILMN_1238289	0	0	1	0
ILMN_1238221	0	-1	-1	0
ILMN_1244059	0	-1	-1	0
ILMN_2652572	-1	0	-1	0
ILMN_1249864	1	1	1	0
ILMN_2884098	0	1	1	0
ILMN_2759289	0	0	1	0
ILMN_2835287	-1	-1	-1	-1
ILMN_2694179	0	0	1	1
ILMN_2790512	0	1	1	0
ILMN_1217043	1	0	0	0
ILMN_2719498	1	1	1	0
ILMN_2613546	0	-1	-1	0
ILMN_1247653	1	0	-1	1
ILMN_1221199	-1	-1	-1	0
ILMN_1221048	0	0	0	1
ILMN_1239857	0	1	0	1
ILMN_1241270	-1	-1	0	0
ILMN_2652500	1	1	1	1
ILMN_1250750	0	0	0	1
ILMN_2994380	0	0	-1	0
ILMN_2601441	0	0	1	0
ILMN_1242852	1	1	1	0
ILMN_2681516	0	0	1	0
ILMN_3163063	0	0	0	1
ILMN_2735996	0	0	0	1
ILMN_2628175	0	-1	-1	0
ILMN_3143069	0	0	1	0
ILMN_2789650	0	1	1	0
ILMN_3161066	0	0	-1	-1
ILMN_1215550	-1	-1	-1	0
ILMN_2919786	0	1	1	1
ILMN_2834370	0	-1	-1	0
ILMN_2761720	0	0	1	0
ILMN_2644587	0	0	1	0
ILMN_1247207	1	1	1	0
ILMN_2660175	0	0	0	1
ILMN_2904961	0	0	1	1
ILMN_2846368	0	0	1	1
ILMN_2610954	-1	0	0	0
ILMN_1253155	0	0	1	0
ILMN_2598892	0	0	-1	-1
ILMN_2815337	1	0	0	0
ILMN_3116560	1	1	1	1
ILMN_1214793	-1	0	0	0
ILMN_2424605	0	0	-1	-1
ILMN_2792362	1	1	1	1
ILMN_2795022	0	0	-1	0
ILMN_2923615	0	0	-1	0
ILMN_2769680	0	0	0	-1
ILMN_1229091	0	-1	0	0
ILMN_2924754	0	0	-1	0
ILMN_1216722	0	0	-1	0
ILMN_2887131	0	0	1	0
ILMN_2418222	-1	0	-1	0
ILMN_1227726	0	-1	-1	0
ILMN_2720451	0	0	1	0
ILMN_3086136	0	1	1	0
ILMN_2791746	0	0	1	0
ILMN_2985579	0	0	-1	0
ILMN_3123195	0	0	0	-1
ILMN_2896492	0	0	-1	0
ILMN_2740268	-1	0	0	0
ILMN_1221208	0	1	1	1
ILMN_2762509	0	1	0	0
ILMN_3158500	1	0	0	0
ILMN_1252524	0	0	1	0
ILMN_1252459	0	0	1	0
ILMN_2730797	0	0	-1	-1
ILMN_1247198	0	-1	0	0
ILMN_2718157	0	-1	-1	-1
ILMN_1242531	0	0	-1	0
ILMN_2658380	1	0	0	0
ILMN_1233889	0	0	1	0
ILMN_2588056	0	-1	-1	-1
ILMN_1242264	1	1	1	0
ILMN_2903511	0	1	1	1
ILMN_2829636	0	1	1	1
ILMN_1242333	0	0	0	-1
ILMN_2722769	1	1	0	0
ILMN_2592166	0	1	0	0
ILMN_2652857	1	1	1	0
ILMN_2999642	0	0	1	0
ILMN_2843782	1	0	0	1
ILMN_2720479	1	1	1	1
ILMN_1244356	-1	0	0	0
ILMN_2967528	0	0	0	1
ILMN_1252364	1	0	0	0
ILMN_1253348	0	0	-1	0
ILMN_2746766	0	-1	-1	0
ILMN_2989257	0	1	1	0
ILMN_2724719	-1	0	0	0
ILMN_2741132	0	0	0	1
ILMN_2622146	0	1	0	0
ILMN_1228718	0	0	1	1
ILMN_2953277	1	0	0	-1
ILMN_2791326	-1	0	-1	0
ILMN_2826709	0	0	-1	-1
ILMN_3162224	0	0	-1	0
ILMN_2973925	-1	-1	-1	0
ILMN_1241857	0	0	0	1
ILMN_1255438	0	0	-1	0
ILMN_2739364	0	-1	0	0
ILMN_2708477	0	0	0	1
ILMN_2632585	0	0	0	1
ILMN_2667614	0	0	-1	0
ILMN_2808811	0	0	-1	0
ILMN_1214823	0	0	-1	-1
ILMN_2845917	0	1	1	0
ILMN_2693185	0	-1	-1	0
ILMN_1225528	0	0	0	1
ILMN_3114759	-1	0	0	0
ILMN_1237230	-1	-1	0	0
ILMN_2680038	-1	-1	-1	0
ILMN_1249568	0	0	1	1
ILMN_2596007	-1	0	0	0
ILMN_2766279	0	-1	-1	0
ILMN_2814865	0	0	0	1
ILMN_3083163	1	1	1	1
ILMN_2677792	0	0	-1	-1
ILMN_1235697	0	0	-1	0
ILMN_2891646	0	-1	-1	0
ILMN_2788263	-1	-1	-1	0
ILMN_2744193	0	0	-1	0
ILMN_1230137	0	-1	-1	0
ILMN_2764335	0	0	-1	-1
ILMN_2750676	0	0	-1	0
[truncated: 1,447 more rows]

## Sheet: spleen
	8h spleen	12h spleen	24h spleen	72h spleen	Probe_Id	adj.P.Val	Entrez_Gene_ID	Symbol	Definition
ILMN_2595918	-1.42436	-1.41682	-1.82724	-0.141073	ILMN_2595918	1.11712e-29	231932	Gimap7	GTPase, IMAP family member 7
ILMN_2842338	-2.04557	-1.90152	-3.52333	-1.26061	ILMN_2842338	3.55744e-28	108995	Tbc1d10c	TBC1 domain family, member 10c
ILMN_2755676	0.82868	-0.217856	-0.18066	-0.267691	ILMN_2755676	8.22974e-27	12810	Coch	coagulation factor C homolog (Limulus polyphemus)
ILMN_2722784	-1.29354	-1.67011	-2.50034	-1.03311	ILMN_2722784	8.22974e-27	12502	Cd3g	CD3 antigen, gamma polypeptide
ILMN_3128992	-2.09649	-2.19169	-3.05548	-1.23024	ILMN_3128992	3.68015e-26	21940	Cd27	CD27 antigen
ILMN_2888448	-0.969316	-0.943607	-2.40523	-0.519988	ILMN_2888448	2.71782e-23	12458	Ccr6	chemokine (C-C motif) receptor 6
ILMN_1233589	-0.917624	-1.0024	-1.1198	-0.502311	ILMN_1233589	3.21275e-23	21940	Cd27	CD27 antigen
ILMN_1253182	1.2015	1.10985	1.92793	1.10839	ILMN_1253182	4.58625e-22	15476	Hs3st1	heparan sulfate (glucosamine) 3-O-sulfotransferase 1
ILMN_2971171	-0.0554398	-0.854501	-1.69908	-1.34109	ILMN_2971171	1.00895e-21	98752	Fcrla	Fc receptor-like A
ILMN_3009860	-0.924457	-0.971801	-2.5832	-0.283129	ILMN_3009860	1.3284e-21	20343	Sell	selectin, lymphocyte
ILMN_2718843	-0.996336	-0.965604	-2.04752	-0.252806	ILMN_2718843	1.55387e-20	107373	Fam111a	family with sequence similarity 111, member A
ILMN_2589057	-0.446571	-1.39179	-1.47594	-0.829236	ILMN_2589057	1.45524e-19	276891	Timd4	T cell immunoglobulin and mucin domain containing 4
ILMN_2644664	-0.609939	-0.603621	-1.56879	-0.229203	ILMN_2644664	1.58754e-19	78334	Cdk19	cyclin-dependent kinase 19
ILMN_2596522	3.39548	3.07032	3.39028	2.77786	ILMN_2596522	1.58754e-19	17748	Mt1	metallothionein 1
ILMN_1226556	-0.235011	-0.721642	-0.84403	-0.728102	ILMN_1226556	2.76476e-19	76747	Dapl1	death associated protein-like 1
ILMN_3088269	-1.49164	-1.62491	-2.87906	-1.01971	ILMN_3088269	3.34468e-19	243374	Gimap8	GTPase, IMAP family member 8
ILMN_2639642	-0.695163	-0.75442	-1.32097	-0.20488	ILMN_2639642	3.34468e-19	73341	Arhgef6	Rac/Cdc42 guanine nucleotide exchange factor (GEF) 6
ILMN_1232760	-1.22457	-1.22742	-1.75641	-0.725383	ILMN_1232760	8.24285e-19	320484	Rasal3	RAS protein activator like 3
ILMN_2976441	-0.891329	-1.04787	-1.84518	-0.870699	ILMN_2976441	8.6651e-19	12143	Blk	B lymphoid kinase
ILMN_2664929	-0.682191	-0.822799	-0.978394	-0.656573	ILMN_2664929	1.37175e-18	12526	Cd8b1	CD8 antigen, beta chain 1
ILMN_2731454	-0.107143	-1.04952	-2.01158	-1.05486	ILMN_2731454	1.37175e-18	14026	Evl	Ena-vasodilator stimulated phosphoprotein
ILMN_2671738	-1.21948	-1.4097	-2.21052	-0.794343	ILMN_2671738	1.44124e-18	16170	Il16	interleukin 16
ILMN_2657682	-0.309387	-0.786006	-1.48298	-0.427293	ILMN_2657682	1.83527e-18	72121	Dennd2d	DENN/MADD domain containing 2D
ILMN_2828838	-0.524028	-0.272111	-0.293811	0.604852	ILMN_2828838	1.83527e-18	57905	Isy1	ISY1 splicing factor homolog (S. cerevisiae)
ILMN_2672353	-1.11181	-1.41347	-2.64702	-1.26908	ILMN_2672353	1.83935e-18	70785	Dennd1c	DENN/MADD domain containing 1C
ILMN_2590779	-1.56514	-1.63498	-2.27631	-1.36629	ILMN_2590779	1.93559e-18	225912	Cybasc3	cytochrome b561 family, member A3
ILMN_2901284	-1.21559	-1.24291	-2.53064	-0.972641	ILMN_2901284	2.05216e-18	27360	Add3	adducin 3 (gamma)
ILMN_1239024	-0.437406	-0.618951	-1.16797	-0.392129	ILMN_1239024	3.07558e-18	18099	Nlk	nemo like kinase
ILMN_2919850	-0.418165	-0.882376	-1.28896	-0.729724	ILMN_2919850	3.15857e-18	16970	Lrmp	lymphoid-restricted membrane protein
ILMN_1236111	-0.231373	-0.611151	-1.55724	-0.948813	ILMN_1236111	5.36362e-18	98752	Fcrla	Fc receptor-like A
ILMN_3159170	-0.868295	-1.40274	-2.21036	-1.37675	ILMN_3159170	7.03797e-18	12483	Cd22	CD22 antigen
ILMN_2940446	-0.837895	-1.17311	-1.49095	-0.59749	ILMN_2940446	1.13601e-17	13139	Dgka	diacylglycerol kinase, alpha
ILMN_2703829	-0.331624	-0.70261	-1.53905	-1.06322	ILMN_2703829	1.17404e-17	98752	Fcrla	Fc receptor-like A
ILMN_2755443	-0.631714	-0.62544	-1.30829	-0.182155	ILMN_2755443	1.17404e-17	58194	Sh3kbp1	SH3-domain kinase binding protein 1
ILMN_2642969	-0.932345	-1.54143	-2.24631	-1.47954	ILMN_2642969	1.6408e-17	216859	Acap1	ArfGAP with coiled-coil, ankyrin repeat and PH domains 1
ILMN_2730463	1.11841	1.08796	1.60425	0.10414	ILMN_2730463	6.09645e-17	67177	Cdt1	chromatin licensing and DNA replication factor 1
ILMN_2845658	-0.478378	-0.495373	-0.632257	-0.357188	ILMN_2845658	7.93578e-17	625360	BC147527	cDNA sequence BC147527
ILMN_3081944	-0.501866	-0.394308	-1.06146	0.000985222	ILMN_3081944	8.78263e-17	20168	Rtn3	reticulon 3
ILMN_1243654	0.873115	-0.00382931	0.0432673	0.0395741	ILMN_1243654	1.11357e-16	319160	Hist1h4k	histone cluster 1, H4k
ILMN_1226997	-1.11203	-1.09582	-1.76314	-0.619414	ILMN_1226997	1.4198e-16	215653	Rassf2	Ras association (RalGDS/AF-6) domain family member 2
ILMN_2639012	-0.453506	-0.405078	-0.922741	-0.182228	ILMN_2639012	1.48731e-16	12458	Ccr6	chemokine (C-C motif) receptor 6
ILMN_2769772	0.790472	0.922265	1.18466	0.403665	ILMN_2769772	2.07237e-16	216505	Pik3ip1	phosphoinositide-3-kinase interacting protein 1
ILMN_1240346	-0.56614	-0.606875	-0.77961	-0.209236	ILMN_1240346	2.24994e-16	56468	Socs5	suppressor of cytokine signaling 5
ILMN_1251669	-0.672406	-0.774145	-1.14526	-0.159228	ILMN_1251669	2.65769e-16	14017	Evi2a	ecotropic viral integration site 2a
ILMN_1222313	0.665862	-0.00544282	0.0627005	0.0276341	ILMN_1222313	2.89821e-16	319157	Hist1h4f	histone cluster 1, H4f
ILMN_2990494	-1.19478	-1.11384	-1.59031	-0.503007	ILMN_2990494	3.64464e-16	12145	Cxcr5	chemokine (C-X-C motif) receptor 5
ILMN_2769777	-1.18861	-1.24928	-1.01185	0.6724	ILMN_2769777	4.32142e-16	17681	Msc	musculin
ILMN_2675874	0.189618	0.951742	0.543274	-3.94337	ILMN_2675874	4.82868e-16	11656	Alas2	aminolevulinic acid synthase 2, erythroid
ILMN_1248714	-0.720726	-1.0307	-1.32936	-1.0888	ILMN_1248714	4.84173e-16	13136	Cd55	CD55 antigen
ILMN_2908687	-0.86447	-1.22729	-1.62258	-0.682631	ILMN_2908687	4.90235e-16	240168	Rasgrp3	RAS, guanyl releasing protein 3
ILMN_2644350	-1.64434	-1.95224	-2.70707	-0.893482	ILMN_2644350	4.9176e-16	21838	Thy1	thymus cell antigen 1, theta
ILMN_1254692	0.0400779	-1.17565	-1.61606	-0.913961	ILMN_1254692	5.66108e-16	69774	Ms4a6b	membrane-spanning 4-domains, subfamily A, member 6B
ILMN_2658961	-0.945223	-1.40157	-1.8131	-0.847047	ILMN_2658961	7.78365e-16	13139	Dgka	diacylglycerol kinase, alpha
ILMN_3076864	0.391602	0.290427	1.14835	0.0106803	ILMN_3076864	8.04046e-16	17129	Smad5	SMAD family member 5
ILMN_1213376	0.15013	0.366515	1.14136	-0.172875	ILMN_1213376	8.1352e-16		AK050651
ILMN_2614889	-1.30778	-1.45008	-1.72161	-1.3604	ILMN_2614889	9.49181e-16	232984	B3gnt8	UDP-GlcNAc:betaGal beta-1,3-N-acetylglucosaminyltransferase 8
ILMN_2790373	-1.65476	-1.54789	-3.16329	-1.64828	ILMN_2790373	9.49181e-16	20621	Snn	stannin
ILMN_1254241	-0.506054	-0.882351	-1.74619	-0.834103	ILMN_1254241	9.83237e-16	83408	Gimap3	GTPase, IMAP family member 3
ILMN_2813484	1.32166	1.6513	2.61755	0.774682	ILMN_2813484	9.83237e-16	18626	Per1	period circadian clock 1
ILMN_2617925	-0.515646	-0.559859	-0.862182	-0.38633	ILMN_2617925	9.83237e-16	106794	Dhx57	DEAH (Asp-Glu-Ala-Asp/His) box polypeptide 57
ILMN_1217913	-0.455333	-0.725284	-1.42929	-0.72958	ILMN_1217913	9.83237e-16	268857	Nlrc3	NLR family, CARD domain containing 3
ILMN_1225158	-1.1487	-1.18309	-1.84655	-0.862585	ILMN_1225158	1.00629e-15	68552	1110003E01Rik	small integral membrane protein 14
ILMN_2741169	-1.28868	-1.71235	-2.36077	-1.4827	ILMN_2741169	1.39437e-15	12526	Cd8b1	CD8 antigen, beta chain 1
ILMN_2937548	0.786917	0.0164751	0.0977955	0.0262271	ILMN_2937548	1.59793e-15	319161	Hist1h4n	histone cluster 1, H4n
ILMN_2975500	0.522816	0.0573111	-0.0480567	0.00533279	ILMN_2975500	2.24463e-15	16197	Il7r	interleukin 7 receptor
ILMN_3136789	-0.534219	-0.486719	-0.638762	-0.224385	ILMN_3136789	2.32757e-15	76080	Ttpal	tocopherol (alpha) transfer protein-like
ILMN_3014674	-1.00732	-0.731468	-1.27366	-0.699762	ILMN_3014674	2.70218e-15	434197	Fam169b	family with sequence similarity 169, member B
ILMN_2901283	-1.0266	-1.10135	-1.73493	-0.626787	ILMN_2901283	2.7076e-15	27360	Add3	adducin 3 (gamma)
ILMN_3113420	-1.019	-1.49144	-2.01342	-1.07765	ILMN_3113420	3.0325e-15	15170	Ptpn6	protein tyrosine phosphatase, non-receptor type 6
ILMN_2719803	-0.727058	-0.769637	-0.886574	-0.275487	ILMN_2719803	3.0325e-15	56792	Stap1	signal transducing adaptor family member 1
ILMN_2852672	-0.748593	-0.804527	-1.39404	-0.720678	ILMN_2852672	3.6069e-15	27027	Tspan32	tetraspanin 32
ILMN_2643096	-0.744152	-0.634634	-0.996579	-0.00103111	ILMN_2643096	3.69452e-15	317757	Gimap5	GTPase, IMAP family member 5
ILMN_1256699	-0.706252	-0.964125	-2.11308	-0.559592	ILMN_1256699	4.81767e-15	78887	Sfi1	Sfi1 homolog, spindle assembly associated (yeast)
ILMN_2813487	0.720648	0.861048	1.51864	0.337113	ILMN_2813487	5.0476e-15	18626	Per1	period circadian clock 1
ILMN_2613601	-1.12993	-1.44244	-1.72918	-0.275883	ILMN_2613601	6.02741e-15	69816	2010001M09Rik	marginal zone B and B1 cell-specific protein 1
ILMN_2671195	0.105999	-0.562914	-0.975135	-0.138346	ILMN_2671195	6.70971e-15	20452	St8sia4	ST8 alpha-N-acetyl-neuraminide alpha-2,8-sialyltransferase 4
ILMN_2618408	-1.04871	-0.832121	-1.36278	-0.698929	ILMN_2618408	6.70971e-15	15896	Icam2	intercellular adhesion molecule 2
ILMN_2881019	-0.313736	-0.625529	-1.3904	-0.171309	ILMN_2881019	6.75556e-15	58194	Sh3kbp1	SH3-domain kinase binding protein 1
ILMN_2720995	-0.544288	-0.349923	-0.993493	-0.134624	ILMN_2720995	7.64179e-15	67967	Pold3	polymerase (DNA-directed), delta 3, accessory subunit
ILMN_2727273	-1.14105	-1.19105	-1.31252	-0.856294	ILMN_2727273	8.30529e-15	20947	Swap70	SWA-70 protein
ILMN_2651137	-1.15388	-1.48196	-1.90117	-0.955749	ILMN_2651137	8.30529e-15	16818	Lck	lymphocyte protein tyrosine kinase
ILMN_1236908	-0.729476	-0.967756	-1.48927	-0.526526	ILMN_1236908	8.71839e-15	21897	Tlr1	toll-like receptor 1
ILMN_1227434	-1.43075	-1.42763	-1.91824	-1.14852	ILMN_1227434	9.39941e-15	16421	Itgb7	integrin beta 7
ILMN_2780247	-0.425912	-0.495665	-0.672387	-0.637011	ILMN_2780247	1.05201e-14	16992	Lta	lymphotoxin A
ILMN_1239724	-0.850124	-0.859231	-0.368173	1.58609	ILMN_1239724	1.08295e-14	19170	Psmb1	proteasome (prosome, macropain) subunit, beta type 1
ILMN_2643910	-0.553253	-0.627991	-0.709526	-0.381975	ILMN_2643910	1.27276e-14	12507	Cd5	CD5 antigen
ILMN_1235372	0.882605	-0.459679	-0.52467	-3.15227	ILMN_1235372	1.27276e-14	15129	Hbb-b1	hemoglobin, beta adult major chain
ILMN_3099751	-0.787168	-0.717673	-1.07049	-0.445129	ILMN_3099751	1.27276e-14	15468	Prmt2	protein arginine N-methyltransferase 2
ILMN_2968479	-0.401057	-0.315164	-0.757278	-0.292261	ILMN_2968479	1.30948e-14	66867	Hmg20a	high mobility group 20A
ILMN_1220996	-1.39679	-1.61576	-2.57926	-1.09789	ILMN_1220996	1.45397e-14	15170	Ptpn6	protein tyrosine phosphatase, non-receptor type 6
ILMN_2601453	-1.36404	-1.48738	-2.11618	-1.10325	ILMN_2601453	1.49333e-14	241303	Fam78a	family with sequence similarity 78, member A
ILMN_2778409	0.292792	0.372112	0.827387	-0.0381201	ILMN_2778409	1.51785e-14	74302	Mtmr3	myotubularin related protein 3
ILMN_2687602	-0.869634	-0.74482	-1.36655	-0.540773	ILMN_2687602	1.5584e-14	18987	Pou2f2	POU domain, class 2, transcription factor 2
ILMN_1214150	-0.437605	-0.405895	-0.618531	0.199828	ILMN_1214150	1.6127e-14	14702	Gng2	guanine nucleotide binding protein (G protein), gamma 2
ILMN_1221256	0.725022	-0.193238	-0.144852	-0.427131	ILMN_1221256	1.6127e-14	16069	Igj	immunoglobulin joining chain
ILMN_2956095	-0.482654	-0.680168	-0.915351	-0.675847	ILMN_2956095	2.03691e-14	213391	Rassf4	Ras association (RalGDS/AF-6) domain family member 4
ILMN_2945694	1.21082	0.130235	0.286749	0.0755385	ILMN_2945694	2.23212e-14	360198	Hist1h3a	histone cluster 1, H3a
ILMN_2677876	-1.53076	-1.85542	-2.96217	-1.73271	ILMN_2677876	2.31033e-14	171207	Arhgap4	Rho GTPase activating protein 4
ILMN_1259226	-0.0878733	-0.429046	-0.669592	-0.376912	ILMN_1259226	2.60874e-14	230145	Galnt12	UDP-N-acetyl-alpha-D-galactosamine:polypeptide N-acetylgalactosaminyltransferase 12
ILMN_2759309	-1.09481	-1.42523	-2.11997	-1.57816	ILMN_2759309	2.8185e-14	78416	Rnase6	ribonuclease, RNase A family, 6
ILMN_2946466	-0.993421	-0.964215	-1.50359	-0.707124	ILMN_2946466	3.3785e-14	30948	Bin1	bridging integrator 1
ILMN_2685487	-0.209452	0.103273	0.542273	-0.10267	ILMN_2685487	3.3785e-14	234699	Edc4	enhancer of mRNA decapping 4
ILMN_2752044	0.235559	-0.603685	-0.634688	-0.595572	ILMN_2752044	3.40522e-14	56470	Rgs19	regulator of G-protein signaling 19
ILMN_2621471	0.621633	0.823	1.55195	0.259285	ILMN_2621471	3.62038e-14	67604	Get4	golgi to ER traffic protein 4 homolog (S. cerevisiae)
ILMN_2611755	-0.558577	-0.857741	-1.40737	-0.377371	ILMN_2611755	3.66235e-14	20708	Serpinb6b	serine (or cysteine) peptidase inhibitor, clade B, member 6b
ILMN_2874414	0.0327276	0.271175	0.675471	0.0435868	ILMN_2874414	4.19223e-14	71472	Usp19	ubiquitin specific peptidase 19
ILMN_2770876	-0.717008	-0.790305	-1.48161	-0.599608	ILMN_2770876	4.53012e-14	229877	Rap1gds1	RAP1, GTP-GDP dissociation stimulator 1
ILMN_1228330	-0.428572	-0.34327	-0.819509	-0.34921	ILMN_1228330	6.18778e-14	224860	Plcl2	phospholipase C-like 2
ILMN_1215810	-0.283508	-0.457233	-1.11995	0.0705319	ILMN_1215810	6.48227e-14	68995	Mcts1	malignant T cell amplified sequence 1
ILMN_1237114	-0.377497	-0.463496	-0.695409	-0.324029	ILMN_1237114	6.5286e-14	320782	Tmem154	transmembrane protein 154
ILMN_3125363	0.880101	1.35834	1.8209	0.420817	ILMN_3125363	8.16571e-14	14297	Fxn	frataxin
ILMN_2644415	-0.517435	-0.669062	-1.21131	-1.14119	ILMN_2644415	1.04094e-13	23969	Pacsin1	protein kinase C and casein kinase substrate in neurons 1
ILMN_1229321	0.796322	0.179384	0.174905	-0.103646	ILMN_1229321	1.17455e-13	68612	Ube2c	ubiquitin-conjugating enzyme E2C
ILMN_1225085	-0.483587	-0.88369	-1.79262	-0.806375	ILMN_1225085	1.19585e-13	18751	Prkcb	protein kinase C, beta
ILMN_2741006	-0.46832	-0.458055	-1.10227	-0.47965	ILMN_2741006	1.19988e-13	100502698	1700021K19Rik	RIKEN cDNA 1700021K19 gene
ILMN_2965132	-0.53412	-0.674657	-0.885618	-0.463294	ILMN_2965132	1.50841e-13	241732	Tspyl3	TSPY-like 3
ILMN_2641793	-0.656395	-1.0395	-1.13039	-0.738409	ILMN_2641793	1.53666e-13	14357	Dtx1	deltex 1 homolog (Drosophila)
ILMN_2473562	-0.783723	-0.801768	-0.886701	-0.84829	ILMN_2473562	1.58612e-13	56743	Lat2	linker for activation of T cells family, member 2
ILMN_2618176	2.71609	3.1128	3.64322	2.40403	ILMN_2618176	1.67264e-13	12702	Socs3	suppressor of cytokine signaling 3
ILMN_2418222	-0.130423	-0.408906	-1.16799	-0.243022	ILMN_2418222	1.67264e-13	223773	Zbed4	zinc finger, BED domain containing 4
ILMN_1237371	-0.411838	-0.393222	-0.936696	-0.0991643	ILMN_1237371	1.67264e-13	17129	Smad5	SMAD family member 5
ILMN_2754698	-0.871664	-0.681654	-1.26796	-0.313754	ILMN_2754698	1.86893e-13	12523	Cd84	CD84 antigen
ILMN_2640346	-0.267691	0.189436	-0.753118	0.485725	ILMN_2640346	1.92181e-13	74191	P2ry13	purinergic receptor P2Y, G-protein coupled 13
ILMN_1215074	-0.507206	-0.774785	-0.763371	-0.528679	ILMN_1215074	2.01387e-13	11872	Art2b	ADP-ribosyltransferase 2b
ILMN_2905717	-0.751792	-0.759514	-0.83594	-0.473169	ILMN_2905717	2.0723e-13	17079	Cd180	CD180 antigen
ILMN_2765759	-1.81671	-1.80856	-2.48036	-1.5974	ILMN_2765759	2.60651e-13	65256	Asb2	ankyrin repeat and SOCS box-containing 2
ILMN_2912598	-0.581157	-0.46926	-0.632664	-0.35881	ILMN_2912598	2.68613e-13	64933	Ap3m2	adaptor-related protein complex 3, mu 2 subunit
ILMN_2790144	-0.241921	0.0191591	0.570596	-0.117251	ILMN_2790144	2.68613e-13	67145	Tomm34	translocase of outer mitochondrial membrane 34
ILMN_2910934	-1.55009	-1.8034	-2.92784	-1.21767	ILMN_2910934	3.01705e-13	23833	Cd52	CD52 antigen
ILMN_1216953	-0.832565	-0.739921	-1.0274	-0.404008	ILMN_1216953	3.07773e-13	15468	Prmt2	protein arginine N-methyltransferase 2
ILMN_1255860	0.692018	0.515474	-0.520696	-0.395734	ILMN_1255860	3.24786e-13	16643	Klrd1	killer cell lectin-like receptor, subfamily D, member 1
ILMN_2909782	-0.859405	-1.05632	-1.78482	-0.592115	ILMN_2909782	3.2828e-13	66922	Rras2	related RAS viral (r-ras) oncogene homolog 2
ILMN_2873131	0.202329	0.133123	0.603	0.0919942	ILMN_2873131	3.2828e-13	277414	Trp53i11	transformation related protein 53 inducible protein 11
ILMN_1220440	-0.833878	-0.584198	-1.35401	-0.0774902	ILMN_1220440	3.44261e-13	70225	Ppil3	peptidylprolyl isomerase (cyclophilin)-like 3
ILMN_3143483	-1.85384	-1.64451	-2.03831	-1.631	ILMN_3143483	3.51571e-13	56743	Lat2	linker for activation of T cells family, member 2
ILMN_2635888	-0.386481	-0.452985	-0.733032	-0.209372	ILMN_2635888	3.54631e-13	67544	Fam120b	family with sequence similarity 120, member B
ILMN_2651609	0.949728	0.219882	0.114362	-0.237144	ILMN_2651609	3.90828e-13	19746	Rhd	Rh blood group, D antigen
ILMN_1246609	-1.57812	-1.39306	-2.33832	-1.36862	ILMN_1246609	5.15553e-13	19419	Rasgrp1	RAS guanyl releasing protein 1
ILMN_2680827	1.44349	0.875094	-0.559088	0.630579	ILMN_2680827	6.21792e-13	16197	Il7r	interleukin 7 receptor
ILMN_2667829	-0.4499	-0.494069	-0.78137	-0.1834	ILMN_2667829	7.5008e-13	18761	Prkcq	protein kinase C, theta
ILMN_2714874	-0.572725	-0.419666	-0.829423	0.0736096	ILMN_2714874	7.66057e-13	208595	Gm9897	mitochondrial transcription termination factor 1b
ILMN_2864170	-1.1096	-1.43762	-2.35388	-1.65469	ILMN_2864170	7.67462e-13	53374	Chst3	carbohydrate (chondroitin 6/keratan) sulfotransferase 3
ILMN_2707865	-0.32785	-0.579927	-0.834385	-0.581026	ILMN_2707865	8.10014e-13	108670	Epsti1	epithelial stromal interaction 1 (breast)
ILMN_1254763	0.211401	-0.746328	-0.883526	-0.966384	ILMN_1254763	8.29034e-13	16565	Kif21b	kinesin family member 21B
ILMN_2684515	-0.717707	-1.13291	-1.9351	-1.92029	ILMN_2684515	9.25502e-13	56504	Srpk3	serine/arginine-rich protein specific kinase 3
ILMN_2864172	-1.08136	-1.23791	-2.05109	-1.42338	ILMN_2864172	1.03577e-12	53374	Chst3	carbohydrate (chondroitin 6/keratan) sulfotransferase 3
ILMN_2592953	-0.542488	-0.666443	-0.871576	-0.644627	ILMN_2592953	1.07535e-12	20394	Scg5	secretogranin V
ILMN_2445166	-0.063696	0.224465	0.89892	0.213895	ILMN_2445166	1.13294e-12	22337	Vdr	vitamin D receptor
ILMN_2804166	-0.378274	-0.439514	-0.504165	-0.360333	ILMN_2804166	1.13294e-12	93842	Igsf9	immunoglobulin superfamily, member 9
ILMN_1228328	0.0504565	-0.123074	-0.851297	0.513441	ILMN_1228328	1.18588e-12	18985	Pou2af1	POU domain, class 2, associating factor 1
ILMN_1227675	0.218754	0.963222	0.725376	-4.42456	ILMN_1227675	1.19522e-12	20533	Slc4a1	solute carrier family 4 (anion exchanger), member 1
ILMN_2803920	-0.84049	-0.840054	-0.903272	-0.763733	ILMN_2803920	1.35658e-12	17068	Ly6d	lymphocyte antigen 6 complex, locus D
ILMN_3136638	0.418938	1.10655	0.0751863	-3.46194	ILMN_3136638	1.42089e-12	20617	Snca	synuclein, alpha
ILMN_2946088	-0.519579	-0.473546	-0.42031	0.112636	ILMN_2946088	1.49035e-12	55991	Panx1	pannexin 1
ILMN_2836137	0.871392	1.58915	2.04816	-0.988904	ILMN_2836137	1.49035e-12	242705	E2f2	E2F transcription factor 2
ILMN_2673776	0.514784	1.52243	1.99749	-1.07466	ILMN_2673776	1.78569e-12	242705	E2f2	E2F transcription factor 2
ILMN_1230586	-0.855166	-0.98502	-1.31037	-0.692111	ILMN_1230586	1.93745e-12	22029	Traf1	TNF receptor-associated factor 1
ILMN_2803921	-0.528745	-0.641531	-0.66076	-0.533122	ILMN_2803921	1.95235e-12	17068	Ly6d	lymphocyte antigen 6 complex, locus D
ILMN_2612125	-0.332326	-0.258994	-1.40525	-0.563436	ILMN_2612125	1.95235e-12	102098	Arhgef18	rho/rac guanine nucleotide exchange factor (GEF) 18
ILMN_3162499	0.243278	0.415778	0.894998	0.0368373	ILMN_3162499	2.05941e-12	73067	Tmem192	transmembrane protein 192
ILMN_2612007	0.662623	0.784908	1.40216	0.0425438	ILMN_2612007	2.64769e-12	18036	Nfkbib	nuclear factor of kappa light polypeptide gene enhancer in B cells inhibitor, beta
ILMN_2756435	2.3214	2.32719	2.94368	1.71623	ILMN_2756435	2.7687e-12	12608	Cebpb	CCAAT/enhancer binding protein (C/EBP), beta
ILMN_2473348	-0.798403	-0.634575	-1.31218	-0.519991	ILMN_2473348	3.06999e-12	234875	Ttc13	tetratricopeptide repeat domain 13
ILMN_2810405	-0.810977	-0.955005	-1.27895	-0.907841	ILMN_2810405	3.79331e-12	246177	Myo1g	myosin IG
ILMN_2729958	1.51941	0.218435	0.507384	0.219753	ILMN_2729958	4.4094e-12	319149	Hist1h3d	histone cluster 1, H3d
ILMN_1254529	-0.585325	-0.667763	-0.866199	-0.673115	ILMN_1254529	4.50853e-12	108723	Card11	caspase recruitment domain family, member 11
ILMN_2627179	-0.577648	-0.500115	-1.00227	-0.379201	ILMN_2627179	4.90381e-12	269344	Ell3	elongation factor RNA polymerase II-like 3
ILMN_2621472	0.765903	0.931357	1.61842	0.392532	ILMN_2621472	4.95763e-12	67604	Get4	golgi to ER traffic protein 4 homolog (S. cerevisiae)
ILMN_1221913	-0.230175	-0.699006	-1.00654	-0.637733	ILMN_1221913	5.51959e-12	12483	Cd22	CD22 antigen
ILMN_1253355	-0.57203	-0.399956	-0.738385	-0.0331719	ILMN_1253355	5.51959e-12	66308	2810021B07Rik	M-phase specific PLK1 intereacting protein
ILMN_2880052	0.034113	-0.646013	-0.997658	-0.648235	ILMN_2880052	5.91009e-12	27083	Xlr4b	X-linked lymphocyte-regulated 4B
ILMN_2418725	0.222727	0.173053	0.54664	0.0920326	ILMN_2418725	6.38245e-12	69035	Zdhhc3	zinc finger, DHHC domain containing 3
ILMN_1226525	0.819978	-1.05014	-1.09605	-1.55517	ILMN_1226525	6.44695e-12	14961	H2-Ab1	histocompatibility 2, class II antigen A, beta 1
ILMN_2502136	-0.875786	-0.763171	-0.988344	-0.643089	ILMN_2502136	6.72427e-12	21939	Cd40	CD40 antigen
ILMN_2678521	0.567935	0.964161	1.59963	0.0531578	ILMN_2678521	7.53094e-12	80290	Gpr146	G protein-coupled receptor 146
ILMN_1217753	-0.57196	-0.611663	-1.07836	-0.238158	ILMN_1217753	7.63367e-12	20815	Srpk1	serine/arginine-rich protein specific kinase 1
ILMN_2701664	0.496479	0.373907	0.635228	0.234772	ILMN_2701664	9.50866e-12	14605	Tsc22d3	TSC22 domain family, member 3
ILMN_1217331	0.647708	0.0237109	0.0217614	-0.0235858	ILMN_1217331	9.63822e-12	17219	Mcm6	minichromosome maintenance deficient 6 (MIS5 homolog, S. pombe) (S. cerevisiae)
ILMN_2904083	0.245702	0.231235	0.522789	-0.0333724	ILMN_2904083	9.88572e-12	269966	Nup98	nucleoporin 98
ILMN_2712044	-0.474916	-0.603628	-1.32013	-0.718211	ILMN_2712044	9.93506e-12	14025	Bcl11a	B cell CLL/lymphoma 11A (zinc finger protein)
ILMN_2661005	-0.32312	-0.062756	-0.931761	-0.366494	ILMN_2661005	1.04535e-11	68497	1110018G07Rik	apoptosis resistant E3 ubiquitin protein ligase 1
ILMN_3109573	-0.524099	-0.406707	-0.742389	-0.0368358	ILMN_3109573	1.04535e-11	545725	Mterf	mitochondrial transcription termination factor 1a
ILMN_2804103	-0.54143	-0.581122	-0.664665	-0.446786	ILMN_2804103	1.16605e-11	239647	Fam113b	PC-esterase domain containing 1B
ILMN_2670690	-0.200576	-0.429538	-0.692861	-0.398394	ILMN_2670690	1.1665e-11	15002	H2-Ob	histocompatibility 2, O region beta locus
ILMN_1238558	-0.681598	-0.678714	-0.57789	-0.41258	ILMN_1238558	1.18411e-11	56380	Arid3b	AT rich interactive domain 3B (BRIGHT-like)
ILMN_2662316	-0.15678	-0.448509	-0.543468	-0.239502	ILMN_2662316	1.22012e-11	320435	Rinl	Ras and Rab interactor-like
ILMN_2604548	-0.322749	-0.572812	-0.658269	-0.501419	ILMN_2604548	1.24648e-11	51791	Rgs14	regulator of G-protein signaling 14
ILMN_2668236	-0.0795954	0.0104039	0.576625	0.137155	ILMN_2668236	1.24761e-11	100503659	Dos	downstream of Stk11
ILMN_2671923	0.0580238	-0.389476	-1.06708	-0.129255	ILMN_2671923	1.26943e-11	17084	Ly86	lymphocyte antigen 86
ILMN_2633148	0.330503	0.567295	0.549832	0.100834	ILMN_2633148	1.33613e-11	72141	Adpgk	ADP-dependent glucokinase
ILMN_2745954	0.0990907	0.37443	0.911747	0.206789	ILMN_2745954	1.38815e-11	67604	Get4	golgi to ER traffic protein 4 homolog (S. cerevisiae)
ILMN_1258738	0.449159	0.390611	1.15845	0.19458	ILMN_1258738	1.45701e-11	214597	Sidt2	SID1 transmembrane family, member 2
ILMN_2933168	-0.500375	-0.674639	-0.771845	-0.588759	ILMN_2933168	1.5269e-11	272382	Spib	Spi-B transcription factor (Spi-1/PU.1 related)
ILMN_1230862	0.251269	0.182344	0.541139	-0.0482925	ILMN_1230862	1.59885e-11	74302	Mtmr3	myotubularin related protein 3
ILMN_2933887	-0.645656	-1.22412	-1.55477	-0.984935	ILMN_2933887	1.62582e-11	74131	Sash3	SAM and SH3 domain containing 3
ILMN_2745480	-0.194694	-0.366729	-0.504817	-0.305791	ILMN_2745480	1.67012e-11	14168	Fgf13	fibroblast growth factor 13
ILMN_3005546	0.0732264	0.0466737	0.530981	-0.0723261	ILMN_3005546	1.71965e-11	74412	Gle1	GLE1 RNA export mediator (yeast)
ILMN_2732536	-0.671189	-0.290861	-0.561599	0.262817	ILMN_2732536	1.85777e-11	59288	Dctn5	dynactin 5
ILMN_1230244	0.394505	0.386196	0.711516	0.0786683	ILMN_1230244	1.88266e-11	236904	Klhl15	kelch-like 15
ILMN_1254341	1.01082	-0.206922	-0.348417	0.0130671	ILMN_1254341	1.91907e-11	20163	Rsu1	Ras suppressor protein 1
ILMN_2743932	1.82812	2.10299	2.89424	1.69374	ILMN_2743932	1.9314e-11	327954	Dnahc2	dynein, axonemal, heavy chain 2
ILMN_2610822	-1.03654	-1.05476	-1.47327	-1.12373	ILMN_2610822	2.00269e-11	15985	Cd79b	CD79B antigen
ILMN_1248510	-0.572814	-0.570695	-1.14278	-0.143134	ILMN_1248510	2.02295e-11	20652	Soat1	sterol O-acyltransferase 1
ILMN_1213809	-0.764154	-0.646832	-1.13216	-0.152234	ILMN_1213809	2.09575e-11	110168	Gpr18	G protein-coupled receptor 18
ILMN_2765524	-1.42016	-1.85425	-2.28767	-1.68401	ILMN_2765524	2.09575e-11	20947	Swap70	SWA-70 protein
ILMN_1259162	0.26616	0.355218	1.07985	0.129487	ILMN_1259162	2.10928e-11	22034	Traf6	TNF receptor-associated factor 6
ILMN_2650739	-0.698717	-0.78356	-1.06371	-0.654953	ILMN_2650739	2.23826e-11	216445	Arhgap9	Rho GTPase activating protein 9
ILMN_2706451	-0.690379	-0.608132	-1.17053	-0.359966	ILMN_2706451	2.26679e-11	66315	Senp7	SUMO1/sentrin specific peptidase 7
ILMN_1212653	-0.377237	-0.439395	-0.581578	-0.345867	ILMN_1212653	2.33866e-11	74013	Rftn2	raftlin family member 2
ILMN_1221429	-0.80878	-0.595143	-0.738469	-0.196312	ILMN_1221429	2.48317e-11	56772	Mllt11	myeloid/lymphoid or mixed-lineage leukemia (trithorax homolog, Drosophila); translocated to, 11
ILMN_2862619	0.0300599	0.258931	-0.853459	0.277598	ILMN_2862619	2.76148e-11	14375	Xrcc6	X-ray repair complementing defective repair in Chinese hamster cells 6
ILMN_2742861	1.32149	1.3579	1.23249	0.196133	ILMN_2742861	2.85225e-11	238393	Serpina3f	serine (or cysteine) peptidase inhibitor, clade A, member 3F
ILMN_1240149	-0.399497	-0.420957	-0.736883	0.309769	ILMN_1240149	3.26579e-11	70160	Vps36	vacuolar protein sorting 36 (yeast)
ILMN_2655163	-0.766176	-0.650506	-0.778997	-0.103909	ILMN_2655163	3.37569e-11	76088	Dock8	dedicator of cytokinesis 8
ILMN_2441635	-0.00730731	0.0558731	0.558347	0.0691615	ILMN_2441635	3.39795e-11	67145	Tomm34	translocase of outer mitochondrial membrane 34
ILMN_1212836	0.528203	-1.19805	-1.61455	-1.10719	ILMN_1212836	3.42113e-11	19264	Ptprc	protein tyrosine phosphatase, receptor type, C
ILMN_1220101	-0.487	-0.617693	-0.746528	-0.34166	ILMN_1220101	3.44636e-11	321019	Gpr183	G protein-coupled receptor 183
ILMN_2930764	0.146035	0.538427	0.803631	-0.0203693	ILMN_2930764	3.48284e-11	57370	B4galt3	UDP-Gal:betaGlcNAc beta 1,4-galactosyltransferase, polypeptide 3
ILMN_2761594	1.43267	1.41837	2.02939	0.142464	ILMN_2761594	3.51455e-11	12696	Cirbp	cold inducible RNA binding protein
ILMN_2929553	-0.364259	-0.282573	-0.725838	-0.0902007	ILMN_2929553	3.79409e-11	66921	Prpf38b	PRP38 pre-mRNA processing factor 38 (yeast) domain containing B
ILMN_2919201	1.15371	-0.7124	-1.09582	-0.730483	ILMN_2919201	3.79508e-11	12810	Coch	coagulation factor C homolog (Limulus polyphemus)
ILMN_2620574	-0.223209	0.224449	0.697843	-0.0437935	ILMN_2620574	3.80644e-11	77040	Atg16l1	autophagy related 16-like 1 (S. cerevisiae)
ILMN_2454195	-1.07893	-0.904936	-1.01429	-0.364111	ILMN_2454195	3.90604e-11	56032	Nprl2	nitrogen permease regulator-like 2
ILMN_2834294	-0.741111	-0.688576	-0.864493	-0.580795	ILMN_2834294	3.93529e-11	268567	Tmem229b	transmembrane protein 229B
ILMN_2975994	-0.433417	-0.925366	-1.00618	-0.785964	ILMN_2975994	4.708e-11	12478	Cd19	CD19 antigen
ILMN_3151840	-0.654864	-0.809489	-1.38545	-0.484032	ILMN_3151840	5.16225e-11	67905	Ppm1m	protein phosphatase 1M
ILMN_2480543	-0.600996	-0.544649	-0.602872	-0.282351	ILMN_2480543	5.40834e-11	22317	Vamp1	vesicle-associated membrane protein 1
ILMN_2764865	-0.672664	-0.407056	-1.07071	-0.189293	ILMN_2764865	5.40834e-11	67013	Oma1	OMA1 homolog, zinc metallopeptidase (S. cerevisiae)
ILMN_1213645	-1.66062	-1.34881	-1.14313	-0.916162	ILMN_1213645	5.63574e-11	101602	AI467606	expressed sequence AI467606
ILMN_1228245	0.640506	0.436501	0.943344	0.0301168	ILMN_1228245	5.79961e-11	106042	Prickle1	prickle homolog 1 (Drosophila)
ILMN_2722346	-0.630375	-0.508174	-0.755895	-0.0889633	ILMN_2722346	5.82096e-11	16205	Gimap1	GTPase, IMAP family member 1
ILMN_1217786	-0.00861346	-0.486201	-0.667132	-0.536497	ILMN_1217786	5.91286e-11	108670	Epsti1	epithelial stromal interaction 1 (breast)
ILMN_1228475	0.0032026	0.364496	0.971844	0.119503	ILMN_1228475	5.91286e-11	22241	Ulk1	unc-51 like kinase 1
ILMN_1254374	0.516102	0.612883	1.07024	-0.101196	ILMN_1254374	5.96262e-11	56371	Fzr1	fizzy/cell division cycle 20 related 1 (Drosophila)
ILMN_2615575	-0.586773	-0.638856	-0.836276	-0.640661	ILMN_2615575	5.96262e-11	271221	5031414D18Rik	RIKEN cDNA 5031414D18 gene
ILMN_1231309	-0.638221	-0.679971	-1.32658	-0.733318	ILMN_1231309	6.02458e-11	17085	Ly9	lymphocyte antigen 9
ILMN_2694381	-1.00468	-0.642979	-1.36531	-0.29441	ILMN_2694381	6.07907e-11	56354	Dnajc7	DnaJ (Hsp40) homolog, subfamily C, member 7
ILMN_2696491	-0.308397	-0.379039	-0.923145	-0.676234	ILMN_2696491	6.15962e-11	219131	Phf11	PHD finger protein 11A
ILMN_2854004	0.0735807	0.734623	-0.450168	0.860136	ILMN_2854004	6.47633e-11	20728	Spic	Spi-C transcription factor (Spi-1/PU.1 related)
ILMN_2990502	-0.643125	-0.561207	-0.751988	-0.118638	ILMN_2990502	6.48616e-11	12145	Cxcr5	chemokine (C-X-C motif) receptor 5
ILMN_2664972	-0.516537	-0.388541	-1.18215	-0.123765	ILMN_2664972	6.53493e-11	13589	Mapre1	microtubule-associated protein, RP/EB family, member 1
ILMN_1257244	-0.500469	-0.467699	-0.806819	-0.314566	ILMN_1257244	6.82686e-11	68192	Leprotl1	leptin receptor overlapping transcript-like 1
ILMN_2965275	0.0523964	0.301331	0.751588	0.222835	ILMN_2965275	7.02565e-11	212111	Inpp5a	inositol polyphosphate-5-phosphatase A
ILMN_2824002	0.618154	0.71558	1.08673	0.229946	ILMN_2824002	7.0529e-11	212398	Frat2	frequently rearranged in advanced T cell lymphomas 2
ILMN_1250260	-0.484082	-0.673397	-0.994131	-0.524712	ILMN_1250260	7.59103e-11	16155	Il10rb	interleukin 10 receptor, beta
ILMN_1218868	-0.0194899	0.0795236	0.664508	0.133872	ILMN_1218868	8.04978e-11	108679	Cops8	COP9 (constitutive photomorphogenic) homolog, subunit 8 (Arabidopsis thaliana)
ILMN_2714031	3.02722	2.39099	2.6363	1.5666	ILMN_2714031	8.04978e-11	74155	Errfi1	ERBB receptor feedback inhibitor 1
ILMN_2992047	-0.700967	-0.768448	-0.826262	-0.6852	ILMN_2992047	8.13792e-11	23912	Rhof	ras homolog gene family, member f
ILMN_1256745	0.270673	0.140408	-0.630391	-0.0977178	ILMN_1256745	8.36965e-11	227743	Mapkap1	mitogen-activated protein kinase associated protein 1
ILMN_2678355	-0.155568	-0.167025	0.615411	-0.150656	ILMN_2678355	8.79329e-11	105827	Amigo2	adhesion molecule with Ig like domain 2
ILMN_3143069	0.449348	0.401293	0.737599	0.0997061	ILMN_3143069	9.26899e-11	236904	Klhl15	kelch-like 15
ILMN_1212794	-0.9137	-0.637875	-0.725709	-0.0797685	ILMN_1212794	9.28054e-11	14950	H13	histocompatibility 13
ILMN_2624809	-0.564482	-0.38024	-0.837942	0.0573829	ILMN_2624809	9.47467e-11	545725	Mterf	mitochondrial transcription termination factor 1a
ILMN_2954575	-0.880295	-0.785545	-1.49361	-0.556386	ILMN_2954575	1.00015e-10	226652	Arhgap30	Rho GTPase activating protein 30
ILMN_2716511	-0.30264	-0.144706	-1.09302	-0.229618	ILMN_2716511	1.02958e-10	107723	Slc12a6	solute carrier family 12, member 6
ILMN_1253813	-0.786244	-0.72885	-1.24505	-0.195464	ILMN_1253813	1.03654e-10	105855	Nckap1l	NCK associated protein 1 like
ILMN_2611022	-0.787562	-0.921621	-1.33136	-0.85972	ILMN_2611022	1.10374e-10	58208	Bcl11b	B cell leukemia/lymphoma 11B
ILMN_2716622	-0.905831	-0.851635	-1.08124	-0.620654	ILMN_2716622	1.14128e-10	19094	Mapk11	mitogen-activated protein kinase 11
ILMN_2659025	0.20992	0.0655044	-0.58718	-0.139894	ILMN_2659025	1.17008e-10	227743	Mapkap1	mitogen-activated protein kinase associated protein 1
ILMN_2894497	-0.530682	-0.162095	-0.820093	-0.159921	ILMN_2894497	1.17199e-10	19718	Rfc2	replication factor C (activator 1) 2
ILMN_2733778	-1.7504	-1.96679	-3.05181	-2.56646	ILMN_2733778	1.20137e-10	14204	Il4i1	interleukin 4 induced 1
ILMN_2602462	0.842319	-0.0509523	-0.0576185	-0.147902	ILMN_2602462	1.25471e-10	69178	Snx5	sorting nexin 5
ILMN_2433547	-0.86843	-0.690469	-0.869697	-0.295573	ILMN_2433547	1.29984e-10	27223	Trp53bp1	transformation related protein 53 binding protein 1
ILMN_2868480	0.336721	0.561951	0.196279	0.0470176	ILMN_2868480	1.35542e-10	53877	Ear4	eosinophil-associated, ribonuclease A family, member 4
ILMN_2985240	0.31697	0.405169	1.05525	0.242129	ILMN_2985240	1.35542e-10	19707	Reps1	RalBP1 associated Eps domain containing protein
ILMN_3151243	-0.279382	-0.480664	-0.721659	-0.208255	ILMN_3151243	1.38108e-10	236312	Pyhin1	pyrin and HIN domain family, member 1
ILMN_2842605	-0.556655	-0.681794	-0.698186	-0.44298	ILMN_2842605	1.42253e-10	171580	Mical1	microtubule associated monooxygenase, calponin and LIM domain containing 1
ILMN_2951691	1.57005	0.303676	0.550191	0.249702	ILMN_2951691	1.51648e-10	97908	Hist1h3g	histone cluster 1, H3g
ILMN_2724322	0.436581	0.512164	1.1781	0.627797	ILMN_2724322	1.51719e-10	21771	Cirh1a	cirrhosis, autosomal recessive 1A (human)
ILMN_1226666	-0.539014	-0.821935	-1.0226	-0.801933	ILMN_1226666	1.51719e-10	12798	Cnn2	calponin 2
ILMN_1225988	0.345054	0.210808	0.537636	0.025921	ILMN_1225988	1.52047e-10	69035	Zdhhc3	zinc finger, DHHC domain containing 3
ILMN_2838871	-0.0734573	0.320224	1.01567	0.190988	ILMN_2838871	1.71939e-10	214597	Sidt2	SID1 transmembrane family, member 2
ILMN_2622983	3.10434	3.08839	3.32717	2.15729	ILMN_2622983	1.72369e-10	19252	Dusp1	dual specificity phosphatase 1
ILMN_2706101	0.616531	-0.500201	-0.999474	-0.55515	ILMN_2706101	1.7317e-10	69178	Snx5	sorting nexin 5
ILMN_3151503	0.207759	0.332519	1.29419	0.0679572	ILMN_3151503	1.7317e-10	218975	Mapk1ip1l	mitogen-activated protein kinase 1 interacting protein 1-like
ILMN_2894574	-0.329616	-0.155819	-0.589263	-0.0473906	ILMN_2894574	1.80465e-10	228850	Ralgapb	Ral GTPase activating protein, beta subunit (non-catalytic)
ILMN_2645208	-0.58413	-0.807505	-1.63459	-0.606169	ILMN_2645208	1.85366e-10	71704	Arhgef3	Rho guanine nucleotide exchange factor (GEF) 3
ILMN_2634317	-0.612264	-0.132332	-0.511954	0.157909	ILMN_2634317	1.85366e-10	20512	Slc1a3	solute carrier family 1 (glial high affinity glutamate transporter), member 3
ILMN_1234614	0.0019509	-0.53992	-0.847746	-0.437828	ILMN_1234614	1.88227e-10	110639	Prps2	phosphoribosyl pyrophosphate synthetase 2
ILMN_2963792	-0.887133	-0.642478	-0.898886	0.0874149	ILMN_2963792	1.88813e-10	98685	1190005F20Rik	tRNA methyltransferase 1 like
ILMN_1237868	1.2043	0.0526425	-0.226069	-0.522577	ILMN_1237868	1.90341e-10	12484	Cd24a	CD24a antigen
ILMN_2591156	-0.438843	-0.61381	-0.870922	-0.568035	ILMN_2591156	1.91571e-10	50931	Il27ra	interleukin 27 receptor, alpha
ILMN_1234301	-0.456627	-0.805183	-1.18279	-0.597496	ILMN_1234301	1.95025e-10	77877	6030458C11Rik	RIKEN cDNA 6030458C11 gene
ILMN_2721399	-0.696826	-0.893897	-1.21148	-1.08469	ILMN_2721399	1.9992e-10	13041	Ctsw	cathepsin W
ILMN_1228448	-0.630446	-0.965225	-1.12765	-0.832312	ILMN_1228448	2.18044e-10	12478	Cd19	CD19 antigen
ILMN_2626864	0.410065	0.209149	0.732795	-0.312417	ILMN_2626864	2.22691e-10	228866	Pcif1	PDX1 C-terminal inhibiting factor 1
ILMN_2886981	-0.302831	-0.455981	-0.62484	-0.235129	ILMN_2886981	2.26543e-10	107769	Tm6sf1	transmembrane 6 superfamily member 1
ILMN_2906948	-0.259169	-0.557292	-0.96665	-0.552948	ILMN_2906948	2.31443e-10	192786	Rapgef6	Rap guanine nucleotide exchange factor (GEF) 6
ILMN_1241976	1.25804	0.366436	-0.0863748	-0.918589	ILMN_1241976	2.36591e-10	98766	Ubac1	ubiquitin associated domain containing 1
ILMN_2634720	-0.50012	-0.375554	-0.442082	0.494264	ILMN_2634720	2.43733e-10	20018	Polr1d	polymerase (RNA) I polypeptide D
ILMN_1243451	-1.12788	-1.61142	-1.7494	-1.53036	ILMN_1243451	2.4457e-10	74096	Hvcn1	hydrogen voltage-gated channel 1
ILMN_1220697	-0.764582	-0.889834	-1.24249	-0.438661	ILMN_1220697	2.44702e-10	18132	Notch4	notch 4
ILMN_2648089	-0.183302	-0.342112	-0.610136	-0.154923	ILMN_2648089	2.79596e-10	102141	Snx25	sorting nexin 25
ILMN_1230587	-0.446388	-0.456962	-0.736471	0.225798	ILMN_1230587	3.25358e-10	107321	Lpxn	leupaxin
ILMN_1241695	1.78358	2.36458	1.11116	2.24629	ILMN_1241695	3.26246e-10	68774	Ms4a6d	membrane-spanning 4-domains, subfamily A, member 6D
ILMN_1230162	-0.541973	-0.253799	-0.792358	0.0735524	ILMN_1230162	3.27154e-10	14155	Fem1b	feminization 1 homolog b (C. elegans)
ILMN_2873729	-0.908279	-0.474887	-0.934166	-0.313315	ILMN_2873729	3.64644e-10	56771	Med20	mediator complex subunit 20
ILMN_2703159	-0.826132	-0.447027	-0.754833	0.0948348	ILMN_2703159	3.81527e-10	268656	Sptlc1	serine palmitoyltransferase, long chain base subunit 1
ILMN_2441335	0.487701	0.509628	0.843697	0.246871	ILMN_2441335	3.82907e-10	11307	Abcg1	ATP-binding cassette, sub-family G (WHITE), member 1
ILMN_2695199	0.0441766	-0.167992	-1.10235	-0.623623	ILMN_2695199	3.83746e-10	54613	St3gal6	ST3 beta-galactoside alpha-2,3-sialyltransferase 6
ILMN_2686244	-0.986002	-0.92841	-1.32509	-0.838422	ILMN_2686244	3.83798e-10	213391	Rassf4	Ras association (RalGDS/AF-6) domain family member 4
ILMN_2814051	-0.331176	-0.125332	-0.549902	-0.23152	ILMN_2814051	4.08935e-10	269639	Zfp512	zinc finger protein 512
ILMN_1219316	-0.275953	-0.385824	-0.538448	-0.147691	ILMN_1219316	4.17902e-10	12145	Cxcr5	chemokine (C-X-C motif) receptor 5
ILMN_2693976	0.0241174	-0.117777	-1.04521	0.139887	ILMN_2693976	4.28177e-10	17975	Ncl	nucleolin
ILMN_1245731	-0.997111	-1.0927	-0.847555	-1.1174	ILMN_1245731	4.39144e-10	15242	Hhex	hematopoietically expressed homeobox
ILMN_2762026	1.37751	-0.0597002	-0.373521	-0.365474	ILMN_2762026	4.39929e-10	18538	Pcna	proliferating cell nuclear antigen
ILMN_2699833	0.0320564	0.158315	0.599142	-0.0124731	ILMN_2699833	4.42354e-10	75410	Wbp7	lysine (K)-specific methyltransferase 2B
ILMN_2668344	0.0955076	-0.478918	-0.509833	-0.471045	ILMN_2668344	4.51408e-10	27387	Sh2d3c	SH2 domain containing 3C
ILMN_2648967	0.839958	0.946749	2.96658	0.399485	ILMN_2648967	4.57235e-10	66412	Arrdc4	arrestin domain containing 4
ILMN_2680398	-0.371308	-0.491234	-1.10217	-0.421793	ILMN_2680398	4.61767e-10	237256	Zc3h12d	zinc finger CCCH type containing 12D
ILMN_2631161	0.973906	2.41168	2.13858	2.19327	ILMN_2631161	4.7518e-10	246256	Fcgr4	Fc receptor, IgG, low affinity IV
ILMN_1232524	0.767372	0.00983469	0.100322	0.0187545	ILMN_1232524	4.90961e-10	319158	Hist1h4i	histone cluster 1, H4i
ILMN_1247404	-0.480091	-0.324159	-0.548792	0.0240048	ILMN_1247404	5.29798e-10	233058	Zfp420	zinc finger protein 420
ILMN_2649172	1.04047	0.896153	0.25627	0.456607	ILMN_2649172	5.42555e-10	66995	Zcchc18	zinc finger, CCHC domain containing 18
ILMN_2594718	-0.522271	-0.746458	-1.32556	-0.32872	ILMN_2594718	5.50107e-10	11491	Adam17	a disintegrin and metallopeptidase domain 17
ILMN_2747060	-0.587794	-1.05171	-1.17918	-0.764142	ILMN_2747060	5.73652e-10	12721	Coro1a	coronin, actin binding protein 1A
ILMN_2635132	0.370161	0.573859	0.781638	-0.0491715	ILMN_2635132	5.83734e-10	20371	Foxp3	forkhead box P3
ILMN_3123043	0.386118	0.462516	0.914832	0.464477	ILMN_3123043	5.87919e-10	327954	Dnahc2	dynein, axonemal, heavy chain 2
ILMN_3125890	0.33354	0.508814	0.856998	-0.0868154	ILMN_3125890	5.88652e-10	66990	Tmem134	transmembrane protein 134
ILMN_1221820	-0.849849	-0.931244	-2.69907	-1.91523	ILMN_1221820	6.00135e-10	69169	Faim3	Fas apoptotic inhibitory molecule 3
ILMN_2524404	-0.543695	-0.478253	-0.599115	-0.29477	ILMN_2524404	6.05309e-10	474156	Zbtb9	zinc finger and BTB domain containing 9
ILMN_2745433	0.684673	0.79909	1.24758	0.293531	ILMN_2745433	6.12691e-10	67458	Ergic1	endoplasmic reticulum-golgi intermediate compartment (ERGIC) 1
ILMN_2612255	-0.35274	-0.343362	-0.885735	-0.535307	ILMN_2612255	6.13239e-10	17095	Lyl1	lymphoblastomic leukemia 1
ILMN_1238509	-0.360235	-0.0185429	-0.764931	-0.0627822	ILMN_1238509	6.47162e-10	70823	Hmgxb4	HMG box domain containing 4
ILMN_2718266	2.30725	2.01278	1.67964	1.36207	ILMN_2718266	6.58634e-10	14229	Fkbp5	FK506 binding protein 5
ILMN_2734290	-0.581333	-0.578174	-0.938643	-0.197712	ILMN_2734290	6.58634e-10	104771	Jkamp	JNK1/MAPK8-associated membrane protein
ILMN_2672442	0.64221	0.0463768	0.0640267	-0.0701136	ILMN_2672442	6.74875e-10	12428	Ccna2	cyclin A2
ILMN_2639819	-0.0829238	0.268822	0.827712	0.121978	ILMN_2639819	6.84288e-10	54399	Bet1l	blocked early in transport 1 homolog (S. cerevisiae)-like
ILMN_1243890	-0.404752	-0.364363	-0.541389	-0.361026	ILMN_1243890	7.07206e-10	170472	Recql5	RecQ protein-like 5
ILMN_2595637	0.678748	0.713689	0.977384	0.154169	ILMN_2595637	7.19631e-10	214063	Dnajc16	DnaJ (Hsp40) homolog, subfamily C, member 16
ILMN_2956092	-1.01181	-0.910637	-1.28761	-0.767542	ILMN_2956092	7.25565e-10	213391	Rassf4	Ras association (RalGDS/AF-6) domain family member 4
ILMN_2913913	-0.330278	-0.5078	-0.693949	-0.352313	ILMN_2913913	7.84296e-10	70450	Unc13d	unc-13 homolog D (C. elegans)
ILMN_2688236	-1.10538	-1.0536	-1.82609	-1.03465	ILMN_2688236	7.84296e-10	53313	Atp2a3	ATPase, Ca++ transporting, ubiquitous
ILMN_2645816	-0.352075	-0.287026	0.398726	1.79578	ILMN_2645816	7.94274e-10	56264	Cpxm1	carboxypeptidase X 1 (M14 family)
ILMN_2717727	-0.260859	-0.48629	-1.41609	-0.414163	ILMN_2717727	8.18687e-10	15204	Herc2	hect (homologous to the E6-AP (UBE3A) carboxyl terminus) domain and RCC1 (CHC1)-like domain (RLD) 2
ILMN_1256989	1.27727	0.0826508	0.290537	0.158781	ILMN_1256989	8.34622e-10	319159	Hist1h4j	histone cluster 1, H4j
ILMN_2903364	-1.49686	-1.71382	-2.16273	-1.56156	ILMN_2903364	8.45866e-10	20947	Swap70	SWA-70 protein
ILMN_2784144	-0.170087	-0.482033	-0.522375	-0.410774	ILMN_2784144	9.01648e-10	19395	Rasgrp2	RAS, guanyl releasing protein 2
ILMN_2729513	-0.176151	-0.316406	-0.436102	-3.69837	ILMN_2729513	9.03995e-10	15129	Hbb-b1	hemoglobin, beta adult major chain
ILMN_2619707	-0.632066	-0.950107	-1.79542	-0.221171	ILMN_2619707	9.05182e-10	101488	Slco2b1	solute carrier organic anion transporter family, member 2b1
ILMN_1231035	0.714784	0.868783	1.93026	0.275787	ILMN_1231035	9.22109e-10	104318	Csnk1d	casein kinase 1, delta
ILMN_2982736	-0.661138	-0.468648	-0.542379	0.0630322	ILMN_2982736	9.22109e-10	66994	1500031L02Rik	centrosomal protein 19
ILMN_1230599	-0.476338	-0.803773	-1.076	-1.70215	ILMN_1230599	9.41529e-10	23792	Adam23	a disintegrin and metallopeptidase domain 23
ILMN_1248028	-0.737022	-0.725563	-0.75152	-0.666575	ILMN_1248028	9.84322e-10	13732	Emp3	epithelial membrane protein 3
ILMN_2979248	-0.432172	-0.442604	-0.618231	-0.256648	ILMN_2979248	1.02831e-09	382620	Tmed8	transmembrane emp24 domain containing 8
ILMN_1251446	-0.277885	-0.532636	-0.583961	-0.516135	ILMN_1251446	1.0659e-09	13813	Eomes	eomesodermin homolog (Xenopus laevis)
ILMN_2734729	0.800379	-0.924335	-0.876426	-1.15233	ILMN_2734729	1.12315e-09	14960	H2-Aa	histocompatibility 2, class II antigen A, alpha
ILMN_2621909	-0.298791	-0.237863	-0.694641	0.0230771	ILMN_2621909	1.14494e-09	67454	Ikbip	IKBKB interacting protein
ILMN_1257772	-0.155994	-0.190147	-0.631095	-0.062715	ILMN_1257772	1.14577e-09	230234	BC026590	family with sequence similarity 206, member A
ILMN_1260383	-0.307535	-0.314598	-0.608811	-0.173276	ILMN_1260383	1.15312e-09	100019	Mdn1	midasin homolog (yeast)
ILMN_1231228	-0.192016	-0.207103	-1.03651	-0.255826	ILMN_1231228	1.15312e-09	19765	Ralbp1	ralA binding protein 1
ILMN_2912471	0.640528	1.08446	1.5907	0.104571	ILMN_2912471	1.21962e-09	67739	Slc48a1	solute carrier family 48 (heme transporter), member 1
ILMN_1234054	-0.582889	-0.720635	-0.996561	-0.344578	ILMN_1234054	1.23731e-09	382620	Tmed8	transmembrane emp24 domain containing 8
ILMN_3117602	-0.866602	-1.11994	-1.18157	-0.716497	ILMN_3117602	1.27394e-09	12511	Cd6	CD6 antigen
ILMN_1377918	0.875689	0.496461	0.869514	-0.236737	ILMN_1377918	1.3003e-09	22190	Ubc	ubiquitin C
ILMN_2784230	-0.15583	-0.62389	-1.27527	0.0107743	ILMN_2784230	1.3003e-09	20452	St8sia4	ST8 alpha-N-acetyl-neuraminide alpha-2,8-sialyltransferase 4
ILMN_2671755	0.54143	0.685301	0.396028	-0.136835	ILMN_2671755	1.3003e-09	99151	Cercam	cerebral endothelial cell adhesion molecule
ILMN_2598622	-0.675892	-0.651868	-0.890299	-0.706265	ILMN_2598622	1.3003e-09	74748	Slamf8	SLAM family member 8
ILMN_2971744	-0.971228	-0.769386	-1.49561	-0.508522	ILMN_2971744	1.30472e-09	11545	Parp1	poly (ADP-ribose) polymerase family, member 1
ILMN_2720334	-0.39393	-0.131017	-0.616051	0.312461	ILMN_2720334	1.30472e-09	67205	Utp11l	UTP11-like, U3 small nucleolar ribonucleoprotein, (yeast)
ILMN_2899788	-0.841119	-0.930915	-1.4577	-0.791051	ILMN_2899788	1.44966e-09	19732	Rgl2	ral guanine nucleotide dissociation stimulator-like 2
ILMN_2589838	0.29231	0.195762	0.802417	-0.155961	ILMN_2589838	1.44966e-09	66989	Kctd20	potassium channel tetramerisation domain containing 20
ILMN_1248522	-0.155726	-0.286144	-0.553167	-0.650975	ILMN_1248522	1.4732e-09	68970	Dcaf12	DDB1 and CUL4 associated factor 12
ILMN_2742912	-0.123961	-0.514307	-0.466908	-0.158471	ILMN_2742912	1.548e-09	381413	Gpr176	G protein-coupled receptor 176
ILMN_3105499	-0.473028	-0.503732	-0.753223	-0.346317	ILMN_3105499	1.58199e-09	228836	Dlgap4	discs, large homolog-associated protein 4 (Drosophila)
ILMN_2661422	1.38499	1.18626	1.35478	0.446087	ILMN_2661422	1.60749e-09	54409	Ramp2	receptor (calcitonin) activity modifying protein 2
ILMN_1241857	-0.444918	-0.947372	-1.71823	0.187874	ILMN_1241857	1.60749e-09	53605	Nap1l1	nucleosome assembly protein 1-like 1
ILMN_2696492	-0.374695	-0.443672	-0.968209	-0.662719	ILMN_2696492	1.62884e-09	219131	Phf11	PHD finger protein 11A
ILMN_3127790	-0.270026	-0.380056	-0.747708	-0.258981	ILMN_3127790	1.62974e-09	22778	Ikzf1	IKAROS family zinc finger 1
ILMN_2445165	-0.103751	0.133706	0.701793	0.169187	ILMN_2445165	1.64572e-09	22337	Vdr	vitamin D receptor
ILMN_3160881	-0.851596	-0.552933	-0.879897	-0.410678	ILMN_3160881	1.76693e-09	101568	Vrk3	vaccinia related kinase 3
ILMN_2739965	0.762894	0.824233	1.94052	0.254834	ILMN_2739965	1.77455e-09	104318	Csnk1d	casein kinase 1, delta
ILMN_2802601	-0.452173	-0.280828	-0.769224	0.0770754	ILMN_2802601	1.77581e-09	67707	Mrpl24	mitochondrial ribosomal protein L24
ILMN_2665161	0.263432	0.17928	0.623354	0.0089235	ILMN_2665161	1.77984e-09	217127	Myst2	K(lysine) acetyltransferase 7
ILMN_1230489	0.44225	0.562892	1.37402	0.363033	ILMN_1230489	1.80547e-09	100494	Zfand2a	zinc finger, AN1-type domain 2A
ILMN_1255513	0.541103	1.05182	0.45226	-2.27401	ILMN_1255513	1.81435e-09	12585	Cdr2	cerebellar degeneration-related 2
ILMN_2715558	-1.02452	-1.01185	-1.41735	-1.02061	ILMN_2715558	1.87307e-09	70497	Arhgap17	Rho GTPase activating protein 17
ILMN_2987107	-0.103174	-0.114758	-0.837028	0.0869964	ILMN_2987107	1.93666e-09	70186	Fam162a	family with sequence similarity 162, member A
ILMN_1220688	0.521213	1.29077	1.27674	-0.869783	ILMN_1220688	1.94413e-09	229474	Fhdc1	FH2 domain containing 1
ILMN_2470333	0.916986	0.591799	0.938578	0.0274116	ILMN_2470333	1.97739e-09	235441	Usp3	ubiquitin specific peptidase 3
ILMN_3009951	-0.578015	-0.620001	-0.842476	-0.337785	ILMN_3009951	1.97739e-09	23885	Gmcl1	germ cell-less homolog 1 (Drosophila)
ILMN_1258283	-1.23748	-1.35925	-1.63989	-1.2129	ILMN_1258283	1.97739e-09	16994	Ltb	lymphotoxin B
ILMN_2630459	1.1529	0.966322	1.40403	1.05497	ILMN_2630459	2.06888e-09	12767	Cxcr4	chemokine (C-X-C motif) receptor 4
ILMN_2630018	0.545618	0.236401	0.236679	-0.597699	ILMN_2630018	2.07667e-09	54484	Mkrn1	makorin, ring finger protein, 1
ILMN_2634728	-0.378087	-0.563561	-0.818123	-0.374599	ILMN_2634728	2.08865e-09	319845	Bbs9	Bardet-Biedl syndrome 9 (human)
ILMN_2961179	0.0666961	0.176963	0.670109	0.0410278	ILMN_2961179	2.12219e-09	54723	Tfip11	tuftelin interacting protein 11
ILMN_2696610	0.382635	0.873626	0.0943388	-2.10699	ILMN_2696610	2.12703e-09	67712	Slc25a37	solute carrier family 25, member 37
ILMN_2600339	0.109274	0.287085	0.742136	0.0648609	ILMN_2600339	2.12703e-09	56494	Gosr2	golgi SNAP receptor complex member 2
ILMN_2803286	-0.576875	-0.50413	-0.741881	-0.206663	ILMN_2803286	2.138e-09	21778	Tex9	testis expressed gene 9
ILMN_2601833	-0.60868	-0.857622	-1.13559	-0.710646	ILMN_2601833	2.22885e-09	234779	Plcg2	phospholipase C, gamma 2
ILMN_1219946	0.0218293	0.170775	0.513036	0.18471	ILMN_1219946	2.30639e-09	16154	Il10ra	interleukin 10 receptor, alpha
ILMN_2741985	-0.0304555	0.331359	-0.144957	0.502415	ILMN_2741985	2.39211e-09	19366	Rad54l	RAD54 like (S. cerevisiae)
ILMN_2481170	-0.747975	-0.990263	-1.16548	-0.924258	ILMN_2481170	2.39211e-09	72049	Tnfrsf13c	tumor necrosis factor receptor superfamily, member 13c
ILMN_2931779	-0.196532	0.11028	0.633617	0.114064	ILMN_2931779	2.50926e-09	66840	Wdr45l	WD repeat domain 45B
ILMN_2424912	0.0135595	-0.0362051	0.539908	-0.329617	ILMN_2424912	2.57595e-09	22318	Vamp2	vesicle-associated membrane protein 2
ILMN_1221611	0.254868	0.550904	0.425333	-0.293091	ILMN_1221611	2.64398e-09	18738	Pitpna	phosphatidylinositol transfer protein, alpha
ILMN_2613832	-0.402911	-0.678438	-1.03581	-0.794776	ILMN_2613832	2.65348e-09	211666	Mgst2	microsomal glutathione S-transferase 2
ILMN_1229971	-0.874843	-0.710408	-1.21109	-0.411545	ILMN_1229971	2.66953e-09	22344	Vezf1	vascular endothelial zinc finger 1
ILMN_1254634	-0.60251	-0.622614	-0.751934	-0.559114	ILMN_1254634	2.75885e-09	235534	Acpl2	2-phosphoxylose phosphatase 1
ILMN_2649773	1.06783	1.84022	1.57136	-0.663148	ILMN_2649773	2.78096e-09	209837	Slc38a5	solute carrier family 38, member 5
ILMN_1240598	0.674843	1.25914	1.35922	-0.447595	ILMN_1240598	2.79241e-09	217125	Samd14	sterile alpha motif domain containing 14
ILMN_2648455	-0.425182	-0.566675	-0.869185	-0.579349	ILMN_2648455	2.98673e-09	18018	Nfatc1	nuclear factor of activated T cells, cytoplasmic, calcineurin dependent 1
ILMN_2771766	0.429558	1.10684	1.20263	0.645421	ILMN_2771766	3.17105e-09	20293	Ccl12	chemokine (C-C motif) ligand 12
ILMN_2988678	0.19832	0.132932	0.613517	-0.319277	ILMN_2988678	3.23235e-09	228866	Pcif1	PDX1 C-terminal inhibiting factor 1
ILMN_2484918	0.841331	0.882326	1.0945	0.185414	ILMN_2484918	3.24006e-09	53611	Vti1a	vesicle transport through interaction with t-SNAREs 1A
ILMN_2708906	0.291194	0.642646	1.20233	0.6624	ILMN_2708906	3.24558e-09	18010	Neu1	neuraminidase 1
ILMN_2722623	-0.176427	0.254259	0.914429	0.318126	ILMN_2722623	3.31728e-09	246696	Slc25a28	solute carrier family 25, member 28
ILMN_2731760	-0.65069	-0.705044	-1.27502	-0.591699	ILMN_2731760	3.35242e-09	17916	Myo1f	myosin IF
ILMN_1233412	0.672235	-0.0669736	-0.0485458	-0.347323	ILMN_1233412	3.39697e-09	13680	Ddx19a	DEAD (Asp-Glu-Ala-Asp) box polypeptide 19a
ILMN_2978525	-0.275309	-0.120654	-0.903916	-0.520467	ILMN_2978525	3.4048e-09	66826	Taz	tafazzin
ILMN_2903945	1.2328	1.3857	1.55363	0.636459	ILMN_2903945	3.51544e-09	23882	Gadd45g	growth arrest and DNA-damage-inducible 45 gamma
ILMN_2869312	0.890716	0.895017	1.66136	0.608413	ILMN_2869312	3.70915e-09	106052	Fbxo4	F-box protein 4
ILMN_1228557	0.885296	0.329566	0.542908	-0.330766	ILMN_1228557	3.7259e-09	15902	Id2	inhibitor of DNA binding 2
ILMN_2710538	-0.40029	-0.21371	-0.657825	-0.0515227	ILMN_2710538	3.87641e-09	50755	Fbxo18	F-box protein 18
ILMN_2959974	-0.0987866	0.146418	0.579228	0.0825261	ILMN_2959974	3.89245e-09	68968	Cdan1	congenital dyserythropoietic anemia, type I (human)
ILMN_2699531	-0.37068	-0.867855	-1.11208	-0.579745	ILMN_2699531	3.91246e-09	67865	Rgs10	regulator of G-protein signalling 10
ILMN_3123889	-0.187527	-0.166084	-0.573013	0.332966	ILMN_3123889	3.95962e-09	246196	Zfp277	zinc finger protein 277
ILMN_2663516	-0.46305	-0.434528	-0.898787	-0.444102	ILMN_2663516	3.97089e-09	70612	5730494N06Rik	transmembrane protein 230
ILMN_2771074	0.662711	-0.646154	-1.04775	-0.498311	ILMN_2771074	4.01826e-09	53379	Hnrnpa2b1	heterogeneous nuclear ribonucleoprotein A2/B1
ILMN_2706827	-0.161651	-0.6901	-1.51175	-0.293889	ILMN_2706827	4.03617e-09	269254	Setx	senataxin
ILMN_2600678	-0.561518	-1.1731	-1.58149	-0.888012	ILMN_2600678	4.04528e-09	19354	Rac2	RAS-related C3 botulinum substrate 2
ILMN_2682362	-0.447983	-0.264715	-0.718589	0.14354	ILMN_2682362	4.18974e-09	276919	Gemin4	gem (nuclear organelle) associated protein 4
ILMN_1250541	1.25705	0.342519	0.359935	-0.50145	ILMN_1250541	4.30364e-09	15288	Hmbs	hydroxymethylbilane synthase
ILMN_2969845	-1.31655	-1.92145	-1.08442	0.456677	ILMN_2969845	4.30364e-09	18829	Ccl21a	chemokine (C-C motif) ligand 21A (serine)
ILMN_1231996	-0.390392	-0.465582	-1.28336	-0.46802	ILMN_1231996	4.34996e-09	108083	Pip4k2b	phosphatidylinositol-5-phosphate 4-kinase, type II, beta
ILMN_2752933	-0.718703	-0.658913	-0.682547	-0.650241	ILMN_2752933	4.41039e-09	21682	Tec	tec protein tyrosine kinase
ILMN_2716247	-0.646219	-0.395474	-0.990299	0.0829944	ILMN_2716247	4.43696e-09	140629	Ubox5	U box domain containing 5
ILMN_2700265	0.562236	1.19545	1.29789	0.625786	ILMN_2700265	4.45869e-09	18631	Pex11a	peroxisomal biogenesis factor 11 alpha
ILMN_2833441	-0.198388	0.30506	0.92009	-0.106102	ILMN_2833441	4.50568e-09	231712	Trafd1	TRAF type zinc finger domain containing 1
ILMN_2928050	-0.74995	-0.618733	-1.10328	-0.208192	ILMN_2928050	4.52415e-09	17274	Rab8a	RAB8A, member RAS oncogene family
ILMN_2705878	-0.466069	-0.604211	-0.668988	-0.425964	ILMN_2705878	4.54607e-09	67803	Limd2	LIM domain containing 2
ILMN_2439638	-0.761586	-0.768361	-1.04847	-0.576827	ILMN_2439638	4.62202e-09	22031	Traf3	TNF receptor-associated factor 3
ILMN_1216871	-0.376403	-0.913606	-1.35972	-0.500918	ILMN_1216871	4.6334e-09	18826	Lcp1	lymphocyte cytosolic protein 1
ILMN_2798674	-0.0869275	0.0967778	0.527626	-0.240196	ILMN_2798674	4.69124e-09	212127	2810046L04Rik	proline and serine rich 1
ILMN_2944601	-0.836074	-0.840835	-1.72027	-0.739806	ILMN_2944601	5.09801e-09	66776	Pisd-ps1	phosphatidylserine decarboxylase, pseudogene 3
ILMN_2660551	-0.129768	-0.902521	-1.04338	-0.645255	ILMN_2660551	5.14062e-09	16797	Lat	linker for activation of T cells
ILMN_1246266	-0.4588	-1.22546	-1.68894	-1.57045	ILMN_1246266	5.16307e-09	12518	Cd79a	CD79A antigen (immunoglobulin-associated alpha)
ILMN_1252490	-0.24189	-0.451892	-1.36468	0.14515	ILMN_1252490	5.24657e-09	67958	2610101N10Rik	U2 snRNP-associated SURP domain containing
ILMN_2737463	-0.535964	-1.13066	-1.30537	-1.00907	ILMN_2737463	5.4764e-09	78317	Ccdc88b	coiled-coil domain containing 88B
ILMN_2697918	-1.38248	-0.812626	-1.53868	-0.0139246	ILMN_2697918	5.51061e-09	98685	1190005F20Rik	tRNA methyltransferase 1 like
ILMN_2661523	-0.511336	-1.04813	-1.31279	-1.05818	ILMN_2661523	5.54285e-09	15985	Cd79b	CD79B antigen
ILMN_2879755	-0.187562	-0.437065	-0.524836	-0.351796	ILMN_2879755	5.54285e-09	72536	Tagap	T cell activation Rho GTPase activating protein
ILMN_2453051	0.186764	0.279239	0.527077	0.0255368	ILMN_2453051	5.54285e-09	22439	Xk	Kell blood group precursor (McLeod phenotype) homolog
ILMN_2773554	0.918685	1.55017	1.19632	-0.728435	ILMN_2773554	5.63128e-09	21672	Prdx2	peroxiredoxin 2
ILMN_1255510	1.19526	1.28745	1.23642	-0.341238	ILMN_1255510	5.69379e-09	16905	Lmna	lamin A
ILMN_2699635	0.229609	0.240389	0.648882	0.0771581	ILMN_2699635	5.8102e-09	19346	Rab6	RAB6A, member RAS oncogene family
ILMN_2759736	0.709848	0.425419	0.246419	-0.047127	ILMN_2759736	6.00666e-09	16979	Lrrn1	leucine rich repeat protein 1, neuronal
ILMN_2473620	0.182037	0.395339	0.791417	0.187455	ILMN_2473620	6.13925e-09	56430	Clip1	CAP-GLY domain containing linker protein 1
ILMN_2636169	-0.550769	-0.431117	-0.671077	-0.306262	ILMN_2636169	6.48064e-09	16886	Limk2	LIM motif-containing protein kinase 2
ILMN_3000318	-1.08983	-0.903026	-1.63322	-0.767259	ILMN_3000318	6.70461e-09	110355	Adrbk1	adrenergic receptor kinase, beta 1
ILMN_2647873	-0.831175	-0.845995	-1.08133	-0.605645	ILMN_2647873	6.72236e-09	215690	Nav1	neuron navigator 1
ILMN_1251109	-0.923973	-0.596412	-1.31323	-0.277387	ILMN_1251109	6.87679e-09	107375	Slc25a45	solute carrier family 25, member 45
ILMN_1225182	1.00478	1.44957	1.89642	0.47508	ILMN_1225182	7.11504e-09	14793	Cdca3	cell division cycle associated 3
ILMN_2722769	-0.809638	-0.675663	-1.03383	-0.138145	ILMN_2722769	7.48394e-09	76080	Ttpal	tocopherol (alpha) transfer protein-like
ILMN_3009334	0.415138	0.461534	1.28977	0.543196	ILMN_3009334	7.89738e-09	52683	Ncaph2	non-SMC condensin II complex, subunit H2
ILMN_1260073	-0.866251	-0.239862	-0.76621	0.282666	ILMN_1260073	8.57517e-09	67102	D16Ertd472e	DNA segment, Chr 16, ERATO Doi 472, expressed
ILMN_1220793	-1.08663	-0.750469	-0.930204	-0.266621	ILMN_1220793	8.74691e-09	66704	Rbm4b	RNA binding motif protein 4B
ILMN_2453695	0.773779	1.12652	0.705108	-0.648119	ILMN_2453695	8.94847e-09	22275	Urod	uroporphyrinogen decarboxylase
ILMN_2495644	-0.299141	-0.679471	-1.09506	-0.209715	ILMN_2495644	9.18137e-09	56433	Vps29	vacuolar protein sorting 29 (S. pombe)
ILMN_1232280	-0.587282	-0.506925	-0.666631	-0.215643	ILMN_1232280	9.22778e-09	319513	Fam113a	PC-esterase domain containing 1A
ILMN_1220975	2.11087	1.94718	1.75077	1.42168	ILMN_1220975	9.69063e-09	19260	Ptpn22	protein tyrosine phosphatase, non-receptor type 22 (lymphoid)
ILMN_1216213	0.295751	0.644794	0.920302	0.251354	ILMN_1216213	9.70733e-09	16319	Incenp	inner centromere protein
ILMN_2621596	0.0442542	-0.819358	-1.06649	-0.807926	ILMN_2621596	1.01007e-08	19188	Psme2	proteasome (prosome, macropain) activator subunit 2 (PA28 beta)
ILMN_3042059	-0.635729	-0.411715	-0.581282	0.00248246	ILMN_3042059	1.01245e-08	16593	Klc1	kinesin light chain 1
ILMN_1233929	0.572618	0.860315	1.24231	-0.234668	ILMN_1233929	1.01625e-08	228769	Psmf1	proteasome (prosome, macropain) inhibitor subunit 1
ILMN_2663130	-0.686277	-0.594967	-1.05658	-0.299213	ILMN_2663130	1.03452e-08	233571	P2ry6	pyrimidinergic receptor P2Y, G-protein coupled, 6
ILMN_1232884	1.15696	1.62358	2.30227	1.34068	ILMN_1232884	1.0365e-08	20698	Sphk1	sphingosine kinase 1
ILMN_2484527	-0.910647	-1.00651	-1.30667	-0.54261	ILMN_2484527	1.0365e-08	22339	Vegfa	vascular endothelial growth factor A
ILMN_1248211	-0.788538	-0.828588	-0.983066	-0.518792	ILMN_1248211	1.06341e-08	320007	Sidt1	SID1 transmembrane family, member 1
ILMN_1225204	0.64499	1.34361	0.480431	-2.51492	ILMN_1225204	1.07133e-08	58185	Rsad2	radical S-adenosyl methionine domain containing 2
ILMN_2787257	-1.0552	-1.10166	-1.5857	-0.801351	ILMN_2787257	1.09538e-08	12721	Coro1a	coronin, actin binding protein 1A
ILMN_2638333	0.346438	0.421335	0.898435	0.229769	ILMN_2638333	1.10012e-08	216161	Sbno2	strawberry notch homolog 2 (Drosophila)
ILMN_2748336	0.0610901	0.283562	0.826735	0.205303	ILMN_2748336	1.10328e-08	69257	Elf2	E74-like factor 2
ILMN_2929526	-0.432732	-0.912966	-1.32541	-1.00612	ILMN_2929526	1.13019e-08	12493	Cd37	CD37 antigen
ILMN_1252649	-0.543474	-0.476454	-0.917377	-0.391606	ILMN_1252649	1.13452e-08	27369	Dguok	deoxyguanosine kinase
ILMN_1237625	-0.455599	-0.475661	-0.542551	-0.418651	ILMN_1237625	1.14867e-08	239647	Fam113b	PC-esterase domain containing 1B
ILMN_1240868	-0.111899	-0.568902	-0.629413	-0.468969	ILMN_1240868	1.16471e-08	76438	Rftn1	raftlin lipid raft linker 1
ILMN_2677696	-0.609911	-0.23601	-0.676773	-0.0657091	ILMN_2677696	1.21035e-08	27406	Abcf3	ATP-binding cassette, sub-family F (GCN20), member 3
ILMN_2751354	-0.847699	-0.866321	-1.18992	-0.413288	ILMN_2751354	1.22e-08	83679	Pde4dip	phosphodiesterase 4D interacting protein (myomegalin)
ILMN_2755384	0.85239	0.13365	0.0286774	-0.01944	ILMN_2755384	1.2365e-08	110052	Dek	DEK oncogene (DNA binding)
ILMN_1242308	0.242696	-0.593474	-0.401567	-0.55749	ILMN_1242308	1.26823e-08	21414	Tcf7	transcription factor 7, T cell specific
ILMN_2606295	0.918781	1.34704	1.16595	-1.31039	ILMN_2606295	1.29193e-08	14528	Gch1	GTP cyclohydrolase 1
ILMN_3161601	0.530142	1.0206	0.188249	-2.27904	ILMN_3161601	1.29587e-08	20617	Snca	synuclein, alpha
ILMN_1249014	-0.483455	-0.511338	-0.521272	-0.252362	ILMN_1249014	1.34016e-08	21389	Tbx6	T-box 6
ILMN_2942276	-0.279408	-0.0311218	0.396851	0.779586	ILMN_2942276	1.36859e-08	269593	Luzp1	leucine zipper protein 1
ILMN_1244977	-0.604329	-0.951527	-1.83578	-0.956816	ILMN_1244977	1.38084e-08	14999	H2-DMb1	histocompatibility 2, class II, locus Mb1
ILMN_1219904	0.870846	1.46326	1.64891	-0.663843	ILMN_1219904	1.38318e-08	232670	Tspan33	tetraspanin 33
ILMN_2621385	-0.593547	-0.534938	-1.11596	-0.239989	ILMN_2621385	1.39933e-08	11545	Parp1	poly (ADP-ribose) polymerase family, member 1
ILMN_2883016	-0.806982	-0.806829	-0.9736	-0.632721	ILMN_2883016	1.41936e-08	215690	Nav1	neuron navigator 1
ILMN_2737903	-1.07216	-0.902985	-1.69477	-1.28897	ILMN_2737903	1.42993e-08	26382	Fgd2	FYVE, RhoGEF and PH domain containing 2
ILMN_2595732	0.820358	0.905467	2.00781	0.780059	ILMN_2595732	1.42993e-08	18030	Nfil3	nuclear factor, interleukin 3, regulated
ILMN_3152380	0.0405081	0.614695	1.10931	0.167211	ILMN_3152380	1.43635e-08	14252	Flot2	flotillin 2
ILMN_3112873	2.01464	1.64062	2.10637	0.621831	ILMN_3112873	1.4455e-08	56338	Txnip	thioredoxin interacting protein
ILMN_3006611	-0.109918	-0.261307	-1.34811	-0.134893	ILMN_3006611	1.48622e-08	26401	Map3k1	mitogen-activated protein kinase kinase kinase 1
ILMN_1242769	-0.870543	-0.656178	-1.02255	-0.364527	ILMN_1242769	1.48622e-08	54194	Akap8l	A kinase (PRKA) anchor protein 8-like
ILMN_2930933	-0.119516	-0.403255	-0.838266	-0.0872072	ILMN_2930933	1.49162e-08	18139	Zfml	zinc finger, matrin-like
ILMN_2717667	0.713175	0.67703	1.53304	0.155384	ILMN_2717667	1.50257e-08	223775	Pim3	proviral integration site 3
ILMN_2733356	0.584938	0.57524	-0.309664	-0.612234	ILMN_2733356	1.54768e-08	71946	Endod1	endonuclease domain containing 1
ILMN_2722938	0.384867	1.01342	1.31026	-0.541392	ILMN_2722938	1.55645e-08	17872	Ppp1r15a	protein phosphatase 1, regulatory (inhibitor) subunit 15A
ILMN_2882473	-0.583641	-0.492427	-0.591426	-0.0779176	ILMN_2882473	1.55993e-08	232196	C87436	expressed sequence C87436
ILMN_2605453	0.489418	0.941358	0.565169	-1.34405	ILMN_2605453	1.56499e-08	74334	Ranbp10	RAN binding protein 10
ILMN_3158500	0.679395	0.648463	0.989742	-0.015833	ILMN_3158500	1.64467e-08	50785	Hs6st1	heparan sulfate 6-O-sulfotransferase 1
ILMN_2728539	-0.570317	-0.455613	-0.7209	-0.115951	ILMN_2728539	1.64467e-08	97827	Exd2	exonuclease 3'-5' domain containing 2
ILMN_3147584	0.253506	0.470494	0.611982	0.0424964	ILMN_3147584	1.70581e-08	60527	Fads3	fatty acid desaturase 3
ILMN_1235047	-0.355062	-0.21082	-0.824471	-0.110806	ILMN_1235047	1.72571e-08	73103	3110009E18Rik	RIKEN cDNA 3110009E18 gene
ILMN_2652719	-0.539559	-0.548655	-0.709568	-0.361877	ILMN_2652719	1.76632e-08	19265	Ptprcap	protein tyrosine phosphatase, receptor type, C polypeptide-associated protein
ILMN_2696696	0.906783	1.69206	0.335879	-1.84184	ILMN_2696696	1.76632e-08	14934	Gypa	glycophorin A
ILMN_1228919	-0.127617	-0.844798	-0.924742	-0.462563	ILMN_1228919	1.77086e-08	70356	St13	suppression of tumorigenicity 13
ILMN_1225035	0.748699	1.04773	1.42827	-0.383581	ILMN_1225035	1.80114e-08	52502	Carhsp1	calcium regulated heat stable protein 1
ILMN_2679885	0.977163	1.19214	1.11795	0.318914	ILMN_2679885	1.82318e-08	56738	Mocs1	molybdenum cofactor synthesis 1
ILMN_2769330	-0.918422	-1.06225	-1.10419	-0.783059	ILMN_2769330	1.88916e-08	12511	Cd6	CD6 antigen
ILMN_2923736	-0.420783	-0.287772	-0.969224	-0.00612075	ILMN_2923736	1.8984e-08	69672	Txndc15	thioredoxin domain containing 15
ILMN_2506115	-0.117253	0.296258	0.769225	0.0477962	ILMN_2506115	1.91994e-08	22241	Ulk1	unc-51 like kinase 1
ILMN_1224855	-0.44737	-0.687816	-2.36953	-0.665187	ILMN_1224855	1.97682e-08	209086	Samd9l	sterile alpha motif domain containing 9-like
ILMN_1248132	1.26411	0.173072	-0.0991932	-0.161792	ILMN_1248132	2.00694e-08	16765	Stmn1	stathmin 1
ILMN_2972521	1.16236	1.00153	0.392271	0.15817	ILMN_2972521	2.00694e-08	11607	Agtr1a	angiotensin II receptor, type 1a
ILMN_3148489	0.674297	0.755333	1.25295	0.0594358	ILMN_3148489	2.03543e-08	18550	Furin	furin (paired basic amino acid cleaving enzyme)
ILMN_2670713	0.632093	-0.648041	-0.561844	-0.705189	ILMN_2670713	2.05673e-08	76884	Cyfip2	cytoplasmic FMR1 interacting protein 2
ILMN_2511953	0.273317	-0.333281	-1.24814	-0.105353	ILMN_2511953	2.16616e-08	106869	Tnfaip8	tumor necrosis factor, alpha-induced protein 8
ILMN_1232667	1.56401	1.60709	2.01916	1.04285	ILMN_1232667	2.18055e-08	80876	Ifitm2	interferon induced transmembrane protein 2
ILMN_2596917	-0.162325	-0.347151	-0.995885	-0.265111	ILMN_2596917	2.18055e-08	17974	Nck2	non-catalytic region of tyrosine kinase adaptor protein 2
ILMN_1247704	-0.765751	-0.924484	-1.10484	-0.360676	ILMN_1247704	2.19712e-08	94353	Hmgn3	high mobility group nucleosomal binding domain 3
ILMN_2710705	0.597382	0.35542	0.919799	-0.24704	ILMN_2710705	2.24869e-08	18412	Sqstm1	sequestosome 1
ILMN_1217009	0.309383	0.548726	1.11455	1.09123	ILMN_1217009	2.26365e-08	104886	Rab15	RAB15, member RAS oncogene family
ILMN_2839145	-0.734628	-0.442957	-0.406463	-0.0197322	ILMN_2839145	2.28856e-08	108707	1810008A18Rik	family with sequence similarity 207, member A
ILMN_1223015	0.23288	0.320798	1.05915	-0.31903	ILMN_1223015	2.30212e-08	67379	Dedd2	death effector domain-containing DNA binding protein 2
ILMN_2721571	-0.645529	-0.522607	-0.559398	0.036079	ILMN_2721571	2.31716e-08	27218	Slamf1	signaling lymphocytic activation molecule family member 1
ILMN_2720925	-0.542235	-0.513843	-1.12848	-0.336819	ILMN_2720925	2.36773e-08	66061	Tctex1d2	Tctex1 domain containing 2
ILMN_2681186	-0.365464	-0.187465	-0.508528	0.0819108	ILMN_2681186	2.36828e-08	226422	Rab7l1	RAB29, member RAS oncogene family
ILMN_2785104	-1.35306	-1.23763	-1.95415	-0.361327	ILMN_2785104	2.41594e-08	225027	Sfrs7	serine/arginine-rich splicing factor 7
ILMN_2615035	1.3733	1.89295	1.04885	-0.696913	ILMN_2615035	2.42757e-08	66447	Mgst3	microsomal glutathione S-transferase 3
ILMN_2690460	-0.545422	-0.564003	-0.709208	-0.378352	ILMN_2690460	2.45793e-08	76071	Jakmip1	janus kinase and microtubule interacting protein 1
ILMN_2942011	0.346027	0.518493	1.08664	0.0471119	ILMN_2942011	2.58767e-08	74144	Robo4	roundabout homolog 4 (Drosophila)
ILMN_1251696	-0.596484	-0.69621	-2.1278	-0.767311	ILMN_1251696	2.60306e-08	16363	Irf2	interferon regulatory factor 2
ILMN_1254562	0.108116	0.264486	0.555544	0.0583991	ILMN_1254562	2.63081e-08	74772	Atp13a2	ATPase type 13A2
ILMN_2818396	-0.531978	-0.644396	-1.14268	-0.450531	ILMN_2818396	2.64457e-08	67759	5033414D02Rik	plasminogen receptor, C-terminal lysine transmembrane protein
ILMN_2920752	-0.105779	-0.746992	-0.862308	-1.01122	ILMN_2920752	2.74884e-08	16801	Arhgef1	Rho guanine nucleotide exchange factor (GEF) 1
ILMN_1231012	0.1441	-0.466965	-0.807439	-0.414772	ILMN_1231012	2.85477e-08	16822	Lcp2	lymphocyte cytosolic protein 2
ILMN_2947292	0.623435	0.826378	1.3263	0.677406	ILMN_2947292	2.87167e-08	53608	Map3k6	mitogen-activated protein kinase kinase kinase 6
ILMN_2749235	0.482462	-0.000484524	0.631673	-0.327414	ILMN_2749235	2.87629e-08	223255	Stk24	serine/threonine kinase 24
ILMN_1254523	0.38635	0.483815	1.02743	0.379356	ILMN_1254523	2.91636e-08	14873	Gsto1	glutathione S-transferase omega 1
ILMN_2833985	-0.59468	-0.513502	-0.281606	0.265816	ILMN_2833985	2.96688e-08	80291	Rilpl2	Rab interacting lysosomal protein-like 2
ILMN_1254019	0.740297	0.564984	0.395741	-0.144129	ILMN_1254019	3.01066e-08	19743	Rhag	Rhesus blood group-associated A glycoprotein
ILMN_2974460	-0.297824	-0.417743	-0.612277	-0.57599	ILMN_2974460	3.01066e-08	246710	Rhobtb2	Rho-related BTB domain containing 2
ILMN_2965526	0.481739	0.547694	0.91158	0.222351	ILMN_2965526	3.06714e-08	67440	Mtpap	mitochondrial poly(A) polymerase
ILMN_1251912	-0.673059	-0.576664	-1.15784	-0.334438	ILMN_1251912	3.06714e-08	79263	Trim39	tripartite motif-containing 39
ILMN_2588050	0.546769	0.375676	0.737612	-0.212431	ILMN_2588050	3.06714e-08	22190	Ubc	ubiquitin C
ILMN_2791746	0.974761	0.991051	0.938668	0.0674453	ILMN_2791746	3.11504e-08	19159	Cyth3	cytohesin 3
ILMN_1242176	0.367896	0.689843	0.99024	-0.141222	ILMN_1242176	3.12441e-08	230789	Fam76a	family with sequence similarity 76, member A
ILMN_1235390	0.527132	-0.170748	-0.136228	-0.100296	ILMN_1235390	3.14248e-08	54598	Calcrl	calcitonin receptor-like
ILMN_1245815	0.171405	0.900256	0.77114	-1.27576	ILMN_1245815	3.1469e-08	217342	Ube2o	ubiquitin-conjugating enzyme E2O
ILMN_2887131	0.553428	0.520409	0.830069	0.0880708	ILMN_2887131	3.14838e-08	235441	Usp3	ubiquitin specific peptidase 3
ILMN_1244642	-0.393629	-0.27246	-0.809843	0.213013	ILMN_1244642	3.20358e-08	67282	Ccdc53	coiled-coil domain containing 53
ILMN_2732309	0.438943	0.529706	1.09079	0.263045	ILMN_2732309	3.2614e-08	19042	Ppm1a	protein phosphatase 1A, magnesium dependent, alpha isoform
ILMN_2638354	0.356709	0.453627	0.576277	0.0449546	ILMN_2638354	3.28382e-08	21672	Prdx2	peroxiredoxin 2
ILMN_2987844	-0.607721	-0.600674	-1.6337	-0.0689727	ILMN_2987844	3.28941e-08	12928	Crk	v-crk sarcoma virus CT10 oncogene homolog (avian)
ILMN_1242013	0.454641	0.554307	0.987985	0.50366	ILMN_1242013	3.28941e-08	80914	Uck2	uridine-cytidine kinase 2
ILMN_1215117	-0.463491	-0.627405	-0.884218	-0.220745	ILMN_1215117	3.30006e-08	56550	Ube2d2	ubiquitin-conjugating enzyme E2D 2A
ILMN_2610744	-0.424474	-0.734891	-0.779816	-0.286436	ILMN_2610744	3.4147e-08	17896	Myl4	myosin, light polypeptide 4
ILMN_1231111	0.931061	1	0.859785	-0.404953	ILMN_1231111	3.51592e-08	192194	Butr1	butyrophilin-like 10
ILMN_1241443	0.309716	-0.233855	-0.520285	-0.393002	ILMN_1241443	3.51705e-08	15950	Ifi203	interferon activated gene 203
ILMN_2634564	-0.51167	-0.279634	0.0678626	-0.0273411	ILMN_2634564	3.73882e-08	68327	0610007P22Rik	TSR3 20S rRNA accumulation
ILMN_1233187	-0.252504	0.0765968	0.521156	0.155662	ILMN_1233187	3.75779e-08	17187	Max	Max protein
ILMN_3144164	0.527044	0.784068	1.57302	0.543683	ILMN_3144164	3.77597e-08	384783	Irs2	insulin receptor substrate 2
ILMN_1218358	1.09727	1.07844	0.905391	-0.410172	ILMN_1218358	3.82651e-08	71683	Gypc	glycophorin C
ILMN_2981801	1.03492	1.71352	1.41168	0.428696	ILMN_2981801	3.87447e-08	665433	Hist1h2ao	histone cluster 1, H2ao
ILMN_3119014	-0.592891	-0.831036	-1.31967	-0.887924	ILMN_3119014	3.88197e-08	13713	Elk3	ELK3, member of ETS oncogene family
ILMN_1214450	-0.782795	-0.488264	-0.86658	-0.149313	ILMN_1214450	3.88271e-08	76563	Qrsl1	glutaminyl-tRNA synthase (glutamine-hydrolyzing)-like 1
ILMN_2924243	-0.63963	-0.457795	-0.391657	0.188379	ILMN_2924243	3.88778e-08	16413	Itgb1bp1	integrin beta 1 binding protein 1
ILMN_2847144	0.419258	0.771413	0.878945	1.0324	ILMN_2847144	3.91323e-08	319169	Hist1h2ak	histone cluster 1, H2ak
ILMN_1218206	0.802458	0.878074	1.41466	0.0400602	ILMN_1218206	3.94973e-08	50794	Klf13	Kruppel-like factor 13
ILMN_1221568	0.301817	0.484361	0.341027	0.848149	ILMN_1221568	4.08455e-08	66953	Cdca7	cell division cycle associated 7
ILMN_1231573	0.00264545	-0.0276301	-0.595267	0.0745683	ILMN_1231573	4.11859e-08	66222	Serpinb1a	serine (or cysteine) peptidase inhibitor, clade B, member 1a
ILMN_1236601	-0.629835	-0.725162	-1.20017	-0.254735	ILMN_1236601	4.11859e-08	66979	Pole4	polymerase (DNA-directed), epsilon 4 (p12 subunit)
ILMN_3157649	-0.800851	-0.894078	-0.59894	0.24152	ILMN_3157649	4.12026e-08	67959	Puf60	poly-U binding splicing factor 60
ILMN_1254031	2.20031	1.9409	2.23913	1.55439	ILMN_1254031	4.1292e-08	16601	Klf9	Kruppel-like factor 9
ILMN_2788073	2.25951	1.98751	1.24442	0.49915	ILMN_2788073	4.13019e-08	15368	Hmox1	heme oxygenase (decycling) 1
ILMN_2745515	0.882579	0.76702	0.566505	-0.068619	ILMN_2745515	4.15267e-08	19743	Rhag	Rhesus blood group-associated A glycoprotein
ILMN_1253545	1.05161	0.636385	0.286049	0.0256029	ILMN_1253545	4.15267e-08	17330	Minpp1	multiple inositol polyphosphate histidine phosphatase 1
ILMN_3086136	0.677422	1.02311	0.129137	0.213766	ILMN_3086136	4.18271e-08	347722	Agap1	ArfGAP with GTPase domain, ankyrin repeat and PH domain 1
ILMN_2789948	-0.794905	-0.921602	-1.3621	-0.329375	ILMN_2789948	4.30233e-08	11857	Arhgdib	Rho, GDP dissociation inhibitor (GDI) beta
ILMN_1240994	-0.454601	-0.81443	-1.03376	-0.930541	ILMN_1240994	4.5063e-08	23943	Esyt1	extended synaptotagmin-like protein 1
ILMN_3144289	-0.82199	-0.853304	-1.06352	-0.625776	ILMN_3144289	4.51368e-08	22031	Traf3	TNF receptor-associated factor 3
ILMN_1236700	0.262067	0.170641	0.545687	0.100026	ILMN_1236700	4.57996e-08	238871	Pde4d	phosphodiesterase 4D, cAMP specific
ILMN_1236869	0.696959	0.728816	0.530804	-0.199785	ILMN_1236869	4.63717e-08	11733	Ank1	ankyrin 1, erythroid
ILMN_2624176	0.345493	0.509946	0.707635	0.186674	ILMN_2624176	4.76334e-08	28114	Nsun2	NOL1/NOP2/Sun domain family member 2
ILMN_2874491	0.106093	0.39411	0.813389	0.330653	ILMN_2874491	4.76853e-08	231130	Tnip2	TNFAIP3 interacting protein 2
ILMN_2994108	-0.0937747	0.2954	0.617102	-0.13576	ILMN_2994108	4.78474e-08	79043	Spsb3	splA/ryanodine receptor domain and SOCS box containing 3
ILMN_2832620	-1.1331	-0.917554	-1.10646	-0.826019	ILMN_2832620	4.78474e-08	19724	Rfx1	regulatory factor X, 1 (influences HLA class II expression)
ILMN_2615468	0.298719	-0.582435	-0.685765	-0.563989	ILMN_2615468	4.78474e-08	67529	Fgfr1op2	FGFR1 oncogene partner 2
ILMN_2860196	0.105433	0.261072	-0.323621	0.59831	ILMN_2860196	4.82057e-08	23874	Farsb	phenylalanyl-tRNA synthetase, beta subunit
ILMN_1222489	-0.327723	-0.565543	-0.640987	-0.139008	ILMN_1222489	4.90495e-08	240725	Sulf1	sulfatase 1
ILMN_2949596	-0.594728	-0.607269	-0.946556	-0.513037	ILMN_2949596	4.99726e-08	12934	Dpysl2	dihydropyrimidinase-like 2
ILMN_1255439	0.091203	0.190721	0.738756	0.0189914	ILMN_1255439	5.01752e-08	211401	Mtss1	metastasis suppressor 1
ILMN_2723850	-0.266545	-0.0745868	-0.910512	0.218515	ILMN_2723850	5.02328e-08	17975	Ncl	nucleolin
ILMN_2655721	-0.870401	-0.420173	-1.32906	-0.621295	ILMN_2655721	5.34718e-08	20846	Stat1	signal transducer and activator of transcription 1
ILMN_2707834	-0.323658	-0.518713	-0.6053	0.689341	ILMN_2707834	5.34718e-08	22121	Rpl13a	ribosomal protein L13A
ILMN_2891688	1.09918	1.00317	1.16659	0.402374	ILMN_2891688	5.49562e-08	68332	Sdhaf1	succinate dehydrogenase complex assembly factor 1
ILMN_1222474	0.154133	-0.0706197	-0.5917	0.0995658	ILMN_1222474	5.50448e-08	20524	Slc25a17	solute carrier family 25 (mitochondrial carrier, peroxisomal membrane protein), member 17
ILMN_3030340	0.129546	0.168432	0.606038	-0.00729838	ILMN_3030340	5.836e-08	104318	Csnk1d	casein kinase 1, delta
ILMN_2650280	1.17022	0.997112	1.26486	0.628802	ILMN_2650280	5.88164e-08	20656	Sod2	superoxide dismutase 2, mitochondrial
ILMN_1219067	-0.827556	-0.791031	-1.00352	-0.473287	ILMN_1219067	6.13393e-08	227612	A830007P12Rik	torsin family 4, member A
ILMN_2609457	0.319807	0.217977	1.07731	0.200559	ILMN_2609457	6.31013e-08	70231	Gorasp2	golgi reassembly stacking protein 2
ILMN_2480542	-0.496395	-0.472117	-0.566759	-0.228036	ILMN_2480542	6.31013e-08	22317	Vamp1	vesicle-associated membrane protein 1
ILMN_1221920	-1.10645	-0.886471	-0.954756	-0.645911	ILMN_1221920	6.32497e-08	263406	Plekhg3	pleckstrin homology domain containing, family G (with RhoGef domain) member 3
ILMN_2636536	0.682454	1.24103	1.43463	0.806198	ILMN_2636536	6.3774e-08	66350	Pla2g12a	phospholipase A2, group XIIA
ILMN_1223678	-0.763797	-1.02638	-1.34619	-0.913285	ILMN_1223678	6.41351e-08	18003	Nedd9	neural precursor cell expressed, developmentally down-regulated gene 9
ILMN_1221418	-0.493047	-0.342064	-0.820546	-0.193822	ILMN_1221418	6.41351e-08	231326	Aasdh	aminoadipate-semialdehyde dehydrogenase
ILMN_1225214	0.592494	0.475909	0.708808	-0.0935994	ILMN_1225214	6.58338e-08	12581	Cdkn2d	cyclin-dependent kinase inhibitor 2D (p19, inhibits CDK4)
ILMN_2701501	0.158848	0.263717	0.897877	0.265889	ILMN_2701501	6.58338e-08	52683	Ncaph2	non-SMC condensin II complex, subunit H2
ILMN_3160568	0.0381774	-0.0319076	0.549423	-0.0253804	ILMN_3160568	6.62312e-08	99696	Ankrd50	ankyrin repeat domain 50
ILMN_3021465	-0.32722	-0.295142	-0.561312	-0.0128399	ILMN_3021465	6.62818e-08	268281	Shprh	SNF2 histone linker PHD RING helicase
ILMN_2971567	0.467698	0.406915	0.675058	0.0992595	ILMN_2971567	6.68481e-08	27225	Ddx24	DEAD (Asp-Glu-Ala-Asp) box polypeptide 24
ILMN_2941324	-0.179824	-0.447229	-1.16146	-0.651064	ILMN_2941324	6.72458e-08	69146	Gsdmd	gasdermin D
ILMN_2599532	-0.54439	-0.829839	-1.07733	-0.850858	ILMN_2599532	6.80565e-08	14567	Gdi1	guanosine diphosphate (GDP) dissociation inhibitor 1
ILMN_2652511	1.71644	-0.00406339	0.0949641	0.0102804	ILMN_2652511	6.87239e-08	319183	Hist1h2bj	histone cluster 1, H2bj
ILMN_2906430	-0.22953	-0.0716095	0.0113354	0.970803	ILMN_2906430	6.87239e-08	54167	Icos	inducible T cell co-stimulator
ILMN_2626779	0.649238	-0.691786	-0.742713	-0.522232	ILMN_2626779	6.87239e-08	53610	Nono	non-POU-domain-containing, octamer binding protein
ILMN_3149944	-0.282825	-0.32317	-0.565359	-0.285665	ILMN_3149944	7.06807e-08	75458	Cklf	chemokine-like factor
ILMN_1234172	-0.266053	0.0610743	0.667022	0.547451	ILMN_1234172	7.29339e-08	101966	D8Ertd738e	DNA segment, Chr 8, ERATO Doi 738, expressed
ILMN_1237075	0.674857	-0.0215442	-0.693622	0.102788	ILMN_1237075	7.69344e-08	110842	Etfa	electron transferring flavoprotein, alpha polypeptide
ILMN_2882059	-0.0314053	-0.134682	-0.530028	0.558176	ILMN_2882059	7.70742e-08	26451	Rpl27a	ribosomal protein L27A
ILMN_1241458	0.289827	0.470938	0.62432	0.0802077	ILMN_1241458	7.79995e-08	69710	Arap1	ArfGAP with RhoGAP domain, ankyrin repeat and PH domain 1
ILMN_1214118	-0.704637	-0.751985	-1.20293	-0.2257	ILMN_1214118	8.31202e-08	83436	Plekha2	pleckstrin homology domain-containing, family A (phosphoinositide binding specific) member 2
ILMN_3136744	1.71151	1.82149	1.82117	1.22516	ILMN_3136744	8.4609e-08	140742	Sesn1	sestrin 1
ILMN_1218934	-0.923708	-0.497471	-0.828708	-0.158165	ILMN_1218934	8.49542e-08	66599	Rdm1	RAD52 motif 1
ILMN_2999642	0.0748202	0.387057	0.815217	0.348884	ILMN_2999642	8.68667e-08	217431	Nol10	nucleolar protein 10
ILMN_2644719	-0.699423	-0.810991	-0.977309	-0.277302	ILMN_2644719	8.69115e-08	94353	Hmgn3	high mobility group nucleosomal binding domain 3
ILMN_1233809	-0.588099	-0.532705	-0.542845	-0.421193	ILMN_1233809	9.44077e-08	102545	Cmtm7	CKLF-like MARVEL transmembrane domain containing 7
ILMN_1259400	-0.774749	-1.13105	-1.54886	-1.13977	ILMN_1259400	9.61266e-08	16985	Lsp1	lymphocyte specific 1
ILMN_2678211	-0.675053	-0.71293	-1.3627	-1.01042	ILMN_2678211	1.00485e-07	12265	Ciita	class II transactivator
ILMN_2671984	-0.117727	-0.773456	-0.751477	-0.514888	ILMN_2671984	1.03325e-07	19264	Ptprc	protein tyrosine phosphatase, receptor type, C
ILMN_2617656	-0.46824	-0.536738	-0.601625	-0.405493	ILMN_2617656	1.04443e-07	71520	Grap	GRB2-related adaptor protein
ILMN_2827780	-0.331327	-0.444951	-0.667579	-0.223668	ILMN_2827780	1.04636e-07	219132	D14Ertd668e	PHD finger protein 11D
ILMN_1223168	0.6236	0.832385	0.819493	0.382327	ILMN_1223168	1.04943e-07	52563	Cdc23	CDC23 cell division cycle 23
ILMN_2697415	-0.850041	-1.01123	-1.14262	-0.276164	ILMN_2697415	1.05003e-07	12500	Cd3d	CD3 antigen, delta polypeptide
ILMN_2653215	-1.00434	-0.576751	-0.643329	-0.017274	ILMN_2653215	1.05003e-07	56174	Nagk	N-acetylglucosamine kinase
ILMN_1224076	0.429542	0.149144	-0.0780946	-1.29446	ILMN_1224076	1.062e-07	67238	2810453I06Rik	family with sequence similarity 220, member A
ILMN_2802263	-0.682733	-0.686945	-0.989945	-0.568333	ILMN_2802263	1.09155e-07	12799	Cnp	2',3'-cyclic nucleotide 3' phosphodiesterase
ILMN_1216522	-0.234596	-0.422706	-0.799064	-0.53773	ILMN_1216522	1.0984e-07	18018	Nfatc1	nuclear factor of activated T cells, cytoplasmic, calcineurin dependent 1
ILMN_2462791	-0.412047	-0.521322	-0.663467	-0.157768	ILMN_2462791	1.10877e-07	218100	Zfp322a	zinc finger protein 322A
ILMN_1245380	0.159347	0.231514	0.505609	0.0460578	ILMN_1245380	1.12772e-07	68046	2700062C07Rik	RIKEN cDNA 2700062C07 gene
ILMN_3055904	-0.106095	0.365227	-0.109117	0.578891	ILMN_3055904	1.1932e-07	12419	Cbx5	chromobox 5
ILMN_1255311	0.912282	-0.116625	0.096932	-0.337367	ILMN_1255311	1.19386e-07	69257	Elf2	E74-like factor 2
ILMN_2602139	-1.11231	-1.58283	-0.808506	0.355261	ILMN_2602139	1.20585e-07	100042493	Ccl21b	chemokine (C-C motif) ligand 21B (leucine)
ILMN_2747923	-0.0641609	0.28193	-1.44874	0.242898	ILMN_2747923	1.20669e-07	53945	Slc40a1	solute carrier family 40 (iron-regulated transporter), member 1
ILMN_2725927	1.40705	2.09276	1.7339	1.27793	ILMN_2725927	1.2443e-07	20715	Serpina3g	serine (or cysteine) peptidase inhibitor, clade A, member 3G
ILMN_3090728	0.453071	-0.44404	-0.900153	-0.702632	ILMN_3090728	1.26328e-07	18769	Pkig	protein kinase inhibitor, gamma
ILMN_2623056	0.755941	1.0508	0.877485	0.395317	ILMN_2623056	1.30506e-07	269582	Clspn	claspin
ILMN_1239447	0.989373	1.04861	0.449235	-0.458427	ILMN_1239447	1.32228e-07	93966	Hemgn	hemogen
ILMN_2615259	-0.773091	-0.572711	-0.53998	-0.29859	ILMN_2615259	1.33051e-07	29806	Limd1	LIM domains containing 1
ILMN_2745513	0.888112	0.716186	0.498782	-0.0563039	ILMN_2745513	1.35987e-07	19743	Rhag	Rhesus blood group-associated A glycoprotein
ILMN_1217767	0.366436	0.770543	0.702063	-0.737733	ILMN_1217767	1.36609e-07	73046	Glrx5	glutaredoxin 5 homolog (S. cerevisiae)
ILMN_2733514	-0.519875	-0.448896	-0.552406	-0.0784155	ILMN_2733514	1.37132e-07	433759	Hdac1	histone deacetylase 1
ILMN_2653081	0.347956	0.662602	0.87209	-0.0690005	ILMN_2653081	1.37192e-07	19079	Prkab1	protein kinase, AMP-activated, beta 1 non-catalytic subunit
ILMN_2469253	-0.273606	-0.581631	-0.752173	-0.56955	ILMN_2469253	1.37534e-07	22364	Vpreb3	pre-B lymphocyte gene 3
ILMN_2800655	0.659564	-0.0349758	-0.77796	0.231294	ILMN_2800655	1.37883e-07	110842	Etfa	electron transferring flavoprotein, alpha polypeptide
ILMN_2717975	0.0262655	-0.679533	-0.464455	-0.62243	ILMN_2717975	1.38216e-07	21414	Tcf7	transcription factor 7, T cell specific
ILMN_1234100	-0.0340986	0.524769	0.589254	-0.893191	ILMN_1234100	1.40808e-07	100383	Bsdc1	BSD domain containing 1
ILMN_2917180	0.375001	0.417992	0.564489	-0.0569809	ILMN_2917180	1.41501e-07	20371	Foxp3	forkhead box P3
ILMN_2987027	-0.886559	-0.933486	-0.815713	-0.615032	ILMN_2987027	1.43357e-07	101497	Plekhg2	pleckstrin homology domain containing, family G (with RhoGef domain) member 2
ILMN_1231814	-0.435422	-0.861777	-0.816412	-2.3341	ILMN_1231814	1.43357e-07	20304	Ccl5	chemokine (C-C motif) ligand 5
ILMN_2897468	0.46786	0.616129	0.754809	0.5397	ILMN_2897468	1.45083e-07	72155	Cenpn	centromere protein N
ILMN_2817151	-0.788104	-0.500716	-0.798492	-0.0446126	ILMN_2817151	1.46571e-07	68185	Chchd8	cytochrome c oxidase assembly factor 4
ILMN_2431046	0.64731	1.0307	0.449175	-0.295344	ILMN_2431046	1.47969e-07	98766	Ubac1	ubiquitin associated domain containing 1
ILMN_1234336	1.18906	0.502415	0.526848	-0.273615	ILMN_1234336	1.52712e-07	56449	Csda	Y box protein 3
ILMN_2835686	0.0394874	-0.503102	-1.0074	-0.415954	ILMN_2835686	1.53438e-07	22630	Ywhaq	tyrosine 3-monooxygenase/tryptophan 5-monooxygenase activation protein, theta polypeptide
ILMN_2877835	0.498208	0.63986	0.305818	-0.147691	ILMN_2877835	1.59517e-07	338368	Fam109b	family with sequence similarity 109, member B
ILMN_2730329	1.05583	1.63124	1.37704	0.77179	ILMN_2730329	1.5957e-07	319168	Hist1h2ah	histone cluster 1, H2ah
ILMN_3008924	-0.69503	-0.781275	-1.10496	-0.609774	ILMN_3008924	1.60095e-07	208228	Mobkl2a	MOB kinase activator 3A
ILMN_3128784	-0.65495	-0.301639	0.101406	-0.0748352	ILMN_3128784	1.61138e-07	50724	Sap30l	SAP30-like
ILMN_2711705	-1.03237	-0.901481	-0.76849	-0.252618	ILMN_2711705	1.70453e-07	72102	Dusp11	dual specificity phosphatase 11 (RNA/RNP complex 1-interacting)
ILMN_2756046	-0.749182	-0.475822	-0.996092	-0.815862	ILMN_2756046	1.70951e-07	233079	Ffar2	free fatty acid receptor 2
ILMN_2617265	-0.715904	-0.188913	-0.146623	-0.0554941	ILMN_2617265	1.70962e-07	230673	Ipo13	importin 13
ILMN_2760765	-0.513529	-0.457271	-0.556138	-0.289936	ILMN_2760765	1.71423e-07	212483	Fam193b	family with sequence similarity 193, member B
ILMN_3060168	-0.205576	-0.268309	-0.544204	-0.327592	ILMN_3060168	1.72156e-07	106633	Ift140	intraflagellar transport 140
ILMN_2612283	0.470129	0.592644	0.80398	0.194148	ILMN_2612283	1.77329e-07	14461	Gata2	GATA binding protein 2
ILMN_2749717	0.311697	0.403709	0.960655	0.0784908	ILMN_2749717	1.86377e-07	12051	Bcl3	B cell leukemia/lymphoma 3
ILMN_1257298	-0.18837	-0.196125	-0.913908	-0.056268	ILMN_1257298	1.86819e-07	68991	Ssu72	Ssu72 RNA polymerase II CTD phosphatase homolog (yeast)
ILMN_2748384	-0.802259	-0.898246	-0.947169	-0.745756	ILMN_2748384	1.88036e-07	209225	Zfp710	zinc finger protein 710
ILMN_2725429	-0.790037	-0.581613	-0.815514	-0.164945	ILMN_2725429	1.94939e-07	116748	Lsm10	U7 snRNP-specific Sm-like protein LSM10
ILMN_2591632	-0.312298	-0.369068	-0.590406	0.0321812	ILMN_2591632	1.95867e-07	74197	Gtf2e1	general transcription factor II E, polypeptide 1 (alpha subunit)
ILMN_2964324	-0.799122	-1.52059	-1.41494	-2.04591	ILMN_2964324	1.9845e-07	16011	Igfbp5	insulin-like growth factor binding protein 5
ILMN_1231471	-0.346302	-0.285381	-0.596794	-0.240817	ILMN_1231471	1.99177e-07	22756	Zfp94	zinc finger protein 94
ILMN_2881681	-0.378723	-0.238478	-0.606788	-0.0925773	ILMN_2881681	1.99177e-07	217351	Tnrc6c	trinucleotide repeat containing 6C
ILMN_2613696	0.637651	0.416074	0.562833	0.105474	ILMN_2613696	1.99177e-07	68420	Ankrd13a	ankyrin repeat domain 13a
ILMN_2935999	-0.473958	-0.274545	-0.839815	-0.101865	ILMN_2935999	2.00336e-07	63958	Ube4b	ubiquitination factor E4B
ILMN_3155180	-0.399212	-0.285631	-0.90548	-0.316319	ILMN_3155180	2.02099e-07	16439	Itpr2	inositol 1,4,5-triphosphate receptor 2
ILMN_1227951	1.44668	1.42811	1.61484	1.65976	ILMN_1227951	2.0618e-07	14538	Gcnt2	glucosaminyl (N-acetyl) transferase 2, I-branching enzyme
ILMN_2911760	0.789847	1.08521	0.261556	-0.852388	ILMN_2911760	2.06392e-07	98766	Ubac1	ubiquitin associated domain containing 1
ILMN_2445021	-0.0423292	0.215517	0.659493	0.192548	ILMN_2445021	2.09227e-07	26951	Zw10	zw10 kinetochore protein
ILMN_1257143	1.00905	1.223	0.582106	-0.47719	ILMN_1257143	2.15946e-07	27028	Ermap	erythroblast membrane-associated protein
ILMN_1234909	0.552485	0.165045	0.00303492	0.0658609	ILMN_1234909	2.18675e-07	66131	Tipin	timeless interacting protein
ILMN_2626260	-0.471297	-0.614928	-0.785493	-0.601362	ILMN_2626260	2.22344e-07	74192	Arpc5l	actin related protein 2/3 complex, subunit 5-like
ILMN_2700751	0.260848	0.254618	0.537342	0.154092	ILMN_2700751	2.28111e-07	102162	Taf5l	TAF5-like RNA polymerase II, p300/CBP-associated factor (PCAF)-associated factor
ILMN_1228349	-0.493593	-0.414909	-0.845825	-0.241323	ILMN_1228349	2.28165e-07	20403	Itsn2	intersectin 2
ILMN_2811705	-0.201567	-0.177853	-0.544917	-0.0564818	ILMN_2811705	2.28617e-07	50755	Fbxo18	F-box protein 18
ILMN_2608933	-0.0939984	-0.650439	-0.762577	-0.250793	ILMN_2608933	2.29019e-07	21453	Tcof1	Treacher Collins Franceschetti syndrome 1, homolog
ILMN_1230030	-0.665731	-0.443939	-0.703274	-0.123763	ILMN_1230030	2.30153e-07	276852	D11Wsu47e	DNA segment, Chr 11, Wayne State University 47, expressed
ILMN_1258629	1.10447	-0.816629	-0.718409	-0.899402	ILMN_1258629	2.31352e-07	12825	Col3a1	collagen, type III, alpha 1
ILMN_2613118	0.878428	0.434343	-0.106832	0.223916	ILMN_2613118	2.31352e-07	106344	Rfc4	replication factor C (activator 1) 4
ILMN_2701379	0.776429	0.0355596	0.384927	0.0332788	ILMN_2701379	2.34534e-07	208650	Cblb	Casitas B-lineage lymphoma b
ILMN_2711562	0.547304	0.478594	0.0911292	-0.193005	ILMN_2711562	2.39588e-07	18719	Pip5k1b	phosphatidylinositol-4-phosphate 5-kinase, type 1 beta
ILMN_2975718	-1.09949	-1.10155	-1.61538	-0.95199	ILMN_2975718	2.398e-07	20111	Rps6ka1	ribosomal protein S6 kinase polypeptide 1
ILMN_1234672	-0.846328	-0.720126	-1.79345	-0.600648	ILMN_1234672	2.47099e-07	67040	Ddx17	DEAD (Asp-Glu-Ala-Asp) box polypeptide 17
ILMN_2803399	1.10892	0.996951	0.632596	0.69733	ILMN_2803399	2.50234e-07	17219	Mcm6	minichromosome maintenance deficient 6 (MIS5 homolog, S. pombe) (S. cerevisiae)
ILMN_2781805	0.263321	0.368017	0.782901	0.179533	ILMN_2781805	2.50996e-07	112406	Egln2	egl-9 family hypoxia-inducible factor 2
ILMN_1257019	-1.14398	-0.753879	-1.5037	-0.0922537	ILMN_1257019	2.50996e-07	231807	BC037034	cDNA sequence BC037034
ILMN_3033533	-0.070858	-0.181771	-0.612613	-0.986075	ILMN_3033533	2.51889e-07	11518	Add1	adducin 1 (alpha)
ILMN_2648742	1.1747	1.69028	1.26958	0.255993	ILMN_2648742	2.52774e-07	18670	Abcb4	ATP-binding cassette, sub-family B (MDR/TAP), member 4
ILMN_2900462	-0.284582	-0.742568	-1.21614	-0.898518	ILMN_2900462	2.52774e-07	53313	Atp2a3	ATPase, Ca++ transporting, ubiquitous
ILMN_1258578	0.00358662	0.249853	0.816038	0.127618	ILMN_1258578	2.54378e-07	66395	Ahnak	AHNAK nucleoprotein (desmoyokin)
ILMN_1234223	-0.419573	-0.662394	-0.840614	-0.802131	ILMN_1234223	2.65978e-07	104759	Pld4	phospholipase D family, member 4
ILMN_2785512	-0.208282	-0.736645	-1.01837	-0.596025	ILMN_2785512	2.6747e-07	101490	Inpp5f	inositol polyphosphate-5-phosphatase F
ILMN_1254157	-0.0589169	0.597052	0.879069	-0.0853665	ILMN_1254157	2.69795e-07	22375	Wars	tryptophanyl-tRNA synthetase
ILMN_1236517	0.617135	0.991248	0.46869	1.04315	ILMN_1236517	2.69795e-07	16173	Il18	interleukin 18
ILMN_1229530	-0.891568	-1.07165	-1.57267	-1.01035	ILMN_1229530	2.74946e-07	12988	Csk	c-src tyrosine kinase
ILMN_2727911	-0.468246	-0.540129	-0.663394	-0.300909	ILMN_2727911	2.75279e-07	78816	Gmip	Gem-interacting protein
ILMN_2892856	-0.599235	-0.458743	-0.359131	-1.02363	ILMN_2892856	2.7656e-07	70510	Rnf167	ring finger protein 167
ILMN_2687745	1.05747	1.07212	1.83487	0.740463	ILMN_2687745	2.7656e-07	66853	Pnpla2	patatin-like phospholipase domain containing 2
ILMN_2681241	0.840757	1.19152	1.17343	0.311035	ILMN_2681241	2.78427e-07	11799	Birc5	baculoviral IAP repeat-containing 5
ILMN_2829330	-0.55646	-0.62738	-0.995052	-0.592368	ILMN_2829330	2.80222e-07	15212	Hexb	hexosaminidase B
ILMN_2932787	-0.441523	-0.66877	-0.98273	-0.69145	ILMN_2932787	2.80637e-07	229003	BC006779	helicase with zinc finger 2, transcriptional coactivator
ILMN_3070389	-0.285636	-0.413527	-0.562624	-0.312839	ILMN_3070389	2.92516e-07	545007	ENSMUSG00000068790	predicted gene 5796
ILMN_2616309	0.368365	0.461801	0.972634	0.155306	ILMN_2616309	2.96512e-07	108705	Pttg1ip	pituitary tumor-transforming 1 interacting protein
ILMN_2931918	0.467649	0.549338	-0.559449	-0.592935	ILMN_2931918	3.01391e-07	78252	Fam55b	neurexophilin and PC-esterase domain family, member 2
ILMN_1225918	-0.563985	-0.374246	-0.669411	-0.161024	ILMN_1225918	3.0466e-07	76899	Golga1	golgi autoantigen, golgin subfamily a, 1
ILMN_2731989	0.505164	0.481047	0.905178	0.380119	ILMN_2731989	3.14424e-07	14042	Ext1	exostoses (multiple) 1
ILMN_3096012	-0.236679	-0.450547	-0.79405	-0.166944	ILMN_3096012	3.15016e-07	381760	Ssbp1	single-stranded DNA binding protein 1
ILMN_2681670	-0.163107	0.162641	1.25968	-0.0888506	ILMN_2681670	3.172e-07	330192	Vps37b	vacuolar protein sorting 37B (yeast)
ILMN_2735429	0.425118	0.600217	0.795211	-0.190734	ILMN_2735429	3.17809e-07	232023	Vopp1	vesicular, overexpressed in cancer, prosurvival protein 1
ILMN_2751304	0.364304	0.579036	1.06053	0.210669	ILMN_2751304	3.28542e-07	13716	Ell	elongation factor RNA polymerase II
ILMN_2815024	0.528437	0.176322	-0.230514	0.104741	ILMN_2815024	3.29001e-07	53618	Fut8	fucosyltransferase 8
ILMN_2686975	1.62927	1.33245	1.92404	0.641541	ILMN_2686975	3.30278e-07	227737	Fam129b	family with sequence similarity 129, member B
ILMN_2963974	-0.433472	-0.278504	-0.631145	0.0838717	ILMN_2963974	3.31837e-07	276919	Gemin4	gem (nuclear organelle) associated protein 4
ILMN_3104025	-0.681226	-0.523425	-1.49922	-0.325735	ILMN_3104025	3.32861e-07	142688	Asb13	ankyrin repeat and SOCS box-containing 13
ILMN_1215212	1.60434	0.781188	0.720583	-0.101875	ILMN_1215212	3.3823e-07	11852	Rhob	ras homolog gene family, member B
ILMN_2519313	-0.781549	-0.661451	-0.894153	-0.385254	ILMN_2519313	3.3823e-07	50874	Tmod4	tropomodulin 4
ILMN_2694170	-0.304003	-0.488157	-0.503353	-0.823241	ILMN_2694170	3.43302e-07	26364	Cd97	CD97 antigen
ILMN_2685023	-0.961498	-1.05908	-1.00284	-0.829023	ILMN_2685023	3.43445e-07	70719	Hmha1	histocompatibility (minor) HA-1
ILMN_2728538	-0.42637	-0.386766	-0.654397	-0.172533	ILMN_2728538	3.49964e-07	97827	Exd2	exonuclease 3'-5' domain containing 2
ILMN_2599782	-0.749641	0.37742	0.634874	-0.560088	ILMN_2599782	3.64687e-07	16362	Irf1	interferon regulatory factor 1
ILMN_1218525	-0.303767	-0.0378759	-0.71855	-0.554559	ILMN_1218525	3.64825e-07	16182	Il18r1	interleukin 18 receptor 1
ILMN_2430220	0.0398284	0.582929	1.29507	0.779128	ILMN_2430220	3.65171e-07	83921	Tmem2	transmembrane protein 2
ILMN_1215644	1.02287	0.193108	1.25895	-0.0251626	ILMN_1215644	3.75813e-07	13666	Eif2ak3	eukaryotic translation initiation factor 2 alpha kinase 3
ILMN_1249578	0.927738	0.924137	0.27535	0.463443	ILMN_1249578	3.78806e-07	20660	Sorl1	sortilin-related receptor, LDLR class A repeats-containing
ILMN_2836386	-0.287575	-0.168682	0.572255	-0.712169	ILMN_2836386	3.81741e-07	24047	Ccl19	chemokine (C-C motif) ligand 19
ILMN_2652500	2.63867	2.72092	3.12893	2.57657	ILMN_2652500	3.86488e-07	76905	Lrg1	leucine-rich alpha-2-glycoprotein 1
ILMN_2875404	0.27203	0.585353	0.38823	-0.224789	ILMN_2875404	3.94118e-07	78593	Nrip3	nuclear receptor interacting protein 3
ILMN_2998135	-0.5493	-0.429057	-0.949855	0.0625236	ILMN_2998135	3.96212e-07	11793	Atg5	autophagy related 5
ILMN_2751948	-0.0897633	0.116413	0.830895	-0.0561571	ILMN_2751948	4.02566e-07	15267	Hist2h2aa1	histone cluster 2, H2aa1
ILMN_2667384	0.201601	0.947717	0.188463	-1.35924	ILMN_2667384	4.12088e-07	14664	Slc6a9	solute carrier family 6 (neurotransmitter transporter, glycine), member 9
ILMN_2880536	0.636774	0.858262	1.39391	0.798355	ILMN_2880536	4.13705e-07	80914	Uck2	uridine-cytidine kinase 2
ILMN_1225587	0.531408	0.923809	0.711012	-0.130389	ILMN_1225587	4.20843e-07	192663	Abcg4	ATP-binding cassette, sub-family G (WHITE), member 4
ILMN_2799667	0.283813	0.595865	0.876935	0.342871	ILMN_2799667	4.22279e-07	71881	2310001A20Rik	adipocyte plasma membrane associated protein
ILMN_2696247	0.651762	0.872695	1.22393	0.333984	ILMN_2696247	4.26102e-07	23807	Arih2	ariadne homolog 2 (Drosophila)
ILMN_2421275	-0.221714	-0.313083	-0.843034	-0.058625	ILMN_2421275	4.26589e-07	244713	Zfp317	zinc finger protein 317
ILMN_2945400	0.371303	0.409142	0.600941	0.16529	ILMN_2945400	4.33432e-07	28035	Usp39	ubiquitin specific peptidase 39
ILMN_2974117	0.18282	0.462854	0.819125	0.142723	ILMN_2974117	4.44462e-07	71393	Kctd6	potassium channel tetramerisation domain containing 6
ILMN_2699522	0.758035	0.877956	0.886152	-0.0146971	ILMN_2699522	4.48755e-07	226419	Dyrk3	dual-specificity tyrosine-(Y)-phosphorylation regulated kinase 3
ILMN_2791578	-0.088846	-0.153404	-0.561893	0.509307	ILMN_2791578	4.54871e-07	14852	Gspt1	G1 to S phase transition 1
ILMN_2774825	-0.567886	-0.302964	-0.977082	-0.0330581	ILMN_2774825	4.59695e-07	27041	G3bp1	GTPase activating protein (SH3 domain) binding protein 1
ILMN_2962747	-0.00747984	0.701935	0.590006	-0.840101	ILMN_2962747	4.65582e-07	56371	Fzr1	fizzy/cell division cycle 20 related 1 (Drosophila)
ILMN_2732308	0.419151	0.505749	1.04014	0.215476	ILMN_2732308	4.67429e-07	19042	Ppm1a	protein phosphatase 1A, magnesium dependent, alpha isoform
ILMN_2629446	0.292756	-0.355783	-0.618784	-0.334836	ILMN_2629446	4.67835e-07	212627	Prpsap2	phosphoribosyl pyrophosphate synthetase-associated protein 2
ILMN_3157568	0.647228	0.929869	1.41201	0.833375	ILMN_3157568	4.70441e-07	12125	Bcl2l11	BCL2-like 11 (apoptosis facilitator)
ILMN_1233545	-0.487423	-0.776135	-0.882548	-0.816619	ILMN_1233545	4.73061e-07	77889	Lbh	limb-bud and heart
ILMN_2913206	-0.928427	-0.363909	-0.478929	-0.0775056	ILMN_2913206	4.73304e-07	407819	BC031181	cDNA sequence BC031181
ILMN_2693991	0.916225	0.42592	0.0415893	0.508669	ILMN_2693991	4.73304e-07	14744	Gpr65	G-protein coupled receptor 65
ILMN_1239411	-0.94064	-0.530817	-0.933193	-0.221791	ILMN_1239411	4.74937e-07	20744	Strbp	spermatid perinuclear RNA binding protein
ILMN_1216167	0.146292	0.290384	0.836921	0.0316703	ILMN_1216167	4.7519e-07	68592	Syf2	SYF2 homolog, RNA splicing factor (S. cerevisiae)
ILMN_2927225	-0.426539	-0.356849	-0.582211	-0.174205	ILMN_2927225	4.79702e-07	97827	Exd2	exonuclease 3'-5' domain containing 2
ILMN_1223041	-1.15729	-0.715123	-1.37664	-0.754411	ILMN_1223041	5.0442e-07	66610	Abi3	ABI gene family, member 3
ILMN_2643513	1.61597	2.0745	1.57108	0.79083	ILMN_2643513	5.08393e-07	27053	Asns	asparagine synthetase
ILMN_2658407	0.732892	0.666858	0.0447008	-0.00565233	ILMN_2658407	5.20836e-07	140580	Elmo1	engulfment and cell motility 1
ILMN_2998139	-0.345584	-0.293221	-0.908109	0.116815	ILMN_2998139	5.31692e-07	11793	Atg5	autophagy related 5
ILMN_2656748	0.168889	0.580187	0.0896865	-0.381991	ILMN_2656748	5.41507e-07	13349	Darc	atypical chemokine receptor 1 (Duffy blood group)
ILMN_2603834	0.207139	0.510331	0.735065	0.0276643	ILMN_2603834	5.48301e-07	53415	Htatip2	HIV-1 tat interactive protein 2, homolog (human)
ILMN_2667020	0.358069	0.707978	0.830915	0.636461	ILMN_2667020	5.50664e-07	20187	Ryk	receptor-like tyrosine kinase
ILMN_2815545	-0.0757449	0.0898593	0.505058	0.104514	ILMN_2815545	5.52573e-07	226976	4632411B12Rik	KAT8 regulatory NSL complex subunit 3
ILMN_2785454	1.53855	1.54627	1.36472	0.34334	ILMN_2785454	5.56575e-07	621893	Hist2h2ab	histone cluster 2, H2ab
ILMN_2769325	-0.718841	-0.959237	-0.907339	-0.74101	ILMN_2769325	5.58594e-07	12511	Cd6	CD6 antigen
ILMN_1234388	-0.876227	-0.790766	-0.90912	-0.443683	ILMN_1234388	5.58594e-07	23999	Twf2	twinfilin, actin-binding protein, homolog 2 (Drosophila)
ILMN_2648661	-0.372644	-0.468821	-1.11081	-0.420972	ILMN_2648661	5.59059e-07	12331	Cap1	CAP, adenylate cyclase-associated protein 1 (yeast)
ILMN_2616956	-0.562594	-0.349967	-0.730637	-0.120052	ILMN_2616956	5.60149e-07	99650	4933434E20Rik	RIKEN cDNA 4933434E20 gene
ILMN_2748337	0.0674815	0.206253	0.621474	0.121039	ILMN_2748337	5.71844e-07	69257	Elf2	E74-like factor 2
ILMN_1244879	0.455255	0.931041	-0.0175159	-0.560004	ILMN_1244879	5.81878e-07	11733	Ank1	ankyrin 1, erythroid
ILMN_2716085	-1.18618	-1.11348	-1.63229	-0.359964	ILMN_2716085	5.88353e-07	224824	Pex6	peroxisomal biogenesis factor 6
ILMN_1249021	0.600869	0.16046	-0.447538	-0.0283065	ILMN_1249021	6.00175e-07	12043	Bcl2	B cell leukemia/lymphoma 2
ILMN_2714638	0.80937	0.986427	0.758474	0.810418	ILMN_2714638	6.0074e-07	17289	Mertk	c-mer proto-oncogene tyrosine kinase
ILMN_2593993	0.259259	0.37679	0.990274	0.189375	ILMN_2593993	6.03824e-07	26987	Eif4e2	eukaryotic translation initiation factor 4E member 2
ILMN_2893187	-0.533916	-0.378766	-0.451842	-0.301611	ILMN_2893187	6.26341e-07	54645	Gripap1	GRIP1 associated protein 1
ILMN_2665490	1.18101	0.995513	1.7597	0.915233	ILMN_2665490	6.26341e-07	56722	Litaf	LPS-induced TN factor
ILMN_1238505	0.310879	0.717324	0.549936	0.451018	ILMN_1238505	6.33189e-07	16153	Il10	interleukin 10
ILMN_1260493	-0.180521	-0.202243	-0.513464	-0.339777	ILMN_1260493	6.4416e-07	106633	Ift140	intraflagellar transport 140
ILMN_1255511	-0.491928	-0.531973	-0.771445	-0.300044	ILMN_1255511	6.48581e-07	68750	Rreb1	ras responsive element binding protein 1
ILMN_2698689	0.771901	-0.146732	-0.182961	-0.234888	ILMN_2698689	6.56432e-07	67345	Herc4	hect domain and RLD 4
ILMN_1236702	1.01935	1.03662	0.951689	0.614694	ILMN_1236702	6.56711e-07	14728	Lilrb4	leukocyte immunoglobulin-like receptor, subfamily B, member 4
ILMN_2724415	-0.445004	-0.416043	-0.703389	-0.375039	ILMN_2724415	6.59341e-07	66294	Fam3a	family with sequence similarity 3, member A
ILMN_2703748	0.290722	0.382306	1.09468	0.342616	ILMN_2703748	6.65542e-07	66978	Luc7l	Luc7 homolog (S. cerevisiae)-like
ILMN_2874507	0.2445	0.143006	-0.237138	0.943061	ILMN_2874507	6.82744e-07	67891	Rpl4	ribosomal protein L4
ILMN_2739760	-0.660015	-1.4129	-1.9115	-0.207053	ILMN_2739760	6.85028e-07	116847	Prelp	proline arginine-rich end leucine-rich repeat
ILMN_2762334	-0.379373	-0.166663	-1.08512	0.209954	ILMN_2762334	6.87604e-07	99712	Cept1	choline/ethanolaminephosphotransferase 1
ILMN_2740646	0.00948445	0.107939	0.650526	-0.0113235	ILMN_2740646	6.8856e-07	66989	Kctd20	potassium channel tetramerisation domain containing 20
ILMN_1224155	-0.689597	-0.836987	-1.30703	-0.832692	ILMN_1224155	6.91294e-07	98256	Kmo	kynurenine 3-monooxygenase (kynurenine 3-hydroxylase)
ILMN_1230411	0.319953	-0.39375	-0.816917	-0.290866	ILMN_1230411	6.92074e-07	16211	Kpnb1	karyopherin (importin) beta 1
ILMN_1213030	-0.418331	-0.459829	-0.501378	-0.39906	ILMN_1213030	7.19965e-07	26412	Map4k2	mitogen-activated protein kinase kinase kinase kinase 2
ILMN_2907331	-0.110111	-0.0405295	0.557587	0.38944	ILMN_2907331	7.29224e-07	12492	Scarb2	scavenger receptor class B, member 2
ILMN_2949844	-0.732697	-0.38204	-0.635238	-0.307838	ILMN_2949844	7.34686e-07	80911	Acox3	acyl-Coenzyme A oxidase 3, pristanoyl
ILMN_2627733	-1.57689	-1.24591	-1.761	-1.40126	ILMN_2627733	7.45715e-07	71706	Slc46a3	solute carrier family 46, member 3
ILMN_2946726	-0.1545	0.0475046	0.548637	-0.00958318	ILMN_2946726	7.6026e-07	232784	Zfp212	Zinc finger protein 212
ILMN_3163340	-0.16241	-0.25073	-0.519129	-0.221019	ILMN_3163340	7.60561e-07	241490	Rbm45	RNA binding motif protein 45
ILMN_2858359	0.741616	1.07448	0.889706	0.433269	ILMN_2858359	7.73902e-07	269582	Clspn	claspin
ILMN_2971767	0.306269	0.784771	1.07319	0.636663	ILMN_2971767	7.85744e-07	17874	Myd88	myeloid differentiation primary response gene 88
ILMN_2724815	-0.722871	-0.521605	-0.92238	-0.161273	ILMN_2724815	7.98322e-07	116905	Dph1	DPH1 homolog (S. cerevisiae)
ILMN_3150811	1.77015	1.66972	1.7244	1.49685	ILMN_3150811	8.16108e-07	14605	Tsc22d3	TSC22 domain family, member 3
ILMN_2594971	0.0990698	0.405252	0.688804	0.462321	ILMN_2594971	8.21061e-07	67671	Rpl38	ribosomal protein L38
ILMN_2705802	-0.643872	-0.312814	-0.345038	0.00593163	ILMN_2705802	8.30412e-07	53619	Blcap	bladder cancer associated protein homolog (human)
ILMN_2640441	-0.234227	-0.401647	-1.30262	-0.0773713	ILMN_2640441	8.39805e-07	15182	Hdac2	histone deacetylase 2
ILMN_3161021	-0.364341	-0.39649	-0.774321	-0.0609334	ILMN_3161021	8.43796e-07	23992	Prkra	protein kinase, interferon inducible double stranded RNA dependent activator
ILMN_1235006	-0.164566	-0.287867	-0.672556	-0.368018	ILMN_1235006	8.52925e-07	108052	Slc14a1	solute carrier family 14 (urea transporter), member 1
ILMN_1238374	-0.428876	-0.158158	-0.558746	0.227785	ILMN_1238374	8.64868e-07	12545	Cdc7	cell division cycle 7 (S. cerevisiae)
ILMN_2619620	1.37236	1.72122	2.02638	1.5486	ILMN_2619620	8.9186e-07	12260	C1qb	complement component 1, q subcomponent, beta polypeptide
ILMN_2724785	-0.660501	-0.689708	-1.21918	-0.326985	ILMN_2724785	9.53309e-07	16498	Kcnab2	potassium voltage-gated channel, shaker-related subfamily, beta member 2
ILMN_2710176	-0.061331	-0.292303	-0.300786	-0.513035	ILMN_2710176	9.53309e-07	107250	Kazald1	Kazal-type serine peptidase inhibitor domain 1
ILMN_2917424	-0.546009	-0.286122	-0.657282	0.0392467	ILMN_2917424	9.72707e-07	108123	Napg	N-ethylmaleimide sensitive fusion protein attachment protein gamma
ILMN_1232962	0.586079	-0.0860135	-0.274995	-0.0363997	ILMN_1232962	9.98892e-07	20843	Stag2	stromal antigen 2
ILMN_1247066	0.0374444	-0.375896	-1.12894	-0.00360507	ILMN_1247066	1.0265e-06	53872	Caprin1	cell cycle associated protein 1
ILMN_2436772	-0.409214	-0.241838	-0.623885	-0.174804	ILMN_2436772	1.02957e-06	100763	Ube3c	ubiquitin protein ligase E3C
ILMN_1221703	-1.00122	-0.667523	-0.654607	-0.507983	ILMN_1221703	1.03518e-06	27403	Abca7	ATP-binding cassette, sub-family A (ABC1), member 7
[truncated: 1,353 more rows]

## Sheet: spleen post-hoc
	8h spleen	12h spleen	24h spleen	72h spleen
[truncated: 2,183 more rows]

[truncated: 2 more sheets: kidney, kidney post-hoc]
