# Supplementary material for: Dual-species transcriptional profiling during systemic candidiasis reveals organ-specific host-pathogen interactions
Source: Sci Rep. 2016 Nov 3;6:36055. doi: 10.1038/srep36055 (PMC5093689; doi:10.1038/srep36055)
Supplement: Supplementary Dataset 3 [file srep36055-s3.xls]

## Sheet:  Cluster 1
GO_BP_ID	Pvalue	OddsRatio	ExpCount	Count	Size	Term		GO_MF_ID	Pvalue	OddsRatio	ExpCount	Count	Size	Term		GO_CC_ID	Pvalue	OddsRatio	ExpCount	Count	Size	Term
GO:0045321	9.03554e-18	3.7386	24.4632	73	420	leukocyte activation		GO:0005085	1.97052e-07	4.25407	6.27916	22	110	guanyl-nucleotide exchange factor activity		GO:0001772	2.02567e-05	9.29792	1.28811	8	22	immunological synapse
GO:0001775	1.89277e-16	3.33932	28.7734	78	494	cell activation		GO:0003779	0.000145794	2.28241	13.9854	29	245	actin binding		GO:0042611	4.10949e-05	10.3404	1.0539	7	18	MHC protein complex
GO:0046649	3.64422e-16	3.79788	20.9685	64	360	lymphocyte activation		GO:0003823	0.000176143	4.78534	2.56875	10	45	antigen binding		GO:0098552	4.1869e-05	2.47428	13.0567	29	223	side of membrane
GO:0042113	1.71381e-12	5.32209	8.03791	33	138	B cell activation		GO:0035591	0.000209045	7.30348	1.31292	7	23	signaling adaptor activity		GO:0009897	0.000128143	2.53462	10.539	24	180	external side of plasma membrane
GO:0050853	1.91074e-12	17.6971	1.80562	16	31	B cell receptor signaling pathway		GO:0030695	0.000333553	2.46259	9.87541	22	173	GTPase regulator activity		GO:0042101	0.00023263	13.5028	0.644053	5	11	T cell receptor complex
GO:0042110	2.74377e-11	3.65013	14.5614	44	250	T cell activation		GO:0005088	0.000410507	3.59376	3.88166	12	68	Ras guanyl-nucleotide exchange factor activity		GO:0009986	0.000325869	1.84829	25.7621	44	440	cell surface
GO:0002684	5.20803e-10	2.84127	22.5994	55	388	positive regulation of immune system process		GO:0005096	0.000427952	2.53742	8.73374	20	153	GTPase activator activity		GO:0030175	0.000713895	4.30547	2.51766	9	43	filopodium
GO:0030098	7.58978e-10	3.84246	11.0084	35	189	lymphocyte differentiation		GO:0060589	0.000543159	2.31399	10.9029	23	191	nucleoside-triphosphatase regulator activity		GO:0030027	0.00125164	2.94501	4.97677	13	85	lamellipodium
GO:0030183	1.43141e-09	7.17992	3.66948	19	63	B cell differentiation		GO:0005070	0.00110763	8.32281	0.856249	5	15	SH3/SH2 adaptor activity		GO:0045121	0.00205452	2.15034	10.5976	21	181	membrane raft
GO:0002521	4.15261e-09	3.03094	16.9495	44	291	leukocyte differentiation		GO:0017124	0.00129724	3.09321	4.39541	12	77	SH3 domain binding		GO:0005884	0.00220068	3.56781	2.92751	9	50	actin filament
GO:0002768	1.40194e-08	5.09224	5.4751	22	94	immune response-regulating cell surface receptor signaling pathway		GO:0008047	0.00243366	1.91698	15.1271	27	265	enzyme activator activity		GO:0005925	0.00365429	1.85464	15.5744	27	266	focal adhesion
GO:0002429	1.66794e-08	5.29673	5.06738	21	87	immune response-activating cell surface receptor signaling pathway		GO:0017112	0.00450987	5.54561	1.14167	5	20	Rab guanyl-nucleotide exchange factor activity		GO:0005924	0.00470932	1.81567	15.8671	27	271	cell-substrate adherens junction
GO:0002694	2.17838e-08	3.11831	14.212	38	244	regulation of leukocyte activation		GO:0008092	0.00489085	1.60739	27.0575	41	474	cytoskeletal protein binding		GO:0030055	0.00519754	1.80053	15.9842	27	273	cell-substrate junction
GO:0050865	2.80963e-08	2.98285	15.5516	40	267	regulation of cell activation		GO:0023023	0.00664304	6.64658	0.799166	4	14	MHC protein complex binding		GO:0015629	0.00577665	1.80609	15.3402	26	262	actin cytoskeleton
GO:0050851	4.37051e-08	5.53484	4.42668	19	76	antigen receptor-mediated signaling pathway		GO:0023026	0.00664304	6.64658	0.799166	4	14	MHC class II protein complex binding		GO:0043235	0.00719982	2.12127	8.13849	16	139	receptor complex
GO:0050863	5.06887e-08	3.7517	8.9116	28	153	regulation of T cell activation		GO:0005164	0.00696976	4.89216	1.25583	5	22	tumor necrosis factor receptor binding		GO:0031252	0.011981	1.86765	10.8318	19	185	cell leading edge
GO:0051249	5.85502e-08	3.21541	12.3481	34	212	regulation of lymphocyte activation		GO:0042169	0.00696976	4.89216	1.25583	5	22	SH2 domain binding		GO:0005912	0.0177288	1.61176	17.6236	27	301	adherens junction
GO:0046651	2.51431e-07	3.52556	9.02809	27	155	lymphocyte proliferation		GO:0030674	0.00776691	3.10242	2.91125	8	51	protein binding, bridging		GO:0070161	0.0222876	1.57622	17.9749	27	307	anchoring junction
GO:0030097	2.54584e-07	2.27039	28.3074	57	486	hemopoiesis		GO:0051015	0.00899154	2.60896	4.22416	10	74	actin filament binding		GO:0000307	0.0231447	6.05482	0.644053	3	11	cyclin-dependent protein kinase holoenzyme complex
GO:0032943	2.87716e-07	3.49786	9.08634	27	156	mononuclear cell proliferation		GO:0004721	0.0109797	2.12983	7.07833	14	124	phosphoprotein phosphatase activity		GO:0035631	0.0231447	6.05482	0.644053	3	11	CD40 receptor complex
GO:0050870	3.12902e-07	4.30905	5.94107	21	102	positive regulation of T cell activation		GO:0060090	0.0121739	2.83718	3.13958	8	55	binding, bridging		GO:0031902	0.0266291	4.03993	1.17101	4	20	late endosome membrane
GO:0030217	3.23988e-07	3.69056	8.03791	25	138	T cell differentiation		GO:0034061	0.0122115	4.15702	1.42708	5	25	DNA polymerase activity		GO:0045335	0.0307651	2.77405	2.40056	6	41	phagocytic vesicle
GO:0002764	3.288e-07	3.47059	9.14458	27	157	immune response-regulating signaling pathway		GO:0000980	0.0130327	3.06801	2.56875	7	45	RNA polymerase II distal enhancer sequence-specific DNA binding		GO:0000123	0.0369544	2.41112	3.16171	7	54	histone acetyltransferase complex
GO:0002252	3.40288e-07	2.54251	19.6288	44	337	immune effector process		GO:0005083	0.014118	2.20335	5.87958	12	103	small GTPase regulator activity		GO:0001725	0.0378385	2.62356	2.51766	6	43	stress fiber
GO:0002495	5.65001e-07	18.7175	0.873686	8	15	antigen processing and presentation of peptide antigen via MHC class II		GO:0005089	0.0151784	3.32794	2.055	6	36	Rho guanyl-nucleotide exchange factor activity		GO:0098562	0.0378385	2.62356	2.51766	6	43	cytoplasmic side of membrane
GO:0019886	5.9033e-07	28.6212	0.640703	7	11	antigen processing and presentation of exogenous peptide antigen via MHC class II		GO:0005057	0.0193154	2.28513	4.73791	10	83	receptor signaling protein activity		GO:0005669	0.0448228	4.40214	0.819704	3	14	transcription factor TFIID complex
GO:0070661	7.12922e-07	3.31537	9.49406	27	163	leukocyte proliferation		GO:0019212	0.0205113	4.42872	1.08458	4	19	phosphatase inhibitor activity		GO:0005657	0.0458719	2.48851	2.63476	6	45	replication fork
GO:0002504	1.07249e-06	16.3761	0.931932	8	16	antigen processing and presentation of peptide or polysaccharide antigen via MHC class II		GO:0004435	0.0216375	6.22159	0.627916	3	11	phosphatidylinositol phospholipase C activity		GO:0032432	0.0458719	2.48851	2.63476	6	45	actin filament bundle
GO:0002263	1.16919e-06	3.91842	6.40703	21	110	cell activation involved in immune response		GO:0004715	0.0226398	3.46272	1.65542	5	29	non-membrane spanning protein tyrosine kinase activity		GO:0030426	0.0465225	2.02517	4.74257	9	81	growth cone
GO:0002366	1.16919e-06	3.91842	6.40703	21	110	leukocyte activation involved in immune response		GO:0000978	0.0241916	2.02358	6.33625	12	111	RNA polymerase II core promoter proximal region sequence-specific DNA binding
GO:0002757	1.26672e-06	3.38694	8.62037	25	148	immune response-activating signal transduction		GO:0003887	0.0245117	4.15149	1.14167	4	20	DNA-directed DNA polymerase activity
GO:0050776	1.36472e-06	2.45265	19.2793	42	331	regulation of immune response		GO:0019198	0.0245117	4.15149	1.14167	4	20	transmembrane receptor protein phosphatase activity
GO:0050778	1.58788e-06	2.72946	14.1537	34	243	positive regulation of immune response		GO:0031492	0.0289507	3.90687	1.19875	4	21	nucleosomal DNA binding
GO:0051251	1.79367e-06	3.41436	8.21265	24	141	positive regulation of lymphocyte activation		GO:0032813	0.0295158	3.19568	1.76958	5	31	tumor necrosis factor receptor superfamily binding
GO:0050670	3.31162e-06	3.63003	6.81475	21	117	regulation of lymphocyte proliferation		GO:0001158	0.0299919	2.5323	3.02541	7	53	enhancer sequence-specific DNA binding
GO:0032944	3.81327e-06	3.59222	6.873	21	118	regulation of mononuclear cell proliferation		GO:0019900	0.0306131	1.49178	21.0067	30	368	kinase binding
GO:0042100	4.76125e-06	5.63294	2.97053	13	51	B cell proliferation		GO:0016779	0.0306394	2.2051	4.39541	9	77	nucleotidyltransferase activity
GO:0070663	5.75981e-06	3.48336	7.04774	21	121	regulation of leukocyte proliferation		GO:0008134	0.0317035	1.52109	18.5521	27	325	transcription factor binding
GO:0050867	6.09769e-06	3.05898	9.37757	25	161	positive regulation of cell activation		GO:0008376	0.0333966	3.077	1.82667	5	32	acetylgalactosaminyltransferase activity
GO:0002696	8.75917e-06	3.0687	8.96985	24	154	positive regulation of leukocyte activation		GO:0030374	0.0333966	3.077	1.82667	5	32	ligand-dependent nuclear receptor transcription coactivator activity
GO:0042129	8.77508e-06	4.01305	5.06738	17	87	regulation of T cell proliferation		GO:0000987	0.0346442	1.90672	6.67875	12	117	core promoter proximal region sequence-specific DNA binding
GO:0050671	9.96544e-06	4.19246	4.60141	16	79	positive regulation of lymphocyte proliferation		GO:0033613	0.0375636	2.6251	2.51166	6	44	activating transcription factor binding
GO:0032946	1.17974e-05	4.12652	4.65966	16	80	positive regulation of mononuclear cell proliferation		GO:0001047	0.0379545	2.11126	4.56666	9	80	core promoter binding
GO:0070665	1.39234e-05	4.0626	4.71791	16	81	positive regulation of leukocyte proliferation		GO:0019901	0.0385745	1.4901	18.8946	27	331	protein kinase binding
GO:0042102	1.44312e-05	4.97534	3.26176	13	56	positive regulation of T cell proliferation		GO:0001159	0.0387513	1.87069	6.79291	12	119	core promoter proximal region DNA binding
GO:0042098	1.71174e-05	3.45451	6.40703	19	110	T cell proliferation		GO:0043565	0.0391845	1.43769	23.1758	32	406	sequence-specific DNA binding
GO:0019884	1.94912e-05	9.35189	1.28141	8	22	antigen processing and presentation of exogenous antigen		GO:0000977	0.040256	1.66173	10.7317	17	188	RNA polymerase II regulatory region sequence-specific DNA binding
GO:0002253	2.48126e-05	2.71931	10.7755	26	185	activation of immune response		GO:0042578	0.0429356	1.54122	14.8987	22	261	phosphoric ester hydrolase activity
GO:0002478	2.55509e-05	11.4413	0.990178	7	17	antigen processing and presentation of exogenous peptide antigen		GO:0004872	0.0438572	1.38603	27.7425	37	486	receptor activity
GO:0019882	2.62972e-05	4.6494	3.4365	13	59	antigen processing and presentation		GO:0001012	0.0456479	1.63255	10.9029	17	191	RNA polymerase II regulatory region DNA binding
GO:0002460	2.83442e-05	2.98946	8.38739	22	144	adaptive immune response based on somatic recombination of immune receptors built from immunoglobulin superfamily domains		GO:0019904	0.0474239	1.40314	24.4316	33	428	protein domain specific binding
GO:0002377	3.83123e-05	4.45474	3.55299	13	61	immunoglobulin production		GO:0005125	0.0495228	1.91456	5.53708	10	97	cytokine activity
GO:0002443	5.04897e-05	2.78362	9.31932	23	160	leukocyte mediated immunity		GO:0004896	0.0495806	2.43225	2.68291	6	47	cytokine receptor activity
GO:0002285	5.69112e-05	3.7441	4.71791	15	81	lymphocyte activation involved in immune response		GO:0035326	0.0496927	2.23869	3.36791	7	59	enhancer binding
GO:0002335	7.64206e-05	12.2402	0.815441	6	14	mature B cell differentiation		GO:0016791	0.049797	1.63921	10.2179	16	179	phosphatase activity
GO:0030890	7.73618e-05	7.27066	1.51439	8	26	positive regulation of B cell proliferation
GO:0048002	7.92323e-05	6.14127	1.92211	9	33	antigen processing and presentation of peptide antigen
GO:0050900	8.05075e-05	2.76007	8.96985	22	154	leukocyte migration
GO:0002312	9.01771e-05	5.288	2.38808	10	41	B cell activation involved in immune response
GO:0002250	9.78866e-05	2.7183	9.08634	22	156	adaptive immune response
GO:0046631	0.000106159	3.71508	4.42668	14	76	alpha-beta T cell activation
GO:0007015	0.000106299	2.5136	11.0667	25	190	actin filament organization
GO:0002822	0.000122946	3.65573	4.48492	14	77	regulation of adaptive immune response based on somatic recombination of immune receptors built from immunoglobulin superfamily domains
GO:0050864	0.00012568	3.88492	3.96071	13	68	regulation of B cell activation
GO:0046635	0.000165302	5.45719	2.09685	9	36	positive regulation of alpha-beta T cell activation
GO:0051056	0.000254402	2.19972	14.4449	29	248	regulation of small GTPase mediated signal transduction
GO:0030888	0.000257818	5.07977	2.21334	9	38	regulation of B cell proliferation
GO:0043303	0.000270893	8.89918	0.990178	6	17	mast cell degranulation
GO:0030811	0.00028493	2.12128	15.9593	31	274	regulation of nucleotide catabolic process
GO:0033121	0.00028493	2.12128	15.9593	31	274	regulation of purine nucleotide catabolic process
GO:0043547	0.000295042	2.37947	11.1249	24	191	positive regulation of GTPase activity
GO:0002637	0.000301547	5.68711	1.80562	8	31	regulation of immunoglobulin production
GO:0043087	0.000313651	2.20237	13.9207	28	239	regulation of GTPase activity
GO:0002819	0.00031878	3.28774	4.89264	14	84	regulation of adaptive immune response
GO:0051345	0.00033984	1.9391	21.2597	38	365	positive regulation of hydrolase activity
GO:0033124	0.000359875	2.18123	14.0372	28	241	regulation of GTP catabolic process
GO:0072676	0.000381821	5.44957	1.86386	8	32	lymphocyte migration
GO:0002279	0.000386479	8.15673	1.04842	6	18	mast cell activation involved in immune response
GO:0002448	0.000386479	8.15673	1.04842	6	18	mast cell mediated immunity
GO:0009118	0.000471186	2.05191	16.4253	31	282	regulation of nucleoside metabolic process
GO:0043299	0.000545578	6.01608	1.51439	7	26	leukocyte degranulation
GO:0002683	0.000554074	2.48133	8.9116	20	153	negative regulation of immune system process
GO:0045580	0.000565614	3.45357	4.01896	12	69	regulation of T cell differentiation
GO:0050871	0.000572413	4.46217	2.44632	9	42	positive regulation of B cell activation
GO:0046578	0.00058116	2.14071	13.746	27	236	regulation of Ras protein signal transduction
GO:0002697	0.000583516	2.40778	9.61055	21	165	regulation of immune effector process
GO:0051209	0.000607037	3.99406	2.97053	10	51	release of sequestered calcium ion into cytosol
GO:0051282	0.000607037	3.99406	2.97053	10	51	regulation of sequestering of calcium ion
GO:0051283	0.000607037	3.99406	2.97053	10	51	negative regulation of sequestering of calcium ion
GO:0030036	0.000705817	1.92952	19.0464	34	327	actin cytoskeleton organization
GO:1900542	0.000745164	1.92275	19.1046	34	328	regulation of purine nucleotide metabolic process
GO:0046634	0.000820099	4.20631	2.56281	9	44	regulation of alpha-beta T cell activation
GO:0002440	0.000823829	2.94805	5.35861	14	92	production of molecular mediator of immune response
GO:0022604	0.000862255	2.02001	15.5516	29	267	regulation of cell morphogenesis
GO:0045576	0.000887078	5.44198	1.63088	7	28	mast cell activation
GO:0050854	0.000887078	5.44198	1.63088	7	28	regulation of antigen receptor-mediated signaling pathway
GO:0006140	0.000922547	1.89612	19.3376	34	332	regulation of nucleotide metabolic process
GO:0002712	0.00111144	5.19407	1.68913	7	29	regulation of B cell mediated immunity
GO:0002889	0.00111144	5.19407	1.68913	7	29	regulation of immunoglobulin mediated immune response
GO:0070232	0.00111144	5.19407	1.68913	7	29	regulation of T cell apoptotic process
GO:0045061	0.00121345	8.14456	0.873686	5	15	thymic T cell selection
GO:0008154	0.00126301	2.80307	5.59159	14	96	actin polymerization or depolymerization
GO:0048535	0.00127196	6.11499	1.28141	6	22	lymph node development
GO:0072678	0.00127196	6.11499	1.28141	6	22	T cell migration
GO:0002449	0.00128504	2.49709	7.5137	17	129	lymphocyte mediated immunity
GO:0033077	0.00130147	3.55806	3.26176	10	56	T cell differentiation in thymus
GO:0045619	0.00133212	2.92147	5.00913	13	86	regulation of lymphocyte differentiation
GO:0002275	0.001378	4.96773	1.74737	7	30	myeloid cell activation involved in immune response
GO:0002274	0.00165195	2.84297	5.12563	13	88	myeloid leukocyte activation
GO:0031294	0.00168124	7.40337	0.931932	5	16	lymphocyte costimulation
GO:0031295	0.00168124	7.40337	0.931932	5	16	T cell costimulation
GO:0002381	0.00169196	4.76024	1.80562	7	31	immunoglobulin production involved in immunoglobulin mediated immune response
GO:0033627	0.00169196	4.76024	1.80562	7	31	cell adhesion mediated by integrin
GO:0030838	0.0018331	3.6786	2.85404	9	49	positive regulation of actin filament polymerization
GO:0030041	0.00193292	2.93503	4.60141	12	79	actin filament polymerization
GO:0030029	0.00195993	1.80234	20.2113	34	347	actin filament-based process
GO:0002703	0.00203287	2.76854	5.24212	13	90	regulation of leukocyte mediated immunity
GO:0033628	0.00207708	5.43441	1.3979	6	24	regulation of cell adhesion mediated by integrin
GO:0045058	0.00207708	5.43441	1.3979	6	24	T cell selection
GO:0008360	0.00215681	2.89157	4.65966	12	80	regulation of cell shape
GO:2000106	0.00223557	3.27204	3.49475	10	60	regulation of leukocyte apoptotic process
GO:0035023	0.00225697	2.51306	6.58177	15	113	regulation of Rho protein signal transduction
GO:1902105	0.00253463	2.25989	8.67862	18	149	regulation of leukocyte differentiation
GO:0060402	0.00253789	3.20755	3.55299	10	61	calcium ion transport into cytosol
GO:0042108	0.00256185	3.84274	2.44632	8	42	positive regulation of cytokine biosynthetic process
GO:0070228	0.00256185	3.84274	2.44632	8	42	regulation of lymphocyte apoptotic process
GO:0002577	0.00270508	9.29517	0.640703	4	11	regulation of antigen processing and presentation
GO:0070234	0.00270508	9.29517	0.640703	4	11	positive regulation of T cell apoptotic process
GO:0060401	0.00287209	3.14553	3.61124	10	62	cytosolic calcium ion transport
GO:0002444	0.00297417	4.23	1.98036	7	34	myeloid leukocyte mediated immunity
GO:0045055	0.00297417	4.23	1.98036	7	34	regulated secretory pathway
GO:0051017	0.00313816	2.90395	4.25194	11	73	actin filament bundle assembly
GO:0061572	0.00313816	2.90395	4.25194	11	73	actin filament bundle organization
GO:0045010	0.003217	4.88995	1.51439	6	26	actin nucleation
GO:0032844	0.00345926	1.97467	12.5228	23	215	regulation of homeostatic process
GO:0002824	0.00347261	3.62849	2.56281	8	44	positive regulation of adaptive immune response based on somatic recombination of immune receptors built from immunoglobulin superfamily domains
GO:0045582	0.00347261	3.62849	2.56281	8	44	positive regulation of T cell differentiation
GO:0002706	0.00349759	2.85755	4.31019	11	74	regulation of lymphocyte mediated immunity
GO:0002562	0.00417221	3.93745	2.09685	7	36	somatic diversification of immune receptors via germline recombination within a single locus
GO:0016444	0.00417221	3.93745	2.09685	7	36	somatic cell DNA recombination
GO:0006816	0.00486445	2.01822	10.659	20	183	calcium ion transport
GO:0006909	0.00528408	2.55118	5.18387	12	89	phagocytosis
GO:0002700	0.00530847	3.06293	3.32001	9	57	regulation of production of molecular mediator of immune response
GO:0002467	0.00533866	7.22807	0.757195	4	13	germinal center formation
GO:0045076	0.00533866	7.22807	0.757195	4	13	regulation of interleukin-2 biosynthetic process
GO:0032956	0.00544744	2.0824	9.31932	18	160	regulation of actin cytoskeleton organization
GO:0032318	0.00566647	2.02776	10.0765	19	173	regulation of Ras GTPase activity
GO:0032320	0.00595041	2.23608	7.28072	15	125	positive regulation of Ras GTPase activity
GO:0032609	0.005968	3.0001	3.37825	9	58	interferon-gamma production
GO:0046632	0.005968	3.0001	3.37825	9	58	alpha-beta T cell differentiation
GO:0002821	0.00602832	3.26427	2.7958	8	48	positive regulation of adaptive immune response
GO:0002920	0.00614902	5.08716	1.22316	5	21	regulation of humoral immune response
GO:0002200	0.00661055	3.56719	2.27158	7	39	somatic diversification of immune receptors
GO:0030833	0.00703156	2.56991	4.71791	11	81	regulation of actin filament polymerization
GO:0002931	0.00713439	6.50458	0.815441	4	14	response to ischemia
GO:0045191	0.00713439	6.50458	0.815441	4	14	regulation of isotype switching
GO:0048305	0.00713439	6.50458	0.815441	4	14	immunoglobulin secretion
GO:0050858	0.00713439	6.50458	0.815441	4	14	negative regulation of antigen receptor-mediated signaling pathway
GO:0031329	0.0071368	1.56663	27.6667	41	475	regulation of cellular catabolic process
GO:2000401	0.00758345	4.78741	1.28141	5	22	regulation of lymphocyte migration
GO:0070231	0.00762048	3.45873	2.32983	7	40	T cell apoptotic process
GO:0006184	0.00809444	1.63779	21.3179	33	366	GTP catabolic process
GO:2000021	0.00817183	2.39436	5.4751	12	94	regulation of ion homeostasis
GO:0032649	0.00873271	3.03558	2.97053	8	51	regulation of interferon-gamma production
GO:0050852	0.00873271	3.03558	2.97053	8	51	T cell receptor signaling pathway
GO:0006887	0.00894457	2.06575	8.32914	16	143	exocytosis
GO:0006040	0.00923517	4.52098	1.33965	5	23	amino sugar metabolic process
GO:2000108	0.00923517	4.52098	1.33965	5	23	positive regulation of leukocyte apoptotic process
GO:0032273	0.00925596	2.77252	3.61124	9	62	positive regulation of protein polymerization
GO:0042094	0.00928746	5.91264	0.873686	4	15	interleukin-2 biosynthetic process
GO:0016064	0.00936992	2.59332	4.25194	10	73	immunoglobulin mediated immune response
GO:0071887	0.00936992	2.59332	4.25194	10	73	leukocyte apoptotic process
GO:1901069	0.00945772	1.61765	21.5509	33	370	guanosine-containing compound catabolic process
GO:0070838	0.00970121	1.87744	11.3579	20	195	divalent metal ion transport
GO:0045621	0.00980951	2.96628	3.02878	8	52	positive regulation of lymphocyte differentiation
GO:0032970	0.0101885	1.9021	10.659	19	183	regulation of actin filament-based process
GO:0019724	0.0102875	2.55253	4.31019	10	74	B cell mediated immunity
GO:0070227	0.0109819	2.90006	3.08702	8	53	lymphocyte apoptotic process
GO:0006906	0.0113339	3.16951	2.50457	7	43	vesicle fusion
GO:0009607	0.0114228	1.59314	21.8422	33	375	response to biotic stimulus
GO:0032940	0.011575	1.54877	25.1622	37	432	secretion by cell
GO:0045577	0.0118229	5.41935	0.931932	4	16	regulation of B cell differentiation
GO:0070233	0.0118229	5.41935	0.931932	4	16	negative regulation of T cell apoptotic process
GO:2000406	0.0118229	5.41935	0.931932	4	16	positive regulation of T cell migration
GO:0046039	0.0118534	1.58832	21.9004	33	376	GTP metabolic process
GO:0030595	0.0121688	2.25556	5.76633	12	99	leukocyte chemotaxis
GO:0001776	0.012506	2.62317	3.78597	9	65	leukocyte homeostasis
GO:0007159	0.0126643	3.4899	1.98036	6	34	leukocyte cell-cell adhesion
GO:0051607	0.0131226	2.2297	5.82458	12	100	defense response to virus
GO:0001954	0.0132485	4.06803	1.45614	5	25	positive regulation of cell-matrix adhesion
GO:0038032	0.0132485	4.06803	1.45614	5	25	termination of G-protein coupled receptor signaling pathway
GO:0051496	0.0132485	4.06803	1.45614	5	25	positive regulation of stress fiber assembly
GO:0051495	0.0141326	2.20441	5.88282	12	101	positive regulation of cytoskeleton organization
GO:1901068	0.0147236	1.56	22.2499	33	382	guanosine-containing compound metabolic process
GO:0070230	0.0147625	5.00196	0.990178	4	17	positive regulation of lymphocyte apoptotic process
GO:0051493	0.0149142	1.73751	13.3965	22	230	regulation of cytoskeleton organization
GO:0034109	0.0151203	2.71795	3.26176	8	56	homotypic cell-cell adhesion
GO:0032271	0.0152008	2.17969	5.94107	12	102	regulation of protein polymerization
GO:0072511	0.0154187	1.7839	11.8821	20	204	divalent inorganic cation transport
GO:0043207	0.0154246	1.57717	20.6772	31	355	response to external biotic stimulus
GO:0051707	0.0154246	1.57717	20.6772	31	355	response to other organism
GO:0032729	0.0156369	3.87391	1.51439	5	26	positive regulation of interferon-gamma production
GO:0045087	0.015756	1.66452	15.8428	25	272	innate immune response
GO:0002685	0.0159352	2.36632	4.60141	10	79	regulation of leukocyte migration
GO:0042089	0.0165373	2.489	3.96071	9	68	cytokine biosynthetic process
GO:0048520	0.0165373	2.489	3.96071	9	68	positive regulation of behavior
GO:0051279	0.0166293	3.25656	2.09685	6	36	regulation of release of sequestered calcium ion into cytosol
GO:0051258	0.0167475	2.00945	7.45546	14	128	protein polymerization
GO:0006935	0.0174207	1.68681	14.3867	23	247	chemotaxis
GO:0008064	0.0175791	2.21834	5.35861	11	92	regulation of actin polymerization or depolymerization
GO:0030832	0.0175791	2.21834	5.35861	11	92	regulation of actin filament length
GO:0050767	0.0179884	1.58103	19.2793	29	331	regulation of neurogenesis
GO:0002707	0.0181253	4.64419	1.04842	4	18	negative regulation of lymphocyte mediated immunity
GO:2000403	0.0181253	4.64419	1.04842	4	18	positive regulation of lymphocyte migration
GO:2000404	0.0181253	4.64419	1.04842	4	18	regulation of T cell migration
GO:0042330	0.0181901	1.67913	14.4449	23	248	taxis
GO:0002204	0.0182962	3.69743	1.57264	5	27	somatic recombination of immunoglobulin genes involved in immune response
GO:0002208	0.0182962	3.69743	1.57264	5	27	somatic diversification of immunoglobulins involved in immune response
GO:0032233	0.0182962	3.69743	1.57264	5	27	positive regulation of actin filament bundle assembly
GO:0045190	0.0182962	3.69743	1.57264	5	27	isotype switching
GO:0050688	0.0182962	3.69743	1.57264	5	27	regulation of defense response to virus
GO:0002687	0.018443	2.60868	3.37825	8	58	positive regulation of leukocyte migration
GO:0022603	0.0185502	1.46884	28.5404	40	490	regulation of anatomical structure morphogenesis
GO:0045664	0.0193435	1.63062	16.1341	25	277	regulation of neuron differentiation
GO:0042107	0.0197066	2.40689	4.0772	9	70	cytokine metabolic process
GO:0051494	0.0197066	2.40689	4.0772	9	70	negative regulation of cytoskeleton organization
GO:0032535	0.0204938	1.85789	9.14458	16	157	regulation of cellular component size
GO:0023021	0.0212372	3.53631	1.63088	5	28	termination of signal transduction
GO:0090003	0.0212372	3.53631	1.63088	5	28	regulation of establishment of protein localization to plasma membrane
GO:0030099	0.021295	1.67173	13.8625	22	238	myeloid cell differentiation
GO:0045744	0.0213754	3.05239	2.21334	6	38	negative regulation of G-protein coupled receptor protein signaling pathway
GO:1902807	0.0213754	3.05239	2.21334	6	38	negative regulation of cell cycle G1/S phase transition
GO:2000134	0.0213754	3.05239	2.21334	6	38	negative regulation of G1/S transition of mitotic cell cycle
GO:0031345	0.021446	2.36782	4.13545	9	71	negative regulation of cell projection organization
GO:0002474	0.0219267	4.33413	1.10667	4	19	antigen processing and presentation of peptide antigen via MHC class I
GO:0002704	0.0219267	4.33413	1.10667	4	19	negative regulation of leukocyte mediated immunity
GO:0051208	0.0219267	4.33413	1.10667	4	19	sequestering of calcium ion
GO:0071300	0.0219267	4.33413	1.10667	4	19	cellular response to retinoic acid
GO:0046903	0.0221441	1.44856	28.8899	40	496	secretion
GO:2000045	0.0222578	2.50782	3.49475	8	60	regulation of G1/S transition of mitotic cell cycle
GO:0002260	0.0224057	2.71502	2.85404	7	49	lymphocyte homeostasis
GO:0009651	0.0228264	6.08898	0.640703	3	11	response to salt stress
GO:0046641	0.0228264	6.08898	0.640703	3	11	positive regulation of alpha-beta T cell proliferation
GO:0050930	0.0228264	6.08898	0.640703	3	11	induction of positive chemotaxis
GO:0051894	0.0228264	6.08898	0.640703	3	11	positive regulation of focal adhesion assembly
GO:1901890	0.0228264	6.08898	0.640703	3	11	positive regulation of cell junction assembly
GO:1902745	0.0228264	6.08898	0.640703	3	11	positive regulation of lamellipodium organization
GO:1903393	0.0228264	6.08898	0.640703	3	11	positive regulation of adherens junction organization
GO:0002573	0.0236226	1.96743	7.04774	13	121	myeloid leukocyte differentiation
GO:0002690	0.0240599	2.95958	2.27158	6	39	positive regulation of leukocyte chemotaxis
GO:0098542	0.0240788	1.72034	11.6492	19	200	defense response to other organism
GO:0042035	0.0243602	2.46025	3.55299	8	61	regulation of cytokine biosynthetic process
GO:0050921	0.0243602	2.46025	3.55299	8	61	positive regulation of chemotaxis
GO:1902806	0.0243602	2.46025	3.55299	8	61	regulation of cell cycle G1/S phase transition
GO:0021766	0.0244696	3.38861	1.68913	5	29	hippocampus development
GO:0050771	0.0244696	3.38861	1.68913	5	29	negative regulation of axonogenesis
GO:0070373	0.0244696	3.38861	1.68913	5	29	negative regulation of ERK1 and ERK2 cascade
GO:0060326	0.0253923	1.89181	7.86318	14	135	cell chemotaxis
GO:0007264	0.0261327	1.55152	18.2309	27	313	small GTPase mediated signal transduction
GO:0009615	0.0266262	1.93125	7.16423	13	123	response to virus
GO:0021761	0.026961	2.87223	2.32983	6	40	limbic system development
GO:0034341	0.026961	2.87223	2.32983	6	40	response to interferon-gamma
GO:0006897	0.0272618	1.55875	17.4737	26	300	endocytosis
GO:1902107	0.0273283	2.14679	5.00913	10	86	positive regulation of leukocyte differentiation
GO:0070085	0.0277522	1.97966	6.46528	12	111	glycosylation
GO:0001816	0.0277939	1.52904	19.1629	28	329	cytokine production
GO:0032103	0.0282289	1.91365	7.22247	13	124	positive regulation of response to external stimulus
GO:0030031	0.0282845	1.71373	11.0667	18	190	cell projection assembly
GO:0010507	0.0291444	5.41186	0.698949	3	12	negative regulation of autophagy
GO:0051085	0.0291444	5.41186	0.698949	3	12	chaperone mediated protein folding requiring cofactor
GO:0007265	0.0294205	1.7687	9.5523	16	164	Ras protein signal transduction
GO:0009100	0.0294205	1.7687	9.5523	16	164	glycoprotein metabolic process
GO:0001819	0.0297901	1.80363	8.79511	15	151	positive regulation of cytokine production
GO:0034314	0.0308923	3.82343	1.22316	4	21	Arp2/3 complex-mediated actin nucleation
GO:0070229	0.0308923	3.82343	1.22316	4	21	negative regulation of lymphocyte apoptotic process
GO:1903076	0.0318418	3.12729	1.80562	5	31	regulation of protein localization to plasma membrane
GO:0006486	0.0347392	1.97249	5.94107	11	102	protein glycosylation
GO:0031334	0.0347392	1.97249	5.94107	11	102	positive regulation of protein complex assembly
GO:0043413	0.0347392	1.97249	5.94107	11	102	macromolecule glycosylation
GO:0016447	0.0359951	3.01115	1.86386	5	32	somatic recombination of immunoglobulin gene segments
GO:0043124	0.0359951	3.01115	1.86386	5	32	negative regulation of I-kappaB kinase/NF-kappaB signaling
GO:0051238	0.0360721	3.61064	1.28141	4	22	sequestering of metal ion
GO:0006360	0.0362861	4.87017	0.757195	3	13	transcription from RNA polymerase I promoter
GO:0014888	0.0362861	4.87017	0.757195	3	13	striated muscle adaptation
GO:0043368	0.0362861	4.87017	0.757195	3	13	positive T cell selection
GO:0047496	0.0362861	4.87017	0.757195	3	13	vesicle transport along microtubule
GO:0032319	0.0368075	2.12604	4.54317	9	78	regulation of Rho GTPase activity
GO:0050770	0.0368075	2.12604	4.54317	9	78	regulation of axonogenesis
GO:0008277	0.0369724	2.24698	3.84422	8	66	regulation of G-protein coupled receptor protein signaling pathway
GO:0002456	0.0370202	2.63852	2.50457	6	43	T cell mediated immunity
GO:0048872	0.0380605	1.67518	10.659	17	183	homeostasis of number of cells
GO:0002699	0.0384067	2.01321	5.30036	10	91	positive regulation of immune effector process
GO:0009101	0.0388973	1.77298	8.32914	14	143	glycoprotein biosynthetic process
GO:0001909	0.0393391	2.37415	3.20352	7	55	leukocyte mediated cytotoxicity
GO:0002831	0.0393391	2.37415	3.20352	7	55	regulation of response to biotic stimulus
GO:0090317	0.0393391	2.37415	3.20352	7	55	negative regulation of intracellular protein transport
GO:1902532	0.0403842	1.57062	13.979	21	240	negative regulation of intracellular signal transduction
GO:0045860	0.0404617	1.58966	13.1635	20	226	positive regulation of protein kinase activity
GO:0031124	0.0404666	2.9033	1.92211	5	33	mRNA 3'-end processing
GO:0032851	0.0404666	2.9033	1.92211	5	33	positive regulation of Rab GTPase activity
GO:0043122	0.0408888	1.75916	8.38739	14	144	regulation of I-kappaB kinase/NF-kappaB signaling
GO:0032386	0.0416882	1.54694	14.8527	22	255	regulation of intracellular transport
GO:0000245	0.0417219	3.42025	1.33965	4	23	spliceosomal complex assembly
GO:0001913	0.0417219	3.42025	1.33965	4	23	T cell mediated cytotoxicity
GO:0008284	0.0422572	1.4041	25.9194	35	445	positive regulation of cell proliferation
GO:0097530	0.0427989	2.32545	3.26176	7	56	granulocyte migration
GO:0000082	0.0441261	1.88864	6.17405	11	106	G1/S transition of mitotic cell cycle
GO:0006376	0.0442365	4.42696	0.815441	3	14	mRNA splice site selection
GO:0009303	0.0442365	4.42696	0.815441	3	14	rRNA transcription
GO:0030220	0.0442365	4.42696	0.815441	3	14	platelet formation
GO:0033198	0.0442365	4.42696	0.815441	3	14	response to ATP
GO:0046640	0.0442365	4.42696	0.815441	3	14	regulation of alpha-beta T cell proliferation
GO:0048016	0.0442365	4.42696	0.815441	3	14	inositol phosphate-mediated signaling
GO:0051125	0.0442365	4.42696	0.815441	3	14	regulation of actin nucleation
GO:0051569	0.0442365	4.42696	0.815441	3	14	regulation of histone H3-K4 methylation
GO:0090049	0.0442365	4.42696	0.815441	3	14	regulation of cell migration involved in sprouting angiogenesis
GO:1901071	0.0442365	4.42696	0.815441	3	14	glucosamine-containing compound metabolic process
GO:0010522	0.0449022	2.50269	2.62106	6	45	regulation of calcium ion transport into cytosol
GO:0002455	0.0452601	2.8029	1.98036	5	34	humoral immune response mediated by circulating immunoglobulin
GO:0016445	0.0452601	2.8029	1.98036	5	34	somatic diversification of immunoglobulins
GO:0032663	0.0452601	2.8029	1.98036	5	34	regulation of interleukin-2 production
GO:0007249	0.0460957	1.69007	9.31932	15	160	I-kappaB kinase/NF-kappaB signaling
GO:0007229	0.0463351	2.1358	4.01896	8	69	integrin-mediated signaling pathway
GO:0016050	0.0463665	1.9407	5.4751	10	94	vesicle organization
GO:0044843	0.0467208	1.86877	6.2323	11	107	cell cycle G1/S phase transition
GO:0050769	0.0467208	1.86877	6.2323	11	107	positive regulation of neurogenesis
GO:0046638	0.0478426	3.2489	1.3979	4	24	positive regulation of alpha-beta T cell differentiation
GO:0002695	0.0483286	2.0087	4.77615	9	82	negative regulation of leukocyte activation
GO:0097529	0.0483286	2.0087	4.77615	9	82	myeloid leukocyte migration
GO:0070371	0.0490519	1.79614	7.04774	12	121	ERK1 and ERK2 cascade
GO:0019915	0.0492064	2.43986	2.6793	6	46	lipid storage

## Sheet: Cluster 2
GO_BP_ID	Pvalue	OddsRatio	ExpCount	Count	Size	Term		GO_MF_ID	Pvalue	OddsRatio	ExpCount	Count	Size	Term		GO_CC_ID	Pvalue	OddsRatio	ExpCount	Count	Size	Term
GO:0051186	9.44188e-07	3.60704	7.27119	23	199	cofactor metabolic process		GO:0048037	4.77904e-07	3.64693	7.53718	24	203	cofactor binding		GO:0005743	5.27617e-10	3.83626	10.7212	35	287	mitochondrial inner membrane
GO:0006637	1.3854e-06	7.63335	1.82693	11	50	acyl-CoA metabolic process		GO:0050662	1.94008e-05	3.64724	5.27231	17	142	coenzyme binding		GO:0019866	8.05172e-10	3.68648	11.4309	36	306	organelle inner membrane
GO:0035383	1.3854e-06	7.63335	1.82693	11	50	thioester metabolic process		GO:0031406	4.22479e-05	3.5676	5.04954	16	136	carboxylic acid binding		GO:0044429	2.33748e-08	2.78504	18.4912	45	495	mitochondrial part
GO:0043648	1.63751e-06	6.63946	2.22886	12	61	dicarboxylic acid metabolic process		GO:0043177	4.62434e-05	3.53774	5.08667	16	137	organic acid binding		GO:0031966	4.91734e-08	3.03253	13.9338	37	373	mitochondrial membrane
GO:0006732	3.5257e-06	3.82826	5.66349	19	155	coenzyme metabolic process		GO:0005496	0.000458408	5.02576	1.85645	8	50	steroid binding		GO:0005740	2.43482e-07	2.8233	14.8303	37	397	mitochondrial envelope
GO:0016054	3.63505e-05	3.80979	4.45772	15	122	organic acid catabolic process		GO:0045502	0.000501482	14.9683	0.408419	4	11	dynein binding		GO:0005759	8.41237e-05	3.34369	5.34191	16	143	mitochondrial matrix
GO:0046395	3.63505e-05	3.80979	4.45772	15	122	carboxylic acid catabolic process		GO:0050660	0.000780719	4.58684	2.00496	8	54	flavin adenine dinucleotide binding		GO:1990204	0.000134273	4.78337	2.42814	10	65	oxidoreductase complex
GO:0044282	4.9537e-05	3.35593	5.66349	17	155	small molecule catabolic process		GO:0020037	0.000957845	3.62261	3.0817	10	83	heme binding		GO:0005753	0.00188568	9.45835	0.560341	4	15	mitochondrial proton-transporting ATP synthase complex
GO:0048511	4.98862e-05	3.51033	5.11541	16	140	rhythmic process		GO:0016405	0.00102416	11.6396	0.482676	4	13	CoA-ligase activity		GO:0044438	0.00239829	4.25403	1.8678	7	50	microbody part
GO:0044106	7.05869e-05	4.7138	2.70386	11	74	cellular amine metabolic process		GO:0046906	0.00126373	3.47853	3.19309	10	86	tetrapyrrole binding		GO:0044439	0.00239829	4.25403	1.8678	7	50	peroxisomal part
GO:0035384	9.66168e-05	14.835	0.511541	5	14	thioester biosynthetic process		GO:1901677	0.00238638	8.72703	0.594063	4	16	phosphate transmembrane transporter activity		GO:0005778	0.00261791	4.89227	1.41953	6	38	peroxisomal membrane
GO:0071616	9.66168e-05	14.835	0.511541	5	14	acyl-CoA biosynthetic process		GO:0043178	0.0032491	4.00255	1.96783	7	53	alcohol binding		GO:0031903	0.00261791	4.89227	1.41953	6	38	microbody membrane
GO:0009308	0.00012961	4.36496	2.88655	11	79	amine metabolic process		GO:0051082	0.00376458	4.50186	1.52229	6	41	unfolded protein binding		GO:0045259	0.00309886	8.00161	0.635053	4	17	proton-transporting ATP synthase complex
GO:0006099	0.000136006	9.44262	0.840389	6	23	tricarboxylic acid cycle		GO:0000062	0.00378336	7.47876	0.668321	4	18	fatty-acyl-CoA binding		GO:0044455	0.00797669	2.61888	4.10916	10	110	mitochondrial membrane part
GO:0042537	0.000140602	13.3501	0.54808	5	15	benzene-containing compound metabolic process		GO:0051539	0.00454917	5.24336	1.11387	5	30	4 iron, 4 sulfur cluster binding		GO:0000791	0.00821992	5.77603	0.821833	4	22	euchromatin
GO:0051188	0.000151531	3.95407	3.43463	12	94	cofactor biosynthetic process		GO:0030170	0.00538438	4.14517	1.63367	6	44	pyridoxal phosphate binding		GO:0048471	0.00862897	1.8301	12.7011	22	340	perinuclear region of cytoplasm
GO:0006631	0.000241505	2.6356	8.29427	20	227	fatty acid metabolic process		GO:0016645	0.00564944	6.54257	0.742579	4	20	oxidoreductase activity, acting on the CH-NH group of donors		GO:0030662	0.0102933	4.19778	1.34482	5	36	coated vesicle membrane
GO:0009063	0.000262519	4.83917	2.15578	9	59	cellular amino acid catabolic process		GO:0016878	0.00564944	6.54257	0.742579	4	20	acid-thiol ligase activity		GO:0016469	0.0115461	4.06619	1.38217	5	37	proton-transporting two-sector ATPase complex
GO:0045333	0.000266807	4.34281	2.63078	10	72	cellular respiration		GO:0016597	0.00698343	3.09579	2.8218	8	76	amino acid binding		GO:0070469	0.0124748	3.39851	1.94251	6	52	respiratory chain
GO:0006536	0.000272719	11.1228	0.621157	5	17	glutamate metabolic process		GO:0022857	0.0074476	1.72342	17.1907	28	463	transmembrane transporter activity		GO:0030659	0.0147272	2.50231	3.84767	9	103	cytoplasmic vesicle membrane
GO:1901606	0.000308667	5.36758	1.75386	8	48	alpha-amino acid catabolic process		GO:0016289	0.00804546	5.81441	0.816837	4	22	CoA hydrolase activity		GO:0044433	0.0150314	2.35672	4.52008	10	121	cytoplasmic vesicle part
GO:1901605	0.000348966	3.18436	4.85964	14	133	alpha-amino acid metabolic process		GO:0003707	0.00890824	4.36721	1.29951	5	35	steroid hormone receptor activity		GO:0012506	0.0158493	2.33544	4.55744	10	122	vesicle membrane
GO:0044743	0.000482443	9.53192	0.694234	5	19	intracellular protein transmembrane import		GO:0016651	0.00913677	3.66127	1.81932	6	49	oxidoreductase activity, acting on NAD(P)H		GO:0030658	0.0168423	6.48499	0.560341	3	15	transport vesicle membrane
GO:2000178	0.000482443	9.53192	0.694234	5	19	negative regulation of neural precursor cell proliferation		GO:0034595	0.0094594	5.50782	0.853966	4	23	phosphatidylinositol phosphate 5-phosphatase activity		GO:0030120	0.0170374	4.5181	1.00861	4	27	vesicle coat
GO:0009060	0.000531582	6.97505	1.05962	6	29	aerobic respiration		GO:0016830	0.0100377	4.22589	1.33664	5	36	carbon-carbon lyase activity		GO:0030660	0.0170374	4.5181	1.00861	4	27	Golgi-associated vesicle membrane
GO:0032787	0.000580213	2.2003	12.277	25	336	monocarboxylic acid metabolic process		GO:0033293	0.0100377	4.22589	1.33664	5	36	monocarboxylic acid binding		GO:0005903	0.0190485	3.06378	2.12929	6	57	brush border
GO:0006921	0.000624152	8.89555	0.730773	5	20	cellular component disassembly involved in execution phase of apoptosis		GO:0051536	0.010067	3.57769	1.85645	6	50	iron-sulfur cluster binding		GO:0005719	0.0201657	5.98554	0.597697	3	16	nuclear euchromatin
GO:0030262	0.000624152	8.89555	0.730773	5	20	apoptotic nuclear changes		GO:0051540	0.010067	3.57769	1.85645	6	50	metal cluster binding		GO:0044306	0.0206007	3.00455	2.16665	6	58	neuron projection terminus
GO:1901615	0.000742948	2.33553	9.71928	21	266	organic hydroxy compound metabolic process		GO:0042803	0.0106324	1.67106	17.6734	28	476	protein homodimerization activity		GO:0030665	0.0238228	5.55744	0.635053	3	17	clathrin-coated vesicle membrane
GO:0007623	0.000770225	3.7358	2.99617	10	82	circadian rhythm		GO:0015605	0.0110021	7.83477	0.482676	3	13	organophosphate ester transmembrane transporter activity		GO:0000793	0.024577	2.60607	2.87642	7	77	condensed chromosome
GO:0065002	0.000794891	8.33873	0.767312	5	21	intracellular protein transmembrane transport		GO:0034593	0.0110256	5.23189	0.891095	4	24	phosphatidylinositol bisphosphate phosphatase activity		GO:0000794	0.0300591	3.09493	1.75573	5	47	condensed nuclear chromosome
GO:0009108	0.000858863	4.02851	2.52117	9	69	coenzyme biosynthetic process		GO:0051219	0.0121259	3.42143	1.93071	6	52	phosphoprotein binding		GO:0005746	0.0300591	3.09493	1.75573	5	47	mitochondrial respiratory chain
GO:0006625	0.000964623	11.8357	0.475002	4	13	protein targeting to peroxisome		GO:0016831	0.0127496	4.98224	0.928224	4	25	carboxy-lyase activity		GO:0005747	0.0333761	3.58115	1.23275	4	33	mitochondrial respiratory chain complex I
GO:0043574	0.000964623	11.8357	0.475002	4	13	peroxisomal transport		GO:0046030	0.0127496	4.98224	0.928224	4	25	inositol trisphosphate phosphatase activity		GO:0030964	0.0333761	3.58115	1.23275	4	33	NADH dehydrogenase complex
GO:0072662	0.000964623	11.8357	0.475002	4	13	protein localization to peroxisome		GO:0016638	0.0136231	7.12178	0.519805	3	14	oxidoreductase activity, acting on the CH-NH2 group of donors		GO:0045271	0.0333761	3.58115	1.23275	4	33	respiratory chain complex I
GO:0072663	0.000964623	11.8357	0.475002	4	13	establishment of protein localization to peroxisome		GO:0016877	0.0146365	4.75528	0.965353	4	26	ligase activity, forming carbon-sulfur bonds		GO:0005777	0.0367766	2.21839	3.81032	8	102	peroxisome
GO:0006084	0.000998184	7.84741	0.80385	5	22	acetyl-CoA metabolic process		GO:0052866	0.0146365	4.75528	0.965353	4	26	phosphatidylinositol phosphate phosphatase activity		GO:0042579	0.0367766	2.21839	3.81032	8	102	microbody
GO:0042752	0.00112361	4.93129	1.64424	7	45	regulation of circadian rhythm		GO:0004497	0.0152515	2.66169	3.23022	8	87	monooxygenase activity		GO:0022624	0.0417662	4.32071	0.784477	3	21	proteasome accessory complex
GO:0071806	0.00123768	7.41069	0.840389	5	23	protein transmembrane transport		GO:0046965	0.016568	6.52763	0.556934	3	15	retinoid X receptor binding		GO:0016234	0.0440653	3.24444	1.34482	4	36	inclusion body
GO:0006790	0.00123974	2.65173	6.13849	15	168	sulfur compound metabolic process		GO:0009055	0.0189131	3.53842	1.55942	5	42	electron carrier activity
GO:0050680	0.00189277	3.55165	2.81348	9	77	negative regulation of epithelial cell proliferation		GO:0004879	0.0189173	4.35811	1.03961	4	28	ligand-activated sequence-specific DNA binding RNA polymerase II transcription factor activity
GO:0043401	0.00268431	4.85643	1.42501	6	39	steroid hormone mediated signaling pathway		GO:0098531	0.0189173	4.35811	1.03961	4	28	direct ligand regulated sequence-specific DNA binding transcription factor activity
GO:0046486	0.00287988	2.41121	6.68657	15	183	glycerolipid metabolic process		GO:0008509	0.0190791	2.16305	5.3837	11	145	anion transmembrane transporter activity
GO:1901617	0.00295856	2.87137	4.16541	11	114	organic hydroxy compound biosynthetic process		GO:0008289	0.0193141	1.68444	13.7006	22	369	lipid binding
GO:0042440	0.00306273	4.71311	1.46155	6	40	pigment metabolic process		GO:0016627	0.0200476	3.02477	2.15348	6	58	oxidoreductase activity, acting on the CH-CH group of donors
GO:0007031	0.00311167	5.79671	1.02308	5	28	peroxisome organization		GO:0022891	0.021354	1.62805	15.4456	24	416	substrate-specific transmembrane transporter activity
GO:0046470	0.00311167	5.79671	1.02308	5	28	phosphatidylcholine metabolic process		GO:0008514	0.0219834	2.47226	3.45299	8	93	organic anion transmembrane transporter activity
GO:0006520	0.00364257	2.15607	8.91543	18	244	cellular amino acid metabolic process		GO:0050661	0.0238987	4.02204	1.11387	4	30	NADP binding
GO:0015711	0.00437304	2.2275	7.67312	16	210	organic anion transport		GO:0015075	0.0252644	1.6355	14.0719	22	379	ion transmembrane transporter activity
GO:0009755	0.00450235	3.74318	2.0827	7	57	hormone-mediated signaling pathway		GO:0016903	0.0266597	3.87267	1.151	4	31	oxidoreductase activity, acting on the aldehyde or oxo group of donors
GO:0006091	0.00463228	2.35834	6.35773	14	174	generation of precursor metabolites and energy		GO:0008969	0.0273748	5.22049	0.668321	3	18	phosphohistidine phosphatase activity
GO:0046148	0.00491853	5.12628	1.1327	5	31	pigment biosynthetic process		GO:0017022	0.0273748	5.22049	0.668321	3	18	myosin binding
GO:0015980	0.0049829	2.66222	4.45772	11	122	energy derivation by oxidation of organic compounds		GO:0017161	0.0273748	5.22049	0.668321	3	18	inositol-1,3,4-trisphosphate 4-phosphatase activity
GO:0006576	0.0054597	3.59847	2.15578	7	59	cellular biogenic amine metabolic process		GO:0019178	0.0273748	5.22049	0.668321	3	18	NADP phosphatase activity
GO:0046165	0.00547676	2.97766	3.28848	9	90	alcohol biosynthetic process		GO:0034596	0.0273748	5.22049	0.668321	3	18	phosphatidylinositol phosphate 4-phosphatase activity
GO:0006820	0.00580178	2.00853	10.0481	19	275	anion transport		GO:0043726	0.0273748	5.22049	0.668321	3	18	5-amino-6-(5-phosphoribitylamino)uracil phosphatase activity
GO:0033238	0.00640756	6.26087	0.767312	4	21	regulation of cellular amine metabolic process		GO:0043812	0.0273748	5.22049	0.668321	3	18	phosphatidylinositol-4-phosphate phosphatase activity
GO:0006734	0.00641497	9.96037	0.401925	3	11	NADH metabolic process		GO:0043813	0.0273748	5.22049	0.668321	3	18	phosphatidylinositol-3,5-bisphosphate 5-phosphatase activity
GO:0042359	0.00641497	9.96037	0.401925	3	11	vitamin D metabolic process		GO:0052825	0.0273748	5.22049	0.668321	3	18	inositol-1,3,4,5,6-pentakisphosphate 1-phosphatase activity
GO:0044091	0.00641497	9.96037	0.401925	3	11	membrane biogenesis		GO:0052828	0.0273748	5.22049	0.668321	3	18	inositol-3,4-bisphosphate 4-phosphatase activity
GO:0022900	0.00647291	4.75915	1.20578	5	33	electron transport chain		GO:0052829	0.0273748	5.22049	0.668321	3	18	inositol-1,3,4-trisphosphate 1-phosphatase activity
GO:2000177	0.00691853	3.90564	1.71732	6	47	regulation of neural precursor cell proliferation		GO:0052830	0.0273748	5.22049	0.668321	3	18	inositol-1,3,4,6-tetrakisphosphate 6-phosphatase activity
GO:0019674	0.00760965	5.91244	0.80385	4	22	NAD metabolic process		GO:0052831	0.0273748	5.22049	0.668321	3	18	inositol-1,3,4,6-tetrakisphosphate 1-phosphatase activity
GO:0046173	0.00760965	5.91244	0.80385	4	22	polyol biosynthetic process		GO:0052867	0.0273748	5.22049	0.668321	3	18	phosphatidylinositol-1,4,5-trisphosphate 5-phosphatase activity
GO:0006085	0.00832413	8.85276	0.438464	3	12	acetyl-CoA biosynthetic process		GO:1990003	0.0273748	5.22049	0.668321	3	18	IDP phosphatase activity
GO:0042744	0.00832413	8.85276	0.438464	3	12	hydrogen peroxide catabolic process		GO:0052745	0.0296039	3.73398	1.18813	4	32	inositol phosphate phosphatase activity
GO:0052646	0.00832413	8.85276	0.438464	3	12	alditol phosphate metabolic process		GO:0008579	0.031635	4.8937	0.70545	3	19	JUN kinase phosphatase activity
GO:0009062	0.00847809	3.72322	1.79039	6	49	fatty acid catabolic process		GO:0030351	0.031635	4.8937	0.70545	3	19	inositol-1,3,4,5,6-pentakisphosphate 3-phosphatase activity
GO:0006066	0.00892116	2.10456	7.5635	15	207	alcohol metabolic process		GO:0030352	0.031635	4.8937	0.70545	3	19	inositol-1,4,5,6-tetrakisphosphate 6-phosphatase activity
GO:0042743	0.00895111	5.60069	0.840389	4	23	hydrogen peroxide metabolic process		GO:0030487	0.031635	4.8937	0.70545	3	19	inositol-4,5-bisphosphate 5-phosphatase activity
GO:0072524	0.00934573	3.63823	1.82693	6	50	pyridine-containing compound metabolic process		GO:0052629	0.031635	4.8937	0.70545	3	19	phosphatidylinositol-3,5-bisphosphate 3-phosphatase activity
GO:0032922	0.00940477	4.29727	1.31539	5	36	circadian regulation of gene expression		GO:0052827	0.031635	4.8937	0.70545	3	19	inositol pentakisphosphate phosphatase activity
GO:0044283	0.0100163	1.89438	10.5962	19	290	small molecule biosynthetic process		GO:0016667	0.0327329	3.60485	1.22526	4	33	oxidoreductase activity, acting on a sulfur group of donors
GO:0009069	0.0104379	5.32011	0.876928	4	24	serine family amino acid metabolic process		GO:0019198	0.0362207	4.60536	0.742579	3	20	transmembrane receptor protein phosphatase activity
GO:0048512	0.010532	7.96667	0.475002	3	13	circadian behavior		GO:0042974	0.0362207	4.60536	0.742579	3	20	retinoic acid receptor binding
GO:0006635	0.0105565	4.16255	1.35193	5	37	fatty acid beta-oxidation		GO:0047617	0.0362207	4.60536	0.742579	3	20	acyl-CoA hydrolase activity
GO:0046942	0.0112942	2.25315	5.66349	12	155	carboxylic acid transport		GO:0052744	0.0362207	4.60536	0.742579	3	20	phosphatidylinositol monophosphate phosphatase activity
GO:0019216	0.0113413	2.17	6.35773	13	174	regulation of lipid metabolic process		GO:0003697	0.0399414	2.84347	1.89358	5	51	single-stranded DNA binding
GO:0006457	0.0114288	2.61867	3.6904	9	101	protein folding		GO:0008330	0.0411279	4.34906	0.779708	3	21	protein tyrosine/threonine phosphatase activity
GO:0006638	0.0117431	3.06472	2.48463	7	68	neutral lipid metabolic process		GO:0008483	0.0411279	4.34906	0.779708	3	21	transaminase activity
GO:0001676	0.0118011	4.036	1.38847	5	38	long-chain fatty acid metabolic process		GO:0034594	0.0411279	4.34906	0.779708	3	21	phosphatidylinositol trisphosphate phosphatase activity
GO:0035914	0.0118011	4.036	1.38847	5	38	skeletal muscle cell differentiation		GO:0052743	0.0411279	4.34906	0.779708	3	21	inositol tetrakisphosphate phosphatase activity
GO:0015849	0.0124198	2.22161	5.73657	12	157	organic acid transport		GO:0098519	0.0411279	4.34906	0.779708	3	21	nucleotide phosphatase activity, acting on free nucleotides
GO:0007622	0.0130466	7.24169	0.511541	3	14	rhythmic behavior		GO:0016790	0.0429005	2.78268	1.93071	5	52	thiolester hydrolase activity
GO:0015985	0.0130466	7.24169	0.511541	3	14	energy coupled proton transport, down electrochemical gradient		GO:0051427	0.0447752	2.26481	3.26735	7	88	hormone receptor binding
GO:0015986	0.0130466	7.24169	0.511541	3	14	ATP synthesis coupled proton transport		GO:0016312	0.0463515	4.11973	0.816837	3	22	inositol bisphosphate phosphatase activity
GO:0031670	0.0130466	7.24169	0.511541	3	14	cellular response to nutrient		GO:0016712	0.0463515	4.11973	0.816837	3	22	oxidoreductase activity, acting on paired donors, with incorporation or reduction of molecular oxygen, reduced flavin or flavoprotein as one donor, and incorporation of one atom of oxygen
GO:0019395	0.014651	3.26531	2.00963	6	55	fatty acid oxidation		GO:0016782	0.047115	3.16658	1.37377	4	37	transferase activity, transferring sulfur-containing groups
GO:0090407	0.0148507	1.84559	10.2674	18	281	organophosphate biosynthetic process
GO:0006650	0.0152827	2.34928	4.53079	10	124	glycerophospholipid metabolic process
GO:0042180	0.0152827	2.34928	4.53079	10	124	cellular ketone metabolic process
GO:1901566	0.0156896	1.7459	12.6424	21	346	organonitrogen compound biosynthetic process
GO:0042168	0.0158231	4.62476	0.986544	4	27	heme metabolic process
GO:0006103	0.0158738	6.63753	0.54808	3	15	2-oxoglutarate metabolic process
GO:0006656	0.0158738	6.63753	0.54808	3	15	phosphatidylcholine biosynthetic process
GO:0034440	0.0159202	3.19967	2.04616	6	56	lipid oxidation
GO:0018958	0.0161236	3.69853	1.49808	5	41	phenol-containing compound metabolic process
GO:0042439	0.0161236	3.69853	1.49808	5	41	ethanolamine-containing compound metabolic process
GO:0097194	0.0161236	3.69853	1.49808	5	41	execution phase of apoptosis
GO:0031638	0.0169196	2.83109	2.66732	7	73	zymogen activation
GO:0097202	0.0172635	3.13661	2.0827	6	57	activation of cysteine-type endopeptidase activity
GO:0007338	0.0177705	3.5982	1.53462	5	42	single fertilization
GO:0031330	0.0177705	3.5982	1.53462	5	42	negative regulation of cellular catabolic process
GO:0072329	0.0186827	3.07598	2.11924	6	58	monocarboxylic acid catabolic process
GO:0010714	0.0190175	6.12633	0.584618	3	16	positive regulation of collagen metabolic process
GO:0032967	0.0190175	6.12633	0.584618	3	16	positive regulation of collagen biosynthetic process
GO:0009064	0.0195247	3.50316	1.57116	5	43	glutamine family amino acid metabolic process
GO:0046496	0.0213889	3.41298	1.6077	5	44	nicotinamide nucleotide metabolic process
GO:0070301	0.0213889	3.41298	1.6077	5	44	cellular response to hydrogen peroxide
GO:0007626	0.0213952	2.48479	3.43463	8	94	locomotory behavior
GO:0006541	0.02248	5.68815	0.621157	3	17	glutamine metabolic process
GO:0045730	0.02248	5.68815	0.621157	3	17	respiratory burst
GO:0006644	0.0228697	2.02306	6.24811	12	171	phospholipid metabolic process
GO:0006641	0.0234136	2.9073	2.22886	6	61	triglyceride metabolic process
GO:0009124	0.0234136	2.9073	2.22886	6	61	nucleoside monophosphate biosynthetic process
GO:0044272	0.0234136	2.9073	2.22886	6	61	sulfur compound biosynthetic process
GO:0061351	0.02504	2.59357	2.88655	7	79	neural precursor cell proliferation
GO:0009566	0.0251539	2.85509	2.2654	6	62	fertilization
GO:0019362	0.0254559	3.24583	1.68078	5	46	pyridine nucleotide metabolic process
GO:0019915	0.0254559	3.24583	1.68078	5	46	lipid storage
GO:0048545	0.0260196	2.14011	4.93272	10	135	response to steroid hormone
GO:0030317	0.0262616	5.3084	0.657696	3	18	sperm motility
GO:0071634	0.0262616	5.3084	0.657696	3	18	regulation of transforming growth factor beta production
GO:0006886	0.0268074	1.55921	17.4289	26	477	intracellular protein transport
GO:0090150	0.0272102	2.12291	4.96926	10	136	establishment of protein localization to membrane
GO:0007005	0.0280374	1.85051	7.92889	14	217	mitochondrion organization
GO:0007519	0.0296905	2.32131	3.65387	8	100	skeletal muscle tissue development
GO:0008610	0.0302731	1.64236	12.7155	20	348	lipid biosynthetic process
GO:0006783	0.0303615	4.97612	0.694234	3	19	heme biosynthetic process
GO:0009110	0.0303615	4.97612	0.694234	3	19	vitamin biosynthetic process
GO:0048713	0.0303615	4.97612	0.694234	3	19	regulation of oligodendrocyte differentiation
GO:0050685	0.0303615	4.97612	0.694234	3	19	positive regulation of mRNA processing
GO:0051148	0.0303615	4.97612	0.694234	3	19	negative regulation of muscle cell differentiation
GO:0060291	0.0303615	4.97612	0.694234	3	19	long-term synaptic potentiation
GO:0071604	0.0303615	4.97612	0.694234	3	19	transforming growth factor beta production
GO:0045685	0.0311144	3.66567	1.20578	4	33	regulation of glial cell differentiation
GO:0015931	0.0312614	2.29611	3.6904	8	101	nucleobase-containing compound transport
GO:0044242	0.0312614	2.29611	3.6904	8	101	cellular lipid catabolic process
GO:0034614	0.0329703	2.66366	2.41155	6	66	cellular response to reactive oxygen species
GO:0006403	0.0335817	2.42391	3.06925	7	84	RNA localization
GO:0006778	0.0342808	3.54312	1.24231	4	34	porphyrin-containing compound metabolic process
GO:0006775	0.0347773	4.68293	0.730773	3	20	fat-soluble vitamin metabolic process
GO:0031113	0.0347773	4.68293	0.730773	3	20	regulation of microtubule polymerization
GO:0044253	0.0347773	4.68293	0.730773	3	20	positive regulation of multicellular organismal metabolic process
GO:0090329	0.0347773	4.68293	0.730773	3	20	regulation of DNA-dependent DNA replication
GO:0019319	0.0349969	2.9561	1.82693	5	50	hexose biosynthetic process
GO:0006639	0.0351446	2.61973	2.44809	6	67	acylglycerol metabolic process
GO:0071383	0.0351446	2.61973	2.44809	6	67	cellular response to steroid hormone stimulus
GO:0060538	0.0363133	2.22367	3.80002	8	104	skeletal muscle organ development
GO:0055088	0.0374093	2.57721	2.48463	6	68	lipid homeostasis
GO:0000096	0.0395056	4.42231	0.767312	3	21	sulfur amino acid metabolic process
GO:0000288	0.0395056	4.42231	0.767312	3	21	nuclear-transcribed mRNA catabolic process, deadenylation-dependent decay
GO:0001937	0.0395056	4.42231	0.767312	3	21	negative regulation of endothelial cell proliferation
GO:0009066	0.0395056	4.42231	0.767312	3	21	aspartate family amino acid metabolic process
GO:0019835	0.0395056	4.42231	0.767312	3	21	cytolysis
GO:0032965	0.0395056	4.42231	0.767312	3	21	regulation of collagen biosynthetic process
GO:1903313	0.0395056	4.42231	0.767312	3	21	positive regulation of mRNA metabolic process
GO:0010565	0.0395398	2.33229	3.17886	7	87	regulation of cellular ketone metabolic process
GO:0006919	0.0404943	2.82973	1.90001	5	52	activation of cysteine-type endopeptidase activity involved in apoptotic process
GO:0007584	0.0411555	3.32099	1.31539	4	36	response to nutrient
GO:0009725	0.0412732	1.60123	12.3501	19	338	response to hormone
GO:0019226	0.0434284	2.77049	1.93655	5	53	transmission of nerve impulse
GO:0006865	0.0438729	2.27494	3.25194	7	89	amino acid transport
GO:0007062	0.0445418	4.18913	0.80385	3	22	sister chromatid cohesion
GO:0050869	0.0445418	4.18913	0.80385	3	22	negative regulation of B cell activation
GO:0006261	0.0447542	2.4575	2.59424	6	71	DNA-dependent DNA replication
GO:0021954	0.0448645	3.22003	1.35193	4	37	central nervous system neuron development
GO:0033013	0.0448645	3.22003	1.35193	4	37	tetrapyrrole metabolic process
GO:0045682	0.0448645	3.22003	1.35193	4	37	regulation of epidermis development
GO:0034101	0.0461499	2.2473	3.28848	7	90	erythrocyte homeostasis
GO:0006733	0.046487	2.71367	1.97309	5	54	oxidoreduction coenzyme metabolic process
GO:0009156	0.046487	2.71367	1.97309	5	54	ribonucleoside monophosphate biosynthetic process
GO:0046890	0.0485013	2.22032	3.32502	7	91	regulation of lipid biosynthetic process
GO:0051224	0.0485013	2.22032	3.32502	7	91	negative regulation of protein transport
GO:0032272	0.0487543	3.125	1.38847	4	38	negative regulation of protein polymerization
GO:0048641	0.0487543	3.125	1.38847	4	38	regulation of skeletal muscle tissue development
GO:0007605	0.0496706	2.65913	2.00963	5	55	sensory perception of sound
GO:0015909	0.0498804	3.97927	0.840389	3	23	long-chain fatty acid transport
GO:0019432	0.0498804	3.97927	0.840389	3	23	triglyceride biosynthetic process
GO:0043001	0.0498804	3.97927	0.840389	3	23	Golgi to plasma membrane protein transport
GO:0051055	0.0498804	3.97927	0.840389	3	23	negative regulation of lipid biosynthetic process

## Sheet:  Cluster 3
GO_BP_ID	Pvalue	OddsRatio	ExpCount	Count	Size	Term		GO_MF_ID	Pvalue	OddsRatio	ExpCount	Count	Size	Term		GO_CC_ID	Pvalue	OddsRatio	ExpCount	Count	Size	Term
GO:0015980	8.54809e-14	6.27994	6.84235	32	122	energy derivation by oxidation of organic compounds		GO:0022857	7.44406e-20	3.88756	25.832	79	463	transmembrane transporter activity		GO:0044429	9.03468e-30	4.81257	27.689	98	495	mitochondrial part
GO:0015672	1.73834e-13	4.3494	12.6191	44	225	monovalent inorganic cation transport		GO:0022891	1.72152e-18	3.91566	23.2098	72	416	substrate-specific transmembrane transporter activity		GO:0005743	9.56913e-28	6.18443	16.054	71	287	mitochondrial inner membrane
GO:0006091	2.23409e-13	4.9665	9.75877	38	174	generation of precursor metabolites and energy		GO:0015075	3.83446e-17	3.91031	21.1454	66	379	ion transmembrane transporter activity		GO:0019866	1.13288e-26	5.7896	17.1168	72	306	organelle inner membrane
GO:0045333	3.67248e-13	8.7404	4.03811	24	72	cellular respiration		GO:0015077	3.61816e-16	6.14677	8.53629	39	153	monovalent inorganic cation transmembrane transporter activity		GO:0005740	4.04132e-24	4.69822	22.2071	79	397	mitochondrial envelope
GO:0006790	8.57942e-12	4.65289	9.42226	35	168	sulfur compound metabolic process		GO:0008324	1.83128e-12	3.73501	15.622	48	280	cation transmembrane transporter activity		GO:0031966	6.90539e-24	4.82117	20.8646	76	373	mitochondrial membrane
GO:0034220	1.32588e-11	3.07319	22.3779	58	399	ion transmembrane transport		GO:0022890	7.02901e-12	4.05648	12.386	41	222	inorganic cation transmembrane transporter activity		GO:0070469	2.5672e-23	22.3512	2.90874	29	52	respiratory chain
GO:0006099	3.2364e-11	22.3656	1.28995	13	23	tricarboxylic acid cycle		GO:0015078	7.06956e-12	8.96578	3.45915	21	62	hydrogen ion transmembrane transporter activity		GO:1990204	9.1684e-20	14.2608	3.63592	29	65	oxidoreductase complex
GO:0006732	8.79849e-11	4.57915	8.69315	32	155	coenzyme metabolic process		GO:0015291	1.12956e-11	6.10331	5.85823	27	105	secondary active transmembrane transporter activity		GO:0005746	1.38567e-19	20.0004	2.62905	25	47	mitochondrial respiratory chain
GO:0009060	9.2481e-11	16.0778	1.62646	14	29	aerobic respiration		GO:0009055	2.67673e-11	11.8357	2.34329	17	42	electron carrier activity		GO:0044455	7.5575e-19	8.68944	6.1531	36	110	mitochondrial membrane part
GO:0006820	2.01371e-10	3.3899	15.4233	44	275	anion transport		GO:0022804	5.73384e-11	4.28986	10.0427	35	180	active transmembrane transporter activity		GO:0005903	1.12848e-12	10.1785	3.18843	21	57	brush border
GO:0051186	2.98772e-10	3.89991	11.1609	36	199	cofactor metabolic process		GO:0008509	1.31992e-09	4.40666	8.08994	29	145	anion transmembrane transporter activity		GO:0005759	8.67208e-12	5.09204	7.99903	32	143	mitochondrial matrix
GO:0006814	5.33928e-10	5.65403	5.49632	24	98	sodium ion transport		GO:0015293	1.06468e-08	6.12792	4.07287	19	73	symporter activity		GO:0098590	4.72582e-11	3.57116	14.7674	44	264	plasma membrane region
GO:0098660	3.56011e-09	3.24539	14.4699	40	258	inorganic ion transmembrane transport		GO:0016655	1.90097e-08	14.5858	1.33903	11	24	oxidoreductase activity, acting on NAD(P)H, quinone or similar compound as acceptor		GO:0005747	5.57435e-11	14.4124	1.84593	15	33	mitochondrial respiratory chain complex I
GO:0032787	4.66702e-09	2.89289	18.8445	47	336	monocarboxylic acid metabolic process		GO:0048037	2.33448e-08	3.4277	11.3259	33	203	cofactor binding		GO:0030964	5.57435e-11	14.4124	1.84593	15	33	NADH dehydrogenase complex
GO:0006637	6.44585e-09	8.11955	2.80424	16	50	acyl-CoA metabolic process		GO:0016651	3.53009e-08	7.64356	2.73384	15	49	oxidoreductase activity, acting on NAD(P)H		GO:0045271	5.57435e-11	14.4124	1.84593	15	33	respiratory chain complex I
GO:0035383	6.44585e-09	8.11955	2.80424	16	50	thioester metabolic process		GO:0004129	2.74502e-07	15.4627	1.06006	9	19	cytochrome-c oxidase activity		GO:0031526	3.20075e-10	10.6532	2.34937	16	42	brush border membrane
GO:0006520	7.81388e-09	3.25463	13.6847	38	244	cellular amino acid metabolic process		GO:0015002	2.74502e-07	15.4627	1.06006	9	19	heme-copper terminal oxidase activity		GO:0016324	8.39923e-09	3.78251	9.78903	31	175	apical plasma membrane
GO:0006818	1.64205e-08	6.35118	3.75769	18	67	hydrogen transport		GO:0016676	2.74502e-07	15.4627	1.06006	9	19	oxidoreductase activity, acting on a heme group of donors, oxygen as acceptor		GO:0045177	8.56486e-07	2.86356	13.1453	33	235	apical part of cell
GO:0098656	2.37376e-08	4.89711	5.60849	22	100	anion transmembrane transport		GO:0016627	4.17321e-07	6.03801	3.23598	15	58	oxidoreductase activity, acting on the CH-CH group of donors		GO:0016323	8.7107e-06	3.36769	7.21591	21	129	basolateral plasma membrane
GO:1902600	2.77108e-08	7.82946	2.69207	15	48	hydrogen ion transmembrane transport		GO:0016675	4.74526e-07	14.0556	1.11585	9	20	oxidoreductase activity, acting on a heme group of donors		GO:0031253	4.16607e-05	3.08596	7.38372	20	132	cell projection membrane
GO:0003014	2.99504e-08	7.07489	3.08467	16	55	renal system process		GO:0016614	8.09831e-07	4.19153	5.74665	20	103	oxidoreductase activity, acting on CH-OH group of donors		GO:0005753	9.67345e-05	11.359	0.839059	6	15	mitochondrial proton-transporting ATP synthase complex
GO:0015992	8.13347e-08	5.98751	3.7016	17	66	proton transport		GO:0050662	9.50721e-07	3.551	7.92257	24	142	coenzyme binding		GO:0031226	0.000160134	2.0225	20.473	38	366	intrinsic component of plasma membrane
GO:0098655	1.1356e-07	2.89468	15.0868	38	269	cation transmembrane transport		GO:0003954	1.38759e-06	15.2459	0.948476	8	17	NADH dehydrogenase activity		GO:0045259	0.00021723	9.2918	0.950934	6	17	proton-transporting ATP synthase complex
GO:0015711	2.04007e-07	3.1459	11.7778	32	210	organic anion transport		GO:0015081	2.95869e-06	5.90303	2.84543	13	51	sodium ion transmembrane transporter activity		GO:1902495	0.00039119	3.20378	4.97842	14	89	transmembrane transporter complex
GO:0010038	2.38887e-07	4.1918	6.33759	22	113	response to metal ion		GO:0008514	3.01366e-06	4.16294	5.18872	18	93	organic anion transmembrane transporter activity		GO:0005887	0.000452649	1.98343	18.5712	34	332	integral component of plasma membrane
GO:1990267	3.12392e-07	8.57424	2.01906	12	36	response to transition metal nanoparticle		GO:0016616	7.98647e-06	4.03283	5.02134	17	90	oxidoreductase activity, acting on the CH-OH group of donors, NAD or NADP as acceptor		GO:0005777	0.000516759	2.96074	5.7056	15	102	peroxisome
GO:0044282	4.33529e-07	3.50624	8.69315	26	155	small molecule catabolic process		GO:0008137	1.19233e-05	13.3161	0.892683	7	16	NADH dehydrogenase (ubiquinone) activity		GO:0042579	0.000516759	2.96074	5.7056	15	102	microbody
GO:0015849	5.60746e-07	3.45198	8.80532	26	157	organic acid transport		GO:0050136	1.19233e-05	13.3161	0.892683	7	16	NADH dehydrogenase (quinone) activity		GO:1990351	0.000553361	3.07961	5.14623	14	92	transporter complex
GO:0022900	9.79629e-07	8.56071	1.8508	11	33	electron transport chain		GO:0015103	1.39387e-05	5.43904	2.78964	12	50	inorganic anion transmembrane transporter activity		GO:0016469	0.000832114	4.70708	2.06968	8	37	proton-transporting two-sector ATPase complex
GO:0098661	1.13375e-06	7.34628	2.24339	12	40	inorganic anion transmembrane transport		GO:0004033	1.42266e-05	9.79577	1.22744	8	22	aldo-keto reductase (NADP) activity		GO:0033177	0.00189725	7.08479	0.950934	5	17	proton-transporting two-sector ATPase complex, proton-transporting domain
GO:0098662	1.33966e-06	2.85154	12.7873	32	228	inorganic cation transmembrane transport		GO:0015101	1.92982e-05	11.9832	0.948476	7	17	organic cation transmembrane transporter activity		GO:0005758	0.00391802	3.97402	2.06968	7	37	mitochondrial intermembrane space
GO:0015695	1.44427e-06	15.1585	0.953443	8	17	organic cation transport		GO:1901618	1.92982e-05	11.9832	0.948476	7	17	organic hydroxy compound transmembrane transporter activity		GO:0009295	0.00391802	3.97402	2.06968	7	37	nucleoid
GO:0022904	1.48985e-06	9.49891	1.57038	10	28	respiratory electron transport chain		GO:0003995	2.03279e-05	17.0953	0.669513	6	12	acyl-CoA dehydrogenase activity		GO:0042645	0.00391802	3.97402	2.06968	7	37	mitochondrial nucleoid
GO:1901605	4.2423e-06	3.4293	7.45929	22	133	alpha-amino acid metabolic process		GO:0015294	2.10064e-05	5.73382	2.45488	11	44	solute:cation symporter activity		GO:0045178	0.00777724	3.92509	1.78999	6	32	basal part of cell
GO:0046942	5.16628e-06	3.17479	8.69315	24	155	carboxylic acid transport		GO:0016903	3.27434e-05	7.01964	1.72957	9	31	oxidoreductase activity, acting on the aldehyde or oxo group of donors		GO:0000314	0.0080641	6.17295	0.839059	4	15	organellar small ribosomal subunit
GO:0019755	1.09958e-05	20.4	0.616934	6	11	one-carbon compound transport		GO:0005342	3.57174e-05	4.16379	4.01708	14	72	organic acid transmembrane transporter activity		GO:0005763	0.0080641	6.17295	0.839059	4	15	mitochondrial small ribosomal subunit
GO:0016054	1.32425e-05	3.38351	6.84235	20	122	organic acid catabolic process		GO:0004032	4.53282e-05	9.98393	1.06006	7	19	alditol:NADP+ 1-oxidoreductase activity		GO:0031970	0.0104093	3.21986	2.46124	7	44	organelle envelope lumen
GO:0046395	1.32425e-05	3.38351	6.84235	20	122	carboxylic acid catabolic process		GO:0008106	9.48454e-05	8.55586	1.17165	7	21	alcohol dehydrogenase (NADP+) activity		GO:0005791	0.0147966	2.97745	2.62905	7	47	rough endoplasmic reticulum
GO:0007588	1.47873e-05	9.73966	1.23387	8	22	excretion		GO:0015144	0.000132467	7.98462	1.22744	7	22	carbohydrate transmembrane transporter activity		GO:0044463	0.0213072	1.49192	24.5565	35	439	cell projection part
GO:0009063	1.762e-05	4.84385	3.30901	13	59	cellular amino acid catabolic process		GO:1901476	0.000132467	7.98462	1.22744	7	22	carbohydrate transporter activity		GO:0033178	0.0327048	5.08435	0.727185	3	13	proton-transporting two-sector ATPase complex, catalytic domain
GO:0030001	1.79501e-05	2.15465	22.0414	43	393	metal ion transport		GO:0004448	0.000214063	9.31982	0.948476	6	17	isocitrate dehydrogenase activity		GO:0000323	0.0340997	1.53545	17.0049	25	304	lytic vacuole
GO:0009127	1.82618e-05	5.2682	2.86033	12	51	purine nucleoside monophosphate biosynthetic process		GO:0016209	0.000214205	4.63866	2.62226	10	47	antioxidant activity		GO:0005764	0.0340997	1.53545	17.0049	25	304	lysosome
GO:0009168	1.82618e-05	5.2682	2.86033	12	51	purine ribonucleoside monophosphate biosynthetic process		GO:0004869	0.000224587	5.95699	1.72957	8	31	cysteine-type endopeptidase inhibitor activity		GO:0009925	0.0367532	3.57088	1.28656	4	23	basal plasma membrane
GO:0035725	1.82618e-05	5.2682	2.86033	12	51	sodium ion transmembrane transport		GO:0046873	0.00023443	2.59824	8.98263	21	161	metal ion transmembrane transporter activity		GO:0046658	0.0422192	3.39199	1.34249	4	24	anchored component of plasma membrane
GO:0010035	2.27853e-05	2.73083	10.7122	26	191	response to inorganic substance		GO:0000062	0.000306061	8.54227	1.00427	6	18	fatty-acyl-CoA binding
GO:0015698	2.57762e-05	4.64105	3.42118	13	61	inorganic anion transport		GO:0015171	0.000307396	4.39985	2.73384	10	49	amino acid transmembrane transporter activity
GO:0042451	2.71676e-05	4.28815	3.92594	14	70	purine nucleoside biosynthetic process		GO:0046943	0.00043992	3.55599	3.90549	12	70	carboxylic acid transmembrane transporter activity
GO:0046129	2.71676e-05	4.28815	3.92594	14	70	purine ribonucleoside biosynthetic process		GO:0035410	0.000469827	10.6632	0.725305	5	13	dihydrotestosterone 17-beta-dehydrogenase activity
GO:0009156	3.38099e-05	4.89037	3.02858	12	54	ribonucleoside monophosphate biosynthetic process		GO:0047617	0.000580685	7.3204	1.11585	6	20	acyl-CoA hydrolase activity
GO:0006575	5.08611e-05	3.14615	6.89844	19	123	cellular modified amino acid metabolic process		GO:0015108	0.000817495	4.72152	2.06433	8	37	chloride transmembrane transporter activity
GO:0042180	5.69936e-05	3.11586	6.95452	19	124	cellular ketone metabolic process		GO:0015297	0.000861916	5.44005	1.61799	7	29	antiporter activity
GO:0006754	5.90471e-05	6.39635	1.8508	9	33	ATP biosynthetic process		GO:0016289	0.00101598	6.404	1.22744	6	22	CoA hydrolase activity
GO:0034614	6.19971e-05	4.20102	3.7016	13	66	cellular response to reactive oxygen species		GO:0004857	0.00130024	2.24012	10.2101	21	183	enzyme inhibitor activity
GO:0006631	6.84728e-05	2.4386	12.7313	28	227	fatty acid metabolic process		GO:0051287	0.00166203	4.14747	2.2875	8	41	NAD binding
GO:0071705	7.4914e-05	2.06644	21.2001	40	378	nitrogen compound transport		GO:0004601	0.00166614	5.69125	1.33903	6	24	peroxidase activity
GO:0009142	7.90815e-05	4.82056	2.80424	11	50	nucleoside triphosphate biosynthetic process		GO:0015296	0.00166614	5.69125	1.33903	6	24	anion:cation symporter activity
GO:0044283	8.00481e-05	2.23228	16.2646	33	290	small molecule biosynthetic process		GO:0043027	0.00187499	7.10577	0.948476	5	17	cysteine-type endopeptidase inhibitor activity involved in apoptotic process
GO:0009145	8.18782e-05	5.33534	2.35556	10	42	purine nucleoside triphosphate biosynthetic process		GO:0016620	0.00209044	5.39114	1.39482	6	25	oxidoreductase activity, acting on the aldehyde or oxo group of donors, NAD or NADP as acceptor
GO:0009163	8.21428e-05	3.8089	4.31853	14	77	nucleoside biosynthetic process		GO:0016684	0.00209044	5.39114	1.39482	6	25	oxidoreductase activity, acting on peroxide as acceptor
GO:0042455	8.21428e-05	3.8089	4.31853	14	77	ribonucleoside biosynthetic process		GO:0005506	0.00312718	2.50551	6.1372	14	110	iron ion binding
GO:1901659	8.21428e-05	3.8089	4.31853	14	77	glycosyl compound biosynthetic process		GO:0015370	0.00317747	4.87667	1.5064	6	27	solute:sodium symporter activity
GO:0009126	8.54668e-05	2.32357	14.2456	30	254	purine nucleoside monophosphate metabolic process		GO:0000252	0.00331164	8.51523	0.669513	4	12	C-3 sterol dehydrogenase (C-4 sterol decarboxylase) activity
GO:0009167	8.54668e-05	2.32357	14.2456	30	254	purine ribonucleoside monophosphate metabolic process		GO:0004495	0.00331164	8.51523	0.669513	4	12	mevaldate reductase activity
GO:0000096	9.80592e-05	8.50709	1.17778	7	21	sulfur amino acid metabolic process		GO:0008875	0.00331164	8.51523	0.669513	4	12	gluconate dehydrogenase activity
GO:0071248	0.00010141	5.17312	2.41165	10	43	cellular response to metal ion		GO:0018451	0.00331164	8.51523	0.669513	4	12	epoxide dehydrogenase activity
GO:0044723	0.000105848	2.02908	21.5366	40	384	single-organism carbohydrate metabolic process		GO:0018452	0.00331164	8.51523	0.669513	4	12	5-exo-hydroxycamphor dehydrogenase activity
GO:0009161	0.000105957	2.29213	14.4138	30	257	ribonucleoside monophosphate metabolic process		GO:0018453	0.00331164	8.51523	0.669513	4	12	2-hydroxytetrahydrofuran dehydrogenase activity
GO:0006119	0.000106523	6.8135	1.57038	8	28	oxidative phosphorylation		GO:0019152	0.00331164	8.51523	0.669513	4	12	acetoin dehydrogenase activity
GO:0006865	0.0001139	3.47657	4.99155	15	89	amino acid transport		GO:0032442	0.00331164	8.51523	0.669513	4	12	phenylcoumaran benzylic ether reductase activity
GO:0009124	0.000119828	4.18868	3.42118	12	61	nucleoside monophosphate biosynthetic process		GO:0032866	0.00331164	8.51523	0.669513	4	12	D-xylose:NADP reductase activity
GO:0034599	0.000131212	3.00437	6.78627	18	121	cellular response to oxidative stress		GO:0032867	0.00331164	8.51523	0.669513	4	12	L-arabinose:NADP reductase activity
GO:0005975	0.00014115	1.94611	24.0604	43	429	carbohydrate metabolic process		GO:0033709	0.00331164	8.51523	0.669513	4	12	D-arabinitol dehydrogenase, D-ribulose forming (NADP+) activity
GO:0042775	0.000149612	10.1947	0.897358	6	16	mitochondrial ATP synthesis coupled electron transport		GO:0034831	0.00331164	8.51523	0.669513	4	12	(R)-(-)-1,2,3,4-tetrahydronaphthol dehydrogenase activity
GO:1902476	0.000181582	6.1928	1.68255	8	30	chloride transmembrane transport		GO:0034840	0.00331164	8.51523	0.669513	4	12	3-hydroxymenthone dehydrogenase activity
GO:0050891	0.000187386	7.44215	1.28995	7	23	multicellular organismal water homeostasis		GO:0035380	0.00331164	8.51523	0.669513	4	12	very long-chain-3-hydroxyacyl-CoA dehydrogenase activity
GO:0006734	0.000189855	14.1402	0.616934	5	11	NADH metabolic process		GO:0043713	0.00331164	8.51523	0.669513	4	12	(R)-2-hydroxyisocaproate dehydrogenase activity
GO:0006833	0.000189855	14.1402	0.616934	5	11	water transport		GO:0044103	0.00331164	8.51523	0.669513	4	12	L-arabinose 1-dehydrogenase (NADP+) activity
GO:0009123	0.000209958	2.19308	14.9747	30	267	nucleoside monophosphate metabolic process		GO:0044105	0.00331164	8.51523	0.669513	4	12	L-xylulose reductase (NAD+) activity
GO:0034219	0.000220324	9.26693	0.953443	6	17	carbohydrate transmembrane transport		GO:0048258	0.00331164	8.51523	0.669513	4	12	3-ketoglucose-reductase activity
GO:0042773	0.000220324	9.26693	0.953443	6	17	ATP synthesis coupled electron transport		GO:0051990	0.00331164	8.51523	0.669513	4	12	(R)-2-hydroxyglutarate dehydrogenase activity
GO:0003333	0.00022361	4.61194	2.63599	10	47	amino acid transmembrane transport		GO:0052677	0.00331164	8.51523	0.669513	4	12	D-arabinitol dehydrogenase, D-xylulose forming (NADP+) activity
GO:0050878	0.000231618	2.3719	11.6096	25	207	regulation of body fluid levels		GO:0033764	0.00385684	4.65451	1.5622	6	28	steroid dehydrogenase activity, acting on the CH-OH group of donors, NAD or NADP as acceptor
GO:0071241	0.000268511	4.4901	2.69207	10	48	cellular response to inorganic substance		GO:0016878	0.00408815	5.68282	1.11585	5	20	acid-thiol ligase activity
GO:1901606	0.000268511	4.4901	2.69207	10	48	alpha-amino acid catabolic process		GO:0008238	0.00420237	2.95259	3.7939	10	68	exopeptidase activity
GO:0046034	0.000280632	2.25456	13.1239	27	234	ATP metabolic process		GO:1901681	0.0045613	2.23664	7.75519	16	139	sulfur compound binding
GO:0050801	0.000311613	1.96699	20.4149	37	364	ion homeostasis		GO:0005326	0.00457466	7.5683	0.725305	4	13	neurotransmitter transporter activity
GO:0030104	0.000333081	6.61387	1.40212	7	25	water homeostasis		GO:0016405	0.00457466	7.5683	0.725305	4	13	CoA-ligase activity
GO:0009206	0.000358741	4.79326	2.29948	9	41	purine ribonucleoside triphosphate biosynthetic process		GO:0008237	0.00492528	2.57209	5.13293	12	92	metallopeptidase activity
GO:0009108	0.000402401	3.59778	3.86986	12	69	coenzyme biosynthetic process		GO:0030414	0.00537721	2.54007	5.18872	12	93	peptidase inhibitor activity
GO:0006821	0.000434249	4.64753	2.35556	9	42	chloride transport		GO:0016229	0.00767939	3.93677	1.78537	6	32	steroid dehydrogenase activity
GO:0015850	0.000476613	2.9877	5.66457	15	101	organic hydroxy compound transport		GO:0031406	0.00872573	2.12806	7.58781	15	136	carboxylic acid binding
GO:0043648	0.000505214	3.75571	3.42118	11	61	dicarboxylic acid metabolic process		GO:0043177	0.00931248	2.11039	7.6436	15	137	organic acid binding
GO:0044272	0.000505214	3.75571	3.42118	11	61	sulfur compound biosynthetic process		GO:0015267	0.0094109	2.05063	8.36891	16	150	channel activity
GO:0009201	0.000522353	4.51036	2.41165	9	43	ribonucleoside triphosphate biosynthetic process		GO:0022803	0.0094109	2.05063	8.36891	16	150	passive transmembrane transporter activity
GO:0016053	0.000531095	2.31674	10.8805	23	194	organic acid biosynthetic process		GO:0033765	0.010191	5.67443	0.892683	4	16	steroid dehydrogenase activity, acting on the CH-CH group of donors
GO:0046394	0.000531095	2.31674	10.8805	23	194	carboxylic acid biosynthetic process		GO:0042625	0.0102658	3.22951	2.45488	7	44	ATPase activity, coupled to transmembrane movement of ions
GO:0072522	0.00064643	2.67474	7.06669	17	126	purine-containing compound biosynthetic process		GO:0005504	0.0111288	4.25987	1.39482	5	25	fatty acid binding
GO:0051188	0.000708056	2.99417	5.27198	14	94	cofactor biosynthetic process		GO:0004866	0.0112108	2.38351	5.02134	11	90	endopeptidase inhibitor activity
GO:0015985	0.000714508	9.42383	0.785188	5	14	energy coupled proton transport, down electrochemical gradient		GO:0022838	0.0119784	2.04253	7.86677	15	141	substrate-specific channel activity
GO:0015986	0.000714508	9.42383	0.785188	5	14	ATP synthesis coupled proton transport		GO:0051087	0.0130315	3.06325	2.56646	7	46	chaperone binding
GO:0035384	0.000714508	9.42383	0.785188	5	14	thioester biosynthetic process		GO:0016877	0.0131615	4.0566	1.45061	5	26	ligase activity, forming carbon-sulfur bonds
GO:0071616	0.000714508	9.42383	0.785188	5	14	acyl-CoA biosynthetic process		GO:0043028	0.0154306	3.8718	1.5064	5	27	cysteine-type endopeptidase regulator activity involved in apoptotic process
GO:0006733	0.000725464	3.87538	3.02858	10	54	oxidoreduction coenzyme metabolic process		GO:0016247	0.0162952	2.91321	2.67805	7	48	channel regulator activity
GO:0055067	0.00077149	3.54201	3.58943	11	64	monovalent inorganic cation homeostasis		GO:0070011	0.0164556	1.59363	19.1369	29	343	peptidase activity, acting on L-amino acid peptides
GO:0019395	0.000843066	3.78887	3.08467	10	55	fatty acid oxidation		GO:0061135	0.0176352	2.21386	5.3561	11	96	endopeptidase regulator activity
GO:1901615	0.000960137	2.03055	14.9186	28	266	organic hydroxy compound metabolic process		GO:0031072	0.0193555	2.57694	3.40336	8	61	heat shock protein binding
GO:0034440	0.000975887	3.70611	3.14075	10	56	lipid oxidation		GO:0004252	0.0194996	2.27923	4.74238	10	85	serine-type endopeptidase activity
GO:0006103	0.00102269	8.48057	0.841273	5	15	2-oxoglutarate metabolic process		GO:0008233	0.019642	1.5678	19.4159	29	348	peptidase activity
GO:0042044	0.00102269	8.48057	0.841273	5	15	fluid transport		GO:0051536	0.020099	2.77712	2.78964	7	50	iron-sulfur cluster binding
GO:0019674	0.00104433	6.3677	1.23387	6	22	NAD metabolic process		GO:0051540	0.020099	2.77712	2.78964	7	50	metal cluster binding
GO:0005996	0.00113994	2.3206	9.42226	20	168	monosaccharide metabolic process		GO:0015301	0.0203608	6.375	0.61372	3	11	anion:anion antiporter activity
GO:0000302	0.00119348	2.81656	5.5524	14	99	response to reactive oxygen species		GO:0016208	0.0203608	6.375	0.61372	3	11	AMP binding
GO:0006694	0.00119348	2.81656	5.5524	14	99	steroid biosynthetic process		GO:0004177	0.0207192	3.5484	1.61799	5	29	aminopeptidase activity
GO:0001822	0.00119863	2.51148	7.45929	17	133	kidney development		GO:0008083	0.0231329	2.32903	4.18445	9	75	growth factor activity
GO:0006749	0.00122155	4.39076	2.18731	8	39	glutathione metabolic process		GO:0050661	0.0237571	3.4061	1.67378	5	30	NADP binding
GO:0055078	0.00134678	5.9925	1.28995	6	23	sodium ion homeostasis		GO:0016790	0.0244817	2.65313	2.90122	7	52	thiolester hydrolase activity
GO:0072593	0.00142413	2.64583	6.2815	15	112	reactive oxygen species metabolic process		GO:0005328	0.0260439	5.66607	0.669513	3	12	neurotransmitter:sodium symporter activity
GO:0055081	0.00165662	4.75851	1.79472	7	32	anion homeostasis		GO:0016290	0.0260439	5.66607	0.669513	3	12	palmitoyl-CoA hydrolase activity
GO:0009069	0.00171175	5.659	1.34604	6	24	serine family amino acid metabolic process		GO:0030506	0.0260439	5.66607	0.669513	3	12	ankyrin binding
GO:1901566	0.00191389	1.82192	19.4054	33	346	organonitrogen compound biosynthetic process		GO:0044769	0.0260439	5.66607	0.669513	3	12	ATPase activity, coupled to transmembrane movement of ions, rotational mechanism
GO:0006979	0.00228407	2.04787	12.1143	23	216	response to oxidative stress		GO:0008028	0.0268865	4.00337	1.17165	4	21	monocarboxylic acid transmembrane transporter activity
GO:0030002	0.00235383	9.678	0.616934	4	11	cellular anion homeostasis		GO:0050660	0.0294791	2.5397	3.01281	7	54	flavin adenine dinucleotide binding
GO:0046033	0.00235383	9.678	0.616934	4	11	AMP metabolic process		GO:0061134	0.0297791	1.95449	6.52775	12	117	peptidase regulator activity
GO:0043603	0.00253255	2.57211	6.00108	14	107	cellular amide metabolic process		GO:0005179	0.0306583	3.15314	1.78537	5	32	hormone activity
GO:0006164	0.002618	2.46593	6.6741	15	119	purine nucleotide biosynthetic process		GO:0016829	0.0308711	1.88492	7.30885	13	131	lyase activity
GO:0046496	0.00274985	3.77896	2.46773	8	44	nicotinamide nucleotide metabolic process		GO:0019829	0.0308804	2.76317	2.39909	6	43	cation-transporting ATPase activity
GO:0043270	0.00301312	2.51743	6.11325	14	109	positive regulation of ion transport		GO:0016312	0.0314543	3.78057	1.22744	4	22	inositol bisphosphate phosphatase activity
GO:0010565	0.00323458	2.72916	4.87938	12	87	regulation of cellular ketone metabolic process		GO:0030170	0.0341353	2.69017	2.45488	6	44	pyridoxal phosphate binding
GO:0006518	0.00323654	2.88448	4.26245	11	76	peptide metabolic process		GO:0016769	0.0364497	3.58121	1.28323	4	23	transferase activity, transferring nitrogenous groups
GO:0032835	0.00326196	4.84905	1.51429	6	27	glomerulus development		GO:0052770	0.0364497	3.58121	1.28323	4	23	coenzyme F390-A hydrolase activity
GO:0008206	0.00328542	6.05502	1.06561	5	19	bile acid metabolic process		GO:0052771	0.0364497	3.58121	1.28323	4	23	coenzyme F390-G hydrolase activity
GO:0051180	0.00328542	6.05502	1.06561	5	19	vitamin transport		GO:0016765	0.037604	2.62092	2.51067	6	45	transferase activity, transferring alkyl or aryl (other than methyl) groups
GO:0006085	0.00337549	8.46737	0.673018	4	12	acetyl-CoA biosynthetic process		GO:0004115	0.0396735	4.6349	0.781098	3	14	3',5'-cyclic-AMP phosphodiesterase activity
GO:0015669	0.00337549	8.46737	0.673018	4	12	gas transport		GO:0005310	0.0396735	4.6349	0.781098	3	14	dicarboxylic acid transmembrane transporter activity
GO:0070633	0.00337549	8.46737	0.673018	4	12	transepithelial transport		GO:0008242	0.0475944	4.24821	0.836891	3	15	omega peptidase activity
GO:1900078	0.00337549	8.46737	0.673018	4	12	positive regulation of cellular response to insulin stimulus		GO:0003923	0.0477318	3.23946	1.39482	4	25	GPI-anchor transamidase activity
GO:0072659	0.00344678	2.58006	5.5524	13	99	protein localization to plasma membrane		GO:0033293	0.0479141	2.74512	2.00854	5	36	monocarboxylic acid binding
GO:0019362	0.00366923	3.57932	2.5799	8	46	pyridine nucleotide metabolic process		GO:0015079	0.0493245	2.43294	2.67805	6	48	potassium ion transmembrane transporter activity
GO:0072001	0.00379247	2.2204	8.30056	17	148	renal system development		GO:0046906	0.0497215	1.99399	4.79817	9	86	tetrapyrrole binding
GO:0035136	0.00418149	5.65077	1.1217	5	20	forelimb morphogenesis
GO:0050810	0.00420994	3.48718	2.63599	8	47	regulation of steroid biosynthetic process
GO:0008643	0.00428981	2.62337	5.04764	12	90	carbohydrate transport
GO:0009152	0.00454811	2.39031	6.39367	14	114	purine ribonucleotide biosynthetic process
GO:1901137	0.0046561	1.75714	18.1715	30	324	carbohydrate derivative biosynthetic process
GO:0006730	0.00523919	5.29704	1.17778	5	21	one-carbon metabolic process
GO:0006112	0.00547344	3.31638	2.74816	8	49	energy reserve metabolic process
GO:0001655	0.00548378	2.03295	10.0392	19	179	urogenital system development
GO:0072657	0.00548846	1.99173	10.7683	20	192	protein localization to membrane
GO:0006081	0.00567266	4.24159	1.68255	6	30	cellular aldehyde metabolic process
GO:0006111	0.00567266	4.24159	1.68255	6	30	regulation of gluconeogenesis
GO:0044802	0.00573743	1.69613	20.0223	32	357	single-organism membrane organization
GO:0015718	0.00596239	2.79039	3.98203	10	71	monocarboxylic acid transport
GO:0006066	0.00608954	1.93455	11.6096	21	207	alcohol metabolic process
GO:0072006	0.00620446	3.23708	2.80424	8	50	nephron development
GO:0072524	0.00620446	3.23708	2.80424	8	50	pyridine-containing compound metabolic process
GO:0009072	0.00624066	6.77249	0.785188	4	14	aromatic amino acid family metabolic process
GO:0006084	0.00647297	4.98493	1.23387	5	22	acetyl-CoA metabolic process
GO:0042181	0.00647297	4.98493	1.23387	5	22	ketone biosynthetic process
GO:0045912	0.00647297	4.98493	1.23387	5	22	negative regulation of carbohydrate metabolic process
GO:0007009	0.00651916	2.20804	7.34712	15	131	plasma membrane organization
GO:0006090	0.00655496	2.94354	3.42118	9	61	pyruvate metabolic process
GO:0072330	0.0069875	2.18894	7.4032	15	132	monocarboxylic acid biosynthetic process
GO:0009260	0.00716718	2.25358	6.73018	14	120	ribonucleotide biosynthetic process
GO:0035137	0.00789691	4.7075	1.28995	5	23	hindlimb morphogenesis
GO:0042493	0.00800495	2.1517	7.51537	15	134	response to drug
GO:0044058	0.0081381	6.15616	0.841273	4	15	regulation of digestive system process
GO:0009165	0.00827419	2.03149	8.97358	17	160	nucleotide biosynthetic process
GO:1901293	0.00878646	2.01717	9.02966	17	161	nucleoside phosphate biosynthetic process
GO:0046390	0.00886575	2.19087	6.89844	14	123	ribose phosphate biosynthetic process
GO:0030258	0.009088	2.26128	6.22542	13	111	lipid modification
GO:0001523	0.00952458	4.45927	1.34604	5	24	retinoid metabolic process
GO:0033687	0.0103776	5.64256	0.897358	4	16	osteoblast proliferation
GO:0046688	0.0103776	5.64256	0.897358	4	16	response to copper ion
GO:0090313	0.0103776	5.64256	0.897358	4	16	regulation of protein targeting to membrane
GO:0006457	0.0107064	2.29648	5.66457	12	101	protein folding
GO:0006665	0.0109298	2.68393	3.7016	9	66	sphingolipid metabolic process
GO:1902578	0.0109327	1.79374	13.0117	22	232	single-organism localization
GO:1902580	0.0109327	1.79374	13.0117	22	232	single-organism cellular localization
GO:0016101	0.0113689	4.23587	1.40212	5	25	diterpenoid metabolic process
GO:0044724	0.0114645	2.50131	4.37462	10	78	single-organism carbohydrate catabolic process
GO:0006094	0.0119071	3.12635	2.52382	7	45	gluconeogenesis
GO:0046364	0.0122463	2.83067	3.14075	8	56	monosaccharide biosynthetic process
GO:0006006	0.0123868	2.09367	7.17886	14	128	glucose metabolic process
GO:0008610	0.0123876	1.62034	19.5175	30	348	lipid biosynthetic process
GO:0010677	0.0129802	5.20798	0.953443	4	17	negative regulation of cellular carbohydrate metabolic process
GO:0010765	0.0129802	5.20798	0.953443	4	17	positive regulation of sodium ion transport
GO:0060359	0.0129802	5.20798	0.953443	4	17	response to ammonium ion
GO:0072337	0.0129802	5.20798	0.953443	4	17	modified amino acid transport
GO:0044262	0.0132486	1.84501	10.9365	19	195	cellular carbohydrate metabolic process
GO:0015893	0.0134422	4.03374	1.45821	5	26	drug transport
GO:0051881	0.014009	3.39115	2.01906	6	36	regulation of mitochondrial membrane potential
GO:0072329	0.0149926	2.71687	3.25292	8	58	monocarboxylic acid catabolic process
GO:0042391	0.0154299	1.8842	9.59051	17	171	regulation of membrane potential
GO:0006635	0.0159512	3.28142	2.07514	6	37	fatty acid beta-oxidation
GO:0036473	0.0159512	3.28142	2.07514	6	37	cell death in response to oxidative stress
GO:0016052	0.0159813	2.36136	4.59896	10	82	carbohydrate catabolic process
GO:0010951	0.0164611	2.15008	6.00108	12	107	negative regulation of endopeptidase activity
GO:0035637	0.0171967	2.46619	3.98203	9	71	multicellular organismal signaling
GO:0051262	0.0171967	2.46619	3.98203	9	71	protein tetramerization
GO:0006839	0.0172922	2.32877	4.65504	10	83	mitochondrial transport
GO:0048592	0.0187124	2.42679	4.03811	9	72	eye morphogenesis
GO:0060491	0.0187124	2.42679	4.03811	9	72	regulation of cell projection assembly
GO:0055080	0.0189768	1.60077	17.7228	27	316	cation homeostasis
GO:0048545	0.0190341	1.9711	7.57146	14	135	response to steroid hormone
GO:0006855	0.0193452	4.51264	1.06561	4	19	drug transmembrane transport
GO:0034308	0.0193452	4.51264	1.06561	4	19	primary alcohol metabolic process
GO:0034767	0.0193452	4.51264	1.06561	4	19	positive regulation of ion transmembrane transport
GO:0071277	0.0193452	4.51264	1.06561	4	19	cellular response to calcium ion
GO:1901661	0.0193452	4.51264	1.06561	4	19	quinone metabolic process
GO:0019319	0.0206247	2.76138	2.80424	7	50	hexose biosynthetic process
GO:0010039	0.0206467	6.33935	0.616934	3	11	response to iron ion
GO:0010894	0.0206467	6.33935	0.616934	3	11	negative regulation of steroid biosynthetic process
GO:0044091	0.0206467	6.33935	0.616934	3	11	membrane biogenesis
GO:0045939	0.0206467	6.33935	0.616934	3	11	negative regulation of steroid metabolic process
GO:0072012	0.0206467	6.33935	0.616934	3	11	glomerulus vasculature development
GO:0090314	0.0206467	6.33935	0.616934	3	11	positive regulation of protein targeting to membrane
GO:0006721	0.021146	3.52842	1.62646	5	29	terpenoid metabolic process
GO:0008202	0.0220398	1.80094	9.98311	17	178	steroid metabolic process
GO:0019318	0.0221748	1.87936	8.46881	15	151	hexose metabolic process
GO:0055082	0.022738	1.5727	18.0032	27	321	cellular chemical homeostasis
GO:0042542	0.0237701	2.46859	3.53335	8	63	response to hydrogen peroxide
GO:0006720	0.0255705	2.90518	2.29948	6	41	isoprenoid metabolic process
GO:0061024	0.0257824	1.49523	22.3779	32	399	membrane organization
GO:0008652	0.0258836	2.42426	3.58943	8	64	cellular amino acid biosynthetic process
GO:0019218	0.0258836	2.42426	3.58943	8	64	regulation of steroid metabolic process
GO:0009081	0.0264037	5.63439	0.673018	3	12	branched-chain amino acid metabolic process
GO:0035774	0.0264037	5.63439	0.673018	3	12	positive regulation of insulin secretion involved in cellular response to glucose stimulus
GO:0050901	0.0264037	5.63439	0.673018	3	12	leukocyte tethering or rolling
GO:0097435	0.0264037	5.63439	0.673018	3	12	fibril organization
GO:1901028	0.0264037	5.63439	0.673018	3	12	regulation of mitochondrial outer membrane permeabilization involved in apoptotic signaling pathway
GO:0034764	0.0273471	3.98091	1.17778	4	21	positive regulation of transmembrane transport
GO:0043154	0.0275847	2.58048	2.9725	7	53	negative regulation of cysteine-type endopeptidase activity involved in apoptotic process
GO:0008631	0.0276123	3.25632	1.73863	5	31	intrinsic apoptotic signaling pathway in response to oxidative stress
GO:1903076	0.0276123	3.25632	1.73863	5	31	regulation of protein localization to plasma membrane
GO:0010466	0.0303332	1.89028	7.29103	13	130	negative regulation of peptidase activity
GO:0046890	0.0307809	2.097	5.10372	10	91	regulation of lipid biosynthetic process
GO:0019725	0.0310376	1.47932	21.8731	31	390	cellular homeostasis
GO:0043462	0.0312676	3.13539	1.79472	5	32	regulation of ATPase activity
GO:0046164	0.0312676	3.13539	1.79472	5	32	alcohol catabolic process
GO:1902930	0.0312676	3.13539	1.79472	5	32	regulation of alcohol biosynthetic process
GO:1903289	0.0312676	3.13539	1.79472	5	32	regulation of ATP catabolic process
GO:0030501	0.0319858	3.75936	1.23387	4	22	positive regulation of bone mineralization
GO:0070169	0.0319858	3.75936	1.23387	4	22	positive regulation of biomineral tissue development
GO:0006643	0.0328765	2.07121	5.15981	10	92	membrane lipid metabolic process
GO:0033688	0.0329263	5.07042	0.729103	3	13	regulation of osteoblast proliferation
GO:0060572	0.0329263	5.07042	0.729103	3	13	morphogenesis of an epithelial bud
GO:0071383	0.0330018	2.30027	3.75769	8	67	cellular response to steroid hormone stimulus
GO:0007605	0.0330202	2.47244	3.08467	7	55	sensory perception of sound
GO:2000117	0.0330202	2.47244	3.08467	7	55	negative regulation of cysteine-type endopeptidase activity
GO:0070301	0.0348961	2.67499	2.46773	6	44	cellular response to hydrogen peroxide
GO:0007005	0.0357608	1.63618	12.1704	19	217	mitochondrion organization
GO:0010817	0.0366078	1.60908	13.0117	20	232	regulation of hormone levels
GO:0010823	0.0370572	3.56113	1.28995	4	23	negative regulation of mitochondrion organization
GO:0042743	0.0370572	3.56113	1.28995	4	23	hydrogen peroxide metabolic process
GO:0043001	0.0370572	3.56113	1.28995	4	23	Golgi to plasma membrane protein transport
GO:0051055	0.0370572	3.56113	1.28995	4	23	negative regulation of lipid biosynthetic process
GO:0042445	0.037364	2.02148	5.27198	10	94	hormone metabolic process
GO:0032387	0.0384249	2.22438	3.86986	8	69	negative regulation of intracellular transport
GO:0006096	0.0384329	2.60613	2.52382	6	45	glycolytic process
GO:0048593	0.0391266	2.37305	3.19684	7	57	camera-type eye morphogenesis
GO:0007159	0.0394503	2.91855	1.90689	5	34	leukocyte cell-cell adhesion
GO:0042398	0.0394503	2.91855	1.90689	5	34	cellular modified amino acid biosynthetic process
GO:0043269	0.0395578	1.53975	15.5916	23	278	regulation of ion transport
GO:0009725	0.0399965	1.48402	18.9567	27	338	response to hormone
GO:0006699	0.0402042	4.60899	0.785188	3	14	bile acid biosynthetic process
GO:0015872	0.0402042	4.60899	0.785188	3	14	dopamine transport
GO:0019430	0.0402042	4.60899	0.785188	3	14	removal of superoxide radicals
GO:0045838	0.0402042	4.60899	0.785188	3	14	positive regulation of membrane potential
GO:0051181	0.0402042	4.60899	0.785188	3	14	cofactor transport
GO:0051954	0.0402042	4.60899	0.785188	3	14	positive regulation of amine transport
GO:0072350	0.0402042	4.60899	0.785188	3	14	tricarboxylic acid metabolic process
GO:0086001	0.0402042	4.60899	0.785188	3	14	cardiac muscle cell action potential
GO:0086009	0.0402042	4.60899	0.785188	3	14	membrane repolarization
GO:0086065	0.0402042	4.60899	0.785188	3	14	cell communication involved in cardiac conduction
GO:0005977	0.04219	2.54071	2.5799	6	46	glycogen metabolic process
GO:0006073	0.04219	2.54071	2.5799	6	46	cellular glucan metabolic process
GO:0044042	0.04219	2.54071	2.5799	6	46	glucan metabolic process
GO:0043255	0.0424391	2.32628	3.25292	7	58	regulation of carbohydrate biosynthetic process
GO:1902475	0.0425637	3.38272	1.34604	4	24	L-alpha-amino acid transmembrane transport
GO:0006873	0.0435374	1.53821	14.9186	22	266	cellular ion homeostasis
GO:0090407	0.0438073	1.52136	15.7598	23	281	organophosphate biosynthetic process
GO:0046902	0.0439857	2.82097	1.96297	5	35	regulation of mitochondrial membrane permeability
GO:0090559	0.0439857	2.82097	1.96297	5	35	regulation of membrane permeability
GO:2000379	0.0439857	2.82097	1.96297	5	35	positive regulation of reactive oxygen species metabolic process
GO:0006109	0.0440812	1.8871	6.16934	11	110	regulation of carbohydrate metabolic process
GO:2000377	0.0444146	2.15332	3.98203	8	71	regulation of reactive oxygen species metabolic process
GO:0006633	0.0448626	1.95115	5.44023	10	97	fatty acid biosynthetic process
GO:0006813	0.0450717	2.03594	4.71113	9	84	potassium ion transport
GO:0055065	0.0452954	1.51532	15.8159	23	282	metal ion homeostasis
GO:0019751	0.045928	2.2813	3.30901	7	59	polyol metabolic process
GO:0072073	0.045928	2.2813	3.30901	7	59	kidney epithelium development
GO:0001662	0.0482207	4.22447	0.841273	3	15	behavioral fear response
GO:0002209	0.0482207	4.22447	0.841273	3	15	behavioral defense response
GO:0006458	0.0482207	4.22447	0.841273	3	15	'de novo' protein folding
GO:0008207	0.0482207	4.22447	0.841273	3	15	C21-steroid hormone metabolic process
GO:0015800	0.0482207	4.22447	0.841273	3	15	acidic amino acid transport
GO:0046686	0.0482207	4.22447	0.841273	3	15	response to cadmium ion
GO:0051084	0.0482207	4.22447	0.841273	3	15	'de novo' posttranslational protein folding
GO:0071391	0.0482207	4.22447	0.841273	3	15	cellular response to estrogen stimulus
GO:0071450	0.0482207	4.22447	0.841273	3	15	cellular response to oxygen radical
GO:0071451	0.0482207	4.22447	0.841273	3	15	cellular response to superoxide
GO:2000649	0.0482207	4.22447	0.841273	3	15	regulation of sodium ion transmembrane transporter activity
GO:0007528	0.0485056	3.2213	1.40212	4	25	neuromuscular junction development
GO:1903201	0.0485056	3.2213	1.40212	4	25	regulation of oxidative stress-induced cell death
GO:0006835	0.0488207	2.72968	2.01906	5	36	dicarboxylic acid transport
GO:0015837	0.0488207	2.72968	2.01906	5	36	amine transport
GO:1901616	0.0488207	2.72968	2.01906	5	36	organic hydroxy compound catabolic process

## Sheet:  Cluster 4
GO_BP_ID	Pvalue	OddsRatio	ExpCount	Count	Size	Term		GO_MF_ID	Pvalue	OddsRatio	ExpCount	Count	Size	Term		GO_CC_ID	Pvalue	OddsRatio	ExpCount	Count	Size	Term
GO:0042060	1.71616e-12	4.3637	11.3592	40	208	wound healing		GO:0005198	6.12117e-12	3.77197	14.4646	45	263	structural molecule activity		GO:0030055	6.09833e-13	3.86677	15.1652	48	273	cell-substrate junction
GO:0009611	8.55267e-11	3.07383	20.3155	53	372	response to wounding		GO:0005125	7.07987e-12	6.55271	5.33486	26	97	cytokine activity		GO:0005925	8.93527e-13	3.885	14.7763	47	266	focal adhesion
GO:2000145	2.32761e-10	2.9772	20.8616	53	382	regulation of cell motility		GO:0050840	6.1169e-10	12.963	1.81495	14	33	extracellular matrix binding		GO:0005924	1.7976e-12	3.79629	15.0541	47	271	cell-substrate adherens junction
GO:0040012	2.48364e-10	2.87415	22.773	56	417	regulation of locomotion		GO:0005518	7.92496e-08	8.77357	2.14494	13	39	collagen binding		GO:0031012	3.72821e-12	4.06324	12.6654	42	228	extracellular matrix
GO:0051270	2.98857e-10	2.8577	22.8822	56	419	regulation of cellular component movement		GO:0005539	1.69158e-07	4.47922	5.71985	21	104	glycosaminoglycan binding		GO:0005912	2.36313e-11	3.42873	16.7206	48	301	adherens junction
GO:0030334	4.0358e-10	2.99465	19.9332	51	365	regulation of cell migration		GO:0050839	5.48158e-07	4.31031	5.60985	20	102	cell adhesion molecule binding		GO:0070161	4.83361e-11	3.34718	17.0539	48	307	anchoring junction
GO:0060326	6.60644e-10	4.71722	7.37256	28	135	cell chemotaxis		GO:0005200	1.57122e-06	8.0145	1.92495	11	35	structural constituent of cytoskeleton		GO:0022626	1.1267e-08	7.06117	3.27746	17	59	cytosolic ribosome
GO:0006935	1.54753e-09	3.41526	13.489	39	247	chemotaxis		GO:0008009	2.57968e-06	8.7307	1.64996	10	30	chemokine activity		GO:0005578	3.12259e-08	3.63102	9.77683	30	176	proteinaceous extracellular matrix
GO:0042330	1.74406e-09	3.39855	13.5437	39	248	taxis		GO:0005178	4.02007e-06	5.2249	3.35491	14	61	integrin binding		GO:0009986	1.59617e-07	2.40595	24.4421	52	440	cell surface
GO:0030595	2.22715e-09	5.42182	5.40654	23	99	leukocyte chemotaxis		GO:0005126	1.30072e-05	3.159	7.97478	22	145	cytokine receptor binding		GO:0044420	8.58021e-07	4.61379	4.77732	18	86	extracellular matrix part
GO:0001775	3.02583e-09	2.56178	26.9781	60	494	cell activation		GO:0046332	2.89025e-05	5.48929	2.52993	11	46	SMAD binding		GO:0022627	1.98263e-06	9.08921	1.61096	10	29	cytosolic small ribosomal subunit
GO:0050900	3.5068e-09	4.18216	8.41018	29	154	leukocyte migration		GO:0050431	3.31615e-05	14.878	0.714981	6	13	transforming growth factor beta binding		GO:0005604	2.88778e-06	5.00912	3.72186	15	67	basement membrane
GO:0042327	5.64122e-09	2.62762	24.0837	55	441	positive regulation of phosphorylation		GO:0042379	3.48299e-05	6.01547	2.14494	10	39	chemokine receptor binding		GO:0005884	1.33648e-05	5.46226	2.77751	12	50	actin filament
GO:0010562	9.8026e-09	2.48998	27.1419	59	497	positive regulation of phosphorus metabolic process		GO:0003735	5.41842e-05	3.55372	5.22486	16	95	structural constituent of ribosome		GO:0044445	1.88625e-05	3.28758	6.99932	20	126	cytosolic part
GO:0045937	9.8026e-09	2.48998	27.1419	59	497	positive regulation of phosphate metabolic process		GO:0061134	6.53731e-05	3.19539	6.43483	18	117	peptidase regulator activity		GO:0044391	2.80164e-05	3.60181	5.49947	17	99	ribosomal subunit
GO:0010810	1.56331e-08	5.28193	5.02426	21	92	regulation of cell-substrate adhesion		GO:0019955	6.62253e-05	4.92421	2.74993	11	50	cytokine binding		GO:0009897	5.65059e-05	2.68615	9.99903	24	180	external side of plasma membrane
GO:0007596	1.68657e-08	4.39561	6.93566	25	127	blood coagulation		GO:0030414	0.000152668	3.36842	5.11486	15	93	peptidase inhibitor activity		GO:0031941	5.8575e-05	12.8754	0.777703	6	14	filamentous actin
GO:0007599	1.99059e-08	4.35248	6.99028	25	128	hemostasis		GO:0001968	0.000197875	9.46384	0.934975	6	17	fibronectin binding		GO:0015629	0.00012712	2.26459	14.5541	30	262	actin cytoskeleton
GO:0030335	2.17542e-08	3.36063	11.8507	34	217	positive regulation of cell migration		GO:0043236	0.000197875	9.46384	0.934975	6	17	laminin binding		GO:0098590	0.000145753	2.24477	14.6652	30	264	plasma membrane region
GO:0050878	2.28132e-08	3.42721	11.3046	33	207	regulation of body fluid levels		GO:0043394	0.000197875	9.46384	0.934975	6	17	proteoglycan binding		GO:0030141	0.000252778	2.65329	8.38808	20	151	secretory granule
GO:0051272	2.30068e-08	3.28304	12.4514	35	228	positive regulation of cellular component movement		GO:0019838	0.000200424	3.44997	4.67487	14	85	growth factor binding		GO:0016323	0.000265722	2.81392	7.16597	18	129	basolateral plasma membrane
GO:0050817	2.34501e-08	4.31017	7.04489	25	129	coagulation		GO:0061135	0.000219509	3.24263	5.27986	15	96	endopeptidase regulator activity		GO:0015935	0.000297157	4.41899	2.72196	10	49	small ribosomal subunit
GO:0031589	3.57708e-08	3.70135	9.28396	29	170	cell-substrate adhesion		GO:0004866	0.000370191	3.2213	4.94987	14	90	endopeptidase inhibitor activity		GO:0072562	0.000424302	3.35212	4.44401	13	80	blood microparticle
GO:2000147	3.89054e-08	3.26952	12.1238	34	222	positive regulation of cell motility		GO:0051015	0.000652194	3.3771	4.06989	12	74	actin filament binding		GO:0005840	0.000489303	2.57586	8.16588	19	147	ribosome
GO:0045785	3.9086e-08	4.521	6.22571	23	114	positive regulation of cell adhesion		GO:0001664	0.000680857	2.65894	7.09481	17	129	G-protein coupled receptor binding		GO:0043235	0.000667203	2.57869	7.72147	18	139	receptor complex
GO:0001934	8.51653e-08	2.62273	19.9878	46	366	positive regulation of protein phosphorylation		GO:0008083	0.000738523	3.32314	4.12489	12	75	growth factor activity		GO:0022625	0.000669183	5.72487	1.55541	7	28	cytosolic large ribosomal subunit
GO:0040017	1.17199e-07	3.10111	12.6699	34	232	positive regulation of locomotion		GO:0003779	0.000963846	2.09112	13.4746	26	245	actin binding		GO:0019897	0.000713485	3.33957	4.11071	12	74	extrinsic component of plasma membrane
GO:0030155	1.4289e-07	3.13329	12.1784	33	223	regulation of cell adhesion		GO:0001948	0.0014152	3.24812	3.8499	11	70	glycoprotein binding		GO:0030863	0.000965835	4.07494	2.61086	9	47	cortical cytoskeleton
GO:0002274	1.9502e-07	4.90012	4.80581	19	88	myeloid leukocyte activation		GO:0005057	0.00183607	2.94621	4.56488	12	83	receptor signaling protein activity		GO:0031226	0.00114646	1.84957	20.3314	35	366	intrinsic component of plasma membrane
GO:0045597	2.69047e-07	2.45299	22.1177	48	405	positive regulation of cell differentiation		GO:0005024	0.00218977	9.8826	0.604984	4	11	transforming growth factor beta-activated receptor activity		GO:0098552	0.00141196	2.0963	12.3877	24	223	side of membrane
GO:0031401	3.78883e-07	2.33079	25.1213	52	460	positive regulation of protein modification process		GO:0005080	0.00256095	4.33775	1.92495	7	35	protein kinase C binding		GO:0005887	0.00162105	1.86155	18.4427	32	332	integral component of plasma membrane
GO:1902533	3.97447e-07	2.34745	24.466	51	448	positive regulation of intracellular signal transduction		GO:0035586	0.00434452	7.68485	0.714981	4	13	purinergic receptor activity		GO:0030175	0.00222656	3.92691	2.38866	8	43	filopodium
GO:0001817	1.33956e-06	2.61959	15.9466	37	292	regulation of cytokine production		GO:0008201	0.0046004	2.73452	4.45488	11	81	heparin binding		GO:0042581	0.00227241	9.77644	0.611052	4	11	specific granule
GO:0097529	1.56977e-06	4.63879	4.47815	17	82	myeloid leukocyte migration		GO:0004857	0.00564999	2.02581	10.0647	19	183	enzyme inhibitor activity		GO:0042611	0.00243214	6.58781	0.999903	5	18	MHC protein complex
GO:0022603	2.61194e-06	2.16408	26.7597	52	490	regulation of anatomical structure morphogenesis		GO:0004675	0.00582109	6.91564	0.769979	4	14	transmembrane receptor protein serine/threonine kinase activity		GO:0005635	0.00307133	2.06768	10.9434	21	197	nuclear envelope
GO:0030593	2.63821e-06	6.61282	2.40291	12	44	neutrophil chemotaxis		GO:0051219	0.00703316	3.15518	2.85992	8	52	phosphoprotein binding		GO:0031252	0.00324433	2.09911	10.2768	20	185	cell leading edge
GO:0030036	3.16383e-06	2.44562	17.858	39	327	actin cytoskeleton organization		GO:0019843	0.00727803	4.80723	1.26497	5	23	rRNA binding		GO:0031984	0.00454183	4.47152	1.61096	6	29	organelle subcompartment
GO:0001816	3.6739e-06	2.42823	17.9672	39	329	cytokine production		GO:0004175	0.00749452	1.89382	11.8247	21	215	endopeptidase activity		GO:0031985	0.00454183	4.47152	1.61096	6	29	Golgi cisterna
GO:0010811	3.72938e-06	5.73688	2.89441	13	53	positive regulation of cell-substrate adhesion		GO:0070412	0.0075976	6.28628	0.824978	4	15	R-SMAD binding		GO:0031965	0.00489396	2.36691	6.44382	14	116	nuclear membrane
GO:0023014	3.75564e-06	2.29093	21.4077	44	392	signal transduction by phosphorylation		GO:0046982	0.0091883	1.75217	15.1246	25	275	protein heterodimerization activity		GO:0019867	0.00782215	2.30821	6.11052	13	110	outer membrane
GO:0045321	4.38101e-06	2.23103	22.9368	46	420	leukocyte activation		GO:0008233	0.00956927	1.65652	19.1395	30	348	peptidase activity		GO:0044448	0.00822453	2.6443	4.16626	10	75	cell cortex part
GO:0051258	5.28775e-06	3.49162	6.99028	21	128	protein polymerization		GO:0030246	0.00978699	1.9908	9.12975	17	166	carbohydrate binding		GO:0001725	0.0088549	3.33436	2.38866	7	43	stress fiber
GO:0030029	5.50036e-06	2.35285	18.9502	40	347	actin filament-based process		GO:0048029	0.00985691	2.95285	3.02492	8	55	monosaccharide binding		GO:0000323	0.0106293	1.68965	16.8873	27	304	lytic vacuole
GO:1990266	5.62219e-06	6.04412	2.56674	12	47	neutrophil migration		GO:0070851	0.0119575	2.48136	4.39988	10	80	growth factor receptor binding		GO:0005764	0.0106293	1.68965	16.8873	27	304	lysosome
GO:0000165	7.09265e-06	2.27301	20.5339	42	376	MAPK cascade		GO:0017048	0.0121087	3.11067	2.52993	7	46	Rho GTPase binding		GO:0031234	0.0113362	3.15822	2.49976	7	45	extrinsic component of cytoplasmic side of plasma membrane
GO:0030168	8.20238e-06	4.849	3.54975	14	65	platelet activation		GO:0005509	0.0123855	1.70316	15.5096	25	282	calcium ion binding		GO:0032432	0.0113362	3.15822	2.49976	7	45	actin filament bundle
GO:0006954	1.03625e-05	2.39872	16.7111	36	306	inflammatory response		GO:0070011	0.0137715	1.61932	18.8645	29	343	peptidase activity, acting on L-amino acid peptides		GO:0031968	0.0143495	2.19543	5.88832	12	106	organelle outer membrane
GO:0018108	1.30409e-05	2.83003	10.3762	26	190	peptidyl-tyrosine phosphorylation		GO:0004702	0.0148321	2.7201	3.24491	8	59	receptor signaling protein serine/threonine kinase activity		GO:0030864	0.0151687	3.8892	1.49985	5	27	cortical actin cytoskeleton
GO:0098602	1.35804e-05	2.64726	12.2876	29	225	single organism cell adhesion		GO:0005160	0.0149427	4.93766	0.989973	4	18	transforming growth factor beta receptor binding		GO:0005788	0.0152773	3.31486	2.05536	6	37	endoplasmic reticulum lumen
GO:0050730	1.39595e-05	3.246	7.42717	21	136	regulation of peptidyl-tyrosine phosphorylation		GO:0005201	0.0149427	4.93766	0.989973	4	18	extracellular matrix structural constituent		GO:0005741	0.0171391	2.22368	5.33282	11	96	mitochondrial outer membrane
GO:0002684	1.54115e-05	2.19135	21.1893	42	388	positive regulation of immune system process		GO:0051020	0.0169705	1.94909	8.19478	15	149	GTPase binding		GO:0005938	0.0176776	1.99132	7.49927	14	135	cell cortex
GO:0018212	1.57519e-05	2.79534	10.4854	26	192	peptidyl-tyrosine modification		GO:0008092	0.0193089	1.48734	26.0693	37	474	cytoskeletal protein binding		GO:0042641	0.0177453	2.85626	2.72196	7	49	actomyosin
GO:0002886	1.67855e-05	12.2596	0.928396	7	17	regulation of myeloid leukocyte mediated immunity		GO:0003924	0.0194411	1.96431	7.58979	14	138	GTPase activity		GO:0030027	0.0189875	2.28936	4.72177	10	85	lamellipodium
GO:0030212	1.67855e-05	12.2596	0.928396	7	17	hyaluronan metabolic process		GO:0004715	0.0195931	3.60314	1.59496	5	29	non-membrane spanning protein tyrosine kinase activity		GO:0031225	0.0192264	2.41303	4.05516	9	73	anchored component of membrane
GO:0071621	1.72819e-05	5.28585	2.8398	12	52	granulocyte chemotaxis		GO:0001786	0.0195972	6.473	0.604984	3	11	phosphatidylserine binding		GO:0044297	0.0194371	1.61212	16.9428	26	305	cell body
GO:0033003	2.61798e-05	11.1439	0.983008	7	18	regulation of mast cell activation		GO:0016641	0.0195972	6.473	0.604984	3	11	oxidoreductase activity, acting on the CH-NH2 group of donors, oxygen as acceptor		GO:0002102	0.0201276	6.4039	0.611052	3	11	podosome
GO:0030198	2.79821e-05	3.30334	6.608	19	121	extracellular matrix organization		GO:1901681	0.0205715	1.94839	7.64479	14	139	sulfur compound binding		GO:0032588	0.0201276	6.4039	0.611052	3	11	trans-Golgi network membrane
GO:0043062	2.79821e-05	3.30334	6.608	19	121	extracellular structure organization		GO:0043425	0.0216927	4.31955	1.09997	4	20	bHLH transcription factor binding		GO:0016023	0.0207361	1.50453	23.6644	34	426	cytoplasmic membrane-bounded vesicle
GO:0070371	2.79821e-05	3.30334	6.608	19	121	ERK1 and ERK2 cascade		GO:0004222	0.0228393	2.69421	2.85992	7	52	metalloendopeptidase activity		GO:0015934	0.0217562	2.72587	2.83306	7	51	large ribosomal subunit
GO:0043408	3.22045e-05	2.23131	18.2949	37	335	regulation of MAPK cascade		GO:0016706	0.0234823	2.96684	2.25494	6	41	oxidoreductase activity, acting on paired donors, with incorporation or reduction of molecular oxygen, 2-oxoglutarate as one donor, and incorporation of one atom each of oxygen into both donors		GO:0005637	0.0224209	4.27325	1.111	4	20	nuclear inner membrane
GO:0008064	3.3158e-05	3.72281	5.02426	16	92	regulation of actin polymerization or depolymerization		GO:0004869	0.0256294	3.32528	1.70495	5	31	cysteine-type endopeptidase inhibitor activity		GO:0005773	0.0252968	1.54254	18.9982	28	342	vacuole
GO:0030832	3.3158e-05	3.72281	5.02426	16	92	regulation of actin filament length		GO:0045309	0.0256628	4.06503	1.15497	4	21	protein phosphorylated amino acid binding		GO:0043034	0.0257501	5.69177	0.666602	3	12	costamere
GO:0070374	3.31955e-05	4.188	3.98664	14	73	positive regulation of ERK1 and ERK2 cascade		GO:0004872	0.0271741	1.44568	26.7293	37	486	receptor activity		GO:0008305	0.0265127	4.02147	1.16655	4	21	integrin complex
GO:0071559	3.355e-05	3.53989	5.57038	17	102	response to transforming growth factor beta		GO:0008237	0.0292713	2.11554	5.05986	10	92	metallopeptidase activity		GO:0098636	0.0265127	4.02147	1.16655	4	21	protein complex involved in cell adhesion
GO:0071560	3.355e-05	3.53989	5.57038	17	102	cellular response to transforming growth factor beta stimulus		GO:0005100	0.0300411	3.83879	1.20997	4	22	Rho GTPase activator activity		GO:0045178	0.0301663	3.16735	1.77761	5	32	basal part of cell
GO:0007015	3.74525e-05	2.69931	10.3762	25	190	actin filament organization		GO:0032452	0.0313032	5.17731	0.714981	3	13	histone demethylase activity		GO:0005882	0.030321	2.7756	2.38866	6	43	intermediate filament
GO:0034109	3.82718e-05	4.80331	3.05825	12	56	homotypic cell-cell adhesion		GO:0004888	0.034837	1.51845	17.8745	26	325	transmembrane signaling receptor activity		GO:0005834	0.0310227	3.79766	1.2221	4	22	heterotrimeric G-protein complex
GO:0097530	3.82718e-05	4.80331	3.05825	12	56	granulocyte migration		GO:0051213	0.0357494	2.42351	3.13492	7	57	dioxygenase activity		GO:0005605	0.0321238	5.12207	0.722152	3	13	basal lamina
GO:0043623	5.36663e-05	2.43159	13.216	29	242	cellular protein complex assembly		GO:0001784	0.0382529	4.70615	0.769979	3	14	phosphotyrosine binding		GO:0030133	0.0339615	2.28481	3.77741	8	68	transport vesicle
GO:0032956	5.5602e-05	2.83225	8.73785	22	160	regulation of actin cytoskeleton organization		GO:0016638	0.0382529	4.70615	0.769979	3	14	oxidoreductase activity, acting on the CH-NH2 group of donors		GO:0019898	0.0343276	1.90807	6.66602	12	120	extrinsic component of membrane
GO:0045055	6.20881e-05	6.3181	1.85679	9	34	regulated secretory pathway		GO:0019199	0.0426248	2.53107	2.58493	6	47	transmembrane receptor protein kinase activity		GO:0005911	0.0349661	1.61794	12.9432	20	233	cell-cell junction
GO:0032963	6.21579e-05	4.961	2.73058	11	50	collagen metabolic process		GO:0005158	0.0456706	3.28935	1.37496	4	25	insulin receptor binding		GO:0001726	0.0350843	2.14314	4.49956	9	81	ruffle
GO:0010466	7.70165e-05	3.03263	7.0995	19	130	negative regulation of peptidase activity		GO:0005544	0.0459167	4.31352	0.824978	3	15	calcium-dependent phospholipid binding		GO:0009925	0.035956	3.59741	1.27765	4	23	basal plasma membrane
GO:0002685	8.2551e-05	3.79903	4.31431	14	79	regulation of leukocyte migration		GO:0031418	0.0459167	4.31352	0.824978	3	15	L-ascorbic acid binding		GO:0005874	0.0377441	1.60255	13.0543	20	235	microtubule
GO:0045576	8.83455e-05	7.01095	1.52912	8	28	mast cell activation		GO:0042605	0.0459167	4.31352	0.824978	3	15	peptide antigen binding		GO:0031091	0.0392396	4.65595	0.777703	3	14	platelet alpha granule
GO:0070372	8.98744e-05	3.23267	6.00727	17	110	regulation of ERK1 and ERK2 cascade		GO:0003725	0.0465481	2.47054	2.63993	6	48	double-stranded RNA binding		GO:0046658	0.0413156	3.41719	1.3332	4	24	anchored component of plasma membrane
GO:0044259	9.10023e-05	4.71801	2.8398	11	52	multicellular organismal macromolecule metabolic process		GO:0038023	0.0495012	1.4301	21.0644	29	383	signaling receptor activity		GO:0005795	0.0444105	2.50378	2.61086	6	47	Golgi stack
GO:0032101	0.000106042	2.13962	17.9126	35	328	regulation of response to external stimulus
GO:0030833	0.000109379	3.68486	4.42353	14	81	regulation of actin filament polymerization
GO:0060491	0.000120887	3.8817	3.93203	13	72	regulation of cell projection assembly
GO:0044087	0.000127145	2.11726	18.0764	35	331	regulation of cellular component biogenesis
GO:0051130	0.000128364	1.89592	26.9781	47	494	positive regulation of cellular component organization
GO:0032103	0.000129226	3.00452	6.77183	18	124	positive regulation of response to external stimulus
GO:0006022	0.000130577	4.49763	2.94902	11	54	aminoglycan metabolic process
GO:2001234	0.000142517	2.8753	7.42717	19	136	negative regulation of apoptotic signaling pathway
GO:0050920	0.000143467	3.5773	4.53276	14	83	regulation of chemotaxis
GO:0048729	0.000151962	2.09534	18.2403	35	334	tissue morphogenesis
GO:0016337	0.00015455	2.49413	10.6492	24	195	single organismal cell-cell adhesion
GO:0002443	0.000160183	2.67876	8.73785	21	160	leukocyte mediated immunity
GO:0051046	0.00016284	2.11166	17.5849	34	322	regulation of secretion
GO:0007178	0.000164866	2.60237	9.39318	22	172	transmembrane receptor protein serine/threonine kinase signaling pathway
GO:0043518	0.000167394	14.5478	0.600727	5	11	negative regulation of DNA damage response, signal transduction by p53 class mediator
GO:1901342	0.000173294	2.82638	7.53639	19	138	regulation of vasculature development
GO:0032880	0.000174351	2.03354	19.824	37	363	regulation of protein localization
GO:0008284	0.000176962	1.92308	24.3021	43	445	positive regulation of cell proliferation
GO:0045087	0.000183383	2.21137	14.8543	30	272	innate immune response
GO:0010862	0.000190392	9.53455	0.928396	6	17	positive regulation of pathway-restricted SMAD protein phosphorylation
GO:0030574	0.000190392	9.53455	0.928396	6	17	collagen catabolic process
GO:0090092	0.00019076	3.13909	5.78882	16	106	regulation of transmembrane receptor protein serine/threonine kinase signaling pathway
GO:0008154	0.000203458	3.26693	5.24271	15	96	actin polymerization or depolymerization
GO:0097191	0.000208417	2.62134	8.90168	21	163	extrinsic apoptotic signaling pathway
GO:0045765	0.000215214	2.86768	7.04489	18	129	regulation of angiogenesis
GO:0030203	0.000216412	4.62069	2.62135	10	48	glycosaminoglycan metabolic process
GO:0043065	0.000222505	2.1836	15.0182	30	275	positive regulation of apoptotic process
GO:0007160	0.000237972	3.07021	5.89805	16	108	cell-matrix adhesion
GO:0001503	0.000250964	2.31179	12.3422	26	226	ossification
GO:0002688	0.000258837	4.50174	2.67597	10	49	regulation of leukocyte chemotaxis
GO:0002521	0.000268673	2.12685	15.892	31	291	leukocyte differentiation
GO:0046903	0.000272269	1.839	27.0873	46	496	secretion
GO:0042119	0.000274113	12.4682	0.655338	5	12	neutrophil activation
GO:0050776	0.000274957	2.04569	18.0764	34	331	regulation of immune response
GO:0034097	0.000283257	2.09199	16.6565	32	305	response to cytokine
GO:0043068	0.000304436	2.13878	15.2912	30	280	positive regulation of programmed cell death
GO:0006909	0.000306217	3.28905	4.86043	14	89	phagocytosis
GO:0042307	0.000308007	4.38874	2.73058	10	50	positive regulation of protein import into nucleus
GO:0007229	0.00031574	3.70279	3.7682	12	69	integrin-mediated signaling pathway
GO:2001237	0.00031574	3.70279	3.7682	12	69	negative regulation of extrinsic apoptotic signaling pathway
GO:0030041	0.000316883	3.46746	4.31431	13	79	actin filament polymerization
GO:0045766	0.000316883	3.46746	4.31431	13	79	positive regulation of angiogenesis
GO:0034622	0.000321489	1.94402	21.1893	38	388	cellular macromolecular complex assembly
GO:0052547	0.000331331	2.2655	12.5607	26	230	regulation of peptidase activity
GO:0051048	0.000344862	3.24544	4.91504	14	90	negative regulation of secretion
GO:0046824	0.000347192	3.94443	3.27669	11	60	positive regulation of nucleocytoplasmic transport
GO:0071363	0.00035467	2.25421	12.6153	26	231	cellular response to growth factor stimulus
GO:0007492	0.000356923	4.78245	2.29368	9	42	endoderm development
GO:0051129	0.00037887	2.05327	16.9296	32	310	negative regulation of cellular component organization
GO:0002252	0.000383872	2.00389	18.4041	34	337	immune effector process
GO:0002444	0.000386038	5.38967	1.85679	8	34	myeloid leukocyte mediated immunity
GO:0007179	0.000387606	3.20295	4.96965	14	91	transforming growth factor beta receptor signaling pathway
GO:2001233	0.000389946	2.1336	14.7997	29	271	regulation of apoptotic signaling pathway
GO:0032271	0.000400932	3.03971	5.57038	15	102	regulation of protein polymerization
GO:0050795	0.000400932	3.03971	5.57038	15	102	regulation of behavior
GO:0032970	0.000401142	2.42176	9.99391	22	183	regulation of actin filament-based process
GO:0017157	0.000403115	3.86514	3.3313	11	61	regulation of exocytosis
GO:0044236	0.000403115	3.86514	3.3313	11	61	multicellular organismal metabolic process
GO:0050921	0.000403115	3.86514	3.3313	11	61	positive regulation of chemotaxis
GO:0071495	0.000420109	1.86522	23.756	41	435	cellular response to endogenous stimulus
GO:0036230	0.000425519	10.9086	0.70995	5	13	granulocyte activation
GO:0060390	0.000425519	10.9086	0.70995	5	13	regulation of SMAD protein import into nucleus
GO:0090023	0.000425519	10.9086	0.70995	5	13	positive regulation of neutrophil chemotaxis
GO:0072001	0.000431366	2.60454	8.08251	19	148	renal system development
GO:0050731	0.000434796	3.16156	5.02426	14	92	positive regulation of peptidyl-tyrosine phosphorylation
GO:0031214	0.000473957	3.51654	3.93203	12	72	biomineral tissue development
GO:0060389	0.00047509	6.12341	1.47451	7	27	pathway-restricted SMAD protein phosphorylation
GO:0010942	0.000484387	2.04589	16.4381	31	301	positive regulation of cell death
GO:0043207	0.000486504	1.95342	19.3871	35	355	response to external biotic stimulus
GO:0051707	0.000486504	1.95342	19.3871	35	355	response to other organism
GO:0051051	0.000494485	2.19937	12.8883	26	236	negative regulation of transport
GO:0038034	0.000504481	4.08127	2.89441	10	53	signal transduction in absence of ligand
GO:0097192	0.000504481	4.08127	2.89441	10	53	extrinsic apoptotic signaling pathway in absence of ligand
GO:0044243	0.00051807	7.48909	1.09223	6	20	multicellular organismal catabolic process
GO:0070848	0.000562725	2.17816	12.9975	26	238	response to growth factor
GO:0070527	0.00058421	5.00365	1.96602	8	36	platelet aggregation
GO:0045860	0.000593582	2.20742	12.3422	25	226	positive regulation of protein kinase activity
GO:0010639	0.000603939	2.52514	8.30095	19	152	negative regulation of organelle organization
GO:0015732	0.000632365	9.6955	0.764561	5	14	prostaglandin transport
GO:0071624	0.000632365	9.6955	0.764561	5	14	positive regulation of granulocyte chemotaxis
GO:1902624	0.000632365	9.6955	0.764561	5	14	positive regulation of neutrophil migration
GO:0043410	0.000633723	2.19626	12.3968	25	227	positive regulation of MAPK cascade
GO:0033674	0.000639083	2.15734	13.1068	26	240	positive regulation of kinase activity
GO:1902532	0.000639083	2.15734	13.1068	26	240	negative regulation of intracellular signal transduction
GO:0051222	0.00065312	2.43953	9.0109	20	165	positive regulation of protein transport
GO:0007167	0.000665765	1.81708	24.3021	41	445	enzyme linked receptor protein signaling pathway
GO:0009607	0.000667697	1.89639	20.4793	36	375	response to biotic stimulus
GO:0097028	0.00069216	6.98909	1.14684	6	21	dendritic cell differentiation
GO:0001655	0.000745981	2.35191	9.77546	21	179	urogenital system development
GO:0010631	0.000752039	2.63137	7.15411	17	131	epithelial cell migration
GO:0090132	0.000752039	2.63137	7.15411	17	131	epithelium migration
GO:0051493	0.000768716	2.16343	12.5607	25	230	regulation of cytoskeleton organization
GO:0010634	0.000795067	3.8139	3.05825	10	56	positive regulation of epithelial cell migration
GO:0090130	0.00082065	2.60821	7.20872	17	132	tissue migration
GO:0001525	0.000852629	2.04745	14.7997	28	271	angiogenesis
GO:0010770	0.000857407	4.6691	2.07524	8	38	positive regulation of cell morphogenesis involved in differentiation
GO:0060627	0.000892756	2.26424	10.5946	22	194	regulation of vesicle-mediated transport
GO:0019884	0.000908284	6.55159	1.20145	6	22	antigen processing and presentation of exogenous antigen
GO:0043516	0.000908284	6.55159	1.20145	6	22	regulation of DNA damage response, signal transduction by p53 class mediator
GO:0015758	0.000921053	3.44885	3.65897	11	67	glucose transport
GO:0002275	0.000944312	5.32304	1.63835	7	30	myeloid cell activation involved in immune response
GO:0006897	0.000963299	1.97613	16.3835	30	300	endocytosis
GO:0050707	0.000994466	3.19485	4.2597	12	78	regulation of cytokine secretion
GO:0070201	0.00101631	1.96863	16.4381	30	301	regulation of establishment of protein localization
GO:0043588	0.00102732	2.34111	9.33857	20	171	skin development
GO:0002690	0.00102799	4.51801	2.12985	8	39	positive regulation of leukocyte chemotaxis
GO:0008645	0.00104589	3.38799	3.71358	11	68	hexose transport
GO:0048520	0.00104589	3.38799	3.71358	11	68	positive regulation of behavior
GO:0051346	0.00117057	2.21184	10.8131	22	198	negative regulation of hydrolase activity
GO:0060393	0.00117283	6.16556	1.25607	6	23	regulation of pathway-restricted SMAD protein phosphorylation
GO:0071622	0.00117283	6.16556	1.25607	6	23	regulation of granulocyte chemotaxis
GO:0071715	0.00117283	6.16556	1.25607	6	23	icosanoid transport
GO:1901571	0.00117283	6.16556	1.25607	6	23	fatty acid derivative transport
GO:0015749	0.00118437	3.32923	3.7682	11	69	monosaccharide transport
GO:0001667	0.00118738	2.31002	9.44779	20	173	ameboidal cell migration
GO:0051347	0.00122149	2.02178	14.4174	27	264	positive regulation of transferase activity
GO:0007266	0.00124922	3.10024	4.36892	12	80	Rho protein signal transduction
GO:0043300	0.0012595	7.93103	0.873785	5	16	regulation of leukocyte degranulation
GO:1903305	0.0012595	7.93103	0.873785	5	16	regulation of regulated secretory pathway
GO:2001236	0.00143303	2.64094	6.28033	15	115	regulation of extrinsic apoptotic signaling pathway
GO:0009617	0.00151732	2.08337	12.4514	24	228	response to bacterium
GO:0001944	0.00154913	1.79729	21.4623	36	393	vasculature development
GO:0032675	0.00157612	3.4382	3.3313	10	61	regulation of interleukin-6 production
GO:0002478	0.00170496	7.26936	0.928396	5	17	antigen processing and presentation of exogenous peptide antigen
GO:0035987	0.00170496	7.26936	0.928396	5	17	endodermal cell differentiation
GO:0090022	0.00170496	7.26936	0.928396	5	17	regulation of neutrophil chemotaxis
GO:0030330	0.00170739	4.11808	2.29368	8	42	DNA damage response, signal transduction by p53 class mediator
GO:0072376	0.00170739	4.11808	2.29368	8	42	protein activation cascade
GO:0048002	0.00171877	4.70737	1.80218	7	33	antigen processing and presentation of peptide antigen
GO:0050708	0.00186069	2.56321	6.44416	15	118	regulation of protein secretion
GO:0006959	0.00189756	3.11314	3.98664	11	73	humoral immune response
GO:0016064	0.00189756	3.11314	3.98664	11	73	immunoglobulin mediated immune response
GO:0010951	0.00198065	2.64746	5.84343	14	107	negative regulation of endopeptidase activity
GO:0002009	0.00199534	1.94594	14.9089	27	273	morphogenesis of an epithelium
GO:0051223	0.00199534	1.94594	14.9089	27	273	regulation of protein transport
GO:0006887	0.00200156	2.37776	7.80945	17	143	exocytosis
GO:0032635	0.00202571	3.30776	3.44053	10	63	interleukin-6 production
GO:2000107	0.00206429	4.53255	1.85679	7	34	negative regulation of leukocyte apoptotic process
GO:0010632	0.00207556	2.75236	5.24271	13	96	regulation of epithelial cell migration
GO:0019724	0.00212187	3.0634	4.04125	11	74	B cell mediated immunity
GO:0002686	0.00213359	9.95652	0.600727	4	11	negative regulation of leukocyte migration
GO:0035587	0.00213359	9.95652	0.600727	4	11	purinergic receptor signaling pathway
GO:0044319	0.00213359	9.95652	0.600727	4	11	wound healing, spreading of cells
GO:0090504	0.00213359	9.95652	0.600727	4	11	epiboly
GO:0090505	0.00213359	9.95652	0.600727	4	11	epiboly involved in wound healing
GO:0043086	0.00224786	1.78417	20.3701	34	373	negative regulation of catalytic activity
GO:0032535	0.00225099	2.28328	8.57401	18	157	regulation of cellular component size
GO:0007184	0.00225591	6.70948	0.983008	5	18	SMAD protein import into nucleus
GO:0051057	0.00225591	6.70948	0.983008	5	18	positive regulation of small GTPase mediated signal transduction
GO:0043299	0.0023262	5.23909	1.4199	6	26	leukocyte degranulation
GO:0001822	0.00237354	2.40785	7.26333	16	133	kidney development
GO:0032940	0.00239455	1.71872	23.5922	38	432	secretion by cell
GO:0048514	0.00239545	1.8291	18.131	31	332	blood vessel morphogenesis
GO:0001568	0.00245318	1.77333	20.4793	34	375	blood vessel development
GO:0006956	0.00246115	4.37022	1.9114	7	35	complement activation
GO:0042110	0.00248498	1.96694	13.6529	25	250	T cell activation
GO:0022612	0.00263509	2.96853	4.15048	11	76	gland morphogenesis
GO:0001763	0.00268956	2.30362	8.0279	17	147	morphogenesis of a branching structure
GO:0050764	0.00270043	3.78299	2.45752	8	45	regulation of phagocytosis
GO:0043123	0.00274049	2.65551	5.40654	13	99	positive regulation of I-kappaB kinase/NF-kappaB signaling
GO:0007249	0.00277401	2.23433	8.73785	18	160	I-kappaB kinase/NF-kappaB signaling
GO:0010812	0.00285509	4.98909	1.47451	6	27	negative regulation of cell-substrate adhesion
GO:0050663	0.00286605	2.77158	4.80581	12	88	cytokine secretion
GO:1901797	0.00292586	6.22958	1.03762	5	19	negative regulation of signal transduction by p53 class mediator
GO:1902622	0.00292586	6.22958	1.03762	5	19	regulation of neutrophil migration
GO:0022604	0.00296893	1.91015	14.5813	26	267	regulation of cell morphogenesis
GO:0035295	0.00298592	1.78152	19.1686	32	351	tube development
GO:0043304	0.00306332	8.71105	0.655338	4	12	regulation of mast cell degranulation
GO:0001656	0.00311616	3.68306	2.51213	8	46	metanephros development
GO:0010827	0.00311616	3.68306	2.51213	8	46	regulation of glucose transport
GO:0051050	0.00316024	1.68744	23.9745	38	439	positive regulation of transport
GO:0061061	0.00317404	1.85151	16.165	28	296	muscle structure development
GO:0031349	0.00320968	2.32727	7.48178	16	137	positive regulation of defense response
GO:0042742	0.00327363	2.59461	5.51576	13	101	defense response to bacterium
GO:0051495	0.00327363	2.59461	5.51576	13	101	positive regulation of cytoskeleton organization
GO:0035023	0.00331071	2.48544	6.1711	14	113	regulation of Rho protein signal transduction
GO:0006414	0.00342845	4.07802	2.02063	7	37	translational elongation
GO:0046888	0.00342845	4.07802	2.02063	7	37	negative regulation of hormone secretion
GO:0008643	0.00346287	2.69994	4.91504	12	90	carbohydrate transport
GO:0014031	0.00346287	2.69994	4.91504	12	90	mesenchymal cell development
GO:0022409	0.00346902	4.76182	1.52912	6	28	positive regulation of cell-cell adhesion
GO:0030199	0.00346902	4.76182	1.52912	6	28	collagen fibril organization
GO:0045639	0.00347601	3.28279	3.11286	9	57	positive regulation of myeloid cell differentiation
GO:0051897	0.00347601	3.28279	3.11286	9	57	positive regulation of protein kinase B signaling
GO:0050778	0.00352737	1.93758	13.2706	24	243	positive regulation of immune response
GO:0071345	0.00352737	1.93758	13.2706	24	243	cellular response to cytokine stimulus
GO:0007265	0.00362575	2.1722	8.95629	18	164	Ras protein signal transduction
GO:0030031	0.0036316	2.07529	10.3762	20	190	cell projection assembly
GO:0042274	0.00372846	5.81367	1.09223	5	20	ribosomal small subunit biogenesis
GO:0043277	0.00372846	5.81367	1.09223	5	20	apoptotic cell clearance
GO:0002699	0.0037968	2.66549	4.96965	12	91	positive regulation of immune effector process
GO:0018209	0.00382466	2.35501	6.93566	15	127	peptidyl-serine modification
GO:1900180	0.00388987	2.43572	6.28033	14	115	regulation of protein localization to nucleus
GO:0010563	0.00391661	1.91964	13.3798	24	245	negative regulation of phosphorus metabolic process
GO:0045936	0.00391661	1.91964	13.3798	24	245	negative regulation of phosphate metabolic process
GO:0002687	0.00392045	3.21546	3.16747	9	58	positive regulation of leukocyte migration
GO:0007044	0.00400901	3.94606	2.07524	7	38	cell-substrate junction assembly
GO:0090066	0.00412436	1.91079	13.4344	24	246	regulation of anatomical structure size
GO:0032611	0.00417593	4.55431	1.58373	6	29	interleukin-1 beta production
GO:0046847	0.00417593	4.55431	1.58373	6	29	filopodium assembly
GO:0048754	0.00420893	2.41158	6.33494	14	116	branching morphogenesis of an epithelial tube
GO:0010575	0.00423568	7.74235	0.70995	4	13	positive regulation vascular endothelial growth factor production
GO:0031954	0.00423568	7.74235	0.70995	4	13	positive regulation of protein autophosphorylation
GO:0032303	0.00423568	7.74235	0.70995	4	13	regulation of icosanoid secretion
GO:0033006	0.00423568	7.74235	0.70995	4	13	regulation of mast cell activation involved in immune response
GO:0033688	0.00423568	7.74235	0.70995	4	13	regulation of osteoblast proliferation
GO:0061138	0.00427537	2.25185	7.70023	16	141	morphogenesis of a branching epithelium
GO:0072331	0.00436456	2.75505	4.42353	11	81	signal transduction by p53 class mediator
GO:0046649	0.00438978	1.73096	19.6602	32	360	lymphocyte activation
GO:2001243	0.00440814	3.15082	3.22208	9	59	negative regulation of intrinsic apoptotic signaling pathway
GO:0001649	0.00443616	2.31321	7.04489	15	129	osteoblast differentiation
GO:0040013	0.00458274	2.23374	7.75484	16	142	negative regulation of locomotion
GO:0007507	0.00463016	1.83962	15.0728	26	276	heart development
GO:0034333	0.00466111	3.82235	2.12985	7	39	adherens junction assembly
GO:0030838	0.00466644	3.4125	2.67597	8	49	positive regulation of actin filament polymerization
GO:0019835	0.0046773	5.44975	1.14684	5	21	cytolysis
GO:0030162	0.00492888	1.74874	18.2403	30	334	regulation of proteolysis
GO:0043254	0.00494702	2.05388	9.9393	19	182	regulation of protein complex assembly
GO:0002250	0.00497508	2.15243	8.5194	17	156	adaptive immune response
GO:0051241	0.00505004	1.87617	13.6529	24	250	negative regulation of multicellular organismal process
GO:0045859	0.00517364	1.70937	19.8786	32	364	regulation of protein kinase activity
GO:0034504	0.00525169	2.19838	7.86406	16	144	protein localization to nucleus
GO:0043122	0.00525169	2.19838	7.86406	16	144	regulation of I-kappaB kinase/NF-kappaB signaling
GO:0032680	0.00552437	3.029	3.3313	9	61	regulation of tumor necrosis factor production
GO:0042362	0.00567701	6.96739	0.764561	4	14	fat-soluble vitamin biosynthetic process
GO:0097205	0.00567701	6.96739	0.764561	4	14	renal filtration
GO:0030324	0.00570425	2.31961	6.55338	14	120	lung development
GO:0008630	0.0057729	2.641	4.58737	11	84	intrinsic apoptotic signaling pathway in response to DNA damage
GO:0050829	0.00578584	5.12864	1.20145	5	22	defense response to Gram-negative bacterium
GO:0051489	0.00578584	5.12864	1.20145	5	22	regulation of filopodium assembly
GO:0050865	0.00586448	1.82546	14.5813	25	267	regulation of cell activation
GO:0048762	0.00587565	2.50551	5.24271	12	96	mesenchymal cell differentiation
GO:0032890	0.00590079	4.18909	1.69296	6	31	regulation of organic acid transport
GO:2001021	0.00590079	4.18909	1.69296	6	31	negative regulation of response to DNA damage stimulus
GO:0030097	0.00594748	1.5954	26.5412	40	486	hemopoiesis
GO:0052548	0.00610022	1.96907	10.8677	20	199	regulation of endopeptidase activity
GO:0051271	0.00613791	2.29769	6.608	14	121	negative regulation of cellular component movement
GO:0031347	0.00614259	1.84276	13.8713	24	254	regulation of defense response
GO:0032273	0.00615858	2.97154	3.38591	9	62	positive regulation of protein polymerization
GO:0032640	0.00615858	2.97154	3.38591	9	62	tumor necrosis factor production
GO:0097190	0.00623528	1.65716	21.7354	34	398	apoptotic signaling pathway
GO:0043066	0.00652821	1.63887	22.6092	35	414	negative regulation of apoptotic process
GO:1903034	0.00658903	1.91828	11.6869	21	214	regulation of response to wounding
GO:0030323	0.00659759	2.27617	6.66261	14	122	respiratory tube development
GO:0001952	0.00674923	3.17883	2.8398	8	52	regulation of cell-matrix adhesion
GO:0090100	0.00674923	3.17883	2.8398	8	52	positive regulation of transmembrane receptor protein serine/threonine kinase signaling pathway
GO:0001701	0.00675819	1.82648	13.9806	24	256	in utero embryonic development
GO:0071417	0.00680329	1.9469	10.9769	20	201	cellular response to organonitrogen compound
GO:0060284	0.00680687	1.622	23.483	36	430	regulation of cell development
GO:0032321	0.0068474	2.91621	3.44053	9	63	positive regulation of Rho GTPase activity
GO:0071706	0.0068474	2.91621	3.44053	9	63	tumor necrosis factor superfamily cytokine production
GO:0032612	0.00693484	4.02755	1.74757	6	32	interleukin-1 production
GO:0034446	0.00709997	3.49362	2.29368	7	42	substrate adhesion-dependent cell spreading
GO:0002495	0.00741183	6.33333	0.819173	4	15	antigen processing and presentation of peptide antigen via MHC class II
GO:0014009	0.00741183	6.33333	0.819173	4	15	glial cell proliferation
GO:0031424	0.00741183	6.33333	0.819173	4	15	keratinization
GO:0045649	0.00741183	6.33333	0.819173	4	15	regulation of macrophage differentiation
GO:0043491	0.00750191	2.41836	5.40654	12	99	protein kinase B signaling
GO:0033043	0.00755643	1.57847	26.1043	39	478	regulation of organelle organization
GO:0042770	0.00757969	3.10787	2.89441	8	53	signal transduction in response to DNA damage
GO:0055072	0.00757969	3.10787	2.89441	8	53	iron ion homeostasis
GO:0061448	0.00759935	2.23432	6.77183	14	124	connective tissue development
GO:0061035	0.00809397	3.87798	1.80218	6	33	regulation of cartilage development
GO:1901796	0.00809397	3.87798	1.80218	6	33	regulation of signal transduction by p53 class mediator
GO:0097305	0.00818106	2.50275	4.80581	11	88	response to alcohol
GO:0001819	0.00824359	2.08285	8.24634	16	151	positive regulation of cytokine production
GO:0001706	0.00853425	4.58783	1.31068	5	24	endoderm formation
GO:0042993	0.00853425	4.58783	1.31068	5	24	positive regulation of transcription factor import into nucleus
GO:0030336	0.00913585	2.25757	6.22571	13	114	negative regulation of cell migration
GO:0002683	0.00931129	2.05201	8.35556	16	153	negative regulation of immune system process
GO:0031344	0.00932604	1.77167	14.3628	24	263	regulation of cell projection organization
GO:0014033	0.00938605	3.73909	1.85679	6	34	neural crest cell differentiation
GO:0002504	0.0094626	5.80495	0.873785	4	16	antigen processing and presentation of peptide or polysaccharide antigen via MHC class II
GO:0003197	0.0094626	5.80495	0.873785	4	16	endocardial cushion development
GO:0033687	0.0094626	5.80495	0.873785	4	16	osteoblast proliferation
GO:0043552	0.0094626	5.80495	0.873785	4	16	positive regulation of phosphatidylinositol 3-kinase activity
GO:0046579	0.0094626	5.80495	0.873785	4	16	positive regulation of Ras protein signal transduction
GO:0051491	0.0094626	5.80495	0.873785	4	16	positive regulation of filopodium assembly
GO:0098581	0.0094626	5.80495	0.873785	4	16	detection of external biotic stimulus
GO:0030193	0.00946834	2.975	3.00363	8	55	regulation of blood coagulation
GO:0050715	0.00946834	2.975	3.00363	8	55	positive regulation of cytokine secretion
GO:1900046	0.00946834	2.975	3.00363	8	55	regulation of hemostasis
GO:0032319	0.00961475	2.57407	4.2597	10	78	regulation of Rho GTPase activity
GO:0002703	0.00964583	2.43888	4.91504	11	90	regulation of leukocyte mediated immunity
GO:0090316	0.00964583	2.43888	4.91504	11	90	positive regulation of intracellular protein transport
GO:0030100	0.00980446	2.2352	6.28033	13	115	regulation of endocytosis
GO:0008285	0.0098764	1.63747	19.9878	31	366	negative regulation of cell proliferation
GO:0043069	0.00999874	1.58651	23.2645	35	426	negative regulation of programmed cell death
GO:1901068	0.0103085	1.61832	20.8616	32	382	guanosine-containing compound metabolic process
GO:0046890	0.0104501	2.40814	4.96965	11	91	regulation of lipid biosynthetic process
GO:0034329	0.0104881	2.5365	4.31431	10	79	cell junction assembly
GO:0060485	0.0105107	2.21327	6.33494	13	116	mesenchyme development
GO:0002449	0.0106366	2.13605	7.04489	14	129	lymphocyte mediated immunity
GO:0007045	0.0108188	3.60978	1.9114	6	35	cell-substrate adherens junction assembly
GO:0048041	0.0108188	3.60978	1.9114	6	35	focal adhesion assembly
GO:0030278	0.0112559	2.19176	6.38955	13	117	regulation of ossification
GO:2000146	0.0112559	2.19176	6.38955	13	117	negative regulation of cell motility
GO:0008360	0.0114205	2.5	4.36892	10	80	regulation of cell shape
GO:0050714	0.0114205	2.5	4.36892	10	80	positive regulation of protein secretion
GO:1901069	0.0114373	1.61745	20.2063	31	370	guanosine-containing compound catabolic process
GO:0014812	0.0116789	3.134	2.51213	7	46	muscle cell migration
GO:0034332	0.0116789	3.134	2.51213	7	46	adherens junction organization
GO:0043627	0.0116868	2.85297	3.11286	8	57	response to estrogen
GO:0010573	0.0118496	5.35786	0.928396	4	17	vascular endothelial growth factor production
GO:0010574	0.0118496	5.35786	0.928396	4	17	regulation of vascular endothelial growth factor production
GO:0043303	0.0118496	5.35786	0.928396	4	17	mast cell degranulation
GO:0045737	0.0118496	5.35786	0.928396	4	17	positive regulation of cyclin-dependent protein serine/threonine kinase activity
GO:0090218	0.0118496	5.35786	0.928396	4	17	positive regulation of lipid kinase activity
GO:1900024	0.0118496	5.35786	0.928396	4	17	regulation of substrate adhesion-dependent cell spreading
GO:0009792	0.0118948	1.58721	21.8992	33	401	embryo development ending in birth or egg hatching
GO:0002460	0.0119878	2.04101	7.86406	15	144	adaptive immune response based on somatic recombination of immune receptors built from immunoglobulin superfamily domains
GO:0030195	0.0120737	4.15003	1.4199	5	26	negative regulation of blood coagulation
GO:0045010	0.0120737	4.15003	1.4199	5	26	actin nucleation
GO:1900047	0.0120737	4.15003	1.4199	5	26	negative regulation of hemostasis
GO:0007264	0.0123467	1.66664	17.0934	27	313	small GTPase mediated signal transduction
GO:0002253	0.0123578	1.89484	10.1031	18	185	activation of immune response
GO:0046324	0.0123997	3.48909	1.96602	6	36	regulation of glucose import
GO:0061097	0.0123997	3.48909	1.96602	6	36	regulation of protein tyrosine kinase activity
GO:0042306	0.0126697	2.23662	5.78882	12	106	regulation of protein import into nucleus
GO:0030282	0.0129294	2.79562	3.16747	8	58	bone mineralization
GO:0007589	0.0130963	3.05533	2.56674	7	47	body fluid secretion
GO:0051494	0.0134472	2.57967	3.82281	9	70	negative regulation of cytoskeleton organization
GO:0060541	0.0136908	2.06338	7.26333	14	133	respiratory system development
GO:0048732	0.013713	1.77711	12.506	21	229	gland development
GO:0009887	0.0137147	1.52819	25.449	37	466	organ morphogenesis
GO:0002011	0.0141688	3.96098	1.47451	5	27	morphogenesis of an epithelial sheet
GO:0034113	0.0141688	3.96098	1.47451	5	27	heterotypic cell-cell adhesion
GO:0019216	0.0142351	1.90204	9.50241	17	174	regulation of lipid metabolic process
GO:0001704	0.014266	2.74052	3.22208	8	59	formation of primary germ layer
GO:0019882	0.014266	2.74052	3.22208	8	59	antigen processing and presentation
GO:0050818	0.014266	2.74052	3.22208	8	59	regulation of coagulation
GO:0009306	0.014299	1.99399	8.0279	15	147	protein secretion
GO:0002279	0.0145906	4.97464	0.983008	4	18	mast cell activation involved in immune response
GO:0002448	0.0145906	4.97464	0.983008	4	18	mast cell mediated immunity
GO:0009595	0.0145906	4.97464	0.983008	4	18	detection of biotic stimulus
GO:0032309	0.0145906	4.97464	0.983008	4	18	icosanoid secretion
GO:0032924	0.0145906	4.97464	0.983008	4	18	activin receptor signaling pathway
GO:2000191	0.0145906	4.97464	0.983008	4	18	regulation of fatty acid transport
GO:0060548	0.0145943	1.52076	25.5582	37	468	negative regulation of cell death
GO:0002821	0.014633	2.9805	2.62135	7	48	positive regulation of adaptive immune response
GO:0030177	0.014633	2.9805	2.62135	7	48	positive regulation of Wnt signaling pathway
GO:0002573	0.0146543	2.1097	6.608	13	121	myeloid leukocyte differentiation
GO:0018105	0.0146543	2.1097	6.608	13	121	peptidyl-serine phosphorylation
GO:0050867	0.0147254	1.93716	8.79246	16	161	positive regulation of cell activation
GO:0035239	0.0151305	1.78574	11.8507	20	217	tube morphogenesis
GO:0043549	0.0156442	1.56265	21.5169	32	394	regulation of kinase activity
GO:0043409	0.0157879	2.36387	4.58737	10	84	negative regulation of MAPK cascade
GO:0051896	0.0157879	2.36387	4.58737	10	84	regulation of protein kinase B signaling
GO:0022407	0.015994	2.49726	3.93203	9	72	regulation of cell-cell adhesion
GO:0061041	0.015994	2.49726	3.93203	9	72	regulation of wound healing
GO:0035914	0.0160349	3.27034	2.07524	6	38	skeletal muscle cell differentiation
GO:0060443	0.0160349	3.27034	2.07524	6	38	mammary gland morphogenesis
GO:0032615	0.0164949	3.78837	1.52912	5	28	interleukin-12 production
GO:0050819	0.0164949	3.78837	1.52912	5	28	negative regulation of coagulation
GO:0002263	0.0166506	2.14443	6.00727	12	110	cell activation involved in immune response
GO:0002366	0.0166506	2.14443	6.00727	12	110	leukocyte activation involved in immune response
GO:0006184	0.016832	1.57676	19.9878	30	366	GTP catabolic process
GO:0043009	0.0172774	1.5493	21.6808	32	397	chordate embryonic development
GO:0060562	0.0174842	1.78574	11.25	19	206	epithelial tube morphogenesis
GO:0007566	0.0177012	4.64251	1.03762	4	19	embryo implantation
GO:0009110	0.0177012	4.64251	1.03762	4	19	vitamin biosynthetic process
GO:0048246	0.0177012	4.64251	1.03762	4	19	macrophage chemotaxis
GO:0060444	0.0177012	4.64251	1.03762	4	19	branching involved in mammary gland duct morphogenesis
GO:0061098	0.0177012	4.64251	1.03762	4	19	positive regulation of protein tyrosine kinase activity
GO:1902230	0.0177012	4.64251	1.03762	4	19	negative regulation of intrinsic apoptotic signaling pathway in response to DNA damage
GO:0007204	0.0177788	2.12255	6.06188	12	111	positive regulation of cytosolic calcium ion concentration
GO:0050729	0.0180844	2.84128	2.73058	7	50	positive regulation of inflammatory response
GO:0072006	0.0180844	2.84128	2.73058	7	50	nephron development
GO:0001910	0.0181029	3.17091	2.12985	6	39	regulation of leukocyte mediated cytotoxicity
GO:0014068	0.0181029	3.17091	2.12985	6	39	positive regulation of phosphatidylinositol 3-kinase signaling
GO:0014909	0.0181029	3.17091	2.12985	6	39	smooth muscle cell migration
GO:0044344	0.0181029	3.17091	2.12985	6	39	cellular response to fibroblast growth factor stimulus
GO:0071774	0.0181029	3.17091	2.12985	6	39	response to fibroblast growth factor
GO:1901699	0.018132	1.74946	12.0691	20	221	cellular response to nitrogen compound
GO:0002697	0.0182205	1.88436	9.0109	16	165	regulation of immune effector process
GO:0097285	0.01857	1.61939	16.875	26	309	cell-type specific apoptotic process
GO:0009566	0.0188777	2.58746	3.38591	8	62	fertilization
GO:0031346	0.0189011	1.92021	8.30095	15	152	positive regulation of cell projection organization
GO:0090263	0.0190613	3.63014	1.58373	5	29	positive regulation of canonical Wnt signaling pathway
GO:0002577	0.019232	6.52147	0.600727	3	11	regulation of antigen processing and presentation
GO:0003203	0.019232	6.52147	0.600727	3	11	endocardial cushion morphogenesis
GO:0007193	0.019232	6.52147	0.600727	3	11	adenylate cyclase-inhibiting G-protein coupled receptor signaling pathway
GO:0019886	0.019232	6.52147	0.600727	3	11	antigen processing and presentation of exogenous peptide antigen via MHC class II
GO:0032305	0.019232	6.52147	0.600727	3	11	positive regulation of icosanoid secretion
GO:0042359	0.019232	6.52147	0.600727	3	11	vitamin D metabolic process
GO:0072207	0.019232	6.52147	0.600727	3	11	metanephric epithelium development
GO:1902254	0.019232	6.52147	0.600727	3	11	negative regulation of intrinsic apoptotic signaling pathway by p53 class mediator
GO:0046822	0.0199455	2.01529	6.88105	13	126	regulation of nucleocytoplasmic transport
GO:0017015	0.0200086	2.77641	2.78519	7	51	regulation of transforming growth factor beta receptor signaling pathway
GO:0043407	0.0203463	3.07733	2.18446	6	40	negative regulation of MAP kinase activity
GO:0048644	0.0203463	3.07733	2.18446	6	40	muscle organ morphogenesis
GO:0002696	0.0210289	1.89218	8.41018	15	154	positive regulation of leukocyte activation
GO:0032388	0.0211567	1.9974	6.93566	13	127	positive regulation of intracellular transport
GO:0006775	0.0211944	4.3519	1.09223	4	20	fat-soluble vitamin metabolic process
GO:1901099	0.0211944	4.3519	1.09223	4	20	negative regulation of signal transduction in absence of ligand
GO:2001240	0.0211944	4.3519	1.09223	4	20	negative regulation of extrinsic apoptotic signaling pathway in absence of ligand
GO:0007369	0.0215898	2.13833	5.51576	11	101	gastrulation
GO:0048771	0.0215898	2.13833	5.51576	11	101	tissue remodeling
GO:0001658	0.0218768	3.48457	1.63835	5	30	branching involved in ureteric bud morphogenesis
GO:0010463	0.0218768	3.48457	1.63835	5	30	mesenchymal cell proliferation
GO:0010977	0.0218768	3.48457	1.63835	5	30	negative regulation of neuron projection development
GO:0014032	0.0218768	3.48457	1.63835	5	30	neural crest cell development
GO:0030148	0.0218768	3.48457	1.63835	5	30	sphingolipid biosynthetic process
GO:0030260	0.0218768	3.48457	1.63835	5	30	entry into host cell
GO:0030834	0.0218768	3.48457	1.63835	5	30	regulation of actin filament depolymerization
GO:0030837	0.0218768	3.48457	1.63835	5	30	negative regulation of actin filament polymerization
GO:0044409	0.0218768	3.48457	1.63835	5	30	entry into host
GO:0046718	0.0218768	3.48457	1.63835	5	30	viral entry into host cell
GO:0051806	0.0218768	3.48457	1.63835	5	30	entry into cell of other organism involved in symbiotic interaction
GO:0051828	0.0218768	3.48457	1.63835	5	30	entry into other organism involved in symbiotic interaction
GO:0052126	0.0218768	3.48457	1.63835	5	30	movement in host environment
GO:0052192	0.0218768	3.48457	1.63835	5	30	movement in environment of other organism involved in symbiotic interaction
GO:0046942	0.0221585	1.87847	8.46479	15	155	carboxylic acid transport
GO:0001837	0.0224896	2.49453	3.49514	8	64	epithelial to mesenchymal transition
GO:0046323	0.0227712	2.98909	2.23907	6	41	glucose import
GO:0050866	0.0228581	2.2131	4.86043	10	89	negative regulation of cell activation
GO:0007610	0.0230464	1.57027	18.0218	27	330	behavior
GO:0034330	0.0230558	2.11461	5.57038	11	102	cell junction organization
GO:0007517	0.0233894	1.78625	10.0485	17	184	muscle organ development
GO:0046039	0.0234561	1.52954	20.5339	30	376	GTP metabolic process
GO:0055076	0.0238846	2.31243	4.20509	9	77	transition metal ion homeostasis
GO:0051701	0.0242763	2.65514	2.89441	7	53	interaction with host
GO:2000736	0.024467	2.45051	3.54975	8	65	regulation of stem cell differentiation
GO:0015849	0.0245542	1.85162	8.57401	15	157	organic acid transport
GO:0001977	0.0246216	5.79626	0.655338	3	12	renal system process involved in regulation of blood volume
GO:0002902	0.0246216	5.79626	0.655338	3	12	regulation of B cell apoptotic process
GO:0006968	0.0246216	5.79626	0.655338	3	12	cellular defense response
GO:0010829	0.0246216	5.79626	0.655338	3	12	negative regulation of glucose transport
GO:0019731	0.0246216	5.79626	0.655338	3	12	antibacterial humoral response
GO:0031100	0.0246216	5.79626	0.655338	3	12	organ regeneration
GO:0035307	0.0246216	5.79626	0.655338	3	12	positive regulation of protein dephosphorylation
GO:0036314	0.0246216	5.79626	0.655338	3	12	response to sterol
GO:0072395	0.0246216	5.79626	0.655338	3	12	signal transduction involved in cell cycle checkpoint
GO:0072401	0.0246216	5.79626	0.655338	3	12	signal transduction involved in DNA integrity checkpoint
GO:0072413	0.0246216	5.79626	0.655338	3	12	signal transduction involved in mitotic cell cycle checkpoint
GO:0072422	0.0246216	5.79626	0.655338	3	12	signal transduction involved in DNA damage checkpoint
GO:0097435	0.0246216	5.79626	0.655338	3	12	fibril organization
GO:1900026	0.0246216	5.79626	0.655338	3	12	positive regulation of substrate adhesion-dependent cell spreading
GO:1902402	0.0246216	5.79626	0.655338	3	12	signal transduction involved in mitotic DNA damage checkpoint
GO:1902403	0.0246216	5.79626	0.655338	3	12	signal transduction involved in mitotic DNA integrity checkpoint
GO:0045921	0.0249491	3.3502	1.69296	5	31	positive regulation of exocytosis
GO:0050732	0.0249491	3.3502	1.69296	5	31	negative regulation of peptidyl-tyrosine phosphorylation
GO:0090183	0.0249491	3.3502	1.69296	5	31	regulation of kidney development
GO:2001239	0.0249491	3.3502	1.69296	5	31	regulation of extrinsic apoptotic signaling pathway in absence of ligand
GO:0002053	0.0250808	4.09548	1.14684	4	21	positive regulation of mesenchymal cell proliferation
GO:0003179	0.0250808	4.09548	1.14684	4	21	heart valve morphogenesis
GO:0010543	0.0250808	4.09548	1.14684	4	21	regulation of platelet activation
GO:0034314	0.0250808	4.09548	1.14684	4	21	Arp2/3 complex-mediated actin nucleation
GO:0043551	0.0250808	4.09548	1.14684	4	21	regulation of phosphatidylinositol 3-kinase activity
GO:0044060	0.0250808	4.09548	1.14684	4	21	regulation of endocrine process
GO:0098542	0.0253642	1.73592	10.9223	18	200	defense response to other organism
GO:0007338	0.025383	2.90576	2.29368	6	42	single fertilization
GO:0015908	0.025383	2.90576	2.29368	6	42	fatty acid transport
GO:0030500	0.025383	2.90576	2.29368	6	42	regulation of bone mineralization
GO:0045669	0.025383	2.90576	2.29368	6	42	positive regulation of osteoblast differentiation
GO:0050830	0.025383	2.90576	2.29368	6	42	defense response to Gram-positive bacterium
GO:0006412	0.0255234	1.55438	18.1856	27	333	translation
GO:0002694	0.0259227	1.65493	13.3252	21	244	regulation of leukocyte activation
GO:0032844	0.0260458	1.70211	11.7415	19	215	regulation of homeostatic process
GO:0006665	0.026563	2.408	3.60436	8	66	sphingolipid metabolic process
GO:0035270	0.0266283	2.59838	2.94902	7	54	endocrine system development
GO:0051047	0.0280965	1.74373	10.267	17	188	positive regulation of secretion
GO:0043271	0.028187	2.82693	2.3483	6	43	negative regulation of ion transport
GO:0016049	0.0282825	1.61795	14.2536	22	261	cell growth
GO:0030042	0.0282851	3.22578	1.74757	5	32	actin filament depolymerization
GO:0042771	0.0282851	3.22578	1.74757	5	32	intrinsic apoptotic signaling pathway in response to DNA damage by p53 class mediator
GO:0070555	0.0282851	3.22578	1.74757	5	32	response to interleukin-1
GO:0051338	0.0288268	1.47052	23.4283	33	429	regulation of transferase activity
GO:0014074	0.0291308	2.54398	3.00363	7	55	response to purine-containing compound
GO:0044070	0.0291308	2.54398	3.00363	7	55	regulation of anion transport
GO:0003170	0.0293685	3.86755	1.20145	4	22	heart valve development
GO:0009268	0.0293685	3.86755	1.20145	4	22	response to pH
GO:0046627	0.0293685	3.86755	1.20145	4	22	negative regulation of insulin receptor signaling pathway
GO:0050710	0.0293685	3.86755	1.20145	4	22	negative regulation of cytokine secretion
GO:0051893	0.0293685	3.86755	1.20145	4	22	regulation of focal adhesion assembly
GO:0090109	0.0293685	3.86755	1.20145	4	22	regulation of cell-substrate junction assembly
GO:1903391	0.0293685	3.86755	1.20145	4	22	regulation of adherens junction organization
GO:0051056	0.0302761	1.62508	13.5437	21	248	regulation of small GTPase mediated signal transduction
GO:0001779	0.0307373	5.21609	0.70995	3	13	natural killer cell differentiation
GO:0003094	0.0307373	5.21609	0.70995	3	13	glomerular filtration
GO:0033273	0.0307373	5.21609	0.70995	3	13	response to vitamin
GO:0035306	0.0307373	5.21609	0.70995	3	13	positive regulation of dephosphorylation
GO:0060602	0.0307373	5.21609	0.70995	3	13	branch elongation of an epithelium
GO:2000811	0.0307373	5.21609	0.70995	3	13	negative regulation of anoikis
GO:0032642	0.0311878	2.75225	2.40291	6	44	regulation of chemokine production
GO:0061515	0.0311878	2.75225	2.40291	6	44	myeloid cell development
GO:0070167	0.0311878	2.75225	2.40291	6	44	regulation of biomineral tissue development
GO:0050766	0.0318907	3.11025	1.80218	5	33	positive regulation of phagocytosis
GO:0060675	0.0318907	3.11025	1.80218	5	33	ureteric bud morphogenesis
GO:0070661	0.0329051	1.77543	8.90168	15	163	leukocyte proliferation
GO:1902105	0.0330389	1.81577	8.13712	14	149	regulation of leukocyte differentiation
GO:0007254	0.0334129	1.98256	5.89805	11	108	JNK cascade
GO:0042063	0.0334129	1.98256	5.89805	11	108	gliogenesis
GO:0030509	0.0335924	2.28886	3.7682	8	69	BMP signaling pathway
GO:0000186	0.0340636	3.66362	1.25607	4	23	activation of MAPKK activity
GO:0006958	0.0340636	3.66362	1.25607	4	23	complement activation, classical pathway
GO:0032330	0.0340636	3.66362	1.25607	4	23	regulation of chondrocyte differentiation
GO:0071347	0.0340636	3.66362	1.25607	4	23	cellular response to interleukin-1
GO:0051216	0.0340707	2.05559	5.1881	10	95	cartilage development
GO:0008037	0.0343896	2.6814	2.45752	6	45	cell recognition
GO:0033138	0.0343896	2.6814	2.45752	6	45	positive regulation of peptidyl-serine phosphorylation
GO:0055065	0.0351702	1.56047	15.4005	23	282	metal ion homeostasis
GO:0042692	0.0355938	1.71997	9.77546	16	179	muscle cell differentiation
GO:0002455	0.0357708	3.00269	1.85679	5	34	humoral immune response mediated by circulating immunoglobulin
GO:0046626	0.0357708	3.00269	1.85679	5	34	regulation of insulin receptor signaling pathway
GO:0060425	0.0357708	3.00269	1.85679	5	34	lung morphogenesis
GO:0045216	0.0362571	2.03148	5.24271	10	96	cell-cell junction organization
GO:0001501	0.0363245	1.61013	12.9975	20	238	skeletal system development
GO:0030099	0.0363245	1.61013	12.9975	20	238	myeloid cell differentiation
GO:0060348	0.0366057	2.1236	4.53276	9	83	bone development
GO:0002446	0.037572	4.74141	0.764561	3	14	neutrophil mediated immunity
GO:0003171	0.037572	4.74141	0.764561	3	14	atrioventricular valve development
GO:0007339	0.037572	4.74141	0.764561	3	14	binding of sperm to zona pellucida
GO:0008347	0.037572	4.74141	0.764561	3	14	glial cell migration
GO:0010743	0.037572	4.74141	0.764561	3	14	regulation of macrophage derived foam cell differentiation
GO:0016577	0.037572	4.74141	0.764561	3	14	histone demethylation
GO:0019730	0.037572	4.74141	0.764561	3	14	antimicrobial humoral response
GO:0050919	0.037572	4.74141	0.764561	3	14	negative chemotaxis
GO:0072132	0.037572	4.74141	0.764561	3	14	mesenchyme morphogenesis
GO:0072215	0.037572	4.74141	0.764561	3	14	regulation of metanephros development
GO:2000193	0.037572	4.74141	0.764561	3	14	positive regulation of fatty acid transport
GO:0048145	0.0375761	2.39359	3.16747	7	58	regulation of fibroblast proliferation
GO:0030510	0.0377962	2.61409	2.51213	6	46	regulation of BMP signaling pathway
GO:0031341	0.0377962	2.61409	2.51213	6	46	regulation of cell killing
GO:0051592	0.0377962	2.61409	2.51213	6	46	response to calcium ion
GO:0051817	0.0377962	2.61409	2.51213	6	46	modification of morphology or physiology of other organism involved in symbiotic interaction
GO:0051480	0.0381441	1.87362	6.77183	12	124	cytosolic calcium ion homeostasis
GO:0043405	0.0381888	1.77574	8.30095	14	152	regulation of MAP kinase activity
GO:0002237	0.038337	1.81952	7.53639	13	138	response to molecule of bacterial origin
GO:0015711	0.0385567	1.64376	11.4684	18	210	organic anion transport
GO:0007186	0.0387075	1.52811	16.3835	24	300	G-protein coupled receptor signaling pathway
GO:0001654	0.0388227	1.69877	9.88469	16	181	eye development
GO:0031345	0.0389234	2.21573	3.87742	8	71	negative regulation of cell projection organization
GO:0002819	0.0391038	2.09506	4.58737	9	84	regulation of adaptive immune response
GO:0010718	0.0391694	3.48007	1.31068	4	24	positive regulation of epithelial to mesenchymal transition
GO:0030225	0.0391694	3.48007	1.31068	4	24	macrophage differentiation
GO:0032651	0.0391694	3.48007	1.31068	4	24	regulation of interleukin-1 beta production
GO:0032964	0.0391694	3.48007	1.31068	4	24	collagen biosynthetic process
GO:0042312	0.0391694	3.48007	1.31068	4	24	regulation of vasodilation
GO:1900077	0.0391694	3.48007	1.31068	4	24	negative regulation of cellular response to insulin stimulus
GO:0051240	0.0393377	1.47516	19.7694	28	362	positive regulation of multicellular organismal process
GO:0055080	0.0396244	1.51015	17.2572	25	316	cation homeostasis
GO:2001235	0.0396691	1.92248	6.06188	11	111	positive regulation of apoptotic signaling pathway
GO:0051248	0.039879	1.46259	20.6432	29	378	negative regulation of protein metabolic process
GO:0002763	0.0399294	2.9023	1.9114	5	35	positive regulation of myeloid leukocyte differentiation
GO:2000379	0.0399294	2.9023	1.9114	5	35	positive regulation of reactive oxygen species metabolic process
GO:0014070	0.0399938	1.52243	16.4381	24	301	response to organic cyclic compound
GO:0042326	0.0404344	1.60978	12.3422	19	226	negative regulation of phosphorylation
GO:0048144	0.040714	2.34731	3.22208	7	59	fibroblast proliferation
GO:0072073	0.040714	2.34731	3.22208	7	59	kidney epithelium development
GO:0046328	0.0409182	1.98489	5.35193	10	98	regulation of JNK cascade
GO:2001020	0.0409182	1.98489	5.35193	10	98	regulation of response to DNA damage stimulus
GO:0003006	0.0411239	1.47936	19.0048	27	348	developmental process involved in reproduction
GO:0032602	0.0414109	2.55007	2.56674	6	47	chemokine production
GO:0050810	0.0414109	2.55007	2.56674	6	47	regulation of steroid biosynthetic process
GO:0051153	0.0414109	2.55007	2.56674	6	47	regulation of striated muscle cell differentiation
GO:0050801	0.0417249	1.46607	19.8786	28	364	ion homeostasis
GO:0001101	0.0419241	1.90324	6.11649	11	112	response to acid chemical
GO:0010720	0.043889	1.73741	8.46479	14	155	positive regulation of cell development
GO:0071902	0.043889	1.73741	8.46479	14	155	positive regulation of protein serine/threonine kinase activity
GO:0051147	0.0440177	2.30278	3.27669	7	60	regulation of muscle cell differentiation
GO:2000106	0.0440177	2.30278	3.27669	7	60	regulation of leukocyte apoptotic process
GO:0046717	0.0443697	2.80838	1.96602	5	36	acid secretion
GO:0048146	0.0443697	2.80838	1.96602	5	36	positive regulation of fibroblast proliferation
GO:0042886	0.0443774	1.77632	7.70023	13	141	amide transport
GO:1902107	0.044442	2.04022	4.69659	9	86	positive regulation of leukocyte differentiation
GO:0003007	0.0445413	1.82417	6.93566	12	127	heart morphogenesis
GO:0014911	0.0446876	3.31401	1.36529	4	25	positive regulation of smooth muscle cell migration
GO:0030858	0.0446876	3.31401	1.36529	4	25	positive regulation of epithelial cell differentiation
GO:0031952	0.0446876	3.31401	1.36529	4	25	regulation of protein autophosphorylation
GO:0034121	0.0446876	3.31401	1.36529	4	25	regulation of toll-like receptor signaling pathway
GO:0051017	0.0447923	2.14711	3.98664	8	73	actin filament bundle assembly
GO:0061572	0.0447923	2.14711	3.98664	8	73	actin filament bundle organization
GO:0071887	0.0447923	2.14711	3.98664	8	73	leukocyte apoptotic process
GO:0001953	0.045112	4.34584	0.819173	3	15	negative regulation of cell-matrix adhesion
GO:0006482	0.045112	4.34584	0.819173	3	15	protein demethylation
GO:0008214	0.045112	4.34584	0.819173	3	15	protein dealkylation
GO:0022617	0.045112	4.34584	0.819173	3	15	extracellular matrix disassembly
GO:0030865	0.045112	4.34584	0.819173	3	15	cortical cytoskeleton organization
GO:0032369	0.045112	4.34584	0.819173	3	15	negative regulation of lipid transport
GO:0032731	0.045112	4.34584	0.819173	3	15	positive regulation of interleukin-1 beta production
GO:0034114	0.045112	4.34584	0.819173	3	15	regulation of heterotypic cell-cell adhesion
GO:0035036	0.045112	4.34584	0.819173	3	15	sperm-egg recognition
GO:0051955	0.045112	4.34584	0.819173	3	15	regulation of amino acid transport
GO:0072088	0.045112	4.34584	0.819173	3	15	nephron epithelium morphogenesis
GO:1902253	0.045112	4.34584	0.819173	3	15	regulation of intrinsic apoptotic signaling pathway by p53 class mediator
GO:0002224	0.0452363	2.48909	2.62135	6	48	toll-like receptor signaling pathway
GO:1901879	0.0452363	2.48909	2.62135	6	48	regulation of protein depolymerization
GO:0000904	0.0459688	1.44116	20.9162	29	383	cell morphogenesis involved in differentiation
GO:0055082	0.0463047	1.48385	17.5303	25	321	cellular chemical homeostasis
GO:0006820	0.0463425	1.52614	15.0182	22	275	anion transport
GO:0051146	0.0468295	1.80825	6.99028	12	128	striated muscle cell differentiation
GO:0019221	0.0480069	1.71274	8.57401	14	157	cytokine-mediated signaling pathway
GO:0033993	0.0483853	1.4892	16.7657	24	307	response to lipid
GO:0009725	0.0484414	1.46431	18.4587	26	338	response to hormone
GO:0010638	0.0485539	1.59294	11.7961	18	216	positive regulation of organelle organization
GO:0090287	0.0486538	1.91885	5.51576	10	101	regulation of cellular response to growth factor stimulus
GO:0050727	0.0487557	1.74862	7.80945	13	143	regulation of inflammatory response
GO:0014910	0.0490937	2.72034	2.02063	5	37	regulation of smooth muscle cell migration
GO:0042177	0.0490937	2.72034	2.02063	5	37	negative regulation of protein catabolic process
GO:0043200	0.0490937	2.72034	2.02063	5	37	response to amino acid
GO:0060415	0.0490937	2.72034	2.02063	5	37	muscle tissue morphogenesis
GO:0001959	0.0492747	2.43095	2.67597	6	49	regulation of cytokine-mediated signaling pathway
GO:0031099	0.0492747	2.43095	2.67597	6	49	regeneration
GO:0045446	0.0492747	2.43095	2.67597	6	49	endothelial cell differentiation

## Sheet: Cluster 5
GO_BP_ID	Pvalue	OddsRatio	ExpCount	Count	Size	Term		GO_MF_ID	Pvalue	OddsRatio	ExpCount	Count	Size	Term		GO_CC_ID	Pvalue	OddsRatio	ExpCount	Count	Size	Term
GO:0035456	1.20577e-09	20.9	1.07052	11	21	response to interferon-beta		GO:0003743	0.000118988	5.64901	1.99394	9	39	translation initiation factor activity		GO:0005730	7.57614e-09	2.80089	19.724	48	386	nucleolus
GO:0034097	9.88575e-09	3.05343	15.5481	41	305	response to cytokine		GO:0008135	0.000353615	3.91416	3.27211	11	64	translation factor activity, nucleic acid binding		GO:0005654	0.000285947	1.88874	24.0674	42	471	nucleoplasm
GO:0006954	2.86699e-07	2.7692	15.5991	38	306	inflammatory response		GO:0001071	0.000373834	1.87727	23.6206	41	462	nucleic acid binding transcription factor activity		GO:0016604	0.000596223	2.52213	8.27794	19	162	nuclear body
GO:0009607	4.44019e-07	2.53866	19.1165	43	375	response to biotic stimulus		GO:0003700	0.000373834	1.87727	23.6206	41	462	sequence-specific DNA binding transcription factor activity		GO:0005811	0.00206047	3.95425	2.35053	8	46	lipid particle
GO:0043207	6.88e-07	2.55355	18.0969	41	355	response to external biotic stimulus		GO:0019900	0.000577071	1.95212	18.8147	34	368	kinase binding		GO:0044451	0.002119	1.79023	20.2861	34	397	nucleoplasm part
GO:0051707	6.88e-07	2.55355	18.0969	41	355	response to other organism		GO:0042379	0.000667005	4.84927	1.99394	8	39	chemokine receptor binding		GO:0044452	0.00589007	4.16262	1.68625	6	33	nucleolar part
GO:0035458	6.98691e-07	16.7915	0.866614	8	17	cellular response to interferon-beta		GO:0048020	0.000670655	9.36078	0.766902	5	15	CCR chemokine receptor binding		GO:0000407	0.0077551	4.67734	1.27746	5	25	pre-autophagosomal structure
GO:1901701	7.1701e-07	2.432	20.7987	45	408	cellular response to oxygen-containing compound		GO:0000977	0.00148829	2.2583	9.61183	20	188	RNA polymerase II regulatory region sequence-specific DNA binding		GO:0034399	0.0107064	2.68153	3.67909	9	72	nuclear periphery
GO:0045087	1.05736e-06	2.77585	13.8658	34	272	innate immune response		GO:0000976	0.00156009	2.15395	11.0434	22	216	transcription regulatory region sequence-specific DNA binding		GO:0005667	0.0109126	1.91984	9.96419	18	195	transcription factor complex
GO:0009615	3.61986e-06	3.71967	6.27021	20	123	response to virus		GO:0051059	0.00168426	7.19834	0.920282	5	18	NF-kappaB binding		GO:0030529	0.0166772	1.55334	21.6146	32	423	ribonucleoprotein complex
GO:0071345	5.91403e-06	2.72156	12.3875	30	243	cellular response to cytokine stimulus		GO:0003924	0.0017833	2.47998	7.05549	16	138	GTPase activity		GO:0016607	0.0171345	2.63104	3.3214	8	65	nuclear speck
GO:0042254	1.06634e-05	3.56157	6.16825	19	121	ribosome biogenesis		GO:0001012	0.0018025	2.21797	9.76521	20	191	RNA polymerase II regulatory region DNA binding		GO:0034719	0.0206549	6.21968	0.613181	3	12	SMN-Sm protein complex
GO:0022613	1.28763e-05	2.89498	9.73667	25	191	ribonucleoprotein complex biogenesis		GO:0044212	0.00186365	1.88294	17.0763	30	334	transcription regulatory region DNA binding		GO:0000791	0.0236727	4.15055	1.12417	4	22	euchromatin
GO:0035455	2.15219e-05	16.132	0.662705	6	13	response to interferon-alpha		GO:0000979	0.00200515	4.52776	1.84056	7	36	RNA polymerase II core promoter sequence-specific DNA binding		GO:0030684	0.0258524	5.59714	0.664279	3	13	preribosome
GO:0042089	3.20377e-05	4.48764	3.46646	13	68	cytokine biosynthetic process		GO:0001047	0.00238459	3.00147	4.09014	11	80	core promoter binding		GO:0010008	0.0260363	2.15639	4.95655	10	97	endosome membrane
GO:0042107	4.41497e-05	4.32928	3.56841	13	70	cytokine metabolic process		GO:0000975	0.0025548	1.83916	17.4342	30	341	regulatory region DNA binding		GO:0044440	0.0260363	2.15639	4.95655	10	97	endosomal part
GO:0002252	4.59307e-05	2.24126	17.1794	35	337	immune effector process		GO:0001067	0.0025548	1.83916	17.4342	30	341	regulatory region nucleic acid binding		GO:0005795	0.0313792	2.73731	2.40163	6	47	Golgi stack
GO:0001562	5.34326e-05	9.42188	1.07052	7	21	response to protozoan		GO:0001046	0.00455785	3.41187	2.65859	8	52	core promoter sequence-specific DNA binding		GO:0000790	0.0313934	1.82736	8.07355	14	158	nuclear chromatin
GO:0060548	5.71898e-05	2.01823	23.8574	44	468	negative regulation of cell death		GO:0008766	0.00484126	2.15564	8.48704	17	166	UDP-N-acetylmuramoylalanyl-D-glutamyl-2,6-diaminopimelate-D-alanyl-D-alanine ligase activity		GO:0045171	0.0363132	3.55652	1.27746	4	25	intercellular bridge
GO:0006413	6.67603e-05	4.46038	3.21157	12	63	translational initiation		GO:0018169	0.00484126	2.15564	8.48704	17	166	ribosomal S6-glutamic acid ligase activity		GO:0044432	0.0470318	1.53883	14.2054	21	278	endoplasmic reticulum part
GO:0031347	9.51249e-05	2.38098	12.9482	28	254	regulation of defense response		GO:0043773	0.00484126	2.15564	8.48704	17	166	coenzyme F420-0 gamma-glutamyl ligase activity		GO:0005681	0.04908	1.91218	5.51863	10	108	spliceosomal complex
GO:0002460	0.000125288	2.89925	7.34073	19	144	adaptive immune response based on somatic recombination of immune receptors built from immunoglobulin superfamily domains		GO:0043774	0.00484126	2.15564	8.48704	17	166	coenzyme F420-2 alpha-glutamyl ligase activity
GO:0002250	0.000125375	2.80738	7.95246	20	156	adaptive immune response		GO:0070735	0.00484126	2.15564	8.48704	17	166	protein-glycine ligase activity
GO:0043069	0.000128357	2.00677	21.7163	40	426	negative regulation of programmed cell death		GO:0070736	0.00484126	2.15564	8.48704	17	166	protein-glycine ligase activity, initiating
GO:0071222	0.000141156	3.79328	3.97623	13	78	cellular response to lipopolysaccharide		GO:0070737	0.00484126	2.15564	8.48704	17	166	protein-glycine ligase activity, elongating
GO:0034341	0.000143519	5.48254	2.03909	9	40	response to interferon-gamma		GO:0070738	0.00484126	2.15564	8.48704	17	166	tubulin-glycine ligase activity
GO:0010942	0.000145159	2.20971	15.3442	31	301	positive regulation of cell death		GO:0070739	0.00514306	2.14104	8.53817	17	167	protein-glutamic acid ligase activity
GO:0043066	0.000145525	2.01218	21.1046	39	414	negative regulation of apoptotic process		GO:0070740	0.00514306	2.14104	8.53817	17	167	tubulin-glutamic acid ligase activity
GO:0032496	0.000159171	3.05292	6.27021	17	123	response to lipopolysaccharide		GO:0019901	0.00600968	1.75616	16.923	28	331	protein kinase binding
GO:0071216	0.000170878	3.31395	5.14871	15	101	cellular response to biotic stimulus		GO:0032182	0.00611099	2.96474	3.37437	9	66	small conjugating protein binding
GO:0002286	0.000175701	5.31066	2.09007	9	41	T cell activation involved in immune response		GO:0000982	0.00796064	2.21651	6.79986	14	133	RNA polymerase II core promoter proximal region sequence-specific DNA binding transcription factor activity
GO:0042832	0.000187022	9.40546	0.917592	6	18	defense response to protozoan		GO:0019001	0.00864963	1.78325	14.2644	24	279	guanyl nucleotide binding
GO:0002237	0.000217167	2.85689	7.03487	18	138	response to molecule of bacterial origin		GO:0008134	0.00871294	1.71925	16.6162	27	325	transcription factor binding
GO:0006913	0.000222364	2.32837	12.2346	26	240	nucleocytoplasmic transport		GO:0043565	0.00963826	1.62691	20.7575	32	406	sequence-specific DNA binding
GO:0042035	0.000222809	4.16268	3.10962	11	61	regulation of cytokine biosynthetic process		GO:0005525	0.00987445	1.78447	13.6508	23	267	GTP binding
GO:0051169	0.00023763	2.3173	12.2855	26	241	nuclear transport		GO:0016881	0.0112286	1.95536	9.25395	17	181	acid-amino acid ligase activity
GO:0002294	0.000241944	6.93884	1.32541	7	26	CD4-positive, alpha-beta T cell differentiation involved in immune response		GO:0000981	0.0112569	1.84341	11.5035	20	225	sequence-specific DNA binding RNA polymerase II transcription factor activity
GO:0042093	0.000241944	6.93884	1.32541	7	26	T-helper cell differentiation		GO:0032561	0.0154579	1.70548	14.2132	23	278	guanyl ribonucleotide binding
GO:0009617	0.000242567	2.3581	11.6228	25	228	response to bacterium		GO:0005126	0.0162833	2.01091	7.41338	14	145	cytokine receptor binding
GO:0097190	0.000279575	1.97778	20.289	37	398	apoptotic signaling pathway		GO:0008009	0.0169061	3.73843	1.5338	5	30	chemokine activity
GO:0033365	0.000299378	2.03343	18.1479	34	356	protein localization to organelle		GO:0016874	0.0176211	1.66245	15.1847	24	297	ligase activity
GO:0006396	0.000318035	1.92652	21.9202	39	430	RNA processing		GO:0016879	0.019217	1.79534	10.5832	18	207	ligase activity, forming carbon-nitrogen bonds
GO:0033002	0.000362147	3.06228	5.50555	15	108	muscle cell proliferation		GO:0004712	0.0193345	3.59427	1.58493	5	31	protein serine/threonine/tyrosine kinase activity
GO:0032922	0.000368317	5.38664	1.83518	8	36	circadian regulation of gene expression		GO:0005484	0.0193345	3.59427	1.58493	5	31	SNAP receptor activity
GO:0048514	0.000381439	2.05054	16.9245	32	332	blood vessel morphogenesis		GO:0001221	0.0206834	6.2168	0.613521	3	12	transcription cofactor binding
GO:0071219	0.000383821	3.37476	4.38405	13	86	cellular response to molecule of bacterial origin		GO:0008143	0.0206834	6.2168	0.613521	3	12	poly(A) binding
GO:0002764	0.000389293	2.62255	8.00344	19	157	immune response-regulating signaling pathway		GO:0004842	0.0209243	1.84811	9.15169	16	179	ubiquitin-protein transferase activity
GO:0002292	0.000398494	6.27669	1.42736	7	28	T cell differentiation involved in immune response		GO:0001530	0.0258876	5.59453	0.664648	3	13	lipopolysaccharide binding
GO:0002293	0.000398494	6.27669	1.42736	7	28	alpha-beta T cell differentiation involved in immune response		GO:0003690	0.0272	2.24893	4.29465	9	84	double-stranded DNA binding
GO:0016071	0.00041041	2.09414	15.5481	30	305	mRNA metabolic process		GO:0043130	0.0275906	2.56867	2.96535	7	58	ubiquitin binding
GO:0006397	0.000430078	2.18239	13.458	27	264	mRNA processing		GO:0070717	0.031725	5.0854	0.715775	3	14	poly-purine tract binding
GO:0001817	0.000435293	2.11508	14.8854	29	292	regulation of cytokine production		GO:0000987	0.0367392	1.94617	5.98183	11	117	core promoter proximal region sequence-specific DNA binding
GO:0002221	0.000454572	3.78228	3.3645	11	66	pattern recognition receptor signaling pathway		GO:0016810	0.0370161	2.23521	3.83451	8	75	hydrolase activity, acting on carbon-nitrogen (but not peptide) bonds
GO:0033993	0.000458274	2.07858	15.65	30	307	response to lipid		GO:0001159	0.040806	1.90972	6.08409	11	119	core promoter proximal region DNA binding
GO:1901698	0.000461501	2.00169	17.8421	33	350	response to nitrogen compound		GO:0016891	0.0452672	4.30213	0.818028	3	16	endoribonuclease activity, producing 5'-phosphomonoesters
GO:0007249	0.000494829	2.56594	8.15637	19	160	I-kappaB kinase/NF-kappaB signaling
GO:0002287	0.000502501	5.99077	1.47834	7	29	alpha-beta T cell activation involved in immune response
GO:1901652	0.000504614	2.491	8.81907	20	173	response to peptide
GO:0002757	0.000517595	2.63436	7.54464	18	148	immune response-activating signal transduction
GO:0008380	0.000529336	2.31171	10.8582	23	213	RNA splicing
GO:1903034	0.000565528	2.29937	10.9091	23	214	regulation of response to wounding
GO:0031349	0.000581793	2.6928	6.98389	17	137	positive regulation of defense response
GO:0002224	0.000612007	4.3543	2.44691	9	48	toll-like receptor signaling pathway
GO:0048661	0.000612007	4.3543	2.44691	9	48	positive regulation of smooth muscle cell proliferation
GO:0001525	0.000647488	2.1182	13.8149	27	271	angiogenesis
GO:0002758	0.000672336	3.58553	3.51743	11	69	innate immune response-activating signal transduction
GO:0008625	0.000714087	3.8543	3.00766	10	59	extrinsic apoptotic signaling pathway via death domain receptors
GO:0097193	0.000720991	2.3545	9.73667	21	191	intrinsic apoptotic signaling pathway
GO:0001775	0.000726664	1.79412	25.1828	42	494	cell activation
GO:0002285	0.000767942	3.29063	4.12916	12	81	lymphocyte activation involved in immune response
GO:0001568	0.000768127	1.91622	19.1165	34	375	blood vessel development
GO:0043281	0.000840502	2.68801	6.57607	16	129	regulation of cysteine-type endopeptidase activity involved in apoptotic process
GO:0001944	0.000889411	1.87936	20.0341	35	393	vasculature development
GO:0070555	0.000948866	5.27023	1.63127	7	32	response to interleukin-1
GO:0043122	0.00102902	2.54251	7.34073	17	144	regulation of I-kappaB kinase/NF-kappaB signaling
GO:0071396	0.00104476	2.3935	8.66614	19	170	cellular response to lipid
GO:0019221	0.00104483	2.46147	8.00344	18	157	cytokine-mediated signaling pathway
GO:0002218	0.00109156	3.35281	3.72134	11	73	activation of innate immune response
GO:0048660	0.00109156	3.35281	3.72134	11	73	regulation of smooth muscle cell proliferation
GO:0045088	0.00111561	2.7089	6.11728	15	120	regulation of innate immune response
GO:0010243	0.00113754	1.97581	15.803	29	310	response to organonitrogen compound
GO:0002253	0.00118085	2.30692	9.4308	20	185	activation of immune response
GO:0033119	0.00125279	7.82263	0.866614	5	17	negative regulation of RNA splicing
GO:2000352	0.00125279	7.82263	0.866614	5	17	negative regulation of endothelial cell apoptotic process
GO:0002263	0.00135508	2.76246	5.6075	14	110	cell activation involved in immune response
GO:0002366	0.00135508	2.76246	5.6075	14	110	leukocyte activation involved in immune response
GO:0016482	0.00139015	1.73966	25.2338	41	495	cytoplasmic transport
GO:0001816	0.00141207	1.92113	16.7715	30	329	cytokine production
GO:0006606	0.00149957	2.37475	8.25832	18	162	protein import into nucleus
GO:0044744	0.00149957	2.37475	8.25832	18	162	protein targeting to nucleus
GO:1902593	0.00149957	2.37475	8.25832	18	162	single-organism nuclear import
GO:0048659	0.00153089	3.19706	3.87428	11	76	smooth muscle cell proliferation
GO:0050776	0.00155241	1.90796	16.8735	30	331	regulation of immune response
GO:0072594	0.00160221	2.07125	12.4894	24	245	establishment of protein localization to organelle
GO:0006417	0.00160822	2.35813	8.3093	18	163	regulation of translation
GO:0051170	0.00160822	2.35813	8.3093	18	163	nuclear import
GO:0051607	0.00163697	2.82756	5.09773	13	100	defense response to virus
GO:0002755	0.00165298	10.7129	0.56075	4	11	MyD88-dependent toll-like receptor signaling pathway
GO:0038066	0.00165298	10.7129	0.56075	4	11	p38MAPK cascade
GO:0097284	0.00165298	10.7129	0.56075	4	11	hepatocyte apoptotic process
GO:0010608	0.00165345	1.94657	15.4461	28	303	posttranscriptional regulation of gene expression
GO:0043434	0.00172346	2.34173	8.36028	18	164	response to peptide hormone
GO:0051248	0.00172374	1.83373	19.2694	33	378	negative regulation of protein metabolic process
GO:0010035	0.00174316	2.22457	9.73667	20	191	response to inorganic substance
GO:2000116	0.00186799	2.46689	7.08585	16	139	regulation of cysteine-type endopeptidase activity
GO:0043367	0.00197236	4.54142	1.83518	7	36	CD4-positive, alpha-beta T cell differentiation
GO:0071277	0.00216307	6.70372	0.968569	5	19	cellular response to calcium ion
GO:0008284	0.00220167	1.7411	22.6849	37	445	positive regulation of cell proliferation
GO:0097285	0.00220675	1.90379	15.752	28	309	cell-type specific apoptotic process
GO:0043068	0.00223533	1.95339	14.2736	26	280	positive regulation of programmed cell death
GO:0010675	0.00234029	2.70215	5.30164	13	104	regulation of cellular carbohydrate metabolic process
GO:0050727	0.00250373	2.38819	7.28976	16	143	regulation of inflammatory response
GO:0000375	0.00260086	2.79962	4.74089	12	93	RNA splicing, via transesterification reactions
GO:0000377	0.00260086	2.79962	4.74089	12	93	RNA splicing, via transesterification reactions with bulged adenosine as nucleophile
GO:0000398	0.00260086	2.79962	4.74089	12	93	mRNA splicing, via spliceosome
GO:0002684	0.0026272	1.78016	19.7792	33	388	positive regulation of immune system process
GO:0043086	0.00265131	1.79609	19.0145	32	373	negative regulation of catalytic activity
GO:0045321	0.00276835	1.74249	21.4105	35	420	leukocyte activation
GO:0046649	0.00290372	1.80205	18.3518	31	360	lymphocyte activation
GO:0098542	0.00300345	2.11133	10.1955	20	200	defense response to other organism
GO:0045089	0.00311267	2.73159	4.84284	12	95	positive regulation of innate immune response
GO:0035710	0.00318466	4.11438	1.98812	7	39	CD4-positive, alpha-beta T cell activation
GO:0006412	0.00332973	1.82184	16.9754	29	333	translation
GO:0008630	0.00344277	2.84433	4.28209	11	84	intrinsic apoptotic signaling pathway in response to DNA damage
GO:0007595	0.00347895	5.86454	1.07052	5	21	lactation
GO:0043065	0.00356883	1.90526	14.0188	25	275	positive regulation of apoptotic process
GO:2001244	0.00369427	3.98929	2.03909	7	40	positive regulation of intrinsic apoptotic signaling pathway
GO:0006109	0.00384449	2.53341	5.6075	13	110	regulation of carbohydrate metabolic process
GO:0007167	0.00395192	1.68622	22.6849	36	445	enzyme linked receptor protein signaling pathway
GO:0044057	0.00415676	2.00524	11.215	21	220	regulation of system process
GO:0051260	0.00422054	2.13368	9.07396	18	178	protein homooligomerization
GO:0045912	0.00431648	5.519	1.1215	5	22	negative regulation of carbohydrate metabolic process
GO:1902042	0.00431648	5.519	1.1215	5	22	negative regulation of extrinsic apoptotic signaling pathway via death domain receptors
GO:0019318	0.004319	2.24478	7.69757	16	151	hexose metabolic process
GO:0042110	0.00439274	1.92736	12.7443	23	250	T cell activation
GO:0034763	0.0044372	7.4967	0.713682	4	14	negative regulation of transmembrane transport
GO:0046685	0.0044372	7.4967	0.713682	4	14	response to arsenic-containing substance
GO:0048025	0.0044372	7.4967	0.713682	4	14	negative regulation of mRNA splicing, via spliceosome
GO:0060416	0.0044372	7.4967	0.713682	4	14	response to growth hormone
GO:0071354	0.0044372	7.4967	0.713682	4	14	cellular response to interleukin-6
GO:0072593	0.00449211	2.48171	5.70946	13	112	reactive oxygen species metabolic process
GO:0051051	0.00451406	1.95431	12.0306	22	236	negative regulation of transport
GO:0009611	0.00472905	1.7364	18.9636	31	372	response to wounding
GO:0018205	0.0047495	2.28927	7.08585	15	139	peptidyl-lysine modification
GO:0010038	0.00484737	2.45664	5.76044	13	113	response to metal ion
GO:0050865	0.00490397	1.87934	13.6109	24	267	regulation of cell activation
GO:0043124	0.00497266	4.33468	1.63127	6	32	negative regulation of I-kappaB kinase/NF-kappaB signaling
GO:0070936	0.00497266	4.33468	1.63127	6	32	protein K48-linked ubiquitination
GO:0046631	0.00500758	2.85646	3.87428	10	76	alpha-beta T cell activation
GO:0016337	0.00501055	2.04811	9.94058	19	195	single organismal cell-cell adhesion
GO:0043154	0.00504648	3.34577	2.7018	8	53	negative regulation of cysteine-type endopeptidase activity involved in apoptotic process
GO:0070534	0.00528834	5.21185	1.17248	5	23	protein K63-linked ubiquitination
GO:0071347	0.00528834	5.21185	1.17248	5	23	cellular response to interleukin-1
GO:0046651	0.00556716	2.17927	7.90148	16	155	lymphocyte proliferation
GO:0045727	0.00559817	3.65571	2.19202	7	43	positive regulation of translation
GO:0071248	0.00559817	3.65571	2.19202	7	43	cellular response to metal ion
GO:0034114	0.00581007	6.81447	0.76466	4	15	regulation of heterotypic cell-cell adhesion
GO:0050686	0.00581007	6.81447	0.76466	4	15	negative regulation of mRNA processing
GO:0060713	0.00581007	6.81447	0.76466	4	15	labyrinthine layer morphogenesis
GO:0070741	0.00581007	6.81447	0.76466	4	15	response to interleukin-6
GO:0060711	0.00582164	4.17371	1.68225	6	33	labyrinthine layer development
GO:2001233	0.00589235	1.84812	13.8149	24	271	regulation of apoptotic signaling pathway
GO:0032943	0.00592106	2.16348	7.95246	16	156	mononuclear cell proliferation
GO:0030522	0.00605046	2.38434	5.91337	13	116	intracellular receptor signaling pathway
GO:0052548	0.00622347	2.00176	10.1445	19	199	regulation of endopeptidase activity
GO:0017038	0.00630281	2.04274	9.4308	18	185	protein import
GO:2000117	0.00634372	3.20273	2.80375	8	55	negative regulation of cysteine-type endopeptidase activity
GO:0050778	0.00635747	1.891	12.3875	22	243	positive regulation of immune response
GO:0030968	0.00640528	4.93703	1.22346	5	24	endoplasmic reticulum unfolded protein response
GO:0050670	0.00650056	2.36117	5.96435	13	117	regulation of lymphocyte proliferation
GO:0007159	0.00677164	4.02423	1.73323	6	34	leukocyte cell-cell adhesion
GO:0031644	0.00677164	4.02423	1.73323	6	34	regulation of neurological system process
GO:0032944	0.00697687	2.33843	6.01532	13	118	regulation of mononuclear cell proliferation
GO:0044403	0.0070957	2.06357	8.81907	17	173	symbiosis, encompassing mutualism through parasitism
GO:0044419	0.0070957	2.06357	8.81907	17	173	interspecies interaction between organisms
GO:0050864	0.00730272	2.87228	3.46646	9	68	regulation of B cell activation
GO:0002753	0.00743921	6.24595	0.815637	4	16	cytoplasmic pattern recognition receptor signaling pathway
GO:2000209	0.00743921	6.24595	0.815637	4	16	regulation of anoikis
GO:1902533	0.00762384	1.61945	22.8378	35	448	positive regulation of intracellular signal transduction
GO:0009725	0.00764326	1.72036	17.2303	28	338	response to hormone
GO:0034620	0.00767777	4.68969	1.27443	5	25	cellular response to unfolded protein
GO:0042088	0.00767777	4.68969	1.27443	5	25	T-helper 1 type immune response
GO:0071346	0.00767777	4.68969	1.27443	5	25	cellular response to interferon-gamma
GO:0006446	0.00782912	3.88506	1.78421	6	35	regulation of translational initiation
GO:0006984	0.00782912	3.88506	1.78421	6	35	ER-nucleus signaling pathway
GO:0051592	0.00815538	3.37345	2.34496	7	46	response to calcium ion
GO:0032269	0.00840771	1.72442	16.5676	27	325	negative regulation of cellular protein metabolic process
GO:0007623	0.00855776	2.61679	4.18014	10	82	circadian rhythm
GO:0070663	0.00857361	2.27276	6.16825	13	121	regulation of leukocyte proliferation
GO:0046632	0.00874428	3.00963	2.95668	8	58	alpha-beta T cell differentiation
GO:0070661	0.00893944	2.05894	8.3093	16	163	leukocyte proliferation
GO:0006970	0.00900047	3.75517	1.83518	6	36	response to osmotic stress
GO:2000351	0.00911598	4.46591	1.32541	5	26	regulation of endothelial cell apoptotic process
GO:0010677	0.00934273	5.7649	0.866614	4	17	negative regulation of cellular carbohydrate metabolic process
GO:0010837	0.00934273	5.7649	0.866614	4	17	regulation of keratinocyte proliferation
GO:0046320	0.00934273	5.7649	0.866614	4	17	regulation of fatty acid oxidation
GO:1903312	0.00934273	5.7649	0.866614	4	17	negative regulation of mRNA metabolic process
GO:0032101	0.00944318	1.70669	16.7206	27	328	regulation of response to external stimulus
GO:0009749	0.00965046	2.73245	3.61939	9	71	response to glucose
GO:2000377	0.00965046	2.73245	3.61939	9	71	regulation of reactive oxygen species metabolic process
GO:0051603	0.0100003	1.71656	16.0069	26	314	proteolysis involved in cellular protein catabolic process
GO:0042098	0.0100745	2.30987	5.6075	12	110	T cell proliferation
GO:0071241	0.0102813	3.20822	2.44691	7	48	cellular response to inorganic substance
GO:0042147	0.010292	3.63365	1.88616	6	37	retrograde transport, endosome to Golgi
GO:1902041	0.010292	3.63365	1.88616	6	37	regulation of extrinsic apoptotic signaling pathway via death domain receptors
GO:0042992	0.0107296	4.26247	1.37639	5	27	negative regulation of transcription factor import into nucleus
GO:0072577	0.0107296	4.26247	1.37639	5	27	endothelial cell apoptotic process
GO:0098602	0.010934	1.84897	11.4699	20	225	single organism cell adhesion
GO:0010959	0.0111496	2.00355	8.51321	16	167	regulation of metal ion transport
GO:0042326	0.0114459	1.8398	11.5209	20	226	negative regulation of phosphorylation
GO:0006623	0.011537	5.35257	0.917592	4	18	protein targeting to vacuole
GO:0042036	0.011537	5.35257	0.917592	4	18	negative regulation of cytokine biosynthetic process
GO:0060669	0.011537	5.35257	0.917592	4	18	embryonic placenta morphogenesis
GO:0072666	0.011537	5.35257	0.917592	4	18	establishment of protein localization to vacuole
GO:0005996	0.0117644	1.99016	8.56419	16	168	monosaccharide metabolic process
GO:0007259	0.0117664	2.83839	3.10962	8	61	JAK-STAT cascade
GO:0000302	0.0118058	2.35581	5.04675	11	99	response to reactive oxygen species
GO:0043491	0.0118058	2.35581	5.04675	11	99	protein kinase B signaling
GO:0030162	0.0118276	1.67226	17.0264	27	334	regulation of proteolysis
GO:0048511	0.0119695	2.09813	7.13682	14	140	rhythmic process
GO:0008285	0.0120445	1.63765	18.6577	29	366	negative regulation of cell proliferation
GO:0009746	0.0125272	2.60552	3.77232	9	74	response to hexose
GO:0034284	0.0125272	2.60552	3.77232	9	74	response to monosaccharide
GO:0035967	0.0125281	4.07672	1.42736	5	28	cellular response to topologically incorrect protein
GO:0051259	0.0125921	1.71929	14.7324	24	289	protein oligomerization
GO:0042129	0.0127772	2.44559	4.43503	10	87	regulation of T cell proliferation
GO:0002694	0.0130511	1.78489	12.4385	21	244	regulation of leukocyte activation
GO:0043966	0.0132598	3.41272	1.98812	6	39	histone H3 acetylation
GO:0006006	0.0134166	2.13286	6.5251	13	128	glucose metabolic process
GO:0050673	0.0135907	1.87142	10.1955	18	200	epithelial cell proliferation
GO:0070997	0.0135907	1.87142	10.1955	18	200	neuron death
GO:0009895	0.013615	2.56578	3.8233	9	75	negative regulation of catabolic process
GO:0010906	0.013615	2.56578	3.8233	9	75	regulation of glucose metabolic process
GO:0043280	0.013615	2.56578	3.8233	9	75	positive regulation of cysteine-type endopeptidase activity involved in apoptotic process
GO:0072665	0.0140367	4.99521	0.968569	4	19	protein localization to vacuole
GO:2000378	0.0140367	4.99521	0.968569	4	19	negative regulation of reactive oxygen species metabolic process
GO:0006605	0.0141496	1.6995	14.8854	24	292	protein targeting
GO:0080135	0.0141496	1.6995	14.8854	24	292	regulation of cellular response to stress
GO:0042542	0.0141686	2.7346	3.21157	8	63	response to hydrogen peroxide
GO:0006986	0.0141878	2.98855	2.59984	7	51	response to unfolded protein
GO:0042787	0.0141878	2.98855	2.59984	7	51	protein ubiquitination involved in ubiquitin-dependent protein catabolic process
GO:0001649	0.0142523	2.11425	6.57607	13	129	osteoblast differentiation
GO:0044265	0.0144941	1.55032	23.0417	34	452	cellular macromolecule catabolic process
GO:0010498	0.0144945	1.93832	8.7681	16	172	proteasomal protein catabolic process
GO:2001251	0.01452	3.90645	1.47834	5	29	negative regulation of chromosome organization
GO:2001242	0.014566	2.27743	5.19969	11	102	regulation of intrinsic apoptotic signaling pathway
GO:0009896	0.0148344	1.98114	8.05442	15	158	positive regulation of catabolic process
GO:0050866	0.0148441	2.38318	4.53698	10	89	negative regulation of cell activation
GO:0044257	0.0156399	1.64579	16.6186	26	326	cellular protein catabolic process
GO:0006997	0.0156979	2.92183	2.65082	7	52	nucleus organization
GO:0030216	0.0156979	2.92183	2.65082	7	52	keratinocyte differentiation
GO:0006511	0.0158644	1.72307	13.458	22	264	ubiquitin-dependent protein catabolic process
GO:0051048	0.0159664	2.35314	4.58796	10	90	negative regulation of secretion
GO:0034311	0.0159881	7.01599	0.56075	3	11	diol metabolic process
GO:0042347	0.0159881	7.01599	0.56075	3	11	negative regulation of NF-kappaB import into nucleus
GO:0042994	0.0159881	7.01599	0.56075	3	11	cytoplasmic sequestering of transcription factor
GO:0045064	0.0159881	7.01599	0.56075	3	11	T-helper 2 cell differentiation
GO:0060192	0.0159881	7.01599	0.56075	3	11	negative regulation of lipase activity
GO:0060396	0.0159881	7.01599	0.56075	3	11	growth hormone receptor signaling pathway
GO:0071378	0.0159881	7.01599	0.56075	3	11	cellular response to growth hormone stimulus
GO:0034660	0.0163679	1.8304	10.3994	18	204	ncRNA metabolic process
GO:0071103	0.0166594	2.22799	5.30164	11	104	DNA conformation change
GO:0010332	0.0167136	3.74981	1.52932	5	30	response to gamma radiation
GO:0097194	0.0167794	3.21704	2.09007	6	41	execution phase of apoptosis
GO:0043489	0.0168547	4.68252	1.01955	4	20	RNA stabilization
GO:0048255	0.0168547	4.68252	1.01955	4	20	mRNA stabilization
GO:1903309	0.0168547	4.68252	1.01955	4	20	negative regulation of chromatin modification
GO:0071375	0.016972	2.13375	6.01532	12	118	cellular response to peptide hormone stimulus
GO:0015833	0.017	2.0603	6.72901	13	132	peptide transport
GO:0051224	0.0171506	2.32385	4.63894	10	91	negative regulation of protein transport
GO:0006364	0.0172984	2.45345	3.97623	9	78	rRNA processing
GO:0007169	0.0174854	1.6835	14.3756	23	282	transmembrane receptor protein tyrosine kinase signaling pathway
GO:1901699	0.017845	1.7796	11.266	19	221	cellular response to nitrogen compound
GO:0033673	0.0179998	2.04292	6.77998	13	133	negative regulation of kinase activity
GO:0031668	0.0180364	2.11359	6.0663	12	119	cellular response to extracellular stimulus
GO:0034614	0.0184142	2.59235	3.3645	8	66	cellular response to reactive oxygen species
GO:0009743	0.0186741	2.41815	4.02721	9	79	response to carbohydrate
GO:0034976	0.0186741	2.41815	4.02721	9	79	response to endoplasmic reticulum stress
GO:0050657	0.0186741	2.41815	4.02721	9	79	nucleic acid transport
GO:0050658	0.0186741	2.41815	4.02721	9	79	RNA transport
GO:0051236	0.0186741	2.41815	4.02721	9	79	establishment of RNA localization
GO:0016197	0.0190434	2.02582	6.83096	13	134	endosomal transport
GO:0071496	0.0190434	2.02582	6.83096	13	134	cellular response to external stimulus
GO:0050709	0.0191166	3.60521	1.5803	5	31	negative regulation of protein secretion
GO:0097191	0.0192085	1.91321	8.3093	15	163	extrinsic apoptotic signaling pathway
GO:0009314	0.0195685	1.79111	10.6033	18	208	response to radiation
GO:0043276	0.020002	4.40662	1.07052	4	21	anoikis
GO:0043620	0.020002	4.40662	1.07052	4	21	regulation of DNA-templated transcription in response to stress
GO:0046903	0.0200093	1.49101	25.2847	36	496	secretion
GO:0030163	0.0201581	1.53902	21.1046	31	414	protein catabolic process
GO:0010951	0.0202106	2.15769	5.45457	11	107	negative regulation of endopeptidase activity
GO:1901653	0.0203146	2.07437	6.16825	12	121	cellular response to peptide
GO:0036314	0.020524	6.23579	0.611728	3	12	response to sterol
GO:0046519	0.020524	6.23579	0.611728	3	12	sphingoid metabolic process
GO:0070498	0.020524	6.23579	0.611728	3	12	interleukin-1-mediated signaling pathway
GO:0009451	0.0208941	3.04252	2.19202	6	43	RNA modification
GO:0019395	0.0209078	2.73836	2.80375	7	55	fatty acid oxidation
GO:0044262	0.0214437	1.80433	9.94058	17	195	cellular carbohydrate metabolic process
GO:0019941	0.0215916	1.66651	13.8658	22	272	modification-dependent protein catabolic process
GO:0048024	0.0217358	3.47132	1.63127	5	32	regulation of mRNA splicing, via spliceosome
GO:0001503	0.0220144	1.7357	11.5209	19	226	ossification
GO:0043632	0.0224077	1.6597	13.9168	22	273	modification-dependent macromolecule catabolic process
GO:0034440	0.0228832	2.6822	2.85473	7	56	lipid oxidation
GO:0035966	0.0228832	2.6822	2.85473	7	56	response to topologically incorrect protein
GO:0043161	0.0230385	1.91327	7.74855	14	152	proteasome-mediated ubiquitin-dependent protein catabolic process
GO:0071495	0.0230976	1.50966	22.1751	32	435	cellular response to endogenous stimulus
GO:0030593	0.023187	2.96214	2.243	6	44	neutrophil chemotaxis
GO:0070301	0.023187	2.96214	2.243	6	44	cellular response to hydrogen peroxide
GO:0051249	0.0232311	1.75344	10.8072	18	212	regulation of lymphocyte activation
GO:0002695	0.0232762	2.31805	4.18014	9	82	negative regulation of leukocyte activation
GO:0016072	0.0232762	2.31805	4.18014	9	82	rRNA metabolic process
GO:0032653	0.0234876	4.16138	1.1215	4	22	regulation of interleukin-10 production
GO:0043616	0.0234876	4.16138	1.1215	4	22	keratinocyte proliferation
GO:0070266	0.0234876	4.16138	1.1215	4	22	necroptotic process
GO:2001237	0.0235008	2.46409	3.51743	8	69	negative regulation of extrinsic apoptotic signaling pathway
GO:1901342	0.0236781	1.96017	7.03487	13	138	regulation of vasculature development
GO:0000060	0.0245777	3.347	1.68225	5	33	protein import into nucleus, translocation
GO:0006942	0.0245777	3.347	1.68225	5	33	regulation of striated muscle contraction
GO:0043488	0.0245777	3.347	1.68225	5	33	regulation of mRNA stability
GO:2001056	0.0249759	2.28649	4.23112	9	83	positive regulation of cysteine-type endopeptidase activity
GO:0051897	0.0249838	2.62828	2.90571	7	57	positive regulation of protein kinase B signaling
GO:0010563	0.0253314	1.68105	12.4894	20	245	negative regulation of phosphorus metabolic process
GO:0031400	0.0253314	1.68105	12.4894	20	245	negative regulation of protein modification process
GO:0045936	0.0253314	1.68105	12.4894	20	245	negative regulation of phosphate metabolic process
GO:0050900	0.0254532	1.88554	7.85051	14	154	leukocyte migration
GO:0009628	0.025479	1.48675	23.1947	33	455	response to abiotic stimulus
GO:0042752	0.025643	2.88589	2.29398	6	45	regulation of circadian rhythm
GO:0002467	0.0256909	5.61163	0.662705	3	13	germinal center formation
GO:0003085	0.0256909	5.61163	0.662705	3	13	negative regulation of systemic arterial blood pressure
GO:0032968	0.0256909	5.61163	0.662705	3	13	positive regulation of transcription elongation from RNA polymerase II promoter
GO:0034389	0.0256909	5.61163	0.662705	3	13	lipid particle organization
GO:0045063	0.0256909	5.61163	0.662705	3	13	T-helper 1 cell differentiation
GO:0051220	0.0256909	5.61163	0.662705	3	13	cytoplasmic sequestering of protein
GO:0090162	0.0256909	5.61163	0.662705	3	13	establishment of epithelial cell polarity
GO:2000811	0.0256909	5.61163	0.662705	3	13	negative regulation of anoikis
GO:0030258	0.0257766	2.07051	5.65848	11	111	lipid modification
GO:2001235	0.0257766	2.07051	5.65848	11	111	positive regulation of apoptotic signaling pathway
GO:0052547	0.0258578	1.70208	11.7248	19	230	regulation of peptidase activity
GO:0006403	0.0267618	2.25576	4.28209	9	84	RNA localization
GO:0051896	0.0267618	2.25576	4.28209	9	84	regulation of protein kinase B signaling
GO:0050678	0.0269003	1.82546	8.66614	15	170	regulation of epithelial cell proliferation
GO:0002526	0.0273955	2.38536	3.61939	8	71	acute inflammatory response
GO:0043487	0.0276477	3.23125	1.73323	5	34	regulation of RNA stability
GO:0042886	0.0276675	1.91363	7.1878	13	141	amide transport
GO:0071417	0.0277932	1.74439	10.2464	17	201	cellular response to organonitrogen compound
GO:0031329	0.0279103	1.46581	24.2142	34	475	regulation of cellular catabolic process
GO:0001933	0.0293048	1.7655	9.53276	16	187	negative regulation of protein phosphorylation
GO:0006323	0.0295015	2.34785	3.67037	8	72	DNA packaging
GO:0032870	0.0296749	1.69976	11.1131	18	218	cellular response to hormone stimulus
GO:1903320	0.0306253	2.00957	5.81141	11	114	regulation of protein modification by small protein conjugation or removal
GO:0034470	0.0308385	1.8324	8.05442	14	158	ncRNA processing
GO:1990266	0.0310603	2.74454	2.39593	6	47	neutrophil migration
GO:0002335	0.0314874	5.10095	0.713682	3	14	mature B cell differentiation
GO:0045824	0.0314874	5.10095	0.713682	3	14	negative regulation of innate immune response
GO:0032651	0.0315018	3.74447	1.22346	4	24	regulation of interleukin-1 beta production
GO:0045907	0.0315018	3.74447	1.22346	4	24	positive regulation of vasoconstriction
GO:0002449	0.0316019	1.93092	6.57607	12	129	lymphocyte mediated immunity
GO:0051092	0.0317164	2.31149	3.72134	8	73	positive regulation of NF-kappaB transcription factor activity
GO:0051250	0.0317164	2.31149	3.72134	8	73	negative regulation of lymphocyte activation
GO:0034612	0.0320678	2.47874	3.05864	7	60	response to tumor necrosis factor
GO:0034504	0.0321282	1.86922	7.34073	13	144	protein localization to nucleus
GO:0051348	0.0321282	1.86922	7.34073	13	144	negative regulation of transferase activity
GO:0006914	0.0323773	1.99004	5.86239	11	115	autophagy
GO:2001236	0.0323773	1.99004	5.86239	11	115	regulation of extrinsic apoptotic signaling pathway
GO:0015931	0.0327891	2.06632	5.14871	10	101	nucleobase-containing compound transport
GO:0046209	0.0340287	2.67892	2.44691	6	48	nitric oxide metabolic process
GO:0051101	0.0340287	2.67892	2.44691	6	48	regulation of DNA binding
GO:0071356	0.0340287	2.67892	2.44691	6	48	cellular response to tumor necrosis factor
GO:0031348	0.0340424	2.27623	3.77232	8	74	negative regulation of defense response
GO:0014070	0.034067	1.56527	15.3442	23	301	response to organic cyclic compound
GO:0051090	0.0340811	1.69735	10.5013	17	206	regulation of sequence-specific DNA binding transcription factor activity
GO:0071479	0.0344911	3.02215	1.83518	5	36	cellular response to ionizing radiation
GO:0032675	0.0346995	2.43258	3.10962	7	61	regulation of interleukin-6 production
GO:0065004	0.0346995	2.43258	3.10962	7	61	protein-DNA complex assembly
GO:1903035	0.0346995	2.43258	3.10962	7	61	negative regulation of response to wounding
GO:0031669	0.0347699	2.04365	5.19969	10	102	cellular response to nutrient levels
GO:0032613	0.0360397	3.56579	1.27443	4	25	interleukin-10 production
GO:0034121	0.0360397	3.56579	1.27443	4	25	regulation of toll-like receptor signaling pathway
GO:0009991	0.0370121	1.78212	8.25832	14	162	response to extracellular stimulus
GO:0045446	0.0371745	2.61635	2.49789	6	49	endothelial cell differentiation
GO:0051270	0.0372281	1.46246	21.3595	30	419	regulation of cellular component movement
GO:0001889	0.0374706	2.3881	3.16059	7	62	liver development
GO:0008286	0.0374706	2.3881	3.16059	7	62	insulin receptor signaling pathway
GO:1902532	0.0376779	1.62334	12.2346	19	240	negative regulation of intracellular signal transduction
GO:0032897	0.0379068	4.67539	0.76466	3	15	negative regulation of viral transcription
GO:0045616	0.0379068	4.67539	0.76466	3	15	regulation of keratinocyte differentiation
GO:1901069	0.038084	1.49099	18.8616	27	370	guanosine-containing compound catabolic process
GO:0006635	0.0382723	2.92741	1.88616	5	37	fatty acid beta-oxidation
GO:0031663	0.0382723	2.92741	1.88616	5	37	lipopolysaccharide-mediated signaling pathway
GO:0042308	0.0382723	2.92741	1.88616	5	37	negative regulation of protein import into nucleus
GO:0043331	0.0382723	2.92741	1.88616	5	37	response to dsRNA
GO:0009267	0.0393964	2.08736	4.58796	9	90	cellular response to starvation
GO:0010950	0.0393964	2.08736	4.58796	9	90	positive regulation of endopeptidase activity
GO:0051046	0.0395712	1.52353	16.4147	24	322	regulation of secretion
GO:0002790	0.0400974	1.91554	6.0663	11	119	peptide secretion
GO:0032635	0.0403833	2.34521	3.21157	7	63	interleukin-6 production
GO:0042176	0.0404111	1.75799	8.36028	14	164	regulation of protein catabolic process
GO:0043900	0.0404111	1.75799	8.36028	14	164	regulation of multi-organism process
GO:0032652	0.040935	3.40335	1.32541	4	26	regulation of interleukin-1 production
GO:0032655	0.040935	3.40335	1.32541	4	26	regulation of interleukin-12 production
GO:0042345	0.040935	3.40335	1.32541	4	26	regulation of NF-kappaB import into nucleus
GO:0042348	0.040935	3.40335	1.32541	4	26	NF-kappaB import into nucleus
GO:0045123	0.040935	3.40335	1.32541	4	26	cellular extravasation
GO:0007179	0.041838	2.06169	4.63894	9	91	transforming growth factor beta receptor signaling pathway
GO:0002028	0.0422969	2.8384	1.93714	5	38	regulation of sodium ion transport
GO:0060326	0.0426128	1.83557	6.88194	12	135	cell chemotaxis
GO:0009636	0.0434398	2.30383	3.26255	7	64	response to toxic substance
GO:0061008	0.0434398	2.30383	3.26255	7	64	hepaticobiliary system development
GO:0003158	0.0440088	2.49955	2.59984	6	51	endothelium development
GO:0045732	0.0443796	2.03664	4.68991	9	92	positive regulation of protein catabolic process
GO:0006469	0.044401	1.88031	6.16825	11	121	negative regulation of protein kinase activity
GO:0034599	0.044401	1.88031	6.16825	11	121	cellular response to oxidative stress
GO:0001819	0.0445155	1.7731	7.69757	13	151	positive regulation of cytokine production
GO:2001234	0.0446786	1.82058	6.93291	12	136	negative regulation of apoptotic signaling pathway
GO:0031648	0.0449377	4.3153	0.815637	3	16	protein destabilization
GO:0046633	0.0449377	4.3153	0.815637	3	16	alpha-beta T cell proliferation
GO:0050996	0.0449377	4.3153	0.815637	3	16	positive regulation of lipid catabolic process
GO:0070207	0.0449377	4.3153	0.815637	3	16	protein homotrimerization
GO:0051346	0.0457913	1.65687	10.0935	16	198	negative regulation of hydrolase activity
GO:0032768	0.0461881	3.25504	1.37639	4	27	regulation of monooxygenase activity
GO:0034113	0.0461881	3.25504	1.37639	4	27	heterotypic cell-cell adhesion
GO:0070206	0.0461881	3.25504	1.37639	4	27	protein trimerization
GO:0043967	0.0465671	2.75463	1.98812	5	39	histone H4 acetylation
GO:0001892	0.0466417	2.26387	3.31353	7	65	embryonic placenta development
GO:1903322	0.0466417	2.26387	3.31353	7	65	positive regulation of protein modification by small protein conjugation or removal
GO:0001890	0.0470226	2.01218	4.74089	9	93	placenta development
GO:0002791	0.0470226	2.01218	4.74089	9	93	regulation of peptide secretion
GO:0018393	0.0470226	2.01218	4.74089	9	93	internal peptidyl-lysine acetylation
GO:0008637	0.0474057	2.11483	4.02721	8	79	apoptotic mitochondrial changes
GO:0030879	0.0474057	2.11483	4.02721	8	79	mammary gland development
GO:0002698	0.0477015	2.44495	2.65082	6	52	negative regulation of immune effector process
GO:0006919	0.0477015	2.44495	2.65082	6	52	activation of cysteine-type endopeptidase activity involved in apoptotic process
GO:0043484	0.0477015	2.44495	2.65082	6	52	regulation of RNA splicing
GO:0050684	0.0477015	2.44495	2.65082	6	52	regulation of mRNA processing
GO:0071621	0.0477015	2.44495	2.65082	6	52	granulocyte chemotaxis
GO:0030217	0.049016	1.7913	7.03487	12	138	T cell differentiation
GO:0000209	0.0497682	1.9883	4.79187	9	94	protein polyubiquitination
GO:0071826	0.0497682	1.9883	4.79187	9	94	ribonucleoprotein complex subunit organization
GO:0032880	0.0497763	1.4593	18.5048	26	363	regulation of protein localization

## Sheet:  Cluster 6
GO_BP_ID	Pvalue	OddsRatio	ExpCount	Count	Size	Term		GO_MF_ID	Pvalue	OddsRatio	ExpCount	Count	Size	Term		GO_CC_ID	Pvalue	OddsRatio	ExpCount	Count	Size	Term
GO:0006953	2.76954e-07	8.97453	2.03674	12	32	acute-phase response		GO:0004867	0.000393663	3.93024	3.35163	11	53	serine-type endopeptidase inhibitor activity		GO:0072562	1.3566e-08	5.42754	5.0479	21	80	blood microparticle
GO:0034976	3.42523e-07	4.76913	5.02819	19	79	response to endoplasmic reticulum stress		GO:0004866	0.000475401	3.00997	5.69145	15	90	endopeptidase inhibitor activity		GO:0044432	9.65154e-08	2.75556	17.5415	42	278	endoplasmic reticulum part
GO:0002526	1.51793e-06	4.72921	4.51901	17	71	acute inflammatory response		GO:0030414	0.00068004	2.89327	5.88117	15	93	peptidase inhibitor activity		GO:0005789	3.69254e-06	2.66306	14.071	33	223	endoplasmic reticulum membrane
GO:0048193	5.01364e-06	3.30429	8.14694	23	128	Golgi vesicle transport		GO:0003756	0.000836434	9.32358	0.822099	5	13	protein disulfide isomerase activity		GO:0042175	9.61981e-06	2.52725	14.702	33	233	nuclear outer membrane-endoplasmic reticulum membrane network
GO:0007030	3.3284e-05	4.97746	3.0551	12	48	Golgi organization		GO:0016864	0.000836434	9.32358	0.822099	5	13	intramolecular oxidoreductase activity, transposing S-S bonds		GO:0044431	1.0156e-05	2.3768	17.4153	37	276	Golgi apparatus part
GO:0009267	4.39187e-05	3.49131	5.72832	17	90	cellular response to starvation		GO:0061135	0.000955202	2.78522	6.07088	15	96	endopeptidase regulator activity		GO:0034364	2.3468e-05	9.23841	1.32508	8	21	high-density lipoprotein particle
GO:0010466	6.69188e-05	2.89575	8.27424	21	130	negative regulation of peptidase activity		GO:0042605	0.0017554	7.45728	0.948575	5	15	peptide antigen binding		GO:0030137	2.66996e-05	11.663	1.00958	7	16	COPI-coated vesicle
GO:0031669	6.76495e-05	3.21395	6.49209	18	102	cellular response to nutrient levels		GO:0061134	0.00275485	2.38134	7.39889	16	117	peptidase regulator activity		GO:0000139	7.60545e-05	2.7823	8.96003	22	142	Golgi membrane
GO:0000045	9.43193e-05	5.32076	2.41862	10	38	autophagic vacuole assembly		GO:0005525	0.00298009	1.84336	16.8846	29	267	GTP binding		GO:0005798	0.000101356	4.72949	2.90255	11	46	Golgi-associated vesicle
GO:0042594	0.000102384	3.2241	6.11021	17	96	response to starvation		GO:0005159	0.00365402	8.51185	0.695622	4	11	insulin-like growth factor receptor binding		GO:0034358	0.000112961	5.87748	2.01916	9	32	plasma lipoprotein particle
GO:0042730	0.00012544	11.1273	0.891072	6	14	fibrinolysis		GO:0050750	0.00520962	7.44708	0.75886	4	12	low-density lipoprotein particle receptor binding		GO:0005793	0.00014673	5.632	2.08226	9	33	endoplasmic reticulum-Golgi intermediate compartment
GO:0010951	0.000128492	3.03178	6.81033	18	107	negative regulation of endopeptidase activity		GO:0032561	0.00531082	1.75982	17.5803	29	278	guanyl ribonucleotide binding		GO:0032994	0.000188524	5.40616	2.14536	9	34	protein-lipid complex
GO:0060759	0.000139014	4.16411	3.50064	12	55	regulation of response to cytokine stimulus		GO:0019001	0.00558316	1.75259	17.6435	29	279	guanyl nucleotide binding		GO:0031227	0.000283774	3.35005	4.85861	14	77	intrinsic component of endoplasmic reticulum membrane
GO:0016236	0.000166863	4.06904	3.56429	12	56	macroautophagy		GO:0001848	0.00715326	6.61892	0.822099	4	13	complement binding		GO:0005790	0.000285094	6.99349	1.38817	7	22	smooth endoplasmic reticulum
GO:0031668	0.000172206	2.8494	7.57411	19	119	cellular response to extracellular stimulus		GO:0005548	0.00867434	4.65783	1.32801	5	21	phospholipid transporter activity		GO:0030176	0.00032309	3.49667	4.35382	13	69	integral component of endoplasmic reticulum membrane
GO:0001959	0.000200734	4.31484	3.11875	11	49	regulation of cytokine-mediated signaling pathway		GO:0070851	0.0115405	2.38545	5.05907	11	80	growth factor receptor binding		GO:0031301	0.00055231	2.42617	9.59102	21	152	integral component of organelle membrane
GO:0006888	0.000200734	4.31484	3.11875	11	49	ER to Golgi vesicle-mediated transport		GO:0070325	0.0123449	5.41433	0.948575	4	15	lipoprotein particle receptor binding		GO:0031300	0.000674878	2.32918	10.4113	22	165	intrinsic component of organelle membrane
GO:0031667	0.000294477	2.56234	9.16531	21	144	response to nutrient levels		GO:0019905	0.0137909	3.44142	2.02363	6	32	syntaxin binding		GO:0030660	0.00112584	5.2424	1.70367	7	27	Golgi-associated vesicle membrane
GO:0045047	0.000344248	12.3471	0.700128	5	11	protein targeting to ER		GO:0030971	0.0137909	3.44142	2.02363	6	32	receptor tyrosine kinase binding		GO:0031984	0.00177226	4.76483	1.82987	7	29	organelle subcompartment
GO:0072599	0.000344248	12.3471	0.700128	5	11	establishment of protein localization to endoplasmic reticulum		GO:0000981	0.0152923	1.71237	14.2286	23	225	sequence-specific DNA binding RNA polymerase II transcription factor activity		GO:0031985	0.00177226	4.76483	1.82987	7	29	Golgi cisterna
GO:0006954	0.000512985	1.95139	19.4763	35	306	inflammatory response		GO:0001664	0.0160037	1.97199	8.15775	15	129	G-protein coupled receptor binding		GO:0005788	0.00181272	4.1345	2.33466	8	37	endoplasmic reticulum lumen
GO:0070972	0.000545601	6.11288	1.52755	7	24	protein localization to endoplasmic reticulum		GO:0016853	0.0162604	2.16359	6.00764	12	95	isomerase activity		GO:0030663	0.00362536	8.53086	0.694087	4	11	COPI-coated vesicle membrane
GO:1902591	0.000559355	10.5821	0.763776	5	12	single-organism membrane budding		GO:0051117	0.0183975	3.19493	2.1501	6	34	ATPase binding		GO:0005801	0.00388281	4.72315	1.57747	6	25	cis-Golgi network
GO:0009991	0.000587645	2.3579	10.311	22	162	response to extracellular stimulus		GO:0004190	0.0194673	4.58039	1.07505	4	17	aspartic-type endopeptidase activity		GO:0012506	0.00412296	2.27246	7.69805	16	122	vesicle membrane
GO:0035966	0.000683127	3.64096	3.56429	11	56	response to topologically incorrect protein		GO:0070001	0.0194673	4.58039	1.07505	4	17	aspartic-type peptidase activity		GO:0016023	0.00435219	1.62024	26.8801	41	426	cytoplasmic membrane-bounded vesicle
GO:0045445	0.000691521	4.9526	2.03674	8	32	myoblast differentiation		GO:0016860	0.0210539	3.08443	2.21334	6	35	intramolecular oxidoreductase activity		GO:0030659	0.00512404	2.36497	6.49918	14	103	cytoplasmic vesicle membrane
GO:0071496	0.000801643	2.4738	8.52883	19	134	cellular response to external stimulus		GO:0004857	0.0224223	1.73818	11.5726	19	183	enzyme inhibitor activity		GO:0030662	0.0064577	3.61208	2.27156	7	36	coated vesicle membrane
GO:0002474	0.000861149	6.844	1.20931	6	19	antigen processing and presentation of peptide antigen via MHC class I		GO:0043021	0.0236101	2.48755	3.54135	8	56	ribonucleoprotein complex binding		GO:0010008	0.00771442	2.32433	6.12058	13	97	endosome membrane
GO:0060487	0.00116471	6.35447	1.27296	6	20	lung epithelial cell differentiation		GO:0043531	0.0251844	3.38536	1.70744	5	27	ADP binding		GO:0044440	0.00771442	2.32433	6.12058	13	97	endosomal part
GO:0070059	0.00118435	5.19431	1.7185	7	27	intrinsic apoptotic signaling pathway in response to endoplasmic reticulum stress		GO:0005319	0.0270722	2.61	2.9722	7	47	lipid transporter activity		GO:0005776	0.00840202	3.90012	1.82987	6	29	autophagic vacuole
GO:0006986	0.00120424	3.62872	3.24605	10	51	response to unfolded protein		GO:0003924	0.027743	1.82594	8.72689	15	138	GTPase activity		GO:0005795	0.00847497	3.07119	2.96564	8	47	Golgi stack
GO:0045824	0.0012706	8.22879	0.891072	5	14	negative regulation of innate immune response		GO:0033218	0.02948	1.85403	8.03127	14	127	amide binding		GO:0098562	0.0170379	2.90762	2.71325	7	43	cytoplasmic side of membrane
GO:0035967	0.00149371	4.94644	1.78214	7	28	cellular response to topologically incorrect protein		GO:0046943	0.0314646	2.20254	4.42669	9	70	carboxylic acid transmembrane transporter activity		GO:0000407	0.0182289	3.733	1.57747	5	25	pre-autophagosomal structure
GO:0050819	0.00149371	4.94644	1.78214	7	28	negative regulation of coagulation		GO:0035258	0.0331999	2.48519	3.09868	7	49	steroid hormone receptor binding		GO:0044433	0.0199954	1.96344	7.63496	14	121	cytoplasmic vesicle part
GO:0070372	0.00154082	2.54215	7.00128	16	110	regulation of ERK1 and ERK2 cascade		GO:0034185	0.0360534	4.95636	0.75886	3	12	apolipoprotein binding		GO:0005844	0.0236386	4.26235	1.13578	4	18	polysome
GO:0060479	0.00154388	5.93022	1.33661	6	21	lung cell differentiation		GO:0005342	0.0368771	2.13217	4.55316	9	72	organic acid transmembrane transporter activity		GO:0042611	0.0236386	4.26235	1.13578	4	18	MHC protein complex
GO:0060760	0.00154388	5.93022	1.33661	6	21	positive regulation of response to cytokine stimulus		GO:0019207	0.0368989	1.95634	6.00764	11	95	kinase regulator activity		GO:0030120	0.0249762	3.39293	1.70367	5	27	vesicle coat
GO:0070371	0.00164219	2.4426	7.7014	17	121	ERK1 and ERK2 cascade		GO:0042277	0.0419135	1.79938	7.65184	13	121	peptide binding		GO:0030135	0.0276206	2.0595	5.74199	11	91	coated vesicle
GO:0051346	0.00172317	2.06874	12.6023	24	198	negative regulation of hydrolase activity		GO:0000149	0.0440157	2.31877	3.28839	7	52	SNARE binding		GO:0034451	0.0281811	5.58918	0.694087	3	11	centriolar satellite
GO:0042304	0.00201009	5.559	1.40026	6	22	regulation of fatty acid biosynthetic process		GO:0016796	0.0466521	3.3063	1.39124	4	22	exonuclease activity, active with either ribo- or deoxyribonucleic acids and producing 5'-phosphomonoesters		GO:0000159	0.0358517	4.96764	0.757186	3	12	protein phosphatase type 2A complex
GO:0070374	0.00203884	2.92979	4.6463	12	73	positive regulation of ERK1 and ERK2 cascade		GO:0008022	0.0468362	1.76629	7.77832	13	123	protein C-terminus binding		GO:0005849	0.0444776	4.47042	0.820285	3	13	mRNA cleavage factor complex
GO:0000041	0.00219123	3.30477	3.50064	10	55	transition metal ion transport
GO:0030433	0.00229832	4.51536	1.90944	7	30	ER-associated ubiquitin-dependent protein catabolic process
GO:0010256	0.00232175	1.9029	15.8483	28	249	endomembrane system organization
GO:0016050	0.00236702	2.60927	5.98291	14	94	vesicle organization
GO:0030162	0.0024	1.7633	21.2584	35	334	regulation of proteolysis
GO:0009611	0.00250697	1.71573	23.677	38	372	response to wounding
GO:0001960	0.0025753	5.23145	1.4639	6	23	negative regulation of cytokine-mediated signaling pathway
GO:0007264	0.00286445	1.77322	19.9218	33	313	small GTPase mediated signal transduction
GO:0010498	0.0029864	2.08099	10.9475	21	172	proteasomal protein catabolic process
GO:0052547	0.00304493	1.91156	14.639	26	230	regulation of peptidase activity
GO:0031347	0.00309613	1.85981	16.1666	28	254	regulation of defense response
GO:0032101	0.00327775	1.74016	20.8765	34	328	regulation of response to external stimulus
GO:0045088	0.00379912	2.29528	7.63776	16	120	regulation of innate immune response
GO:0033365	0.00380184	1.69357	22.6587	36	356	protein localization to organelle
GO:0052548	0.00391395	1.95646	12.6659	23	199	regulation of endopeptidase activity
GO:0044802	0.00397987	1.68811	22.7223	36	357	single-organism membrane organization
GO:0034620	0.00405246	4.67978	1.5912	6	25	cellular response to unfolded protein
GO:0048002	0.00408487	3.9931	2.10038	7	33	antigen processing and presentation of peptide antigen
GO:0043618	0.0043961	5.69446	1.14566	5	18	regulation of transcription from RNA polymerase II promoter in response to stress
GO:0007033	0.00442337	2.7729	4.45536	11	70	vacuole organization
GO:0006457	0.0046268	2.39755	6.42845	14	101	protein folding
GO:1903034	0.00477438	1.8913	13.6207	24	214	regulation of response to wounding
GO:0006612	0.00479385	2.91413	3.88253	10	61	protein targeting to membrane
GO:0014020	0.00479385	2.91413	3.88253	10	61	primary neural tube formation
GO:0006886	0.00490028	1.57217	30.3601	45	477	intracellular protein transport
GO:0001841	0.00494196	2.7264	4.51901	11	71	neural tube formation
GO:0006826	0.00498994	4.44533	1.65485	6	26	iron ion transport
GO:0006900	0.00498994	4.44533	1.65485	6	26	membrane budding
GO:0030195	0.00498994	4.44533	1.65485	6	26	negative regulation of blood coagulation
GO:1900047	0.00498994	4.44533	1.65485	6	26	negative regulation of hemostasis
GO:0006897	0.0050967	1.73031	19.0944	31	300	endocytosis
GO:0034433	0.00533211	7.39519	0.763776	4	12	steroid esterification
GO:0034434	0.00533211	7.39519	0.763776	4	12	sterol esterification
GO:0034435	0.00533211	7.39519	0.763776	4	12	cholesterol esterification
GO:0070498	0.00533211	7.39519	0.763776	4	12	interleukin-1-mediated signaling pathway
GO:0000381	0.00565859	5.28716	1.20931	5	19	regulation of alternative mRNA splicing, via spliceosome
GO:0006984	0.00575778	3.7071	2.22768	7	35	ER-nucleus signaling pathway
GO:0045454	0.00593605	3.29757	2.80051	8	44	cell redox homeostasis
GO:0060761	0.00607725	4.2332	1.7185	6	27	negative regulation of response to cytokine stimulus
GO:0006914	0.00612397	2.23531	7.31952	15	115	autophagy
GO:0001961	0.00715655	4.93416	1.27296	5	20	positive regulation of cytokine-mediated signaling pathway
GO:0060193	0.00732731	4.04036	1.78214	6	28	positive regulation of lipase activity
GO:0060428	0.00732731	4.04036	1.78214	6	28	lung epithelium development
GO:0031329	0.00740427	1.53842	30.2328	44	475	regulation of cellular catabolic process
GO:0010955	0.00781622	3.12336	2.92781	8	46	negative regulation of protein processing
GO:0019217	0.00781622	3.12336	2.92781	8	46	regulation of fatty acid metabolic process
GO:1903318	0.00781622	3.12336	2.92781	8	46	negative regulation of protein maturation
GO:0061024	0.00802843	1.58274	25.3955	38	399	membrane organization
GO:0048659	0.00829758	2.51535	4.83725	11	76	smooth muscle cell proliferation
GO:0009948	0.00875289	3.86428	1.84579	6	29	anterior/posterior axis specification
GO:0010506	0.00890892	3.04295	2.99145	8	47	regulation of autophagy
GO:0006829	0.00891051	4.62529	1.33661	5	21	zinc ion transport
GO:0043620	0.00891051	4.62529	1.33661	5	21	regulation of DNA-templated transcription in response to stress
GO:0051241	0.00905996	1.73715	15.912	26	250	negative regulation of multicellular organismal process
GO:0060548	0.00923942	1.52317	29.7873	43	468	negative regulation of cell death
GO:0050727	0.00926782	2.01141	9.10166	17	143	regulation of inflammatory response
GO:0044257	0.00942768	1.63248	20.7492	32	326	cellular protein catabolic process
GO:0006471	0.00973835	5.91491	0.891072	4	14	protein ADP-ribosylation
GO:0001838	0.0100511	2.43975	4.96454	11	78	embryonic epithelial tube formation
GO:0072175	0.0100511	2.43975	4.96454	11	78	epithelial tube formation
GO:0006909	0.01044	2.31708	5.66467	12	89	phagocytosis
GO:0001843	0.0104477	2.72607	3.69158	9	58	neural tube closure
GO:0010324	0.01094	4.35276	1.40026	5	22	membrane invagination
GO:0034097	0.0113969	1.63425	19.4126	30	305	response to cytokine
GO:0071453	0.011431	2.8939	3.11875	8	49	cellular response to oxygen levels
GO:0050818	0.0116543	2.67127	3.75523	9	59	regulation of coagulation
GO:0060606	0.0116543	2.67127	3.75523	9	59	tube closure
GO:0051767	0.0126225	5.37662	0.95472	4	15	nitric-oxide synthase biosynthetic process
GO:0051769	0.0126225	5.37662	0.95472	4	15	regulation of nitric-oxide synthase biosynthetic process
GO:0097190	0.0127052	1.53857	25.3319	37	398	apoptotic signaling pathway
GO:0045981	0.0128729	2.8247	3.1824	8	50	positive regulation of nucleotide metabolic process
GO:0050777	0.0128729	2.8247	3.1824	8	50	negative regulation of immune response
GO:1900544	0.0128729	2.8247	3.1824	8	50	positive regulation of purine nucleotide metabolic process
GO:0043086	0.0132409	1.55325	23.7407	35	373	negative regulation of catalytic activity
GO:0006958	0.0132636	4.11051	1.4639	5	23	complement activation, classical pathway
GO:0032720	0.0132636	4.11051	1.4639	5	23	negative regulation of tumor necrosis factor production
GO:0071827	0.0132636	4.11051	1.4639	5	23	plasma lipoprotein particle organization
GO:0070613	0.0133612	1.96924	8.71977	16	137	regulation of protein processing
GO:1903317	0.0133612	1.96924	8.71977	16	137	regulation of protein maturation
GO:0044403	0.0139079	1.83967	11.0111	19	173	symbiosis, encompassing mutualism through parasitism
GO:0044419	0.0139079	1.83967	11.0111	19	173	interspecies interaction between organisms
GO:0045087	0.0141843	1.64827	17.3122	27	272	innate immune response
GO:0015914	0.0142064	3.41733	2.03674	6	32	phospholipid transport
GO:0048024	0.0142064	3.41733	2.03674	6	32	regulation of mRNA splicing, via spliceosome
GO:0070555	0.0142064	3.41733	2.03674	6	32	response to interleukin-1
GO:0032680	0.0143759	2.56798	3.88253	9	61	regulation of tumor necrosis factor production
GO:0007596	0.0147981	1.99327	8.08329	15	127	blood coagulation
GO:0002252	0.0148312	1.57173	21.4494	32	337	immune effector process
GO:0097191	0.0155562	1.84985	10.3746	18	163	extrinsic apoptotic signaling pathway
GO:0007599	0.0158149	1.97542	8.14694	15	128	hemostasis
GO:0030968	0.0158982	3.89375	1.52755	5	24	endoplasmic reticulum unfolded protein response
GO:0032640	0.0159003	2.51927	3.94617	9	62	tumor necrosis factor production
GO:0045103	0.0159993	4.92805	1.01837	4	16	intermediate filament-based process
GO:0045104	0.0159993	4.92805	1.01837	4	16	intermediate filament cytoskeleton organization
GO:0061082	0.0159993	4.92805	1.01837	4	16	myeloid leukocyte cytokine production
GO:0043484	0.0161492	2.69574	3.30969	8	52	regulation of RNA splicing
GO:0051656	0.0161833	1.92099	8.91072	16	140	establishment of organelle localization
GO:0043161	0.016395	1.87552	9.67449	17	152	proteasome-mediated ubiquitin-dependent protein catabolic process
GO:0030810	0.0164556	3.29041	2.10038	6	33	positive regulation of nucleotide biosynthetic process
GO:1900373	0.0164556	3.29041	2.10038	6	33	positive regulation of purine nucleotide biosynthetic process
GO:0048660	0.0167088	2.35607	4.6463	10	73	regulation of smooth muscle cell proliferation
GO:0050817	0.0168847	1.95789	8.21059	15	129	coagulation
GO:0051650	0.0170426	2.2378	5.34643	11	84	establishment of vesicle localization
GO:0071706	0.01754	2.47235	4.00982	9	63	tumor necrosis factor superfamily cytokine production
GO:0071825	0.0188597	3.69868	1.5912	5	25	protein-lipid complex subunit organization
GO:0002455	0.0189388	3.17256	2.16403	6	34	humoral immune response mediated by circulating immunoglobulin
GO:0080135	0.019325	1.58561	18.5852	28	292	regulation of cellular response to stress
GO:0033002	0.019353	2.03388	6.87398	13	108	muscle cell proliferation
GO:0001916	0.019892	4.54849	1.08202	4	17	positive regulation of T cell mediated cytotoxicity
GO:0002532	0.019892	4.54849	1.08202	4	17	production of molecular mediator involved in inflammatory response
GO:0003081	0.019892	4.54849	1.08202	4	17	regulation of systemic arterial blood pressure by renin-angiotensin
GO:0006998	0.019892	4.54849	1.08202	4	17	nuclear envelope organization
GO:0034340	0.019892	4.54849	1.08202	4	17	response to type I interferon
GO:0042246	0.019892	4.54849	1.08202	4	17	tissue regeneration
GO:0044126	0.019892	4.54849	1.08202	4	17	regulation of growth of symbiont in host
GO:0044130	0.019892	4.54849	1.08202	4	17	negative regulation of growth of symbiont in host
GO:0044144	0.019892	4.54849	1.08202	4	17	modulation of growth of symbiont involved in interaction with host
GO:0044146	0.019892	4.54849	1.08202	4	17	negative regulation of growth of symbiont involved in interaction with host
GO:0065005	0.019892	4.54849	1.08202	4	17	protein-lipid complex assembly
GO:0072337	0.019892	4.54849	1.08202	4	17	modified amino acid transport
GO:0001818	0.020033	2.17767	5.47373	11	86	negative regulation of cytokine production
GO:0016485	0.0201815	1.64344	15.4028	24	242	protein processing
GO:0035148	0.0216658	2.14879	5.53737	11	87	tube formation
GO:0006956	0.0216659	3.06284	2.22768	6	35	complement activation
GO:0019221	0.0218755	1.80757	9.99273	17	157	cytokine-mediated signaling pathway
GO:0030193	0.0221335	2.52287	3.50064	8	55	regulation of blood coagulation
GO:1900046	0.0221335	2.52287	3.50064	8	55	regulation of hemostasis
GO:0000380	0.022162	3.52218	1.65485	5	26	alternative mRNA splicing, via spliceosome
GO:0030819	0.022162	3.52218	1.65485	5	26	positive regulation of cAMP biosynthetic process
GO:0030163	0.0222849	1.4707	26.3503	37	414	protein catabolic process
GO:0016482	0.0224671	1.42793	31.5057	43	495	cytoplasmic transport
GO:0051240	0.0231675	1.50113	23.0406	33	362	positive regulation of multicellular organismal process
GO:0042060	0.0239614	1.67392	13.2388	21	208	wound healing
GO:0044110	0.0243194	4.22316	1.14566	4	18	growth involved in symbiotic interaction
GO:0044116	0.0243194	4.22316	1.14566	4	18	growth of symbiont involved in interaction with host
GO:0044117	0.0243194	4.22316	1.14566	4	18	growth of symbiont in host
GO:0045909	0.0243194	4.22316	1.14566	4	18	positive regulation of vasodilation
GO:0071634	0.0243194	4.22316	1.14566	4	18	regulation of transforming growth factor beta production
GO:0021915	0.0245926	2.02509	6.3648	12	100	neural tube development
GO:0048146	0.0246462	2.96044	2.29133	6	36	positive regulation of fibroblast proliferation
GO:0045807	0.0253418	2.30087	4.26441	9	67	positive regulation of endocytosis
GO:0002262	0.0253716	1.95088	7.12857	13	112	myeloid cell homeostasis
GO:0034101	0.0271491	2.06653	5.72832	11	90	erythrocyte homeostasis
GO:0051648	0.0271491	2.06653	5.72832	11	90	vesicle localization
GO:0051603	0.0274261	1.52023	19.9855	29	314	proteolysis involved in cellular protein catabolic process
GO:0043207	0.0288122	1.48124	22.595	32	355	response to external biotic stimulus
GO:0051707	0.0288122	1.48124	22.595	32	355	response to other organism
GO:0006595	0.0288259	5.53779	0.700128	3	11	polyamine metabolic process
GO:0031639	0.0288259	5.53779	0.700128	3	11	plasminogen activation
GO:0046716	0.0288259	5.53779	0.700128	3	11	muscle cell cellular homeostasis
GO:0060396	0.0288259	5.53779	0.700128	3	11	growth hormone receptor signaling pathway
GO:0071378	0.0288259	5.53779	0.700128	3	11	cellular response to growth hormone stimulus
GO:0097284	0.0288259	5.53779	0.700128	3	11	hepatocyte apoptotic process
GO:1902803	0.0288259	5.53779	0.700128	3	11	regulation of synaptic vesicle transport
GO:0010518	0.0292957	3.9412	1.20931	4	19	positive regulation of phospholipase activity
GO:0016241	0.0292957	3.9412	1.20931	4	19	regulation of macroautophagy
GO:0032715	0.0292957	3.9412	1.20931	4	19	negative regulation of interleukin-6 production
GO:0071604	0.0292957	3.9412	1.20931	4	19	transforming growth factor beta production
GO:0030099	0.0294968	1.59489	15.1482	23	238	myeloid cell differentiation
GO:0048145	0.0295336	2.37075	3.69158	8	58	regulation of fibroblast proliferation
GO:0003044	0.0298373	3.21523	1.78214	5	28	regulation of systemic arterial blood pressure mediated by a chemical signal
GO:0032104	0.0298373	3.21523	1.78214	5	28	regulation of response to extracellular stimulus
GO:0032107	0.0298373	3.21523	1.78214	5	28	regulation of response to nutrient levels
GO:0055123	0.0300478	2.22371	4.39171	9	69	digestive system development
GO:2001236	0.0307173	1.8929	7.31952	13	115	regulation of extrinsic apoptotic signaling pathway
GO:0009798	0.0309666	2.52821	3.0551	7	48	axis specification
GO:0046209	0.0309666	2.52821	3.0551	7	48	nitric oxide metabolic process
GO:0048661	0.0309666	2.52821	3.0551	7	48	positive regulation of smooth muscle cell proliferation
GO:0048641	0.0313994	2.77482	2.41862	6	38	regulation of skeletal muscle tissue development
GO:0044265	0.0315654	1.41414	28.7689	39	452	cellular macromolecule catabolic process
GO:0008625	0.0323382	2.32402	3.75523	8	59	extrinsic apoptotic signaling pathway via death domain receptors
GO:0048144	0.0323382	2.32402	3.75523	8	59	fibroblast proliferation
GO:0009617	0.0332249	1.59119	14.5117	22	228	response to bacterium
GO:0051604	0.0335094	1.55569	16.1666	24	254	protein maturation
GO:0031099	0.0342226	2.46776	3.11875	7	49	regeneration
GO:0051640	0.0343049	1.67375	11.3293	18	178	organelle localization
GO:0002449	0.0347131	1.80842	8.21059	14	129	lymphocyte mediated immunity
GO:0001914	0.0348304	3.69449	1.27296	4	20	regulation of T cell mediated cytotoxicity
GO:0044804	0.0348304	3.69449	1.27296	4	20	nucleophagy
GO:1900408	0.0348304	3.69449	1.27296	4	20	negative regulation of cellular response to oxidative stress
GO:1902883	0.0348304	3.69449	1.27296	4	20	negative regulation of response to oxidative stress
GO:0051384	0.0351868	2.69046	2.48227	6	39	response to glucocorticoid
GO:0009607	0.0359071	1.44203	23.868	33	375	response to biotic stimulus
GO:0042445	0.0359291	1.96611	5.98291	11	94	hormone metabolic process
GO:0042692	0.0359773	1.66318	11.393	18	179	muscle cell differentiation
GO:0019058	0.0366055	1.89462	6.74669	12	106	viral life cycle
GO:0060442	0.0366571	4.92196	0.763776	3	12	branching involved in prostate gland morphogenesis
GO:0046039	0.0370727	1.43767	23.9316	33	376	GTP metabolic process
GO:0032675	0.0384804	2.23585	3.88253	8	61	regulation of interleukin-6 production
GO:0030804	0.0390025	2.95739	1.90944	5	30	positive regulation of cyclic nucleotide biosynthetic process
GO:0030816	0.0390025	2.95739	1.90944	5	30	positive regulation of cAMP metabolic process
GO:0010817	0.0392009	1.56022	14.7663	22	232	regulation of hormone levels
GO:0072594	0.039237	1.54345	15.5938	23	245	establishment of protein localization to organelle
GO:0002460	0.0404092	1.72747	9.16531	15	144	adaptive immune response based on somatic recombination of immune receptors built from immunoglobulin superfamily domains
GO:0000578	0.0409293	3.4768	1.33661	4	21	embryonic axis specification
GO:0002026	0.0409293	3.4768	1.33661	4	21	regulation of the force of heart contraction
GO:0003073	0.0413977	2.35509	3.24605	7	51	regulation of systemic arterial blood pressure
GO:0060191	0.0413977	2.35509	3.24605	7	51	regulation of lipase activity
GO:0031960	0.0436124	2.53618	2.60957	6	41	response to corticosteroid
GO:0051341	0.0436124	2.53618	2.60957	6	41	regulation of oxidoreductase activity
GO:0019724	0.0444013	2.05157	4.70995	9	74	B cell mediated immunity
GO:0031348	0.0444013	2.05157	4.70995	9	74	negative regulation of defense response
GO:1901068	0.0446788	1.41203	24.3135	33	382	guanosine-containing compound metabolic process
GO:0006997	0.0453252	2.30251	3.30969	7	52	nucleus organization
GO:0032635	0.045358	2.15409	4.00982	8	63	interleukin-6 production
GO:0010669	0.0454586	4.4293	0.827424	3	13	epithelial structure maintenance
GO:0010934	0.0454586	4.4293	0.827424	3	13	macrophage cytokine production
GO:0021680	0.0454586	4.4293	0.827424	3	13	cerebellar Purkinje cell layer development
GO:0032352	0.0454586	4.4293	0.827424	3	13	positive regulation of hormone metabolic process
GO:0032928	0.0454586	4.4293	0.827424	3	13	regulation of superoxide anion generation
GO:0045723	0.0454586	4.4293	0.827424	3	13	positive regulation of fatty acid biosynthetic process
GO:0060999	0.0454586	4.4293	0.827424	3	13	positive regulation of dendritic spine development
GO:1900087	0.0454586	4.4293	0.827424	3	13	positive regulation of G1/S transition of mitotic cell cycle
GO:0015711	0.0459013	1.56604	13.3661	20	210	organic anion transport
GO:0016331	0.0465337	1.87492	6.2375	11	98	morphogenesis of embryonic epithelium
GO:0044764	0.0470604	1.68767	9.35625	15	147	multi-organism cellular process
GO:0010508	0.0475935	3.2833	1.40026	4	22	positive regulation of autophagy
GO:0050873	0.0475935	3.2833	1.40026	4	22	brown fat cell differentiation
GO:0051653	0.0475935	3.2833	1.40026	4	22	spindle localization
GO:1902042	0.0475935	3.2833	1.40026	4	22	negative regulation of extrinsic apoptotic signaling pathway via death domain receptors
GO:0009895	0.0477408	2.02027	4.7736	9	75	negative regulation of catabolic process
GO:0050830	0.0482596	2.46547	2.67321	6	42	defense response to Gram-positive bacterium
GO:0072376	0.0482596	2.46547	2.67321	6	42	protein activation cascade
GO:0043069	0.0487992	1.37903	27.114	36	426	negative regulation of programmed cell death
GO:1901652	0.0488865	1.61942	11.0111	17	173	response to peptide
GO:0010565	0.0490104	1.92485	5.53737	10	87	regulation of cellular ketone metabolic process
GO:0030258	0.0493913	1.79798	7.06492	12	111	lipid modification
GO:2001235	0.0493913	1.79798	7.06492	12	111	positive regulation of apoptotic signaling pathway

## Sheet: Cluster 7
GO_BP_ID	Pvalue	OddsRatio	ExpCount	Count	Size	Term		GO_MF_ID	Pvalue	OddsRatio	ExpCount	Count	Size	Term		GO_CC_ID	Pvalue	OddsRatio	ExpCount	Count	Size	Term
GO:0007005	0.000681218	2.18657	12.4688	25	217	mitochondrion organization		GO:0032947	0.000530416	6.0467	1.5074	7	26	protein complex scaffold		GO:0005759	0.00318545	2.26445	8.1651	17	143	mitochondrial matrix
GO:0000959	0.00114123	8.26379	0.8619	5	15	mitochondrial RNA metabolic process		GO:0001190	0.00384636	4.68018	1.56537	6	27	RNA polymerase II transcription factor binding transcription factor activity involved in positive regulation of transcription		GO:0000313	0.00469284	3.42021	2.68363	8	47	organellar ribosome
GO:0033108	0.00158224	7.51176	0.91936	5	16	mitochondrial respiratory chain complex assembly		GO:0004842	0.00773909	1.96074	10.3778	19	179	ubiquitin-protein transferase activity		GO:0005761	0.00469284	3.42021	2.68363	8	47	mitochondrial ribosome
GO:0060338	0.00257338	9.43103	0.63206	4	11	regulation of type I interferon-mediated signaling pathway		GO:0019707	0.0162838	3.27301	2.08716	6	36	protein-cysteine S-acyltransferase activity		GO:0010494	0.0102525	4.37427	1.37037	5	24	cytoplasmic stress granule
GO:0032446	0.00415019	1.73917	19.5939	32	341	protein modification by small protein conjugation		GO:0001076	0.0191772	2.41916	4.05837	9	70	RNA polymerase II transcription factor binding transcription factor activity		GO:0009295	0.0172944	3.21874	2.11265	6	37	nucleoid
GO:0035883	0.00508521	7.33372	0.74698	4	13	enteroendocrine cell differentiation		GO:0070403	0.0225474	6.11941	0.637744	3	11	NAD+ binding		GO:0042645	0.0172944	3.21874	2.11265	6	37	mitochondrial nucleoid
GO:0035914	0.00529802	3.73675	2.18348	7	38	skeletal muscle cell differentiation		GO:0019213	0.0240363	3.40566	1.68133	5	29	deacetylase activity		GO:0097546	0.0216547	6.21912	0.628085	3	11	ciliary base
GO:0032543	0.00679999	6.59966	0.80444	4	14	mitochondrial translation		GO:0004147	0.0257863	4.08319	1.15954	4	20	dihydrolipoamide branched chain acyltransferase activity		GO:0000315	0.0245366	4.14974	1.14197	4	20	organellar large ribosomal subunit
GO:0060337	0.00679999	6.59966	0.80444	4	14	type I interferon signaling pathway		GO:0008951	0.0257863	4.08319	1.15954	4	20	palmitoleoyl [acyl-carrier-protein]-dependent acyltransferase activity		GO:0005762	0.0245366	4.14974	1.14197	4	20	mitochondrial large ribosomal subunit
GO:0071357	0.00679999	6.59966	0.80444	4	14	cellular response to type I interferon		GO:0016412	0.0257863	4.08319	1.15954	4	20	serine O-acyltransferase activity		GO:0044441	0.0343679	1.85365	7.42282	13	130	ciliary part
GO:0000209	0.00736577	2.42983	5.40124	12	94	protein polyubiquitination		GO:0016750	0.0257863	4.08319	1.15954	4	20	O-succinyltransferase activity		GO:0044429	0.0375283	1.3988	28.2638	38	495	mitochondrial part
GO:0070647	0.00744615	1.62325	22.8116	35	397	protein modification by small protein conjugation or removal		GO:0016752	0.0257863	4.08319	1.15954	4	20	sinapoyltransferase activity		GO:0030990	0.0392076	3.49344	1.31327	4	23	intraciliary transport particle
GO:0016567	0.00768672	1.70402	18.0424	29	314	protein ubiquitination		GO:0016753	0.0257863	4.08319	1.15954	4	20	O-sinapoyltransferase activity		GO:0005840	0.0411953	1.75621	8.3935	14	147	ribosome
GO:0043467	0.00807171	3.08025	2.93046	8	51	regulation of generation of precursor metabolites and energy		GO:0018030	0.0257863	4.08319	1.15954	4	20	peptidyl-lysine N6-myristoyltransferase activity		GO:0031082	0.0420722	4.5216	0.799381	3	14	BLOC complex
GO:0043687	0.0112829	5.49857	0.91936	4	16	post-translational protein modification		GO:0018031	0.0257863	4.08319	1.15954	4	20	peptidyl-lysine N6-palmitoyltransferase activity		GO:0031941	0.0420722	4.5216	0.799381	3	14	filamentous actin
GO:0002067	0.0125419	4.12759	1.4365	5	25	glandular epithelial cell differentiation		GO:0018711	0.0257863	4.08319	1.15954	4	20	benzoyl acetate-CoA thiolase activity		GO:0032838	0.0496447	2.43117	2.68363	6	47	cell projection cytoplasm
GO:0072384	0.0125419	4.12759	1.4365	5	25	organelle transport along microtubule		GO:0018712	0.0257863	4.08319	1.15954	4	20	3-hydroxybutyryl-CoA thiolase activity
GO:0034340	0.0140971	5.07507	0.97682	4	17	response to type I interferon		GO:0018713	0.0257863	4.08319	1.15954	4	20	3-ketopimelyl-CoA thiolase activity
GO:1902229	0.0148125	3.93062	1.49396	5	26	regulation of intrinsic apoptotic signaling pathway in response to DNA damage		GO:0019105	0.0257863	4.08319	1.15954	4	20	N-palmitoyltransferase activity
GO:0032922	0.0156397	3.30432	2.06856	6	36	circadian regulation of gene expression		GO:0019186	0.0257863	4.08319	1.15954	4	20	acyl-CoA N-acyltransferase activity
GO:0010970	0.0166796	2.48333	3.96474	9	69	microtubule-based transport		GO:0019705	0.0257863	4.08319	1.15954	4	20	protein-cysteine S-myristoyltransferase activity
GO:0032006	0.0173427	3.75157	1.55142	5	27	regulation of TOR signaling		GO:0030544	0.0257863	4.08319	1.15954	4	20	Hsp70 protein binding
GO:0030705	0.019821	2.40272	4.07966	9	71	cytoskeleton-dependent intracellular transport		GO:0032216	0.0257863	4.08319	1.15954	4	20	glucosaminyl-phosphotidylinositol O-acyltransferase activity
GO:0046835	0.0209643	4.39748	1.09174	4	19	carbohydrate phosphorylation		GO:0034737	0.0257863	4.08319	1.15954	4	20	ergosterol O-acyltransferase activity
GO:0003309	0.0220193	6.17784	0.63206	3	11	type B pancreatic cell differentiation		GO:0034738	0.0257863	4.08319	1.15954	4	20	lanosterol O-acyltransferase activity
GO:0009648	0.0220193	6.17784	0.63206	3	11	photoperiodism		GO:0034848	0.0257863	4.08319	1.15954	4	20	naphthyl-2-oxomethyl-succinyl-CoA succinyl transferase activity
GO:0010800	0.0220193	6.17784	0.63206	3	11	positive regulation of peptidyl-threonine phosphorylation		GO:0034851	0.0257863	4.08319	1.15954	4	20	2,4,4-trimethyl-3-oxopentanoyl-CoA 2-C-propanoyl transferase activity
GO:0031958	0.0220193	6.17784	0.63206	3	11	corticosteroid receptor signaling pathway		GO:0034915	0.0257863	4.08319	1.15954	4	20	2-methylhexanoyl-CoA C-acetyltransferase activity
GO:0043153	0.0220193	6.17784	0.63206	3	11	entrainment of circadian clock by photoperiod		GO:0034919	0.0257863	4.08319	1.15954	4	20	butyryl-CoA 2-C-propionyltransferase activity
GO:0060742	0.0220193	6.17784	0.63206	3	11	epithelial cell differentiation involved in prostate gland development		GO:0034945	0.0257863	4.08319	1.15954	4	20	2,6-dimethyl-5-methylene-3-oxo-heptanoyl-CoA C-acetyltransferase activity
GO:0001961	0.0250456	4.1222	1.1492	4	20	positive regulation of cytokine-mediated signaling pathway		GO:0043741	0.0257863	4.08319	1.15954	4	20	L-2-aminoadipate N-acetyltransferase activity
GO:0030433	0.0265931	3.30034	1.7238	5	30	ER-associated ubiquitin-dependent protein catabolic process		GO:0043764	0.0257863	4.08319	1.15954	4	20	UDP-3-O-[3-hydroxymyristoyl] glucosamine N-acyltransferase activity
GO:0060537	0.0269093	1.67154	12.5837	20	219	muscle tissue development		GO:0043806	0.0257863	4.08319	1.15954	4	20	keto acid formate lyase activity
GO:0007519	0.0280904	2.04708	5.746	11	100	skeletal muscle tissue development		GO:0046941	0.0257863	4.08319	1.15954	4	20	azetidine-2-carboxylic acid acetyltransferase activity
GO:0007007	0.0281303	5.49084	0.68952	3	12	inner mitochondrial membrane organization		GO:0052858	0.0257863	4.08319	1.15954	4	20	peptidyl-lysine N-acetyltransferase activity, acting on acetyl phosphate as donor
GO:0009649	0.0281303	5.49084	0.68952	3	12	entrainment of circadian clock		GO:0016409	0.0264245	2.88673	2.31907	6	40	palmitoyltransferase activity
GO:0010507	0.0281303	5.49084	0.68952	3	12	negative regulation of autophagy		GO:0016417	0.0264245	2.88673	2.31907	6	40	S-acyltransferase activity
GO:0051602	0.0281303	5.49084	0.68952	3	12	response to electrical stimulus		GO:0016414	0.0304349	3.8426	1.21751	4	21	O-octanoyltransferase activity
GO:0060760	0.0295725	3.87932	1.20666	4	21	positive regulation of response to cytokine stimulus		GO:0016415	0.0304349	3.8426	1.21751	4	21	octanoyltransferase activity
GO:0007062	0.0345519	3.66342	1.26412	4	22	sister chromatid cohesion		GO:0016751	0.0304349	3.8426	1.21751	4	21	S-succinyltransferase activity
GO:0060135	0.0345519	3.66342	1.26412	4	22	maternal process involved in female pregnancy		GO:0019107	0.0304349	3.8426	1.21751	4	21	myristoyltransferase activity
GO:0002068	0.0350438	4.94124	0.74698	3	13	glandular epithelial cell development		GO:0030523	0.0304349	3.8426	1.21751	4	21	dihydrolipoamide S-acyltransferase activity
GO:0060538	0.036096	1.95821	5.97584	11	104	skeletal muscle organ development		GO:0043849	0.0304349	3.8426	1.21751	4	21	Ras palmitoyltransferase activity
GO:0001708	0.0385027	2.94581	1.89618	5	33	cell fate specification		GO:0016411	0.0312916	3.14302	1.79728	5	31	acylglycerol O-acyltransferase activity
GO:0007585	0.0385027	2.94581	1.89618	5	33	respiratory gaseous exchange		GO:0004772	0.0355455	3.62874	1.27549	4	22	sterol O-acyltransferase activity
GO:0070585	0.0385027	2.94581	1.89618	5	33	protein localization to mitochondrion		GO:0016416	0.0355455	3.62874	1.27549	4	22	O-palmitoyltransferase activity
GO:0048662	0.0399878	3.47024	1.32158	4	23	negative regulation of smooth muscle cell proliferation		GO:0016418	0.0355455	3.62874	1.27549	4	22	S-acetyltransferase activity
GO:0001893	0.0427467	4.49157	0.80444	3	14	maternal placenta development		GO:0016419	0.0355455	3.62874	1.27549	4	22	S-malonyltransferase activity
GO:0002089	0.0427467	4.49157	0.80444	3	14	lens morphogenesis in camera-type eye		GO:0016420	0.0355455	3.62874	1.27549	4	22	malonyltransferase activity
GO:0043094	0.0427467	4.49157	0.80444	3	14	cellular metabolic compound salvage		GO:0016454	0.0355455	3.62874	1.27549	4	22	C-palmitoyltransferase activity
GO:0050691	0.0427467	4.49157	0.80444	3	14	regulation of defense response to virus by host		GO:0016749	0.0355455	3.62874	1.27549	4	22	N-succinyltransferase activity
GO:0061311	0.0427467	4.49157	0.80444	3	14	cell surface receptor signaling pathway involved in heart development		GO:0016748	0.0411214	3.43739	1.33347	4	23	succinyltransferase activity
GO:0046626	0.0430902	2.84394	1.95364	5	34	regulation of insulin receptor signaling pathway		GO:0001784	0.0437222	4.44907	0.811675	3	14	phosphotyrosine binding
GO:0006626	0.0458816	3.29639	1.37904	4	24	protein targeting to mitochondrion		GO:0008374	0.0440575	2.5153	2.60895	6	45	O-acyltransferase activity
GO:0010718	0.0458816	3.29639	1.37904	4	24	positive regulation of epithelial to mesenchymal transition		GO:0004407	0.0471637	3.26517	1.39144	4	24	histone deacetylase activity
GO:2000179	0.0458816	3.29639	1.37904	4	24	positive regulation of neural precursor cell proliferation		GO:0016406	0.0471637	3.26517	1.39144	4	24	carnitine O-acyltransferase activity
GO:0045995	0.0473367	2.26661	3.33268	7	58	regulation of embryonic development		GO:0010340	0.0492629	2.24508	3.36265	7	58	carboxyl-O-methyltransferase activity
GO:0031929	0.0479922	2.74885	2.0111	5	35	TOR signaling		GO:0051998	0.0492629	2.24508	3.36265	7	58	protein carboxyl O-methyltransferase activity

## Sheet: Cluster 8
GO_BP_ID	Pvalue	OddsRatio	ExpCount	Count	Size	Term		GO_MF_ID	Pvalue	OddsRatio	ExpCount	Count	Size	Term		GO_CC_ID	Pvalue	OddsRatio	ExpCount	Count	Size	Term
GO:0071103	5.88929e-12	7.12776	4.40271	24	104	DNA conformation change		GO:0051536	0.00106148	4.3878	2.1096	8	50	iron-sulfur cluster binding		GO:0044815	1.14224e-09	19.4399	1.02429	11	24	DNA packaging complex
GO:0006323	9.00675e-12	9.07543	3.04803	20	72	DNA packaging		GO:0051540	0.00106148	4.3878	2.1096	8	50	metal cluster binding		GO:0000228	1.40671e-08	3.47507	11.0111	33	258	nuclear chromosome
GO:0006335	5.38293e-10	28.9252	0.762008	10	18	DNA replication-dependent nucleosome assembly		GO:0004602	0.00164858	10.1758	0.548496	4	13	glutathione peroxidase activity		GO:0000786	1.28747e-06	14.0401	0.896255	8	21	nucleosome
GO:0034723	5.38293e-10	28.9252	0.762008	10	18	DNA replication-dependent nucleosome organization		GO:0008430	0.00164858	10.1758	0.548496	4	13	selenium binding		GO:1990104	1.28747e-06	14.0401	0.896255	8	21	DNA bending complex
GO:0000278	1.01997e-09	2.96741	19.1772	49	453	mitotic cell cycle		GO:0035173	0.00164858	10.1758	0.548496	4	13	histone kinase activity		GO:0044427	1.53681e-06	2.4901	17.9678	40	421	chromosomal part
GO:1903047	9.93106e-09	2.91507	17.3568	44	410	mitotic cell cycle process		GO:0043295	0.00164858	10.1758	0.548496	4	13	glutathione binding		GO:0032993	3.424e-06	3.56022	6.74325	21	158	protein-DNA complex
GO:0000280	1.33743e-08	3.2748	12.7001	36	300	nuclear division		GO:1900750	0.00164858	10.1758	0.548496	4	13	oligopeptide binding		GO:0000793	1.97709e-05	4.66428	3.28627	13	77	condensed chromosome
GO:0007067	2.31598e-08	3.55531	10.1178	31	239	mitotic nuclear division		GO:0042393	0.00271623	3.11755	3.54413	10	84	histone binding		GO:0005876	7.03905e-05	7.01084	1.45108	8	34	spindle microtubule
GO:0065004	2.3231e-08	7.60661	2.58236	15	61	protein-DNA complex assembly		GO:0004601	0.00285393	6.03321	1.01261	5	24	peroxidase activity		GO:0005819	0.000115947	3.25797	5.50556	16	129	spindle
GO:0030219	8.16402e-08	11.0763	1.43935	11	34	megakaryocyte differentiation		GO:0016209	0.00330225	4.02249	1.98302	7	47	antioxidant activity		GO:0000785	0.000141603	2.49547	10.5417	24	247	chromatin
GO:0048285	8.42307e-08	3.01588	13.6315	36	322	organelle fission		GO:0016684	0.00344579	5.73095	1.0548	5	25	oxidoreductase activity, acting on peroxide as acceptor		GO:0044454	0.000243657	2.50606	9.60273	22	225	nuclear chromosome part
GO:0031497	9.93038e-08	8.1643	2.11669	13	50	chromatin assembly		GO:0003678	0.00544362	4.17227	1.64549	6	39	DNA helicase activity		GO:0005680	0.000408932	10.3013	0.682861	5	16	anaphase-promoting complex
GO:0051276	1.38426e-07	2.54135	20.9552	47	495	chromosome organization		GO:0008094	0.00722615	3.4209	2.27837	7	54	DNA-dependent ATPase activity		GO:0000775	0.000462079	3.27136	4.43859	13	104	chromosome, centromeric region
GO:0006334	1.74781e-07	8.69749	1.86269	12	44	nucleosome assembly		GO:0042623	0.00899107	2.17159	6.8773	14	163	ATPase activity, coupled		GO:0043073	0.00123239	11.3089	0.512146	4	12	germ cell nucleus
GO:0002262	2.00326e-07	4.78868	4.74138	19	112	myeloid cell homeostasis		GO:0016887	0.0144591	1.89103	9.4932	17	225	ATPase activity		GO:0005581	0.00148869	4.13521	2.2193	8	52	collagen trimer
GO:0006333	2.68507e-07	6.6468	2.66703	14	63	chromatin assembly or disassembly		GO:0008198	0.0155515	6.85166	0.548496	3	13	ferrous iron binding		GO:0000922	0.00242201	3.78907	2.39001	8	56	spindle pole
GO:0045652	2.91144e-07	18.4208	0.762008	8	18	regulation of megakaryocyte differentiation		GO:0072341	0.0167395	3.69316	1.51891	5	36	modified amino acid binding		GO:0000777	0.00306902	8.22218	0.640182	4	15	condensed chromosome kinetochore
GO:0000819	2.98521e-07	8.18419	1.94735	12	46	sister chromatid segregation		GO:0004364	0.0169813	4.57387	1.01261	4	24	glutathione transferase activity		GO:0045120	0.00306902	8.22218	0.640182	4	15	pronucleus
GO:0007059	3.07793e-07	4.63759	4.86838	19	115	chromosome segregation		GO:0043548	0.0169813	4.57387	1.01261	4	24	phosphatidylinositol 3-kinase binding		GO:0000776	0.00338451	3.25033	3.07287	9	72	kinetochore
GO:0071824	3.6207e-07	5.92263	3.1327	15	74	protein-DNA complex subunit organization		GO:0019955	0.018	3.12562	2.1096	6	50	cytokine binding		GO:0000794	0.00352154	3.97258	2.0059	7	47	condensed nuclear chromosome
GO:0051301	6.58857e-07	2.52378	18.7115	42	442	cell division		GO:0003697	0.0196983	3.05585	2.15179	6	51	single-stranded DNA binding		GO:0000152	0.00603126	4.92072	1.19501	5	28	nuclear ubiquitin ligase complex
GO:0048872	7.54146e-07	3.557	7.74708	24	183	homeostasis of number of cells		GO:0008565	0.0215026	2.9891	2.19398	6	52	protein transporter activity		GO:0000790	0.00761095	2.21949	6.74325	14	158	nuclear chromatin
GO:0000070	1.16204e-06	7.95372	1.82035	11	43	mitotic sister chromatid segregation		GO:0000217	0.0232445	5.70853	0.63288	3	15	DNA secondary structure binding		GO:0000779	0.0092008	5.64989	0.853576	4	20	condensed chromosome, centromeric region
GO:0030218	1.44944e-06	5.21114	3.47137	15	82	erythrocyte differentiation		GO:0051537	0.0232445	5.70853	0.63288	3	15	2 iron, 2 sulfur cluster binding		GO:0051233	0.00985966	8.46233	0.469467	3	11	spindle midzone
GO:1901532	2.70492e-06	12.2742	0.973676	8	23	regulation of hematopoietic progenitor cell differentiation		GO:0046982	0.0237545	1.7169	11.6028	19	275	protein heterodimerization activity		GO:0005874	0.0118247	1.89724	10.0295	18	235	microtubule
GO:0010564	2.74626e-06	2.83127	11.8958	30	281	regulation of cell cycle process		GO:0043531	0.0254067	3.97604	1.13918	4	27	ADP binding		GO:0005881	0.013856	3.90027	1.45108	5	34	cytoplasmic microtubule
GO:0034728	3.55231e-06	6.17661	2.41302	12	57	nucleosome organization		GO:0004298	0.0277329	5.26887	0.675072	3	16	threonine-type endopeptidase activity		GO:0072686	0.0152055	4.75635	0.981612	4	23	mitotic spindle
GO:0007346	3.85352e-06	3.03445	9.6521	26	228	regulation of mitotic cell cycle		GO:0070003	0.0277329	5.26887	0.675072	3	16	threonine-type peptidase activity		GO:0055037	0.0159657	2.88475	2.64609	7	62	recycling endosome
GO:1901533	4.13446e-06	22.9271	0.508005	6	12	negative regulation of hematopoietic progenitor cell differentiation		GO:0017134	0.0326473	4.89201	0.717264	3	17	fibroblast growth factor binding		GO:0035861	0.0197794	6.15255	0.597503	3	14	site of double-strand break
GO:0034101	4.88024e-06	4.65144	3.81004	15	90	erythrocyte homeostasis		GO:0051539	0.0359575	3.51617	1.26576	4	30	4 iron, 4 sulfur cluster binding		GO:0030496	0.0202828	2.73471	2.77412	7	65	midbody
GO:0030261	4.92274e-06	14.6169	0.762008	7	18	chromosome condensation		GO:0004003	0.0399576	3.38559	1.30795	4	31	ATP-dependent DNA helicase activity		GO:0005839	0.023957	5.63927	0.640182	3	15	proteasome core complex
GO:0030099	8.47109e-06	2.88828	10.0754	26	238	myeloid cell differentiation		GO:0008017	0.0425523	2.04501	4.64112	9	110	microtubule binding		GO:0000178	0.0285727	5.20495	0.682861	3	16	exosome (RNase complex)
GO:1901990	1.33623e-05	3.46666	6.22306	19	147	regulation of mitotic cell cycle phase transition		GO:0008060	0.0437341	4.27962	0.801648	3	19	ARF GTPase activator activity		GO:0016363	0.0313223	2.71503	2.39001	6	56	nuclear matrix
GO:0006260	1.55266e-05	3.08663	8.00108	22	189	DNA replication		GO:0004896	0.0468752	2.72279	1.98302	5	47	cytokine receptor activity		GO:0030136	0.0363952	2.61008	2.47537	6	58	clathrin-coated vesicle
GO:1901987	1.78936e-05	3.38622	6.35006	19	150	regulation of cell cycle phase transition		GO:0019199	0.0468752	2.72279	1.98302	5	47	transmembrane receptor protein kinase activity		GO:0005657	0.0416493	2.82454	1.92055	5	45	replication fork
GO:0006336	2.00858e-05	15.28	0.635006	6	15	DNA replication-independent nucleosome assembly		GO:0003727	0.0486862	3.15145	1.39234	4	33	single-stranded RNA binding		GO:0009897	0.0444329	1.76878	7.68218	13	180	external side of plasma membrane
GO:0034724	2.00858e-05	15.28	0.635006	6	15	DNA replication-independent nucleosome organization		GO:0003777	0.0486862	3.15145	1.39234	4	33	microtubule motor activity		GO:0034358	0.0457934	3.22458	1.36572	4	32	plasma lipoprotein particle
GO:0002244	2.33338e-05	4.00489	4.31804	15	102	hematopoietic progenitor cell differentiation		GO:0004714	0.0486862	3.15145	1.39234	4	33	transmembrane receptor protein tyrosine kinase activity
GO:0006261	3.75557e-05	4.70418	3.0057	12	71	DNA-dependent DNA replication
GO:0030097	3.91329e-05	2.13412	20.5742	40	486	hemopoiesis
GO:0044772	0.000110785	2.73867	8.46675	21	200	mitotic cell cycle phase transition
GO:0044770	0.00014681	2.67769	8.63609	21	204	cell cycle phase transition
GO:0051726	0.000147535	2.05038	19.6429	37	464	regulation of cell cycle
GO:0045637	0.000173104	3.28057	5.12238	15	121	regulation of myeloid cell differentiation
GO:0000075	0.000189888	3.24957	5.16472	15	122	cell cycle checkpoint
GO:0006270	0.000193628	12.7034	0.592673	5	14	DNA replication initiation
GO:0031570	0.000201746	4.15999	3.04803	11	72	DNA integrity checkpoint
GO:0045931	0.000311107	6.42217	1.35468	7	32	positive regulation of mitotic cell cycle
GO:0031572	0.000390282	7.63294	1.01601	6	24	G2 DNA damage checkpoint
GO:0045638	0.00039169	4.59953	2.28602	9	54	negative regulation of myeloid cell differentiation
GO:0061515	0.000447247	5.10323	1.86269	8	44	myeloid cell development
GO:0006778	0.000462142	5.94523	1.43935	7	34	porphyrin-containing compound metabolic process
GO:0090068	0.000514718	3.22943	4.48738	13	106	positive regulation of cell cycle process
GO:0045646	0.000770606	6.5405	1.14301	6	27	regulation of erythrocyte differentiation
GO:0033013	0.000792617	5.34906	1.56635	7	37	tetrapyrrole metabolic process
GO:0032508	0.000946209	6.24257	1.18535	6	28	DNA duplex unwinding
GO:0050777	0.00108517	4.3715	2.11669	8	50	negative regulation of immune response
GO:0032392	0.00115104	5.97054	1.22768	6	29	DNA geometric change
GO:0051302	0.00118157	2.78831	5.50339	14	130	regulation of cell division
GO:0044818	0.00119539	11.4075	0.508005	4	12	mitotic G2/M transition checkpoint
GO:0044774	0.00128657	4.86128	1.69335	7	40	mitotic DNA integrity checkpoint
GO:0006325	0.00140206	1.94321	16.0022	29	378	chromatin organization
GO:0045787	0.00140343	3.20618	3.81004	11	90	positive regulation of cell cycle
GO:0044257	0.00141696	2.02222	13.8008	26	326	cellular protein catabolic process
GO:0030163	0.00143259	1.89541	17.5262	31	414	protein catabolic process
GO:0055076	0.00143829	3.43284	3.2597	10	77	transition metal ion homeostasis
GO:0010389	0.0015396	7.14055	0.889009	5	21	regulation of G2/M transition of mitotic cell cycle
GO:0007126	0.00158901	3.382	3.30203	10	78	meiotic nuclear division
GO:0055072	0.00160378	4.0788	2.24369	8	53	iron ion homeostasis
GO:0000086	0.00173102	4.58255	1.77802	7	42	G2/M transition of mitotic cell cycle
GO:0051783	0.00175229	3.33264	3.34437	10	79	regulation of nuclear division
GO:0051603	0.00178114	2.01583	13.2928	25	314	proteolysis involved in cellular protein catabolic process
GO:0006511	0.00186967	2.11336	11.1761	22	264	ubiquitin-dependent protein catabolic process
GO:0050000	0.00192404	6.71983	0.931343	5	22	chromosome localization
GO:0050869	0.00192404	6.71983	0.931343	5	22	negative regulation of B cell activation
GO:0051303	0.00192404	6.71983	0.931343	5	22	establishment of chromosome localization
GO:1902749	0.00192404	6.71983	0.931343	5	22	regulation of cell cycle G2/M phase transition
GO:0044839	0.00199376	4.4548	1.82035	7	43	cell cycle G2/M phase transition
GO:0002683	0.00207145	2.5115	6.47707	15	153	negative regulation of immune system process
GO:0000077	0.00215289	3.50305	2.8787	9	68	DNA damage checkpoint
GO:0007080	0.00225967	9.12412	0.592673	4	14	mitotic metaphase plate congression
GO:0048821	0.00237421	6.34585	0.973676	5	23	erythrocyte development
GO:0007093	0.00254644	3.14873	3.5137	10	83	mitotic cell cycle checkpoint
GO:0019941	0.00271279	2.04401	11.5148	22	272	modification-dependent protein catabolic process
GO:0051321	0.0027843	3.10586	3.55604	10	84	meiotic cell cycle
GO:0043632	0.00283786	2.03565	11.5571	22	273	modification-dependent macromolecule catabolic process
GO:0006779	0.00289629	6.01124	1.01601	5	24	porphyrin-containing compound biosynthetic process
GO:0033014	0.00289629	6.01124	1.01601	5	24	tetrapyrrole biosynthetic process
GO:0090201	0.00297941	8.2938	0.635006	4	15	negative regulation of release of cytochrome c from mitochondria
GO:0097285	0.00301745	1.95836	13.0811	24	309	cell-type specific apoptotic process
GO:0006956	0.00317405	4.73233	1.48168	6	35	complement activation
GO:0051250	0.00352244	3.22771	3.09036	9	73	negative regulation of lymphocyte activation
GO:0033043	0.003768	1.73375	20.2355	33	478	regulation of organelle organization
GO:0045648	0.00384129	7.60187	0.67734	4	16	positive regulation of erythrocyte differentiation
GO:0050866	0.00425326	2.90778	3.7677	10	89	negative regulation of cell activation
GO:0002861	0.0048575	7.01639	0.719674	4	17	regulation of inflammatory response to antigenic stimulus
GO:0010639	0.00506593	2.33844	6.43473	14	152	negative regulation of organelle organization
GO:0034599	0.00511213	2.53316	5.12238	12	121	cellular response to oxidative stress
GO:0051052	0.00524973	2.18573	7.83175	16	185	regulation of DNA metabolic process
GO:0043066	0.00527315	1.75477	17.5262	29	414	negative regulation of apoptotic process
GO:0031577	0.00582795	4.96377	1.18535	5	28	spindle checkpoint
GO:0007088	0.00587742	3.21613	2.75169	8	65	regulation of mitosis
GO:0051310	0.00603964	6.51455	0.762008	4	18	metaphase plate congression
GO:0060216	0.00603964	6.51455	0.762008	4	18	definitive hemopoiesis
GO:0010498	0.00627479	2.20319	7.28141	15	172	proteasomal protein catabolic process
GO:0097006	0.00628312	4.03433	1.69335	6	40	regulation of plasma lipoprotein particle levels
GO:0006974	0.00706917	1.71303	17.9072	29	423	cellular response to DNA damage stimulus
GO:0097193	0.00710102	2.10947	8.08575	16	191	intrinsic apoptotic signaling pathway
GO:0002695	0.00762104	2.82714	3.47137	9	82	negative regulation of leukocyte activation
GO:0043069	0.00777057	1.69954	18.0342	29	426	negative regulation of programmed cell death
GO:0072376	0.00799924	3.80941	1.77802	6	42	protein activation cascade
GO:0002761	0.00841216	3.00399	2.92103	8	69	regulation of myeloid leukocyte differentiation
GO:0016572	0.00894456	5.69906	0.846675	4	20	histone phosphorylation
GO:0061640	0.00894456	5.69906	0.846675	4	20	cytoskeleton-dependent cytokinesis
GO:0008631	0.00908211	4.38967	1.31235	5	31	intrinsic apoptotic signaling pathway in response to oxidative stress
GO:0009123	0.00954166	1.8722	11.3031	20	267	nucleoside monophosphate metabolic process
GO:0044265	0.0096412	1.65369	19.1349	30	452	cellular macromolecule catabolic process
GO:0001921	0.00964148	8.53563	0.465671	3	11	positive regulation of receptor recycling
GO:0007143	0.00964148	8.53563	0.465671	3	11	female meiotic division
GO:0030889	0.00964148	8.53563	0.465671	3	11	negative regulation of B cell proliferation
GO:0042176	0.00973706	2.14868	6.94274	14	164	regulation of protein catabolic process
GO:0045639	0.00985894	3.20283	2.41302	7	57	positive regulation of myeloid cell differentiation
GO:0045454	0.0100289	3.60817	1.86269	6	44	cell redox homeostasis
GO:0070301	0.0100289	3.60817	1.86269	6	44	cellular response to hydrogen peroxide
GO:0006979	0.0102442	1.97081	9.14409	17	216	response to oxidative stress
GO:0071219	0.010319	2.67917	3.6407	9	86	cellular response to molecule of bacterial origin
GO:0070670	0.0106869	5.36327	0.889009	4	21	response to interleukin-4
GO:0071353	0.0106869	5.36327	0.889009	4	21	cellular response to interleukin-4
GO:0006200	0.0108616	2.05658	7.74708	15	183	ATP catabolic process
GO:0046620	0.0111701	3.51529	1.90502	6	45	regulation of organ growth
GO:1903046	0.0111701	3.51529	1.90502	6	45	meiotic cell cycle process
GO:0032102	0.0117157	2.46648	4.36038	10	103	negative regulation of response to external stimulus
GO:0090199	0.0118403	4.07529	1.39701	5	33	regulation of release of cytochrome c from mitochondria
GO:0043161	0.0123022	2.15041	6.43473	13	152	proteasome-mediated ubiquitin-dependent protein catabolic process
GO:0034508	0.0124568	7.58645	0.508005	3	12	centromere complex assembly
GO:0042744	0.0124568	7.58645	0.508005	3	12	hydrogen peroxide catabolic process
GO:0045822	0.0124568	7.58645	0.508005	3	12	negative regulation of heart contraction
GO:0009128	0.0130672	2.00791	7.91641	15	187	purine nucleoside monophosphate catabolic process
GO:0009158	0.0130672	2.00791	7.91641	15	187	ribonucleoside monophosphate catabolic process
GO:0009169	0.0130672	2.00791	7.91641	15	187	purine ribonucleoside monophosphate catabolic process
GO:1901991	0.0133021	2.41405	4.44504	10	105	negative regulation of mitotic cell cycle phase transition
GO:1902106	0.0137223	3.34313	1.98969	6	47	negative regulation of leukocyte differentiation
GO:0034622	0.0137393	1.66488	16.4255	26	388	cellular macromolecular complex assembly
GO:0002237	0.0140154	2.18752	5.84206	12	138	response to molecule of bacterial origin
GO:0009125	0.0142935	1.98442	8.00108	15	189	nucleoside monophosphate catabolic process
GO:0046651	0.0143117	2.10432	6.56173	13	155	lymphocyte proliferation
GO:0051098	0.0143117	2.10432	6.56173	13	155	regulation of binding
GO:0010823	0.0147942	4.79773	0.973676	4	23	negative regulation of mitochondrion organization
GO:0034502	0.0147942	4.79773	0.973676	4	23	protein localization to chromosome
GO:0042743	0.0147942	4.79773	0.973676	4	23	hydrogen peroxide metabolic process
GO:0051438	0.0147942	4.79773	0.973676	4	23	regulation of ubiquitin-protein transferase activity
GO:0071827	0.0147942	4.79773	0.973676	4	23	plasma lipoprotein particle organization
GO:0032943	0.0150346	2.08939	6.60407	13	156	mononuclear cell proliferation
GO:1901988	0.0150446	2.36379	4.52971	10	107	negative regulation of cell cycle phase transition
GO:0032496	0.0150492	2.25378	5.20705	11	123	response to lipopolysaccharide
GO:0051443	0.0156931	6.8271	0.550339	3	13	positive regulation of ubiquitin-protein transferase activity
GO:0006281	0.0161615	1.79665	11.1338	19	263	DNA repair
GO:0042542	0.0166347	2.8579	2.66703	7	63	response to hydrogen peroxide
GO:0044773	0.0169637	3.67977	1.52402	5	36	mitotic DNA damage checkpoint
GO:0071222	0.0170005	2.61533	3.30203	8	78	cellular response to lipopolysaccharide
GO:0030851	0.0171738	4.55738	1.01601	4	24	granulocyte differentiation
GO:0051093	0.0178257	1.60826	17.6108	27	416	negative regulation of developmental process
GO:0051402	0.0182083	2.03169	6.7734	13	160	neuron apoptotic process
GO:0090288	0.0182733	3.11422	2.11669	6	50	negative regulation of cellular response to growth factor stimulus
GO:0036473	0.0189528	3.56441	1.56635	5	37	cell death in response to oxidative stress
GO:0042177	0.0189528	3.56441	1.56635	5	37	negative regulation of protein catabolic process
GO:0048738	0.0190323	2.26923	4.69905	10	111	cardiac muscle tissue development
GO:0034367	0.0193567	6.20582	0.592673	3	14	macromolecular complex remodeling
GO:0034368	0.0193567	6.20582	0.592673	3	14	protein-lipid complex remodeling
GO:0034369	0.0193567	6.20582	0.592673	3	14	plasma lipoprotein particle remodeling
GO:0035855	0.0193567	6.20582	0.592673	3	14	megakaryocyte development
GO:0045910	0.0193567	6.20582	0.592673	3	14	negative regulation of DNA recombination
GO:0046640	0.0193567	6.20582	0.592673	3	14	regulation of alpha-beta T cell proliferation
GO:0001776	0.0194866	2.75878	2.75169	7	65	leukocyte homeostasis
GO:0000910	0.0195478	2.54216	3.3867	8	80	cytokinesis
GO:0002437	0.019779	4.33991	1.05834	4	25	inflammatory response to antigenic stimulus
GO:0007091	0.019779	4.33991	1.05834	4	25	metaphase/anaphase transition of mitotic cell cycle
GO:0044784	0.019779	4.33991	1.05834	4	25	metaphase/anaphase transition of cell cycle
GO:0071825	0.019779	4.33991	1.05834	4	25	protein-lipid complex subunit organization
GO:0017015	0.0199951	3.04471	2.15902	6	51	regulation of transforming growth factor beta receptor signaling pathway
GO:0070661	0.0209027	1.99043	6.9004	13	163	leukocyte proliferation
GO:0032945	0.0210893	3.45604	1.60868	5	38	negative regulation of mononuclear cell proliferation
GO:0050672	0.0210893	3.45604	1.60868	5	38	negative regulation of lymphocyte proliferation
GO:0046034	0.021095	1.80392	9.9061	17	234	ATP metabolic process
GO:0009126	0.0224865	1.75701	10.7528	18	254	purine nucleoside monophosphate metabolic process
GO:0009167	0.0224865	1.75701	10.7528	18	254	purine ribonucleoside monophosphate metabolic process
GO:0001881	0.022615	4.14222	1.10068	4	26	receptor recycling
GO:0007019	0.022615	4.14222	1.10068	4	26	microtubule depolymerization
GO:0032012	0.022615	4.14222	1.10068	4	26	regulation of ARF protein signal transduction
GO:1901992	0.022615	4.14222	1.10068	4	26	positive regulation of mitotic cell cycle phase transition
GO:0002823	0.0234511	5.68808	0.635006	3	15	negative regulation of adaptive immune response based on somatic recombination of immune receptors built from immunoglobulin superfamily domains
GO:0006925	0.0234511	5.68808	0.635006	3	15	inflammatory cell apoptotic process
GO:0045649	0.0234511	5.68808	0.635006	3	15	regulation of macrophage differentiation
GO:0045843	0.0234511	5.68808	0.635006	3	15	negative regulation of striated muscle tissue development
GO:0060039	0.0234511	5.68808	0.635006	3	15	pericardium development
GO:0001701	0.0241054	1.74188	10.8374	18	256	in utero embryonic development
GO:1902105	0.0241825	2.00958	6.30773	12	149	regulation of leukocyte differentiation
GO:1901701	0.0243316	1.57435	17.2722	26	408	cellular response to oxygen-containing compound
GO:0009161	0.0249474	1.73441	10.8798	18	257	ribonucleoside monophosphate metabolic process
GO:0060548	0.0251713	1.53004	19.8122	29	468	negative regulation of cell death
GO:0030071	0.025686	3.96171	1.14301	4	27	regulation of mitotic metaphase/anaphase transition
GO:0042168	0.025686	3.96171	1.14301	4	27	heme metabolic process
GO:0051340	0.025686	3.96171	1.14301	4	27	regulation of ligase activity
GO:1902099	0.025686	3.96171	1.14301	4	27	regulation of metaphase/anaphase transition of cell cycle
GO:0042440	0.0258189	3.25788	1.69335	5	40	pigment metabolic process
GO:0070664	0.0258189	3.25788	1.69335	5	40	negative regulation of leukocyte proliferation
GO:0050670	0.0263958	2.14065	4.95305	10	117	regulation of lymphocyte proliferation
GO:0071216	0.027036	2.23887	4.27571	9	101	cellular response to biotic stimulus
GO:0032944	0.0277971	2.12061	4.99538	10	118	regulation of mononuclear cell proliferation
GO:0000281	0.0279764	5.25	0.67734	3	16	mitotic cytokinesis
GO:0002820	0.0279764	5.25	0.67734	3	16	negative regulation of adaptive immune response
GO:0046633	0.0279764	5.25	0.67734	3	16	alpha-beta T cell proliferation
GO:1901862	0.0279764	5.25	0.67734	3	16	negative regulation of muscle tissue development
GO:0035265	0.0280739	2.53852	2.96336	7	70	organ growth
GO:1903362	0.0288042	2.34515	3.6407	8	86	regulation of cellular protein catabolic process
GO:1901989	0.0289957	3.79625	1.18535	4	28	positive regulation of cell cycle phase transition
GO:0051053	0.0302595	2.73882	2.37069	6	56	negative regulation of DNA metabolic process
GO:0051248	0.0308657	1.56515	16.0022	24	378	negative regulation of protein metabolic process
GO:0031330	0.0311776	3.08114	1.77802	5	42	negative regulation of cellular catabolic process
GO:0070663	0.0323179	2.06266	5.12238	10	121	regulation of leukocyte proliferation
GO:0030512	0.0325467	3.64403	1.22768	4	29	negative regulation of transforming growth factor beta receptor signaling pathway
GO:0008584	0.0326596	2.68484	2.41302	6	57	male gonad development
GO:0046546	0.0326596	2.68484	2.41302	6	57	development of primary male sexual characteristics
GO:0009617	0.0327522	1.73458	9.6521	16	228	response to bacterium
GO:0030511	0.0329305	4.8745	0.719674	3	17	positive regulation of transforming growth factor beta receptor signaling pathway
GO:0048635	0.0329305	4.8745	0.719674	3	17	negative regulation of muscle organ development
GO:0051351	0.0329305	4.8745	0.719674	3	17	positive regulation of ligase activity
GO:0010948	0.0336596	1.96879	5.88439	11	139	negative regulation of cell cycle process
GO:0006959	0.0342987	2.42238	3.09036	7	73	humoral immune response
GO:0071887	0.0342987	2.42238	3.09036	7	73	leukocyte apoptotic process
GO:0048145	0.03518	2.63294	2.45536	6	58	regulation of fibroblast proliferation
GO:0032269	0.035488	1.59151	13.7585	21	325	negative regulation of cellular protein metabolic process
GO:0051249	0.0356392	1.74852	8.97476	15	212	regulation of lymphocyte activation
GO:0006954	0.0357012	1.61026	12.9541	20	306	inflammatory response
GO:0009410	0.0363408	3.50351	1.27001	4	30	response to xenobiotic stimulus
GO:0030433	0.0363408	3.50351	1.27001	4	30	ER-associated ubiquitin-dependent protein catabolic process
GO:0001836	0.0371852	2.92254	1.86269	5	44	release of cytochrome c from mitochondria
GO:0048144	0.0378224	2.583	2.49769	6	59	fibroblast proliferation
GO:0002707	0.0383086	4.54907	0.762008	3	18	negative regulation of lymphocyte mediated immunity
GO:0035162	0.0383086	4.54907	0.762008	3	18	embryonic hemopoiesis
GO:0042036	0.0383086	4.54907	0.762008	3	18	negative regulation of cytokine biosynthetic process
GO:0050922	0.0383086	4.54907	0.762008	3	18	negative regulation of chemotaxis
GO:0043112	0.0385353	2.20274	3.85237	8	91	receptor metabolic process
GO:0032844	0.0395738	1.72175	9.10176	15	215	regulation of homeostatic process
GO:0046148	0.0403791	3.37341	1.31235	4	31	pigment biosynthetic process
GO:2000106	0.0405882	2.5349	2.54003	6	60	regulation of leukocyte apoptotic process
GO:0006518	0.0413785	2.31635	3.21737	7	76	peptide metabolic process
GO:0042098	0.0433247	2.03747	4.65671	9	110	T cell proliferation
GO:0051261	0.0434788	2.48856	2.58236	6	61	protein depolymerization
GO:0043523	0.0436684	1.87946	6.1384	11	145	regulation of neuron apoptotic process
GO:0010955	0.0438562	2.7794	1.94735	5	46	negative regulation of protein processing
GO:1903318	0.0438562	2.7794	1.94735	5	46	negative regulation of protein maturation
GO:0001919	0.0441043	4.26431	0.804341	3	19	regulation of receptor recycling
GO:0002704	0.0441043	4.26431	0.804341	3	19	negative regulation of leukocyte mediated immunity
GO:0006783	0.0441043	4.26431	0.804341	3	19	heme biosynthetic process
GO:0032312	0.0441043	4.26431	0.804341	3	19	regulation of ARF GTPase activity
GO:0032715	0.0441043	4.26431	0.804341	3	19	negative regulation of interleukin-6 production
GO:0051293	0.0441043	4.26431	0.804341	3	19	establishment of spindle localization
GO:0045861	0.044662	3.25259	1.35468	4	32	negative regulation of proteolysis
GO:0001944	0.0452825	1.49913	16.6372	24	393	vasculature development
GO:0000209	0.045321	2.12524	3.97937	8	94	protein polyubiquitination
GO:0051188	0.045321	2.12524	3.97937	8	94	cofactor biosynthetic process
GO:0001568	0.047348	1.50508	15.8752	23	375	blood vessel development
GO:0072593	0.0476813	1.99749	4.74138	9	112	reactive oxygen species metabolic process
GO:0000226	0.0483607	1.67056	9.35576	15	221	microtubule cytoskeleton organization
GO:0046427	0.0491891	3.14011	1.39701	4	33	positive regulation of JAK-STAT cascade
GO:0050766	0.0491891	3.14011	1.39701	4	33	positive regulation of phagocytosis
GO:0048469	0.0493457	2.21914	3.34437	7	79	cell maturation
GO:0051100	0.0496384	2.40074	2.66703	6	63	negative regulation of binding

## Sheet: Cluster 9
GO_BP_ID	Pvalue	OddsRatio	ExpCount	Count	Size	Term		GO_MF_ID	Pvalue	OddsRatio	ExpCount	Count	Size	Term		GO_CC_ID	Pvalue	OddsRatio	ExpCount	Count	Size	Term
GO:0032787	2.5866e-28	4.98247	25.5441	91	336	monocarboxylic acid metabolic process		GO:0048037	1.31116e-24	6.09525	15.5782	65	203	cofactor binding		GO:0044429	2.331e-10	2.42687	37.4615	78	495	mitochondrial part
GO:0051186	5.18396e-23	5.89211	15.1288	62	199	cofactor metabolic process		GO:0050662	6.00294e-18	6.06637	10.8971	46	142	coenzyme binding		GO:0031966	3.14053e-10	2.66602	28.2286	64	373	mitochondrial membrane
GO:0044283	4.33747e-22	4.58728	22.047	75	290	small molecule biosynthetic process		GO:0016614	1.70718e-15	6.73136	7.9042	36	103	oxidoreductase activity, acting on CH-OH group of donors		GO:0005740	6.4906e-10	2.56764	30.0449	66	397	mitochondrial envelope
GO:0016053	1.33389e-20	5.52208	14.7486	58	194	organic acid biosynthetic process		GO:0016616	5.18062e-15	7.23137	6.90658	33	90	oxidoreductase activity, acting on the CH-OH group of donors, NAD or NADP as acceptor		GO:0005777	5.20912e-09	4.51836	7.71935	27	102	peroxisome
GO:0046394	1.33389e-20	5.52208	14.7486	58	194	carboxylic acid biosynthetic process		GO:0016829	6.43776e-12	4.73299	10.0529	36	131	lyase activity		GO:0042579	5.20912e-09	4.51836	7.71935	27	102	microbody
GO:0006732	1.72456e-19	6.11813	11.7837	50	155	coenzyme metabolic process		GO:0004497	2.37727e-11	5.88666	6.67636	28	87	monooxygenase activity		GO:0005743	6.36435e-09	2.75374	21.7201	51	287	mitochondrial inner membrane
GO:0006631	5.01722e-17	4.42799	17.2574	58	227	fatty acid metabolic process		GO:0020037	2.4257e-10	5.64405	6.3694	26	83	heme binding		GO:0019866	5.6829e-08	2.54337	23.158	51	306	organelle inner membrane
GO:0006520	4.27237e-16	4.11338	18.5498	59	244	cellular amino acid metabolic process		GO:0046906	5.80745e-10	5.36011	6.59962	26	86	tetrapyrrole binding		GO:0044438	1.29101e-05	4.81807	3.78399	14	50	microbody part
GO:0044282	1.05643e-15	5.21717	11.7837	45	155	small molecule catabolic process		GO:0051287	2.06487e-08	7.84148	3.14633	16	41	NAD binding		GO:0044439	1.29101e-05	4.81807	3.78399	14	50	peroxisomal part
GO:0006575	3.48418e-15	5.88916	9.35095	39	123	cellular modified amino acid metabolic process		GO:0016229	2.79674e-08	9.51164	2.45567	14	32	steroid dehydrogenase activity		GO:0005865	2.96326e-05	12.3148	1.05952	7	14	striated muscle thin filament
GO:1901605	1.14655e-14	5.45779	10.1112	40	133	alpha-amino acid metabolic process		GO:0033764	3.67444e-08	10.5882	2.14871	13	28	steroid dehydrogenase activity, acting on the CH-OH group of donors, NAD or NADP as acceptor		GO:0036379	5.19397e-05	10.7744	1.1352	7	15	myofilament
GO:0016054	1.51783e-14	5.73036	9.27492	38	122	organic acid catabolic process		GO:0016836	6.70426e-08	6.99906	3.37655	16	44	hydro-lyase activity		GO:0030016	0.000200833	2.84059	7.71935	19	102	myofibril
GO:0046395	1.51783e-14	5.73036	9.27492	38	122	carboxylic acid catabolic process		GO:0004448	7.92277e-08	17.3994	1.30458	10	17	isocitrate dehydrogenase activity		GO:0043292	0.000249574	2.69856	8.47614	20	112	contractile fiber
GO:1901566	4.55186e-12	2.97743	26.3043	65	346	organonitrogen compound biosynthetic process		GO:0016597	1.49067e-07	4.69403	5.83222	21	76	amino acid binding		GO:0005741	0.000269265	2.86136	7.26527	18	96	mitochondrial outer membrane
GO:0072330	6.28553e-12	4.7312	10.0352	36	132	monocarboxylic acid biosynthetic process		GO:0005506	1.61476e-07	3.8187	8.44138	26	110	iron ion binding		GO:0031968	0.00033634	2.70885	8.02207	19	106	organelle outer membrane
GO:0051188	2.69543e-11	5.59459	7.14625	29	94	cofactor biosynthetic process		GO:0016835	3.95178e-07	5.48085	4.22069	17	55	carbon-oxygen lyase activity		GO:0005782	0.000509149	8.19759	1.1352	6	15	peroxisomal matrix
GO:0072329	7.29358e-11	7.61532	4.40939	22	58	monocarboxylic acid catabolic process		GO:0004364	4.99766e-07	10.3126	1.84176	11	24	glutathione transferase activity		GO:0031907	0.000509149	8.19759	1.1352	6	15	microbody lumen
GO:0016052	1.46401e-10	5.80419	6.23397	26	82	carbohydrate catabolic process		GO:0016627	9.18596e-07	5.07817	4.45091	17	58	oxidoreductase activity, acting on the CH-CH group of donors		GO:0019867	0.000545363	2.58868	8.32478	19	110	outer membrane
GO:0008610	1.46839e-10	2.77708	26.4563	62	348	lipid biosynthetic process		GO:0031406	1.14085e-06	3.19881	10.4366	28	136	carboxylic acid binding		GO:0044449	0.000784495	2.66442	7.26527	17	96	contractile fiber part
GO:0006790	1.76136e-10	3.81629	12.772	39	168	sulfur compound metabolic process		GO:0043177	1.33156e-06	3.16912	10.5134	28	137	organic acid binding		GO:0030017	0.000824367	2.74993	6.65983	16	88	sarcomere
GO:0016126	2.02554e-10	12.3892	2.43277	16	32	sterol biosynthetic process		GO:0016705	1.38081e-06	3.33701	9.36226	26	122	oxidoreductase activity, acting on paired donors, with incorporation or reduction of molecular oxygen		GO:0016459	0.00113731	4.10694	2.72447	9	36	myosin complex
GO:0044724	2.55422e-10	5.89087	5.92987	25	78	single-organism carbohydrate catabolic process		GO:0016712	1.84665e-06	10.1442	1.68828	10	22	oxidoreductase activity, acting on paired donors, with incorporation or reduction of molecular oxygen, reduced flavin or flavoprotein as one donor, and incorporation of one atom of oxygen		GO:0005778	0.001718	3.8229	2.87583	9	38	peroxisomal membrane
GO:0008202	2.93312e-10	3.66031	13.5323	40	178	steroid metabolic process		GO:0030170	2.85625e-06	5.6996	3.37655	14	44	pyridoxal phosphate binding		GO:0031903	0.001718	3.8229	2.87583	9	38	microbody membrane
GO:0006695	4.05989e-10	13.2595	2.2047	15	29	cholesterol biosynthetic process		GO:0004032	4.03299e-06	10.9437	1.45806	9	19	alditol:NADP+ 1-oxidoreductase activity		GO:0005811	0.00194111	3.42365	3.48127	10	46	lipid particle
GO:0009108	5.53637e-10	6.23236	5.24565	23	69	coenzyme biosynthetic process		GO:0016645	6.83518e-06	9.94776	1.5348	9	20	oxidoreductase activity, acting on the CH-NH group of donors		GO:0005746	0.00230201	3.33077	3.55695	10	47	mitochondrial respiratory chain
GO:0016125	8.43249e-10	5.47514	6.23397	25	82	sterol metabolic process		GO:0070330	6.83518e-06	9.94776	1.5348	9	20	aromatase activity		GO:0005759	0.00246161	2.13275	10.8222	21	143	mitochondrial matrix
GO:0008203	1.4921e-09	5.54252	5.92987	24	78	cholesterol metabolic process		GO:0050660	8.36553e-06	4.69911	4.14395	15	54	flavin adenine dinucleotide binding		GO:0005747	0.0026274	3.9384	2.49744	8	33	mitochondrial respiratory chain complex I
GO:0044242	4.52866e-09	4.55861	7.67842	27	101	cellular lipid catabolic process		GO:0016830	8.55897e-06	6.09461	2.76263	12	36	carbon-carbon lyase activity		GO:0030964	0.0026274	3.9384	2.49744	8	33	NADH dehydrogenase complex
GO:0051262	6.23077e-09	5.58717	5.3977	22	71	protein tetramerization		GO:0033765	8.56785e-06	12.1464	1.22784	8	16	steroid dehydrogenase activity, acting on the CH-CH group of donors		GO:0045271	0.0026274	3.9384	2.49744	8	33	respiratory chain complex I
GO:0051289	7.21193e-09	7.20123	3.72517	18	49	protein homotetramerization		GO:0000252	8.58311e-06	16.9883	0.920878	7	12	C-3 sterol dehydrogenase (C-4 sterol decarboxylase) activity		GO:0044455	0.00359343	2.25998	8.32478	17	110	mitochondrial membrane part
GO:0006091	2.35174e-08	3.27642	13.2282	36	174	generation of precursor metabolites and energy		GO:0004495	8.58311e-06	16.9883	0.920878	7	12	mevaldate reductase activity		GO:0070469	0.00499277	2.9327	3.93535	10	52	respiratory chain
GO:0008652	2.5988e-08	5.64444	4.86553	20	64	cellular amino acid biosynthetic process		GO:0008875	8.58311e-06	16.9883	0.920878	7	12	gluconate dehydrogenase activity		GO:0031672	0.00703982	5.11529	1.28656	5	17	A band
GO:0006633	3.75852e-08	4.32753	7.37432	25	97	fatty acid biosynthetic process		GO:0018451	8.58311e-06	16.9883	0.920878	7	12	epoxide dehydrogenase activity		GO:1990204	0.00897514	2.50918	4.91919	11	65	oxidoreductase complex
GO:0009062	5.09267e-08	6.57922	3.72517	17	49	fatty acid catabolic process		GO:0018452	8.58311e-06	16.9883	0.920878	7	12	5-exo-hydroxycamphor dehydrogenase activity		GO:0043025	0.0154079	1.5954	19.9038	30	263	neuronal cell body
GO:0006694	5.82987e-08	4.20967	7.52637	25	99	steroid biosynthetic process		GO:0018453	8.58311e-06	16.9883	0.920878	7	12	2-hydroxytetrahydrofuran dehydrogenase activity		GO:0045177	0.019102	1.60635	17.7848	27	235	apical part of cell
GO:0043648	6.15952e-08	5.61132	4.63746	19	61	dicarboxylic acid metabolic process		GO:0019152	8.58311e-06	16.9883	0.920878	7	12	acetoin dehydrogenase activity		GO:0044297	0.0233172	1.50302	23.0824	33	305	cell body
GO:0006637	7.17639e-08	6.37917	3.8012	17	50	acyl-CoA metabolic process		GO:0032442	8.58311e-06	16.9883	0.920878	7	12	phenylcoumaran benzylic ether reductase activity		GO:0034358	0.0306402	2.83257	2.42176	6	32	plasma lipoprotein particle
GO:0035383	7.17639e-08	6.37917	3.8012	17	50	thioester metabolic process		GO:0032866	8.58311e-06	16.9883	0.920878	7	12	D-xylose:NADP reductase activity		GO:0034361	0.0350311	3.7722	1.28656	4	17	very-low-density lipoprotein particle
GO:0043603	7.39501e-08	4.00205	8.13456	26	107	cellular amide metabolic process		GO:0032867	8.58311e-06	16.9883	0.920878	7	12	L-arabinose:NADP reductase activity		GO:0034385	0.0350311	3.7722	1.28656	4	17	triglyceride-rich lipoprotein particle
GO:0006081	9.11095e-08	9.43573	2.28072	13	30	cellular aldehyde metabolic process		GO:0033709	8.58311e-06	16.9883	0.920878	7	12	D-arabinitol dehydrogenase, D-ribulose forming (NADP+) activity		GO:0045259	0.0350311	3.7722	1.28656	4	17	proton-transporting ATP synthase complex
GO:0005996	1.01866e-07	3.17953	12.772	34	168	monosaccharide metabolic process		GO:0034831	8.58311e-06	16.9883	0.920878	7	12	(R)-(-)-1,2,3,4-tetrahydronaphthol dehydrogenase activity		GO:0031674	0.0388244	2.12685	4.61647	9	61	I band
GO:0016042	2.76421e-07	3.1513	12.0878	32	159	lipid catabolic process		GO:0034840	8.58311e-06	16.9883	0.920878	7	12	3-hydroxymenthone dehydrogenase activity		GO:0032994	0.0400392	2.62969	2.57312	6	34	protein-lipid complex
GO:1901607	2.8863e-07	6.61985	3.26903	15	43	alpha-amino acid biosynthetic process		GO:0035380	8.58311e-06	16.9883	0.920878	7	12	very long-chain-3-hydroxyacyl-CoA dehydrogenase activity		GO:0044432	0.0479451	1.43873	21.039	29	278	endoplasmic reticulum part
GO:0006090	3.42462e-07	5.18494	4.63746	18	61	pyruvate metabolic process		GO:0043713	8.58311e-06	16.9883	0.920878	7	12	(R)-2-hydroxyisocaproate dehydrogenase activity		GO:0097060	0.0496848	1.75738	7.87071	13	104	synaptic membrane
GO:0051260	4.32643e-07	2.95554	13.5323	34	178	protein homooligomerization		GO:0044103	8.58311e-06	16.9883	0.920878	7	12	L-arabinose 1-dehydrogenase (NADP+) activity
GO:0042180	4.60117e-07	3.46913	9.42697	27	124	cellular ketone metabolic process		GO:0044105	8.58311e-06	16.9883	0.920878	7	12	L-xylulose reductase (NAD+) activity
GO:0005975	5.23739e-07	2.14493	32.6143	62	429	carbohydrate metabolic process		GO:0048258	8.58311e-06	16.9883	0.920878	7	12	3-ketoglucose-reductase activity
GO:1901615	6.57683e-07	2.49377	20.2224	44	266	organic hydroxy compound metabolic process		GO:0051990	8.58311e-06	16.9883	0.920878	7	12	(R)-2-hydroxyglutarate dehydrogenase activity
GO:0006066	7.56116e-07	2.72782	15.737	37	207	alcohol metabolic process		GO:0052677	8.58311e-06	16.9883	0.920878	7	12	D-arabinitol dehydrogenase, D-xylulose forming (NADP+) activity
GO:0019362	7.85279e-07	5.9773	3.4971	15	46	pyridine nucleotide metabolic process		GO:0008106	1.11506e-05	9.1178	1.61154	9	21	alcohol dehydrogenase (NADP+) activity
GO:0009063	1.0537e-06	5.00739	4.48541	17	59	cellular amino acid catabolic process		GO:0035410	1.73651e-05	14.1554	0.997617	7	13	dihydrotestosterone 17-beta-dehydrogenase activity
GO:0051259	1.12459e-06	2.3829	21.9709	46	289	protein oligomerization		GO:0004033	1.75917e-05	8.41553	1.68828	9	22	aldo-keto reductase (NADP) activity
GO:0015980	1.15931e-06	3.3713	9.27492	26	122	energy derivation by oxidation of organic compounds		GO:0016765	2.1016e-05	4.95411	3.45329	13	45	transferase activity, transferring alkyl or aryl (other than methyl) groups
GO:0006733	1.44663e-06	5.20428	4.10529	16	54	oxidoreduction coenzyme metabolic process		GO:0016655	4.01944e-05	7.29188	1.84176	9	24	oxidoreductase activity, acting on NAD(P)H, quinone or similar compound as acceptor
GO:1901606	1.45269e-06	5.61385	3.64915	15	48	alpha-amino acid catabolic process		GO:0052689	4.3628e-05	3.14026	7.5205	20	98	carboxylic ester hydrolase activity
GO:0006639	1.58155e-06	4.54713	5.09361	18	67	acylglycerol metabolic process		GO:0016903	6.70135e-05	5.79105	2.37893	10	31	oxidoreductase activity, acting on the aldehyde or oxo group of donors
GO:0006084	1.69538e-06	10.2476	1.67253	10	22	acetyl-CoA metabolic process		GO:0015238	9.43014e-05	9.43386	1.22784	7	16	drug transmembrane transporter activity
GO:0009064	1.87395e-06	5.95699	3.26903	14	43	glutamine family amino acid metabolic process		GO:0016810	0.000144276	3.31048	5.75548	16	75	hydrolase activity, acting on carbon-nitrogen (but not peptide) bonds
GO:0006638	2.00051e-06	4.45571	5.16963	18	68	neutral lipid metabolic process		GO:0016811	0.000148153	4.61494	3.06959	11	40	hydrolase activity, acting on carbon-nitrogen (but not peptide) bonds, in linear amides
GO:0072350	2.14023e-06	16.3638	1.06434	8	14	tricarboxylic acid metabolic process		GO:0016651	0.000249313	3.94772	3.76025	12	49	oxidoreductase activity, acting on NAD(P)H
GO:0001676	2.32454e-06	6.41083	2.88891	13	38	long-chain fatty acid metabolic process		GO:0042803	0.000260046	1.72368	36.5281	58	476	protein homodimerization activity
GO:0046496	2.55831e-06	5.75781	3.34505	14	44	nicotinamide nucleotide metabolic process		GO:0050661	0.000289264	5.20512	2.30219	9	30	NADP binding
GO:0072524	2.59003e-06	5.29193	3.8012	15	50	pyridine-containing compound metabolic process		GO:0090484	0.000338591	7.07311	1.45806	7	19	drug transporter activity
GO:0006518	2.66582e-06	4.12804	5.77782	19	76	peptide metabolic process		GO:0016620	0.000386306	5.71042	1.91849	8	25	oxidoreductase activity, acting on the aldehyde or oxo group of donors, NAD or NADP as acceptor
GO:0006749	3.24653e-06	6.1636	2.96493	13	39	glutathione metabolic process		GO:0019842	0.000450547	3.65046	3.99047	12	52	vitamin binding
GO:0006096	3.45683e-06	5.57148	3.42108	14	45	glycolytic process		GO:0016746	0.000531317	2.25208	12.3551	25	161	transferase activity, transferring acyl groups
GO:0009070	3.5966e-06	21.454	0.836264	7	11	serine family amino acid biosynthetic process		GO:0008514	0.000629144	2.72918	7.1368	17	93	organic anion transmembrane transporter activity
GO:0009069	4.46832e-06	8.78179	1.82458	10	24	serine family amino acid metabolic process		GO:0008395	0.00082127	7.26728	1.22784	6	16	steroid hydroxylase activity
GO:0006720	6.10608e-06	5.72212	3.11698	13	41	isoprenoid metabolic process		GO:0016709	0.00116458	4.62073	2.22545	8	29	oxidoreductase activity, acting on paired donors, with incorporation or reduction of molecular oxygen, NAD(P)H as one donor, and incorporation of one atom of oxygen
GO:0042558	6.3295e-06	10.0492	1.52048	9	20	pteridine-containing compound metabolic process		GO:0019213	0.00116458	4.62073	2.22545	8	29	deacetylase activity
GO:0009410	6.51294e-06	7.1234	2.28072	11	30	response to xenobiotic stimulus		GO:0072341	0.00125461	4.04581	2.76263	9	36	modified amino acid binding
GO:0044723	6.65135e-06	2.06295	29.1932	54	384	single-organism carbohydrate metabolic process		GO:0016769	0.00125602	5.30255	1.76502	7	23	transferase activity, transferring nitrogenous groups
GO:0006805	6.94268e-06	8.19546	1.9006	10	25	xenobiotic metabolic process		GO:1901682	0.00131869	8.64304	0.920878	5	12	sulfur compound transmembrane transporter activity
GO:0071466	6.94268e-06	8.19546	1.9006	10	25	cellular response to xenobiotic stimulus		GO:0016628	0.0021516	4.71236	1.91849	7	25	oxidoreductase activity, acting on the CH-CH group of donors, NAD or NADP as acceptor
GO:0003012	7.11714e-06	2.85655	11.4036	28	150	muscle system process		GO:0033558	0.0021516	4.71236	1.91849	7	25	protein deacetylase activity
GO:0090407	7.12335e-06	2.26619	21.3627	43	281	organophosphate biosynthetic process		GO:0046943	0.0022901	2.77375	5.37179	13	70	carboxylic acid transmembrane transporter activity
GO:0017144	7.9919e-06	12.2702	1.21638	8	16	drug metabolic process		GO:0005310	0.00292882	6.72092	1.07436	5	14	dicarboxylic acid transmembrane transporter activity
GO:0006641	8.39611e-06	4.39144	4.63746	16	61	triglyceride metabolic process		GO:0005342	0.00296871	2.67915	5.52527	13	72	organic acid transmembrane transporter activity
GO:0055088	8.90547e-06	4.11977	5.16963	17	68	lipid homeostasis		GO:0008483	0.00399502	4.84224	1.61154	6	21	transaminase activity
GO:0000096	1.03326e-05	9.21078	1.5965	9	21	sulfur amino acid metabolic process		GO:1901681	0.00457057	2.04917	10.6668	20	139	sulfur compound binding
GO:0006936	1.45009e-05	3.10087	8.74276	23	115	muscle contraction		GO:0016747	0.00582209	1.99813	10.8971	20	142	transferase activity, transferring acyl groups other than amino-acyl groups
GO:0010565	2.19346e-05	3.45619	6.61409	19	87	regulation of cellular ketone metabolic process		GO:0016208	0.0073353	6.90544	0.844138	4	11	AMP binding
GO:0019217	2.46968e-05	4.85255	3.4971	13	46	regulation of fatty acid metabolic process		GO:0016863	0.0073353	6.90544	0.844138	4	11	intramolecular oxidoreductase activity, transposing C=C bonds
GO:0042398	2.57258e-05	5.88204	2.58481	11	34	cellular modified amino acid biosynthetic process		GO:0008509	0.00734196	1.94954	11.1273	20	145	anion transmembrane transporter activity
GO:0044275	2.57258e-05	5.88204	2.58481	11	34	cellular carbohydrate catabolic process		GO:0004407	0.00813325	4.0339	1.84176	6	24	histone deacetylase activity
GO:0006760	3.05144e-05	12.2555	1.06434	7	14	folic acid-containing compound metabolic process		GO:0000062	0.00969333	4.65094	1.38132	5	18	fatty-acyl-CoA binding
GO:0042632	3.44308e-05	5.09259	3.11698	12	41	cholesterol homeostasis		GO:0017046	0.00969333	4.65094	1.38132	5	18	peptide hormone binding
GO:0006855	3.81899e-05	8.92096	1.44446	8	19	drug transmembrane transport		GO:0016831	0.0100222	3.82118	1.91849	6	25	carboxy-lyase activity
GO:0055092	4.49092e-05	4.92231	3.19301	12	42	sterol homeostasis		GO:0022804	0.0105998	1.78589	13.8132	23	180	active transmembrane transporter activity
GO:0046686	5.34688e-05	10.7225	1.14036	7	15	response to cadmium ion		GO:0000287	0.0107611	1.98835	9.28552	17	121	magnesium ion binding
GO:0006635	6.2247e-05	5.20168	2.81289	11	37	fatty acid beta-oxidation		GO:0016877	0.0122031	3.62973	1.99523	6	26	ligase activity, forming carbon-sulfur bonds
GO:0019318	6.39896e-05	2.58109	11.4796	26	151	hexose metabolic process		GO:0022857	0.0127788	1.45266	35.5305	49	463	transmembrane transporter activity
GO:0045333	7.72734e-05	3.52469	5.47373	16	72	cellular respiration		GO:0015932	0.0154385	4.02995	1.5348	5	20	nucleobase-containing compound transmembrane transporter activity
GO:0006739	7.76444e-05	6.49827	1.97662	9	26	NADP metabolic process		GO:0016878	0.0154385	4.02995	1.5348	5	20	acid-thiol ligase activity
GO:0015893	7.76444e-05	6.49827	1.97662	9	26	drug transport		GO:0033218	0.0169275	1.87867	9.74595	17	127	amide binding
GO:0006006	8.5332e-05	2.71316	9.73107	23	128	glucose metabolic process		GO:0017136	0.0184958	4.83225	1.07436	4	14	NAD-dependent histone deacetylase activity
GO:0008299	8.88398e-05	9.53006	1.21638	7	16	isoprenoid biosynthetic process		GO:0034979	0.0184958	4.83225	1.07436	4	14	NAD-dependent protein deacetylase activity
GO:0045834	8.94667e-05	3.17585	6.69011	18	88	positive regulation of lipid metabolic process		GO:0042277	0.0223328	1.85092	9.28552	16	121	peptide binding
GO:0006730	8.9644e-05	7.5469	1.5965	8	21	one-carbon metabolic process		GO:0016702	0.0237238	4.39248	1.1511	4	15	oxidoreductase activity, acting on single donors with incorporation of molecular oxygen, incorporation of two atoms of oxygen
GO:0009066	8.9644e-05	7.5469	1.5965	8	21	aspartate family amino acid metabolic process		GO:0051183	0.0237238	4.39248	1.1511	4	15	vitamin transporter activity
GO:1901617	0.00011881	2.79304	8.66673	21	114	organic hydroxy compound biosynthetic process		GO:0051537	0.0237238	4.39248	1.1511	4	15	2 iron, 2 sulfur cluster binding
GO:0046165	0.000121362	3.08697	6.84216	18	90	alcohol biosynthetic process		GO:0016408	0.0242514	3.02347	2.30219	6	30	C-acyltransferase activity
GO:0072348	0.000141163	8.57614	1.29241	7	17	sulfur compound transport		GO:0005319	0.0251687	2.48326	3.60677	8	47	lipid transporter activity
GO:0009165	0.000171328	2.4054	12.1638	26	160	nucleotide biosynthetic process		GO:0015291	0.0293514	1.86663	8.05768	14	105	secondary active transmembrane transporter activity
GO:0042493	0.000174894	2.56484	10.1872	23	134	response to drug		GO:0008137	0.0297591	4.02601	1.22784	4	16	NADH dehydrogenase (ubiquinone) activity
GO:0009163	0.000179307	3.23405	5.85385	16	77	nucleoside biosynthetic process		GO:0016701	0.0297591	4.02601	1.22784	4	16	oxidoreductase activity, acting on single donors with incorporation of molecular oxygen
GO:0042455	0.000179307	3.23405	5.85385	16	77	ribonucleoside biosynthetic process		GO:0050136	0.0297591	4.02601	1.22784	4	16	NADH dehydrogenase (quinone) activity
GO:1901659	0.000179307	3.23405	5.85385	16	77	glycosyl compound biosynthetic process		GO:1901677	0.0297591	4.02601	1.22784	4	16	phosphate transmembrane transporter activity
GO:0019395	0.000185843	3.80905	4.18132	13	55	fatty acid oxidation		GO:1901505	0.0328494	3.18017	1.84176	5	24	carbohydrate derivative transporter activity
GO:0072522	0.000186389	2.61694	9.57902	22	126	purine-containing compound biosynthetic process		GO:0005496	0.0351599	2.30514	3.83699	8	50	steroid binding
GO:1901293	0.00018996	2.38732	12.2399	26	161	nucleoside phosphate biosynthetic process		GO:0003954	0.0366192	3.71591	1.30458	4	17	NADH dehydrogenase activity
GO:0042451	0.00019799	3.3604	5.32168	15	70	purine nucleoside biosynthetic process		GO:0005097	0.0372548	2.68666	2.53241	6	33	Rab GTPase activator activity
GO:0046129	0.00019799	3.3604	5.32168	15	70	purine ribonucleoside biosynthetic process		GO:0022891	0.0396885	1.37125	31.9238	42	416	substrate-specific transmembrane transporter activity
GO:0006721	0.000202248	5.52176	2.2047	9	29	terpenoid metabolic process		GO:0016790	0.0431353	2.19988	3.99047	8	52	thiolester hydrolase activity
GO:0034440	0.000225473	3.72007	4.25734	13	56	lipid oxidation		GO:0008307	0.0466465	4.52532	0.844138	3	11	structural constituent of muscle
GO:0046364	0.000225473	3.72007	4.25734	13	56	monosaccharide biosynthetic process		GO:0032129	0.0466465	4.52532	0.844138	3	11	histone deacetylase activity (H3-K9 specific)
GO:0045923	0.000263899	6.1299	1.82458	8	24	positive regulation of fatty acid metabolic process		GO:0034739	0.0466465	4.52532	0.844138	3	11	histone deacetylase activity (H4-K16 specific)
GO:0046889	0.000280253	3.88272	3.8012	12	50	positive regulation of lipid biosynthetic process		GO:0046969	0.0466465	4.52532	0.844138	3	11	NAD-dependent histone deacetylase activity (H3-K9 specific)
GO:0019216	0.000282067	2.27686	13.2282	27	174	regulation of lipid metabolic process		GO:0003707	0.0480025	2.50083	2.68589	6	35	steroid hormone receptor activity
GO:0044262	0.00035663	2.16697	14.8247	29	195	cellular carbohydrate metabolic process		GO:0016860	0.0480025	2.50083	2.68589	6	35	intramolecular oxidoreductase activity
GO:0016101	0.000362483	5.7687	1.9006	8	25	diterpenoid metabolic process
GO:0000038	0.000459695	6.59493	1.52048	7	20	very long-chain fatty acid metabolic process
GO:0046461	0.000521673	8.15799	1.14036	6	15	neutral lipid catabolic process
GO:0046464	0.000521673	8.15799	1.14036	6	15	acylglycerol catabolic process
GO:0046942	0.00062239	2.26589	11.7837	24	155	carboxylic acid transport
GO:0015849	0.000751001	2.23134	11.9358	24	157	organic acid transport
GO:0090181	0.000781374	7.34141	1.21638	6	16	regulation of cholesterol metabolic process
GO:0015718	0.000781419	3.0217	5.3977	14	71	monocarboxylic acid transport
GO:0042559	0.000786187	10.1875	0.836264	5	11	pteridine-containing compound biosynthetic process
GO:0042573	0.000786187	10.1875	0.836264	5	11	retinoic acid metabolic process
GO:0045540	0.000786187	10.1875	0.836264	5	11	regulation of cholesterol biosynthetic process
GO:0019674	0.000884202	5.71439	1.67253	7	22	NAD metabolic process
GO:0042304	0.000884202	5.71439	1.67253	7	22	regulation of fatty acid biosynthetic process
GO:0046390	0.000924671	2.39602	9.35095	20	123	ribose phosphate biosynthetic process
GO:0009725	0.00102298	1.76609	25.6961	42	338	response to hormone
GO:0009060	0.0010956	4.66791	2.2047	8	29	aerobic respiration
GO:1901616	0.00117417	4.08715	2.73686	9	36	organic hydroxy compound catabolic process
GO:0006099	0.00118863	5.35667	1.74855	7	23	tricarboxylic acid cycle
GO:0046890	0.00125627	2.62642	6.91818	16	91	regulation of lipid biosynthetic process
GO:0015936	0.00126384	8.73119	0.912288	5	12	coenzyme A metabolic process
GO:0019363	0.00126384	8.73119	0.912288	5	12	pyridine nucleotide biosynthetic process
GO:0006164	0.00153373	2.34216	9.04685	19	119	purine nucleotide biosynthetic process
GO:0001523	0.0015694	5.04103	1.82458	7	24	retinoid metabolic process
GO:0043604	0.00175814	4.2611	2.35674	8	31	amide biosynthetic process
GO:0006706	0.00192615	7.63898	0.988312	5	13	steroid catabolic process
GO:0045723	0.00192615	7.63898	0.988312	5	13	positive regulation of fatty acid biosynthetic process
GO:0005977	0.00200713	3.40714	3.4971	10	46	glycogen metabolic process
GO:0006073	0.00200713	3.40714	3.4971	10	46	cellular glucan metabolic process
GO:0044042	0.00200713	3.40714	3.4971	10	46	glucan metabolic process
GO:0019748	0.00203875	4.76047	1.9006	7	25	secondary metabolic process
GO:0043470	0.00203875	4.76047	1.9006	7	25	regulation of carbohydrate catabolic process
GO:0043471	0.00203875	4.76047	1.9006	7	25	regulation of cellular carbohydrate catabolic process
GO:0010038	0.00207139	2.33383	8.59071	18	113	response to metal ion
GO:0034308	0.00217328	5.64543	1.44446	6	19	primary alcohol metabolic process
GO:0046164	0.00219067	4.08312	2.43277	8	32	alcohol catabolic process
GO:0033500	0.00228034	2.37815	7.98252	17	105	carbohydrate homeostasis
GO:0042593	0.00228034	2.37815	7.98252	17	105	glucose homeostasis
GO:0015711	0.00246368	1.90245	15.965	28	210	organic anion transport
GO:0006941	0.00247513	3.06782	4.18132	11	55	striated muscle contraction
GO:0019369	0.00281046	6.78948	1.06434	5	14	arachidonic acid metabolic process
GO:0033865	0.00281046	6.78948	1.06434	5	14	nucleoside bisphosphate metabolic process
GO:0033875	0.00281046	6.78948	1.06434	5	14	ribonucleoside bisphosphate metabolic process
GO:0034032	0.00281046	6.78948	1.06434	5	14	purine nucleoside bisphosphate metabolic process
GO:0046486	0.00295648	1.95387	13.9124	25	183	glycerolipid metabolic process
GO:0006112	0.0032902	3.14405	3.72517	10	49	energy reserve metabolic process
GO:0006778	0.00330313	3.76823	2.58481	8	34	porphyrin-containing compound metabolic process
GO:0016051	0.0033675	2.21595	8.97083	18	118	carbohydrate biosynthetic process
GO:0019319	0.00383918	3.06512	3.8012	10	50	hexose biosynthetic process
GO:0006103	0.00395485	6.10988	1.14036	5	15	2-oxoglutarate metabolic process
GO:0009065	0.00395485	6.10988	1.14036	5	15	glutamine family amino acid catabolic process
GO:0042537	0.00395485	6.10988	1.14036	5	15	benzene-containing compound metabolic process
GO:0072525	0.00395485	6.10988	1.14036	5	15	pyridine-containing compound biosynthetic process
GO:0010676	0.00400236	3.62828	2.66084	8	35	positive regulation of cellular carbohydrate metabolic process
GO:0009260	0.00404694	2.17204	9.12288	18	120	ribonucleotide biosynthetic process
GO:0030258	0.0041361	2.22492	8.43866	17	111	lipid modification
GO:0032870	0.00422044	1.82077	16.5732	28	218	cellular response to hormone stimulus
GO:0044264	0.0050123	2.75331	4.56144	11	60	cellular polysaccharide metabolic process
GO:0010675	0.00508221	2.23531	7.90649	16	104	regulation of cellular carbohydrate metabolic process
GO:0050879	0.00539734	5.55385	1.21638	5	16	multicellular organismal movement
GO:0050881	0.00539734	5.55385	1.21638	5	16	musculoskeletal movement
GO:0009152	0.00545017	2.15542	8.66673	17	114	purine ribonucleotide biosynthetic process
GO:0090257	0.0056674	2.27541	7.2983	15	96	regulation of muscle system process
GO:0044272	0.00570635	2.69796	4.63746	11	61	sulfur compound biosynthetic process
GO:0033013	0.00573778	3.37733	2.81289	8	37	tetrapyrrole metabolic process
GO:0006094	0.00597602	3.06242	3.42108	9	45	gluconeogenesis
GO:0046503	0.00622491	4.31526	1.74855	6	23	glycerolipid catabolic process
GO:0009743	0.00623779	2.41773	6.00589	13	79	response to carbohydrate
GO:0010876	0.00678838	1.81359	14.8247	25	195	lipid localization
GO:0009156	0.0067955	2.78528	4.10529	10	54	ribonucleoside monophosphate biosynthetic process
GO:0034754	0.0067955	2.78528	4.10529	10	54	cellular hormone metabolic process
GO:0006525	0.00709498	6.97588	0.836264	4	11	arginine metabolic process
GO:0006536	0.00717515	5.09049	1.29241	5	17	glutamate metabolic process
GO:0006869	0.00784094	1.86871	12.696	22	167	lipid transport
GO:0050810	0.00802187	2.90062	3.57313	9	47	regulation of steroid biosynthetic process
GO:0009636	0.00825	2.54442	4.86553	11	64	response to toxic substance
GO:0019218	0.00825	2.54442	4.86553	11	64	regulation of steroid metabolic process
GO:0009896	0.00838085	1.88705	12.0118	21	158	positive regulation of catabolic process
GO:0006109	0.00874557	2.09128	8.36264	16	110	regulation of carbohydrate metabolic process
GO:0050994	0.00896347	3.42498	2.43277	7	32	regulation of lipid catabolic process
GO:1901264	0.00896347	3.42498	2.43277	7	32	carbohydrate derivative transport
GO:0006767	0.00932409	4.69841	1.36843	5	18	water-soluble vitamin metabolic process
GO:0090208	0.00932409	4.69841	1.36843	5	18	positive regulation of triglyceride metabolic process
GO:0042440	0.0093435	3.05973	3.04096	8	40	pigment metabolic process
GO:0009746	0.00945971	2.37363	5.62577	12	74	response to hexose
GO:0034284	0.00945971	2.37363	5.62577	12	74	response to monosaccharide
GO:0001678	0.00998602	2.60666	4.33337	10	57	cellular glucose homeostasis
GO:0009755	0.00998602	2.60666	4.33337	10	57	hormone-mediated signaling pathway
GO:0006085	0.0100106	6.10325	0.912288	4	12	acetyl-CoA biosynthetic process
GO:0010867	0.0100106	6.10325	0.912288	4	12	positive regulation of triglyceride biosynthetic process
GO:0019184	0.0100106	6.10325	0.912288	4	12	nonribosomal peptide biosynthetic process
GO:0019433	0.0100106	6.10325	0.912288	4	12	triglyceride catabolic process
GO:0010906	0.0105075	2.33571	5.7018	12	75	regulation of glucose metabolic process
GO:0045913	0.0108563	2.96669	3.11698	8	41	positive regulation of carbohydrate metabolic process
GO:0005976	0.0115959	2.40734	5.09361	11	67	polysaccharide metabolic process
GO:0006937	0.0115959	2.40734	5.09361	11	67	regulation of muscle contraction
GO:0045940	0.0116825	3.6668	1.97662	6	26	positive regulation of steroid metabolic process
GO:1901661	0.011878	4.36234	1.44446	5	19	quinone metabolic process
GO:0001941	0.0136036	5.42453	0.988312	4	13	postsynaptic membrane organization
GO:0006098	0.0136036	5.42453	0.988312	4	13	pentose-phosphate shunt
GO:0006740	0.0136036	5.42453	0.988312	4	13	NADPH regeneration
GO:0009135	0.0136036	5.42453	0.988312	4	13	purine nucleoside diphosphate metabolic process
GO:0009179	0.0136036	5.42453	0.988312	4	13	purine ribonucleoside diphosphate metabolic process
GO:0042572	0.0136036	5.42453	0.988312	4	13	retinol metabolic process
GO:0009127	0.0136606	2.62325	3.87722	9	51	purine nucleoside monophosphate biosynthetic process
GO:0009168	0.0136606	2.62325	3.87722	9	51	purine ribonucleoside monophosphate biosynthetic process
GO:0033559	0.0136606	2.62325	3.87722	9	51	unsaturated fatty acid metabolic process
GO:0043467	0.0136606	2.62325	3.87722	9	51	regulation of generation of precursor metabolites and energy
GO:0042168	0.0140786	3.49182	2.05265	6	27	heme metabolic process
GO:0046365	0.0148681	4.07109	1.52048	5	20	monosaccharide catabolic process
GO:0071322	0.0154413	2.56197	3.95325	9	52	cellular response to carbohydrate stimulus
GO:0009124	0.0158734	2.40119	4.63746	10	61	nucleoside monophosphate biosynthetic process
GO:0007031	0.016797	3.33274	2.12867	6	28	peroxisome organization
GO:0006820	0.0172495	1.56683	20.9066	31	275	anion transport
GO:0009749	0.0175562	2.24589	5.3977	11	71	response to glucose
GO:0031331	0.0178781	1.9067	9.04685	16	119	positive regulation of cellular catabolic process
GO:0035384	0.0179209	4.88156	1.06434	4	14	thioester biosynthetic process
GO:0043094	0.0179209	4.88156	1.06434	4	14	cellular metabolic compound salvage
GO:0071616	0.0179209	4.88156	1.06434	4	14	acyl-CoA biosynthetic process
GO:0006110	0.0183228	3.81624	1.5965	5	21	regulation of glycolytic process
GO:0098656	0.0186705	1.99654	7.6024	14	100	anion transmembrane transport
GO:0048747	0.0187506	2.64484	3.42108	8	45	muscle fiber development
GO:0034220	0.0190188	1.45452	30.3336	42	399	ion transmembrane transport
GO:0071333	0.0212368	2.57496	3.4971	8	46	cellular response to glucose stimulus
GO:0042982	0.0222674	3.59137	1.67253	5	22	amyloid precursor protein metabolic process
GO:0055090	0.0222674	3.59137	1.67253	5	22	acylglycerol homeostasis
GO:0070328	0.0222674	3.59137	1.67253	5	22	triglyceride homeostasis
GO:0006862	0.0229994	4.43731	1.14036	4	15	nucleotide transport
GO:0010866	0.0229994	4.43731	1.14036	4	15	regulation of triglyceride biosynthetic process
GO:0043043	0.0229994	4.43731	1.14036	4	15	peptide biosynthetic process
GO:0019432	0.0267237	3.39149	1.74855	5	23	triglyceride biosynthetic process
GO:0071326	0.0268919	2.44569	3.64915	8	48	cellular response to monosaccharide stimulus
GO:0071331	0.0268919	2.44569	3.64915	8	48	cellular response to hexose stimulus
GO:0033555	0.0270623	2.93187	2.35674	6	31	multicellular organismal response to stress
GO:0046148	0.0270623	2.93187	2.35674	6	31	pigment biosynthetic process
GO:0006007	0.0288668	4.0671	1.21638	4	16	glucose catabolic process
GO:0042987	0.0288668	4.0671	1.21638	4	16	amyloid precursor protein catabolic process
GO:0050996	0.0288668	4.0671	1.21638	4	16	positive regulation of lipid catabolic process
GO:0060716	0.0288668	4.0671	1.21638	4	16	labyrinthine layer blood vessel development
GO:0006690	0.0300784	2.38579	3.72517	8	49	icosanoid metabolic process
GO:1901568	0.0300784	2.38579	3.72517	8	49	fatty acid derivative metabolic process
GO:0008015	0.0305695	1.56046	16.8773	25	222	blood circulation
GO:0003300	0.031239	2.81881	2.43277	6	32	cardiac muscle hypertrophy
GO:0010633	0.031239	2.81881	2.43277	6	32	negative regulation of epithelial cell migration
GO:0014897	0.031239	2.81881	2.43277	6	32	striated muscle hypertrophy
GO:0055081	0.031239	2.81881	2.43277	6	32	anion homeostasis
GO:1902930	0.031239	2.81881	2.43277	6	32	regulation of alcohol biosynthetic process
GO:0006779	0.0317097	3.21265	1.82458	5	24	porphyrin-containing compound biosynthetic process
GO:0033014	0.0317097	3.21265	1.82458	5	24	tetrapyrrole biosynthetic process
GO:0090207	0.0317097	3.21265	1.82458	5	24	regulation of triglyceride metabolic process
GO:1902475	0.0317097	3.21265	1.82458	5	24	L-alpha-amino acid transmembrane transport
GO:0006766	0.0331525	2.51595	3.11698	7	41	vitamin metabolic process
GO:0006476	0.033515	2.32873	3.8012	8	50	protein deacetylation
GO:0003013	0.0335887	1.54444	17.0294	25	224	circulatory system process
GO:0009161	0.0336923	1.50429	19.5382	28	257	ribonucleoside monophosphate metabolic process
GO:0002385	0.0355412	3.75385	1.29241	4	17	mucosal immune response
GO:0006541	0.0355412	3.75385	1.29241	4	17	glutamine metabolic process
GO:0032469	0.0355412	3.75385	1.29241	4	17	endoplasmic reticulum calcium ion homeostasis
GO:0046320	0.0355412	3.75385	1.29241	4	17	regulation of fatty acid oxidation
GO:0051351	0.0355412	3.75385	1.29241	4	17	positive regulation of ligase activity
GO:0051646	0.0355412	3.75385	1.29241	4	17	mitochondrion localization
GO:0006754	0.0358145	2.71412	2.50879	6	33	ATP biosynthetic process
GO:0014896	0.0358145	2.71412	2.50879	6	33	muscle hypertrophy
GO:0009308	0.0358842	1.97997	6.00589	11	79	amine metabolic process
GO:0043113	0.03724	3.05169	1.9006	5	25	receptor clustering
GO:0046460	0.03724	3.05169	1.9006	5	25	neutral lipid biosynthetic process
GO:0046463	0.03724	3.05169	1.9006	5	25	acylglycerol biosynthetic process
GO:0015908	0.0372744	2.44381	3.19301	7	42	fatty acid transport
GO:0016575	0.0372744	2.44381	3.19301	7	42	histone deacetylation
GO:0002251	0.0430318	3.48534	1.36843	4	18	organ or tissue specific immune response
GO:0009185	0.0430318	3.48534	1.36843	4	18	ribonucleoside diphosphate metabolic process
GO:0050435	0.0430318	3.48534	1.36843	4	18	beta-amyloid metabolic process
GO:0005978	0.0433251	2.90606	1.97662	5	26	glycogen biosynthetic process
GO:0009250	0.0433251	2.90606	1.97662	5	26	glucan biosynthetic process
GO:0006734	0.0455533	4.5715	0.836264	3	11	NADH metabolic process
GO:0006750	0.0455533	4.5715	0.836264	3	11	glutathione biosynthetic process
GO:0006833	0.0455533	4.5715	0.836264	3	11	water transport
GO:0009067	0.0455533	4.5715	0.836264	3	11	aspartate family amino acid biosynthetic process
GO:0009109	0.0455533	4.5715	0.836264	3	11	coenzyme catabolic process
GO:0010039	0.0455533	4.5715	0.836264	3	11	response to iron ion
GO:0010875	0.0455533	4.5715	0.836264	3	11	positive regulation of cholesterol efflux
GO:0034143	0.0455533	4.5715	0.836264	3	11	regulation of toll-like receptor 4 signaling pathway
GO:0046033	0.0455533	4.5715	0.836264	3	11	AMP metabolic process
GO:0055008	0.0462005	2.5264	2.66084	6	35	cardiac muscle tissue morphogenesis
GO:0009126	0.0473546	1.46171	19.3101	27	254	purine nucleoside monophosphate metabolic process
GO:0009167	0.0473546	1.46171	19.3101	27	254	purine ribonucleoside monophosphate metabolic process
GO:0006839	0.0488582	1.86918	6.30999	11	83	mitochondrial transport
GO:0035601	0.0498965	2.12533	4.10529	8	54	protein deacylation
GO:0045471	0.049972	2.77367	2.05265	5	27	response to ethanol
GO:0051340	0.049972	2.77367	2.05265	5	27	regulation of ligase activity
GO:0070059	0.049972	2.77367	2.05265	5	27	intrinsic apoptotic signaling pathway in response to endoplasmic reticulum stress

## Sheet: Cluster-Genes
Cluster_1	Probe_Id	Entrez_Gene_ID	Symbol	Cluster_2	Probe_Id	Entrez_Gene_ID	Symbol	Cluster_3	Probe_Id	Entrez_Gene_ID	Symbol	Cluster_4	Probe_Id	Entrez_Gene_ID	Symbol	Cluster_5	Probe_Id	Entrez_Gene_ID	Symbol	Cluster_6	Probe_Id	Entrez_Gene_ID	Symbol	Cluster_7	Probe_Id	Entrez_Gene_ID	Symbol	Cluster_8	Probe_Id	Entrez_Gene_ID	Symbol	Cluster_9	Probe_Id	Entrez_Gene_ID	Symbol
ILMN_1245731	ILMN_1245731	15242	Hhex	ILMN_3102736	ILMN_3102736	229599	Gm129	ILMN_3160574	ILMN_3160574	320204	4833442J19Rik	ILMN_2702159	ILMN_2702159	51811	Clec4f	ILMN_2744890	ILMN_2744890	23882	Gadd45g	ILMN_2758571	ILMN_2758571	20209	Saa2	ILMN_1254634	ILMN_1254634	235534	Acpl2	ILMN_2855315	ILMN_2855315	50708	Hist1h1c	ILMN_2604383	ILMN_2604383	13122	Cyp7a1
ILMN_2803921	ILMN_2803921	17068	Ly6d	ILMN_1218747	ILMN_1218747	104174	Gldc	ILMN_2598766	ILMN_2598766	19130	Prox1	ILMN_2937375	ILMN_2937375	12279	C9	ILMN_2903945	ILMN_2903945	23882	Gadd45g	ILMN_3052260	ILMN_3052260	13649	Egfr	ILMN_1242999	ILMN_1242999	54140	Avpr1a	ILMN_2819951	ILMN_2819951	239393	Lrp12	ILMN_1229990	ILMN_1229990	71760	Agxt2l1
ILMN_2803920	ILMN_2803920	17068	Ly6d	ILMN_3029489	ILMN_3029489	229599	Gm129	ILMN_2644827	ILMN_2644827	171281	Acot3	ILMN_1241350	ILMN_1241350	278180	Vsig4	ILMN_2742861	ILMN_2742861	238393	Serpina3f	ILMN_2617468	ILMN_2617468	69065	Chac1	ILMN_3160416	ILMN_3160416	72852	Mblac2	ILMN_3150811	ILMN_3150811	14605	Tsc22d3	ILMN_2661820	ILMN_2661820	71760	Agxt2l1
ILMN_2611450	ILMN_2611450	67661	Ift172	ILMN_1256775	ILMN_1256775	21835	Thrsp	ILMN_2977129	ILMN_2977129	54670	Atp8b1	ILMN_2653312	ILMN_2653312	12166	Bmpr1a	ILMN_2763245	ILMN_2763245	14825	Cxcl1	ILMN_2665411	ILMN_2665411	18113	Nnmt	ILMN_2725429	ILMN_2725429	116748	Lsm10	ILMN_2798129	ILMN_2798129	12274	C6	ILMN_1225039	ILMN_1225039		AK080673
ILMN_2935999	ILMN_2935999	63958	Ube4b	ILMN_2462988	ILMN_2462988	76654	Upp2	ILMN_2868838	ILMN_2868838	240675	Vwa2	ILMN_1228320	ILMN_1228320	18636	Cfp	ILMN_2728118	ILMN_2728118	107094	Rrp12	ILMN_2720107	ILMN_2720107	12962	Crybb3	ILMN_2912410	ILMN_2912410	77996	D730039F16Rik	ILMN_2964560	ILMN_2964560	93671	Cd163	ILMN_2996704	ILMN_2996704	624219	Gm6484
ILMN_1228919	ILMN_1228919	70356	St13	ILMN_1230890	ILMN_1230890	14263	Fmo5	ILMN_1222725	ILMN_1222725	240675	Vwa2	ILMN_2940135	ILMN_2940135	171284	Timd2	ILMN_1228245	ILMN_1228245	106042	Prickle1	ILMN_2588882	ILMN_2588882	338365	Slc41a2	ILMN_1218037	ILMN_1218037	20776	Tmie	ILMN_2597868	ILMN_2597868	19141	Lgmn	ILMN_1241151	ILMN_1241151	319476	Lrtm1
ILMN_2909782	ILMN_2909782	66922	Rras2	ILMN_2458184	ILMN_2458184	76654	Upp2	ILMN_2738893	ILMN_2738893	226090	Ermp1	ILMN_2697499	ILMN_2697499	56741	Igdcc4	ILMN_2971767	ILMN_2971767	17874	Myd88	ILMN_2678355	ILMN_2678355	105827	Amigo2	ILMN_2664319	ILMN_2664319	54131	Irf3	ILMN_2942276	ILMN_2942276	269593	Luzp1	ILMN_2600147	ILMN_2600147	20493	Slc10a1
ILMN_1239185	ILMN_1239185	67397	Erp29	ILMN_2873750	ILMN_2873750	104174	Gldc	ILMN_2665063	ILMN_2665063	18174	Slc11a2	ILMN_1259418	ILMN_1259418	71361	Aifm2	ILMN_2612007	ILMN_2612007	18036	Nfkbib	ILMN_2765547	ILMN_2765547	14685	Gnat1	ILMN_2773169	ILMN_2773169	14786	Grb7	ILMN_2623064	ILMN_2623064	69226	Snx24	ILMN_2906226	ILMN_2906226	106648	Cyp4f15
ILMN_1232280	ILMN_1232280	319513	Fam113a	ILMN_2458185	ILMN_2458185	76654	Upp2	ILMN_3153940	ILMN_3153940	217012	Unc45b	ILMN_2589915	ILMN_2589915	330790	Hapln4	ILMN_2934120	ILMN_2934120	15077	Hist2h3c1	ILMN_2693922	ILMN_2693922	13649	Egfr	ILMN_2874836	ILMN_2874836	216871	Gltpd2	ILMN_2884646	ILMN_2884646	381038	Parl	ILMN_1253601	ILMN_1253601	78894	Aacs
ILMN_2705802	ILMN_2705802	53619	Blcap	ILMN_2727481	ILMN_2727481	114301	Palmd	ILMN_2744129	ILMN_2744129	71985	Acad10	ILMN_2874352	ILMN_2874352	13074	Cyp17a1	ILMN_3157823	ILMN_3157823	22187	Ubb	ILMN_2826869	ILMN_2826869	20208	Saa1	ILMN_1255511	ILMN_1255511	68750	Rreb1	ILMN_2712557	ILMN_2712557	109815	H47	ILMN_2672147	ILMN_2672147	319848	Slc17a4
ILMN_1224155	ILMN_1224155	98256	Kmo	ILMN_3079804	ILMN_3079804	13087	Cyp2a5	ILMN_2876010	ILMN_2876010	106840	Unc119b	ILMN_2937379	ILMN_2937379	12279	C9	ILMN_2790241	ILMN_2790241	64209	Herpud1	ILMN_2704097	ILMN_2704097	380780	Serpina11	ILMN_1216279	ILMN_1216279	54139	Irf6	ILMN_2959974	ILMN_2959974	68968	Cdan1	ILMN_2659997	ILMN_2659997	235674	Acaa1b
ILMN_1240074	ILMN_1240074	22670	Trim26	ILMN_2642705	ILMN_2642705	15936	Ier2	ILMN_1224256	ILMN_1224256	226144	Erlin1	ILMN_1236758	ILMN_1236758	67701	Wfdc2	ILMN_2717667	ILMN_2717667	223775	Pim3	ILMN_1232601	ILMN_1232601	13056	Cyb561	ILMN_2705128	ILMN_2705128	17828	Muted	ILMN_2734712	ILMN_2734712	30963	Ptpla	ILMN_2861123	ILMN_2861123	232086	Tmem150a
ILMN_2964785	ILMN_2964785	239102	Zfhx2	ILMN_1377918	ILMN_1377918	22190	Ubc	ILMN_2654571	ILMN_2654571	319530	Zfp750	ILMN_2660793	ILMN_2660793	14071	F9	ILMN_3136540	ILMN_3136540	15077	Hist2h3c1	ILMN_1225985	ILMN_1225985	331535	Serpina7	ILMN_2764301	ILMN_2764301	77697	Mmab	ILMN_1254523	ILMN_1254523	14873	Gsto1	ILMN_2677170	ILMN_2677170	18391	Sigmar1
ILMN_2682503	ILMN_2682503	50798	Gne	ILMN_2670407	ILMN_2670407	66333	Aqp11	ILMN_2876015	ILMN_2876015	106840	Unc119b	ILMN_3003631	ILMN_3003631	50784	Ppap2c	ILMN_2790246	ILMN_2790246	64209	Herpud1	ILMN_3111744	ILMN_3111744	14245	Lpin1	ILMN_3136056	ILMN_3136056	20239	Atxn2	ILMN_1244836	ILMN_1244836	66664	Tmem41a	ILMN_2621074	ILMN_2621074	66071	Ethe1
ILMN_1237034	ILMN_1237034	100317	AU040320	ILMN_1256772	ILMN_1256772	12227	Btg2	ILMN_1216822	ILMN_1216822	72999	Insig2	ILMN_1254016	ILMN_1254016	11539	Adora1	ILMN_2742152	ILMN_2742152	13197	Gadd45a	ILMN_2700627	ILMN_2700627	13113	Cyp3a13	ILMN_2649291	ILMN_2649291	16889	Lipa	ILMN_1222356	ILMN_1222356	216551	1110067D22Rik	ILMN_3159558	ILMN_3159558	381246	Xkr9
ILMN_2736360	ILMN_2736360	67513	2610002J02Rik	ILMN_2517656	ILMN_2517656	76654	Upp2	ILMN_2593368	ILMN_2593368	232087	Mat2a	ILMN_2658815	ILMN_2658815	103743	Tmem98	ILMN_1224883	ILMN_1224883	22782	Slc30a1	ILMN_3128725	ILMN_3128725	13649	Egfr	ILMN_1235437	ILMN_1235437	20239	Atxn2	ILMN_2741096	ILMN_2741096	21859	Timp3	ILMN_3114124	ILMN_3114124	101502	Hsd3b7
ILMN_1250947	ILMN_1250947	105245	Txndc5	ILMN_3159131	ILMN_3159131	13087	Cyp2a5	ILMN_3163476	ILMN_3163476	18408	Slc25a15	ILMN_2964873	ILMN_2964873	56040	Rplp1	ILMN_2628178	ILMN_2628178	216233	Socs2	ILMN_1250665	ILMN_1250665	76954	St5	ILMN_1242352	ILMN_1242352	66659	Acp6	ILMN_2791811	ILMN_2791811	229589	Prune	ILMN_1218228	ILMN_1218228	280408	Rilp
ILMN_1236601	ILMN_1236601	66979	Pole4	ILMN_2930897	ILMN_2930897	16008	Igfbp2	ILMN_2651019	ILMN_2651019	64918	Bhmt2	ILMN_2588053	ILMN_2588053	76846	Rps9	ILMN_2712075	ILMN_2712075	16819	Lcn2	ILMN_3151149	ILMN_3151149	66871	Cpne8	ILMN_2777598	ILMN_2777598	13864	Nr2f6	ILMN_1241270	ILMN_1241270	208518	Cep78	ILMN_1229246	ILMN_1229246	78779	Spata2L
ILMN_1237371	ILMN_1237371	17129	Smad5	ILMN_2982781	ILMN_2982781	16529	Kcnk5	ILMN_1245813	ILMN_1245813	106840	Unc119b	ILMN_2519677	ILMN_2519677	110253	Triobp	ILMN_1228031	ILMN_1228031	18218	Dusp8	ILMN_2591187	ILMN_2591187	56373	Cpb2	ILMN_1253323	ILMN_1253323	28042	Ept1	ILMN_2735996	ILMN_2735996	18453	P4hb	ILMN_2645275	ILMN_2645275	192156	Mvd
ILMN_1256699	ILMN_1256699	78887	Sfi1	ILMN_1256996	ILMN_1256996	17133	Maff	ILMN_2999167	ILMN_2999167	217666	L2hgdh	ILMN_2479370	ILMN_2479370	229302	Tm4sf4	ILMN_2947568	ILMN_2947568	13197	Gadd45a	ILMN_2589291	ILMN_2589291	99929	Tiparp	ILMN_1245352	ILMN_1245352	245038	Dclk3	ILMN_2644587	ILMN_2644587	66912	Bzw2	ILMN_1212875	ILMN_1212875	213649	Arhgef19
ILMN_2528345	ILMN_2528345	239102	Zfhx2	ILMN_2959409	ILMN_2959409	236149	BC014805	ILMN_2707227	ILMN_2707227	71664	Mettl7b	ILMN_3050275	ILMN_3050275	385643	Kng2	ILMN_3076864	ILMN_3076864	17129	Smad5	ILMN_1220603	ILMN_1220603	16169	Il15ra	ILMN_2724415	ILMN_2724415	66294	Fam3a	ILMN_2887131	ILMN_2887131	235441	Usp3	ILMN_1238081	ILMN_1238081	18391	Sigmar1
ILMN_2680398	ILMN_2680398	237256	Zc3h12d	ILMN_2734598	ILMN_2734598	13087	Cyp2a5	ILMN_2731444	ILMN_2731444	15445	Hpd	ILMN_2974720	ILMN_2974720	319765	Igf2bp2	ILMN_2618176	ILMN_2618176	12702	Socs3	ILMN_3154820	ILMN_3154820	76954	St5	ILMN_1230505	ILMN_1230505	67217	2810055F11Rik	ILMN_3086136	ILMN_3086136	347722	Agap1	ILMN_2796651	ILMN_2796651	18391	Sigmar1
ILMN_1258965	ILMN_1258965	67887	Tmem66	ILMN_1216182	ILMN_1216182	72747	Ttc39c	ILMN_2725617	ILMN_2725617	16548	Khk	ILMN_2699466	ILMN_2699466	69836	Pla2g12b	ILMN_1219154	ILMN_1219154	17750	Mt2	ILMN_1222844	ILMN_1222844	217843	Unc79	ILMN_1229547	ILMN_1229547	100689	Spon2	ILMN_2791746	ILMN_2791746	19159	Cyth3	ILMN_2593694	ILMN_2593694	319476	Lrtm1
ILMN_2484527	ILMN_2484527	22339	Vegfa	ILMN_3126277	ILMN_3126277	114301	Palmd	ILMN_2675064	ILMN_2675064	76187	Adhfe1	ILMN_2519676	ILMN_2519676	110253	Triobp	ILMN_2749717	ILMN_2749717	12051	Bcl3	ILMN_1233896	ILMN_1233896	211550	Tifa	ILMN_2682063	ILMN_2682063	66510	Rnf181	ILMN_1247198	ILMN_1247198	207818	Smagp	ILMN_1246165	ILMN_1246165	74521	Ppp4r4
ILMN_2655721	ILMN_2655721	20846	Stat1	ILMN_1237830	ILMN_1237830	68646	1110020G09Rik	ILMN_2638349	ILMN_2638349	23972	Papss2	ILMN_1377921	ILMN_1377921	76846	Rps9	ILMN_2648967	ILMN_2648967	66412	Arrdc4	ILMN_2905902	ILMN_2905902	56373	Cpb2	ILMN_2596961	ILMN_2596961	228607	Mavs	ILMN_2680038	ILMN_2680038	74137	Nuak2	ILMN_1214964	ILMN_1214964	14865	Gstm4
ILMN_2862760	ILMN_2862760	14567	Gdi1	ILMN_2620233	ILMN_2620233	14263	Fmo5	ILMN_2889313	ILMN_2889313	74741	5730419I09Rik	ILMN_1245757	ILMN_1245757	94181	Nans	ILMN_2846775	ILMN_2846775	12575	Cdkn1a	ILMN_2591188	ILMN_2591188	56373	Cpb2	ILMN_2634295	ILMN_2634295	18120	Mrpl49	ILMN_2715840	ILMN_2715840	12262	C1qc	ILMN_2631534	ILMN_2631534	217214	Nags
ILMN_2602011	ILMN_2602011	18789	Papola	ILMN_1215606	ILMN_1215606	108077	Skiv2l	ILMN_2643032	ILMN_2643032	18408	Slc25a15	ILMN_2633670	ILMN_2633670	96957	Tmem62	ILMN_2648292	ILMN_2648292	15081	H3f3b	ILMN_2837447	ILMN_2837447	103655	Sec14l4	ILMN_2775723	ILMN_2775723	237320	Aldh8a1	ILMN_2672528	ILMN_2672528	54196	Pabpn1	ILMN_2756379	ILMN_2756379	11833	Aqp8
ILMN_1241137	ILMN_1241137	21343	Taf6	ILMN_3143404	ILMN_3143404	17841	Mup2	ILMN_2925947	ILMN_2925947	268860	Abat	ILMN_2914843	ILMN_2914843	19171	Psmb10	ILMN_2880536	ILMN_2880536	80914	Uck2	ILMN_2720555	ILMN_2720555	75985	Rab30	ILMN_2685124	ILMN_2685124	116891	Derl2	ILMN_2690839	ILMN_2690839	69524	Esam	ILMN_2840430	ILMN_2840430	208659	Fam20a
ILMN_1234301	ILMN_1234301	77877	6030458C11Rik	ILMN_1259503	ILMN_1259503	102022	Ces2a	ILMN_2708906	ILMN_2708906	18010	Neu1	ILMN_2725414	ILMN_2725414	12527	Cd9	ILMN_2725927	ILMN_2725927	20715	Serpina3g	ILMN_2931779	ILMN_2931779	66840	Wdr45l	ILMN_2685125	ILMN_2685125	116891	Derl2	ILMN_2643513	ILMN_2643513	27053	Asns	ILMN_1238140	ILMN_1238140	234564	Ces1f
ILMN_2987844	ILMN_2987844	12928	Crk	ILMN_2620326	ILMN_2620326	104086	Cyp27a1	ILMN_2795317	ILMN_2795317	394431	Ugt1a@	ILMN_2659143	ILMN_2659143	15139	Hc	ILMN_1242013	ILMN_1242013	80914	Uck2	ILMN_2604643	ILMN_2604643	27368	Tbl2	ILMN_2879746	ILMN_2879746	16796	Lasp1	ILMN_2631098	ILMN_2631098	17688	Msh6	ILMN_2655871	ILMN_2655871	105387	Akr1c14
ILMN_2910596	ILMN_2910596	69745	Pold4	ILMN_2665681	ILMN_2665681	12953	Cry2	ILMN_2773485	ILMN_2773485	232078	Thnsl2	ILMN_1225552	ILMN_1225552	11883	Arsa	ILMN_2895312	ILMN_2895312	108112	Eif4ebp3	ILMN_2650266	ILMN_2650266	320844	Amigo3	ILMN_3132898	ILMN_3132898	66090	Ypel3	ILMN_2901227	ILMN_2901227	216395	Tmem5	ILMN_2765936	ILMN_2765936	108958	Fam73b
ILMN_2975718	ILMN_2975718	20111	Rps6ka1	ILMN_2628848	ILMN_2628848	59014	Rrs1	ILMN_3002181	ILMN_3002181	105675	Ppif	ILMN_2683528	ILMN_2683528	66569	Gdpd1	ILMN_1252621	ILMN_1252621	101142	Itfg2	ILMN_1252057	ILMN_1252057	76454	Fbxo31	ILMN_2734290	ILMN_2734290	104771	Jkamp	ILMN_3003290	ILMN_3003290	15191	Hdgf	ILMN_2699052	ILMN_2699052	68404	Nrn1
ILMN_2761720	ILMN_2761720	72148	2610019F03Rik	ILMN_2610981	ILMN_2610981	330962	Ostb	ILMN_2718638	ILMN_2718638	56185	Hao2	ILMN_2652936	ILMN_2652936	56529	Sec11a	ILMN_2619044	ILMN_2619044	194401	Mical3	ILMN_3092125	ILMN_3092125	22187	Ubb	ILMN_2757807	ILMN_2757807	235493	BC031353	ILMN_1228557	ILMN_1228557	15902	Id2	ILMN_2792089	ILMN_2792089	20787	Srebf1
ILMN_2904961	ILMN_2904961	66357	Ostc	ILMN_2723891	ILMN_2723891	230316	Megf9	ILMN_2930203	ILMN_2930203	394431	Ugt1a@	ILMN_2825080	ILMN_2825080	52815	Ldhd	ILMN_2878501	ILMN_2878501	83814	Nedd4l	ILMN_1254554	ILMN_1254554	68477	Rmnd5a	ILMN_3095059	ILMN_3095059	66980	Zdhhc6	ILMN_2896552	ILMN_2896552	30058	Timm8a1	ILMN_2627528	ILMN_2627528	13897	Ces1e
ILMN_2418222	ILMN_2418222	223773	Zbed4	ILMN_3082313	ILMN_3082313	194433	Olfr707	ILMN_2517060	ILMN_2517060	100201	Tmem64	ILMN_2659426	ILMN_2659426	57266	Cxcl14	ILMN_2759058	ILMN_2759058	22644	Rnf103	ILMN_2640348	ILMN_2640348	69179	Tmem110	ILMN_2652414	ILMN_2652414	52589	Ncald	ILMN_2601215	ILMN_2601215	13123	Cyp7b1	ILMN_2930680	ILMN_2930680	233067	Lrfn3
ILMN_2722769	ILMN_2722769	76080	Ttpal	ILMN_1250576	ILMN_1250576	72747	Ttc39c	ILMN_2857580	ILMN_2857580	109093	Rars2	ILMN_2777282	ILMN_2777282	67160	Eef1g	ILMN_2904703	ILMN_2904703	13039	Ctsl	ILMN_2639214	ILMN_2639214	13113	Cyp3a13	ILMN_3161021	ILMN_3161021	23992	Prkra	ILMN_1244431	ILMN_1244431	20338	Sel1l	ILMN_2634167	ILMN_2634167	12739	Cldn3
ILMN_1244356	ILMN_1244356	74026	Msl1	ILMN_1235366	ILMN_1235366	20502	Slc16a2	ILMN_2731024	ILMN_2731024	18478	Pah	ILMN_2999447	ILMN_2999447	58248	1700123O20Rik	ILMN_1222679	ILMN_1222679	14311	Cidec	ILMN_2757368	ILMN_2757368	76737	Creld2	ILMN_2454195	ILMN_2454195	56032	Nprl2	ILMN_2759762	ILMN_2759762	56018	Stard10	ILMN_2774486	ILMN_2774486	170752	Bco2
ILMN_1241857	ILMN_1241857	53605	Nap1l1	ILMN_2732145	ILMN_2732145	27045	Nit1	ILMN_3041839	ILMN_3041839	68263	Pdhb	ILMN_1230039	ILMN_1230039	15587	Hyal2	ILMN_1227951	ILMN_1227951	14538	Gcnt2	ILMN_3139354	ILMN_3139354	20399	Sh2b1	ILMN_2742867	ILMN_2742867	66902	Mtap	ILMN_1255697	ILMN_1255697	66193	1110049F12Rik	ILMN_1249046	ILMN_1249046	70031	Cmtm8
ILMN_2619707	ILMN_2619707	101488	Slco2b1	ILMN_3108783	ILMN_3108783	56188	Fxyd1	ILMN_2833936	ILMN_2833936	68631	Cryl1	ILMN_3018017	ILMN_3018017	13052	Cxadr	ILMN_1228475	ILMN_1228475	22241	Ulk1	ILMN_1259822	ILMN_1259822	140721	Caskin2	ILMN_2667971	ILMN_2667971	13046	Celf1	ILMN_2773699	ILMN_2773699	52120	Hgsnat	ILMN_2589757	ILMN_2589757	239037	Lrit1
ILMN_2749737	ILMN_2749737	83768	Dpp7	ILMN_3158509	ILMN_3158509	17844	Mup5	ILMN_1236788	ILMN_1236788	16008	Igfbp2	ILMN_2754985	ILMN_2754985	21664	Phlda1	ILMN_1259162	ILMN_1259162	22034	Traf6	ILMN_2642012	ILMN_2642012	74325	Cltb	ILMN_3011719	ILMN_3011719	381280	Hjurp	ILMN_2705673	ILMN_2705673	27965	Spg21	ILMN_2894828	ILMN_2894828	13096	Cyp2c37
ILMN_2716085	ILMN_2716085	224824	Pex6	ILMN_2622354	ILMN_2622354	80981	Arl4d	ILMN_2934534	ILMN_2934534	28000	Prpf19	ILMN_1256563	ILMN_1256563	234407	Glt25d1	ILMN_3122961	ILMN_3122961	14469	Gbp2	ILMN_1223285	ILMN_1223285	15512	Hspa2	ILMN_2709810	ILMN_2709810	209186	Acnat2	ILMN_2945400	ILMN_2945400	28035	Usp39	ILMN_2979237	ILMN_2979237	14857	Gm3776
ILMN_2752074	ILMN_2752074	19043	Ppm1b	ILMN_1220234	ILMN_1220234	20704	Serpina1e	ILMN_2769064	ILMN_2769064	67680	Sdhb	ILMN_2620695	ILMN_2620695	67945	Rpl41	ILMN_2911344	ILMN_2911344	22038	Plscr1	ILMN_2650275	ILMN_2650275	72056	1810055G02Rik	ILMN_2972748	ILMN_2972748	13835	Epha1	ILMN_1244799	ILMN_1244799	28035	Usp39	ILMN_1228233	ILMN_1228233	14862	Gstm1
ILMN_2698443	ILMN_2698443	13641	Efnb1	ILMN_2934533	ILMN_2934533	28000	Prpf19	ILMN_2921698	ILMN_2921698	110821	Pcca	ILMN_2760800	ILMN_2760800	57266	Cxcl14	ILMN_2656645	ILMN_2656645	100532	Rell1	ILMN_1255439	ILMN_1255439	211401	Mtss1	ILMN_3153982	ILMN_3153982	67991	Nacc2	ILMN_2686975	ILMN_2686975	227737	Fam129b	ILMN_2718314	ILMN_2718314	26456	Sema4g
ILMN_1230599	ILMN_1230599	23792	Adam23	ILMN_2960114	ILMN_2960114	104086	Cyp27a1	ILMN_1230991	ILMN_1230991	11951	Atp5g1	ILMN_2975041	ILMN_2975041	56488	Nxt1	ILMN_2846776	ILMN_2846776	12575	Cdkn1a	ILMN_1214036	ILMN_1214036	217995	Heatr1	ILMN_2794825	ILMN_2794825	105663	Thtpa	ILMN_1259473	ILMN_1259473	14156	Fen1	ILMN_1246321	ILMN_1246321	14867	Gstm6
ILMN_1221503	ILMN_1221503	12443	Ccnd1	ILMN_2781353	ILMN_2781353	22283	Ush2a	ILMN_1229964	ILMN_1229964	14874	Gstz1	ILMN_2426853	ILMN_2426853	24108	Ubd	ILMN_2506115	ILMN_2506115	22241	Ulk1	ILMN_2726448	ILMN_2726448	102774	Bbs4	ILMN_1222132	ILMN_1222132	21763	Tex2	ILMN_1218380	ILMN_1218380	319176	Hist2h2ac	ILMN_2717470	ILMN_2717470	74018	Als2
ILMN_2683620	ILMN_2683620	50907	Preb	ILMN_2590860	ILMN_2590860	20024	Sub1	ILMN_2656871	ILMN_2656871	69071	Tmem97	ILMN_1259215	ILMN_1259215	217847	Serpina10	ILMN_3126933	ILMN_3126933	320165	Tacc1	ILMN_2900653	ILMN_2900653	17873	Gadd45b	ILMN_3142391	ILMN_3142391	73102	Slc22a23	ILMN_2734060	ILMN_2734060	68493	Ndufaf4	ILMN_2932164	ILMN_2932164	77583	Notum
ILMN_1259946	ILMN_1259946	57912	Cdc42se1	ILMN_2960108	ILMN_2960108	104086	Cyp27a1	ILMN_3149024	ILMN_3149024	56367	Scoc	ILMN_2961216	ILMN_2961216	24059	Slco2a1	ILMN_2880529	ILMN_2880529	80914	Uck2	ILMN_2612868	ILMN_2612868	214253	Etnk2	ILMN_2978525	ILMN_2978525	66826	Taz	ILMN_2766455	ILMN_2766455	231549	Lrrc8d	ILMN_2713071	ILMN_2713071	56473	Fads2
ILMN_2757682	ILMN_2757682	243813	Leng9	ILMN_1251300	ILMN_1251300	15473	Hrsp12	ILMN_2701855	ILMN_2701855	68126	Fahd2a	ILMN_1217849	ILMN_1217849	16792	Laptm5	ILMN_2874491	ILMN_2874491	231130	Tnip2	ILMN_1223271	ILMN_1223271	225372	Apbb3	ILMN_2982736	ILMN_2982736	66994	1500031L02Rik	ILMN_1230583	ILMN_1230583	56438	Rbx1	ILMN_3054840	ILMN_3054840	381110	Fam82a1
ILMN_2829330	ILMN_2829330	15212	Hexb	ILMN_1233905	ILMN_1233905	56298	Atl2	ILMN_2655677	ILMN_2655677	17449	Mdh1	ILMN_2795520	ILMN_2795520	14972	H2-T3-like	ILMN_2821850	ILMN_2821850	59027	Nampt	ILMN_2657297	ILMN_2657297	117167	Steap4	ILMN_3081944	ILMN_3081944	20168	Rtn3	ILMN_2681604	ILMN_2681604	69216	Ccdc23	ILMN_1240770	ILMN_1240770	104112	Acly
ILMN_2878060	ILMN_2878060	11749	Anxa6	ILMN_2645780	ILMN_2645780	71839	Osgin1	ILMN_2472504	ILMN_2472504	66881	Pcyox1	ILMN_2630772	ILMN_2630772	331532	Tceal5	ILMN_2619330	ILMN_2619330	12795	Plk3	ILMN_1234745	ILMN_1234745	56173	Cldn14	ILMN_2856628	ILMN_2856628	108160	Fam50a	ILMN_2631097	ILMN_2631097	17688	Msh6	ILMN_1252636	ILMN_1252636	75104	Mmd2
ILMN_1220834	ILMN_1220834	216874	Camta2	ILMN_3162407	ILMN_3162407	22695	Zfp36	ILMN_1216493	ILMN_1216493	56451	Suclg1	ILMN_2639662	ILMN_2639662	52815	Ldhd	ILMN_1222401	ILMN_1222401	69714	Tfpt	ILMN_2983948	ILMN_2983948	76737	Creld2	ILMN_2628647	ILMN_2628647	13195	Ddc	ILMN_2679885	ILMN_2679885	56738	Mocs1	ILMN_2778094	ILMN_2778094	66985	Rassf7
ILMN_2661005	ILMN_2661005	68497	1110018G07Rik	ILMN_2966632	ILMN_2966632	109672	Cyb5	ILMN_1245115	ILMN_1245115	68126	Fahd2a	ILMN_2514377	ILMN_2514377	13052	Cxadr	ILMN_3152380	ILMN_3152380	14252	Flot2	ILMN_2632839	ILMN_2632839	71774	Shroom1	ILMN_2789294	ILMN_2789294	71687	Tmem25	ILMN_2891688	ILMN_2891688	68332	Sdhaf1	ILMN_2623929	ILMN_2623929	58239	Dexi
ILMN_2601471	ILMN_2601471	12443	Ccnd1	ILMN_2719650	ILMN_2719650	74156	Acot12	ILMN_2868280	ILMN_2868280	67880	Dcxr	ILMN_3084954	ILMN_3084954	21753	Tes	ILMN_2756435	ILMN_2756435	12608	Cebpb	ILMN_2655595	ILMN_2655595	12909	Crcp	ILMN_1228298	ILMN_1228298	57443	Fbxo3	ILMN_1222009	ILMN_1222009	14388	Gab1	ILMN_1248849	ILMN_1248849	14858	Gsta2
ILMN_2619574	ILMN_2619574	215436	Slc35e3	ILMN_1228907	ILMN_1228907	270076	Gcdh	ILMN_1248368	ILMN_1248368	232087	Mat2a	ILMN_2681516	ILMN_2681516	106957	Slc39a6	ILMN_2904083	ILMN_2904083	269966	Nup98	ILMN_1249759	ILMN_1249759	16169	Il15ra	ILMN_2612513	ILMN_2612513	229707	Fam40a	ILMN_2450491	ILMN_2450491	50765	Trfr2	ILMN_2793806	ILMN_2793806	17837	Mug2
ILMN_2592656	ILMN_2592656	72084	Pigx	ILMN_2623735	ILMN_2623735	70266	Ccbl1	ILMN_1252210	ILMN_1252210	72658	2700097O09Rik	ILMN_3163063	ILMN_3163063	12175	Bnip2	ILMN_2779913	ILMN_2779913	140887	Lnx2	ILMN_2687032	ILMN_2687032	76454	Fbxo31	ILMN_3016674	ILMN_3016674	68750	Rreb1	ILMN_2597886	ILMN_2597886	170625	Snx18	ILMN_2900854	ILMN_2900854	214944	Mobkl2b
ILMN_2805945	ILMN_2805945	28146	Serp1	ILMN_2698494	ILMN_2698494	56748	Nfu1	ILMN_2422333	ILMN_2422333	68015	Trap1	ILMN_2720451	ILMN_2720451	13433	Dnmt1	ILMN_2834677	ILMN_2834677	52639	Wipi1	ILMN_2868133	ILMN_2868133	14465	Gata6	ILMN_2649199	ILMN_2649199	15446	Hpgd	ILMN_1228352	ILMN_1228352	28035	Usp39	ILMN_2984332	ILMN_2984332	15109	Hal
ILMN_1251912	ILMN_1251912	79263	Trim39	ILMN_2812824	ILMN_2812824	18633	Pex16	ILMN_2657694	ILMN_2657694	66108	Ndufa9	ILMN_2724719	ILMN_2724719	72440	5930416I19Rik	ILMN_1220034	ILMN_1220034	16477	Junb	ILMN_2600744	ILMN_2600744	19734	Rgs16	ILMN_3150296	ILMN_3150296	67131	Acbd4	ILMN_1236574	ILMN_1236574	12615	Cenpa	ILMN_2921215	ILMN_2921215	105387	Akr1c14
ILMN_2711705	ILMN_2711705	72102	Dusp11	ILMN_1258035	ILMN_1258035	14735	Gpc4	ILMN_2816876	ILMN_2816876	15473	Hrsp12	ILMN_2741132	ILMN_2741132	15312	Hmgn1	ILMN_1233293	ILMN_1233293	14468	Gbp1	ILMN_2964344	ILMN_2964344	224897	Dpp9	ILMN_2887075	ILMN_2887075	11432	Acp2	ILMN_2752873	ILMN_2752873	16859	Lgals9	ILMN_2640752	ILMN_2640752	12623	Ces1g
ILMN_1252490	ILMN_1252490	67958	2610101N10Rik	ILMN_3001824	ILMN_3001824	18816	Serpinf2	ILMN_2501929	ILMN_2501929	19266	Ptprd	ILMN_2708477	ILMN_2708477	20730	Spink3	ILMN_1216764	ILMN_1216764	15937	Ier3	ILMN_1216388	ILMN_1216388	66663	Uba5	ILMN_3161626	ILMN_3161626	108099	Prkag2	ILMN_1221568	ILMN_1221568	66953	Cdca7	ILMN_2817883	ILMN_2817883	74018	Als2
ILMN_3014674	ILMN_3014674	434197	Fam169b	ILMN_2761046	ILMN_2761046	70556	Slc25a33	ILMN_1256673	ILMN_1256673	22273	Uqcrc1	ILMN_3083163	ILMN_3083163	12870	Cp	ILMN_1258950	ILMN_1258950	104681	Slc16a6	ILMN_2885277	ILMN_2885277	18113	Nnmt	ILMN_2663211	ILMN_2663211	52331	Stbd1	ILMN_2610204	ILMN_2610204	56428	Mtch2	ILMN_2606921	ILMN_2606921	83379	Klb
ILMN_2645208	ILMN_2645208	71704	Arhgef3	ILMN_2918155	ILMN_2918155	18844	Plxna1	ILMN_1247653	ILMN_1247653	12944	Crp	ILMN_1233076	ILMN_1233076	19089	Prkcsh	ILMN_2880346	ILMN_2880346	72462	Rrp1b	ILMN_2800256	ILMN_2800256	217995	Heatr1	ILMN_1231996	ILMN_1231996	108083	Pip4k2b	ILMN_2445324	ILMN_2445324	22761	Zfpm1	ILMN_2752782	ILMN_2752782	208665	Akr1d1
ILMN_2746132	ILMN_2746132	214459	Fnbp1l	ILMN_2674643	ILMN_2674643	56720	Tdo2	ILMN_2815337	ILMN_2815337	94175	Hrg	ILMN_1223307	ILMN_1223307	74451	Pgs1	ILMN_2619408	ILMN_2619408	11910	Atf3	ILMN_1241035	ILMN_1241035	109129	Mmadhc	ILMN_1251109	ILMN_1251109	107375	Slc25a45	ILMN_2732309	ILMN_2732309	19042	Ppm1a	ILMN_2941992	ILMN_2941992	19165	Psen2
ILMN_1225158	ILMN_1225158	68552	1110003E01Rik	ILMN_2964473	ILMN_2964473	101118	Tmem168	ILMN_2769680	ILMN_2769680	67442	Retsat	ILMN_3006611	ILMN_3006611	26401	Map3k1	ILMN_2600339	ILMN_2600339	56494	Gosr2	ILMN_2771237	ILMN_2771237	16803	Lbp	ILMN_2618396	ILMN_2618396	19212	Pter	ILMN_1241367	ILMN_1241367	14775	Gpx1	ILMN_2859917	ILMN_2859917	68777	Tmem53
ILMN_2610899	ILMN_2610899	57896	Krcc1	ILMN_2600309	ILMN_2600309	234847	Spg7	ILMN_2924754	ILMN_2924754	59020	Pdzk1	ILMN_2637266	ILMN_2637266	12366	Casp2	ILMN_2437513	ILMN_2437513	30935	Tor3a	ILMN_1255177	ILMN_1255177	72599	Pdia5	ILMN_2893437	ILMN_2893437	230696	AU022252	ILMN_2917497	ILMN_2917497	14132	Fcgrt	ILMN_1260456	ILMN_1260456	101502	Hsd3b7
ILMN_2666225	ILMN_2666225	66349	Atp5sl	ILMN_1228453	ILMN_1228453	239122	Setdb2	ILMN_2750676	ILMN_2750676	109093	Rars2	ILMN_2760979	ILMN_2760979	21813	Tgfbr2	ILMN_2662191	ILMN_2662191	75475	Oplah	ILMN_2730054	ILMN_2730054	16625	Serpina3c	ILMN_2667972	ILMN_2667972	13046	Celf1	ILMN_2836147	ILMN_2836147	19177	Psmb7	ILMN_2956871	ILMN_2956871	27404	Abca8b
ILMN_2717727	ILMN_2717727	15204	Herc2	ILMN_2683831	ILMN_2683831	17135	Mafk	ILMN_1248518	ILMN_1248518	68352	Aspdh	ILMN_3007428	ILMN_3007428	20682	Sox9	ILMN_2918002	ILMN_2918002	55932	Gbp3	ILMN_2663996	ILMN_2663996	66825	Rnf186	ILMN_2606130	ILMN_2606130	69837	Pcgf1	ILMN_2998548	ILMN_2998548	69051	Pycr2	ILMN_2727490	ILMN_2727490	58239	Dexi
ILMN_2853508	ILMN_2853508	66320	Tmem208	ILMN_2660803	ILMN_2660803	12040	Bckdhb	ILMN_2748837	ILMN_2748837	11429	Aco2	ILMN_3108770	ILMN_3108770	30841	Kdm2b	ILMN_2896601	ILMN_2896601	15894	Icam1	ILMN_2798753	ILMN_2798753	230737	Gnl2	ILMN_1254644	ILMN_1254644	14794	Spsb2	ILMN_1239430	ILMN_1239430	17533	Mrc1	ILMN_2685043	ILMN_2685043	17837	Mug2
ILMN_2591381	ILMN_2591381	19043	Ppm1b	ILMN_2776899	ILMN_2776899	11958	Atp5k	ILMN_2674924	ILMN_2674924	110821	Pcca	ILMN_2925711	ILMN_2925711	67603	Dusp6	ILMN_1236796	ILMN_1236796	20595	Smn1	ILMN_3131679	ILMN_3131679	24110	Usp18	ILMN_1225730	ILMN_1225730	110196	Fdps	ILMN_2702704	ILMN_2702704	17995	Ndufv1	ILMN_2965612	ILMN_2965612	76184	Abca6
ILMN_2722678	ILMN_2722678	14790	Grcc10	ILMN_1216231	ILMN_1216231	56367	Scoc	ILMN_1248367	ILMN_1248367	268860	Abat	ILMN_1242246	ILMN_1242246	56807	Scamp5	ILMN_2759365	ILMN_2759365	57875	Angptl4	ILMN_2646296	ILMN_2646296	52829	D4Bwg0951e	ILMN_2807449	ILMN_2807449	101113	Snx21	ILMN_1253317	ILMN_1253317	170750	Xpnpep1	ILMN_2903455	ILMN_2903455	192166	Sardh
ILMN_2680262	ILMN_2680262	67710	Polr2g	ILMN_2644092	ILMN_2644092	30956	Aass	ILMN_2645662	ILMN_2645662	67893	Tmem86a	ILMN_3128019	ILMN_3128019	66861	Dnajc10	ILMN_2736471	ILMN_2736471	218630	Ccno	ILMN_2531773	ILMN_2531773	232400	BC048546	ILMN_2923736	ILMN_2923736	69672	Txndc15	ILMN_2619620	ILMN_2619620	12260	C1qb	ILMN_2650902	ILMN_2650902	103844	Inca1
ILMN_1223097	ILMN_1223097	50773	Nt5c	ILMN_2605329	ILMN_2605329	99586	Dpyd	ILMN_1256234	ILMN_1256234	15356	Hmgcl	ILMN_2660851	ILMN_2660851	12042	Bcl10	ILMN_1241618	ILMN_1241618	14251	Flot1	ILMN_2636624	ILMN_2636624	75750	Slc10a6	ILMN_2707510	ILMN_2707510	11865	Arntl	ILMN_2760019	ILMN_2760019	55985	Cxcl13	ILMN_1248507	ILMN_1248507	93673	Cml2
ILMN_2609568	ILMN_2609568	68911	Pygo2	ILMN_2684307	ILMN_2684307	14385	Slc37a4	ILMN_1248190	ILMN_1248190	217721	Mfsd7c	ILMN_2639291	ILMN_2639291	211286	Cln5	ILMN_2516699	ILMN_2516699	22187	Ubb	ILMN_1238266	ILMN_1238266	17194	Mbl1	ILMN_2738264	ILMN_2738264	68082	Dusp19	ILMN_1217454	ILMN_1217454	16784	Lamp2	ILMN_2684397	ILMN_2684397	378937	Lrrc24
ILMN_1229530	ILMN_1229530	12988	Csk	ILMN_2717996	ILMN_2717996	117147	Acsm1	ILMN_1248318	ILMN_1248318	20517	Slc22a1	ILMN_2631704	ILMN_2631704	12630	Cfi	ILMN_2945348	ILMN_2945348	93692	Glrx	ILMN_2648618	ILMN_2648618	66251	Arfgap3	ILMN_2665625	ILMN_2665625	14082	Fadd	ILMN_2615035	ILMN_2615035	66447	Mgst3	ILMN_2854157	ILMN_2854157	11833	Aqp8
ILMN_1234981	ILMN_1234981	227290	Aamp	ILMN_3116570	ILMN_3116570	68263	Pdhb	ILMN_2875730	ILMN_2875730	381530	Mup20	ILMN_2814005	ILMN_2814005	18073	Nid1	ILMN_2840856	ILMN_2840856	72388	Ripk4	ILMN_2711839	ILMN_2711839	213053	Slc39a14	ILMN_2744204	ILMN_2744204	94065	Mrpl34	ILMN_1231966	ILMN_1231966	11886	Asah1	ILMN_2771641	ILMN_2771641	237320	Aldh8a1
ILMN_2983587	ILMN_2983587	170789	Acot8	ILMN_2589412	ILMN_2589412	20515	Slc20a1	ILMN_3160626	ILMN_3160626	12684	Cideb	ILMN_2644375	ILMN_2644375	15586	Hyal1	ILMN_2665490	ILMN_2665490	56722	Litaf	ILMN_2678127	ILMN_2678127	108089	Rnf144a	ILMN_2711045	ILMN_2711045	68346	Sirt5	ILMN_2724322	ILMN_2724322	21771	Cirh1a	ILMN_2791952	ILMN_2791952	55927	Hes6
ILMN_2788546	ILMN_2788546	23789	Coro1b	ILMN_2654664	ILMN_2654664	13809	Enpep	ILMN_2918312	ILMN_2918312	114644	Slc13a3	ILMN_2665629	ILMN_2665629	52815	Ldhd	ILMN_2612079	ILMN_2612079	81910	Rrbp1	ILMN_3106592	ILMN_3106592	53901	Rcan2	ILMN_1259737	ILMN_1259737	100737	Dcun1d4	ILMN_2605890	ILMN_2605890	21877	Tk1	ILMN_2698004	ILMN_2698004	103988	Gck
ILMN_2663516	ILMN_2663516	70612	5730494N06Rik	ILMN_1224923	ILMN_1224923	14473	Gc	ILMN_1256564	ILMN_1256564	11639	Ak4	ILMN_1257485	ILMN_1257485	67683	2610029G23Rik	ILMN_2751304	ILMN_2751304	13716	Ell	ILMN_1216168	ILMN_1216168	68955	Srrm4	ILMN_2716247	ILMN_2716247	140629	Ubox5	ILMN_2729958	ILMN_2729958	319149	Hist1h3d	ILMN_2625280	ILMN_2625280	50915	Grb14
ILMN_2762514	ILMN_2762514	70427	Mier2	ILMN_1249978	ILMN_1249978	209039	Tenc1	ILMN_2698564	ILMN_2698564	16548	Khk	ILMN_2643092	ILMN_2643092	76846	Rps9	ILMN_2692615	ILMN_2692615	21817	Tgm2	ILMN_1227398	ILMN_1227398	11606	Agt	ILMN_3034877	ILMN_3034877	16561	Kif1b	ILMN_2845272	ILMN_2845272	69554	Klhdc2	ILMN_2630047	ILMN_2630047	12350	Car3
ILMN_2884416	ILMN_2884416	108148	Galnt2	ILMN_1217043	ILMN_1217043	14718	Got1	ILMN_2728379	ILMN_2728379	56357	Ivd	ILMN_3152328	ILMN_3152328	114641	Rpl31	ILMN_3156246	ILMN_3156246	12560	Cdh3	ILMN_1214066	ILMN_1214066	224674	Slc37a1	ILMN_2761459	ILMN_2761459	227738	Lrsam1	ILMN_2980858	ILMN_2980858	14792	Lpcat3	ILMN_2614752	ILMN_2614752	170439	Elovl6
ILMN_1215810	ILMN_1215810	68995	Mcts1	ILMN_2994380	ILMN_2994380	17961	Nat2	ILMN_2774456	ILMN_2774456	67914	Coq9	ILMN_2847787	ILMN_2847787	13733	Emr1	ILMN_2731949	ILMN_2731949	23849	Klf6	ILMN_2776952	ILMN_2776952	11792	Apex1	ILMN_1260593	ILMN_1260593	73419	1700052N19Rik	ILMN_1244272	ILMN_1244272	13823	Epb4.1l3	ILMN_1217590	ILMN_1217590	20768	Sephs2
ILMN_1259048	ILMN_1259048	70093	Ube2q1	ILMN_1252364	ILMN_1252364	18550	Furin	ILMN_2610706	ILMN_2610706	15473	Hrsp12	ILMN_2780424	ILMN_2780424	12192	Zfp36l1	ILMN_3112873	ILMN_3112873	56338	Txnip	ILMN_1215862	ILMN_1215862	17329	Cxcl9	ILMN_1245678	ILMN_1245678	57742	Abhd1	ILMN_2630993	ILMN_2630993	67916	Ppap2b	ILMN_2758509	ILMN_2758509	27413	Abcb11
ILMN_1244381	ILMN_1244381	83409	Lamtor2	ILMN_2953277	ILMN_2953277	433182	Eno1	ILMN_1215246	ILMN_1215246	72039	Mccc1	ILMN_2866189	ILMN_2866189	12226	Btg1	ILMN_1226334	ILMN_1226334	66973	Mrps18b	ILMN_1214514	ILMN_1214514	213053	Slc39a14	ILMN_1228748	ILMN_1228748	15377	Foxa3	ILMN_2720836	ILMN_2720836	245945	Rbm47	ILMN_2707017	ILMN_2707017	67815	Sec14l2
ILMN_2607547	ILMN_2607547	54411	Atp6ap1	ILMN_2644496	ILMN_2644496	14645	Glul	ILMN_3103904	ILMN_3103904	19266	Ptprd	ILMN_2492403	ILMN_2492403	12476	Cd151	ILMN_3001914	ILMN_3001914	18035	Nfkbia	ILMN_2623451	ILMN_2623451	67661	Ift172	ILMN_3007898	ILMN_3007898	218214	Kdm1b	ILMN_3006123	ILMN_3006123	27053	Asns	ILMN_2608145	ILMN_2608145	72748	Hdhd3
ILMN_2641111	ILMN_2641111	13478	Dpagt1	ILMN_2953807	ILMN_2953807	620807	Mup6	ILMN_2432550	ILMN_2432550	217410	Trib2	ILMN_1215849	ILMN_1215849	74388	Dpp8	ILMN_2745954	ILMN_2745954	67604	Get4	ILMN_1230739	ILMN_1230739	16006	Igfbp1	ILMN_2981896	ILMN_2981896	66279	Tmem218	ILMN_2869312	ILMN_2869312	106052	Fbxo4	ILMN_2731963	ILMN_2731963	14262	Fmo3
ILMN_3004151	ILMN_3004151	69770	1600002K03Rik	ILMN_1249407	ILMN_1249407	27393	Mrpl39	ILMN_1246429	ILMN_1246429	225913	Dak	ILMN_2749958	ILMN_2749958	223753	Cerk	ILMN_2889832	ILMN_2889832	546546	Serpina3h	ILMN_2782794	ILMN_2782794	12269	C4bp	ILMN_2862379	ILMN_2862379	11854	Rhod	ILMN_1228657	ILMN_1228657	14130	Fcgr2b	ILMN_2944272	ILMN_2944272	207781	C2cd2
ILMN_2637321	ILMN_2637321	233895	Prr14	ILMN_1213632	ILMN_1213632	18534	Pck1	ILMN_2792924	ILMN_2792924	76263	Gstk1	ILMN_1217309	ILMN_1217309	76281	Tax1bp3	ILMN_2865239	ILMN_2865239	66973	Mrps18b	ILMN_1212612	ILMN_1212612	53901	Rcan2	ILMN_2718149	ILMN_2718149	26556	Homer1	ILMN_2732308	ILMN_2732308	19042	Ppm1a	ILMN_2921383	ILMN_2921383	12401	Serpina6
ILMN_2498478	ILMN_2498478	22129	Ttc3	ILMN_2669804	ILMN_2669804	66841	Etfdh	ILMN_2678063	ILMN_2678063	280662	Afm	ILMN_2828427	ILMN_2828427	16897	Llgl1	ILMN_3144164	ILMN_3144164	384783	Irs2	ILMN_1254551	ILMN_1254551	217684	4933426M11Rik	ILMN_2595091	ILMN_2595091	105193	Nhlrc1	ILMN_1236702	ILMN_1236702	14728	Lilrb4	ILMN_2612774	ILMN_2612774	231801	Agfg2
ILMN_2628021	ILMN_2628021	56700	0610031J06Rik	ILMN_2599341	ILMN_2599341	232288	Frmd4b	ILMN_2689880	ILMN_2689880	14872	Gstt2	ILMN_3130172	ILMN_3130172	14466	Gba	ILMN_2769285	ILMN_2769285	20359	Sema6b	ILMN_1234702	ILMN_1234702	108682	Gpt2	ILMN_1253970	ILMN_1253970	209011	Sirt7	ILMN_1219200	ILMN_1219200	140795	P2ry14	ILMN_1245272	ILMN_1245272	231070	Insig1
ILMN_3090728	ILMN_3090728	18769	Pkig	ILMN_1237551	ILMN_1237551	67845	Rnf115	ILMN_1229535	ILMN_1229535	13101	Cyp2d10	ILMN_2712280	ILMN_2712280	66612	Ormdl3	ILMN_1237736	ILMN_1237736	71801	Plekhf2	ILMN_2713638	ILMN_2713638	63857	Bcmo1	ILMN_1251766	ILMN_1251766	66400	Alkbh7	ILMN_2648742	ILMN_2648742	18670	Abcb4	ILMN_1245913	ILMN_1245913	68371	Pbld1
ILMN_2459155	ILMN_2459155	30928	Zfp238	ILMN_2823250	ILMN_2823250	67681	Mrpl18	ILMN_1237767	ILMN_1237767	15378	Hnf4a	ILMN_2419185	ILMN_2419185	22156	Tuft1	ILMN_1244513	ILMN_1244513	55932	Gbp3	ILMN_2797322	ILMN_2797322	75210	Prr3	ILMN_1234165	ILMN_1234165	75863	Clec4g	ILMN_2710819	ILMN_2710819	12978	Csf1r	ILMN_1245217	ILMN_1245217	107141	Cyp2c50
ILMN_2805261	ILMN_2805261	11538	Adnp	ILMN_2746906	ILMN_2746906	110959	Nudt19	ILMN_2610703	ILMN_2610703	15473	Hrsp12	ILMN_2757743	ILMN_2757743	12400	Cbfb	ILMN_2591781	ILMN_2591781	75909	Vmp1	ILMN_2884610	ILMN_2884610	71910	Ppapdc1b	ILMN_2923865	ILMN_2923865	12368	Casp6	ILMN_2898878	ILMN_2898878	18569	Pdcd4	ILMN_3138685	ILMN_3138685	14859	Gsta3
ILMN_3157649	ILMN_3157649	67959	Puf60	ILMN_1237075	ILMN_1237075	110842	Etfa	ILMN_2872552	ILMN_2872552	622404	Ccdc107	ILMN_1216215	ILMN_1216215	213484	Nudt18	ILMN_2767596	ILMN_2767596	64010	Sav1	ILMN_2918114	ILMN_2918114	11792	Apex1	ILMN_1227874	ILMN_1227874	399568	BC052040	ILMN_1252730	ILMN_1252730	71207	Nudt4	ILMN_2606693	ILMN_2606693	231070	Insig1
ILMN_2949596	ILMN_2949596	12934	Dpysl2	ILMN_2596297	ILMN_2596297	13202	Ddt	ILMN_2824167	ILMN_2824167	26940	Ecsit	ILMN_1216880	ILMN_1216880	13733	Emr1	ILMN_2755008	ILMN_2755008	80859	Nfkbiz	ILMN_2647594	ILMN_2647594	16000	Igf1	ILMN_1218287	ILMN_1218287	235582	Glyctk	ILMN_2622983	ILMN_2622983	19252	Dusp1	ILMN_1244631	ILMN_1244631	216558	Ugp2
ILMN_2590779	ILMN_2590779	225912	Cybasc3	ILMN_2727013	ILMN_2727013	20186	Nr1h4	ILMN_2702471	ILMN_2702471	11534	Adk	ILMN_2988143	ILMN_2988143	231507	Plac8	ILMN_3147112	ILMN_3147112	50772	Mapk6	ILMN_3008068	ILMN_3008068	71145	Scara5	ILMN_2654952	ILMN_2654952	208715	Hmgcs1	ILMN_2767791	ILMN_2767791	223754	Tbc1d22a	ILMN_2803249	ILMN_2803249	21743	Inmt
ILMN_1223179	ILMN_1223179	15040	H2-T23	ILMN_2688607	ILMN_2688607	320717	Pptc7	ILMN_2699167	ILMN_2699167	110842	Etfa	ILMN_2836710	ILMN_2836710	12476	Cd151	ILMN_3162431	ILMN_3162431	68229	AI846148	ILMN_2780848	ILMN_2780848	29816	Hip1r	ILMN_1228613	ILMN_1228613	66194	Pycrl	ILMN_3115149	ILMN_3115149	68166	Spire1	ILMN_1219244	ILMN_1219244	234683	Elmo3
ILMN_1230019	ILMN_1230019	74153	Uba7	ILMN_2633229	ILMN_2633229	11946	Atp5a1	ILMN_1225264	ILMN_1225264	381629	0610007C21Rik	ILMN_1240898	ILMN_1240898	66481	Rps21	ILMN_2595732	ILMN_2595732	18030	Nfil3	ILMN_2503318	ILMN_2503318	56041	Uso1	ILMN_1224128	ILMN_1224128	18024	Nfe2l2	ILMN_2892650	ILMN_2892650	67564	Tmem35	ILMN_2918907	ILMN_2918907	328949	Mcc
ILMN_2491526	ILMN_2491526	72739	Zkscan3	ILMN_2623216	ILMN_2623216	53328	Pgrmc1	ILMN_2796264	ILMN_2796264	70337	Iyd	ILMN_2677772	ILMN_2677772	76650	Srxn1	ILMN_2636536	ILMN_2636536	66350	Pla2g12a	ILMN_2620844	ILMN_2620844	98985	Clp1	ILMN_1249905	ILMN_1249905	52840	Dbndd2	ILMN_2932662	ILMN_2932662	68895	Rasl11a	ILMN_1232170	ILMN_1232170	171508	Creld1
ILMN_2770876	ILMN_2770876	229877	Rap1gds1	ILMN_2703392	ILMN_2703392	107747	Aldh1l1	ILMN_2891176	ILMN_2891176	17449	Mdh1	ILMN_2851231	ILMN_2851231	20005	Rpl9	ILMN_2650280	ILMN_2650280	20656	Sod2	ILMN_2605013	ILMN_2605013	103655	Sec14l4	ILMN_2883795	ILMN_2883795	100737	Dcun1d4	ILMN_1254927	ILMN_1254927	17067	Ly6c1	ILMN_2926661	ILMN_2926661	12355	Nr1i3
ILMN_2498479	ILMN_2498479	22129	Ttc3	ILMN_2677231	ILMN_2677231	68024	Hist1h2bc	ILMN_2706819	ILMN_2706819	68939	Rasl11b	ILMN_2677921	ILMN_2677921	246154	Vasn	ILMN_3001013	ILMN_3001013	67298	Gprasp1	ILMN_2433990	ILMN_2433990	24110	Usp18	ILMN_1252297	ILMN_1252297	23954	Nek3	ILMN_2589667	ILMN_2589667	231207	Cpeb2	ILMN_1257251	ILMN_1257251	234723	Txnl4b
ILMN_2612477	ILMN_2612477	56275	Rbm14	ILMN_3005058	ILMN_3005058	66841	Etfdh	ILMN_2788984	ILMN_2788984	52538	Acaa2	ILMN_1227972	ILMN_1227972	20055	Rps16	ILMN_2591777	ILMN_2591777	75909	Vmp1	ILMN_2718330	ILMN_2718330	12700	Cish	ILMN_2747923	ILMN_2747923	53945	Slc40a1	ILMN_2930764	ILMN_2930764	57370	B4galt3	ILMN_2879534	ILMN_2879534	56219	Extl1
ILMN_2841721	ILMN_2841721	22129	Ttc3	ILMN_2887239	ILMN_2887239	15902	Id2	ILMN_2701233	ILMN_2701233	14164	Fgf1	ILMN_2877069	ILMN_2877069	12257	Tspo	ILMN_2638333	ILMN_2638333	216161	Sbno2	ILMN_1256412	ILMN_1256412	20399	Sh2b1	ILMN_2882820	ILMN_2882820	72284	Oraov1	ILMN_2517041	ILMN_2517041	18140	Uhrf1	ILMN_1253008	ILMN_1253008	110460	Acat2
ILMN_2747507	ILMN_2747507	19679	Pitpnm2	ILMN_2782634	ILMN_2782634	319876	Cobll1	ILMN_2658908	ILMN_2658908	20315	Cxcl12	ILMN_2837855	ILMN_2837855	12400	Cbfb	ILMN_2751948	ILMN_2751948	15267	Hist2h2aa1	ILMN_2888940	ILMN_2888940	69187	Erp27	ILMN_1238583	ILMN_1238583	66939	Aagab	ILMN_2939138	ILMN_2939138	83675	Bicc1	ILMN_2702016	ILMN_2702016	67017	2010011I20Rik
ILMN_2653215	ILMN_2653215	56174	Nagk	ILMN_3100276	ILMN_3100276	107747	Aldh1l1	ILMN_3147331	ILMN_3147331	232078	Thnsl2	ILMN_1227164	ILMN_1227164	22154	Tubb5	ILMN_2718266	ILMN_2718266	14229	Fkbp5	ILMN_2454204	ILMN_2454204	79201	Tnfrsf23	ILMN_2842877	ILMN_2842877	18744	Pja1	ILMN_1252243	ILMN_1252243	68294	Mfsd10	ILMN_2862470	ILMN_2862470	14863	Gstm2
ILMN_2654186	ILMN_2654186	18003	Nedd9	ILMN_2735084	ILMN_2735084	11363	Acadl	ILMN_1214888	ILMN_1214888	394431	Ugt1a@	ILMN_2959291	ILMN_2959291	22271	Upp1	ILMN_1216663	ILMN_1216663	52808	Tspyl2	ILMN_2470983	ILMN_2470983	50500	Ttpa	ILMN_2896314	ILMN_2896314	12006	Axin2	ILMN_3136744	ILMN_3136744	140742	Sesn1	ILMN_2864416	ILMN_2864416	235636	Rtp3
ILMN_2674752	ILMN_2674752	74479	Snx11	ILMN_2706906	ILMN_2706906	107747	Aldh1l1	ILMN_2704165	ILMN_2704165	226646	Ndufs2	ILMN_2624938	ILMN_2624938	18611	Pea15a	ILMN_1223317	ILMN_1223317	16854	Lgals3	ILMN_2733733	ILMN_2733733	24088	Tlr2	ILMN_2964841	ILMN_2964841	19024	Ppfibp2	ILMN_1245131	ILMN_1245131	320080	Zbtb39	ILMN_1243944	ILMN_1243944	26874	Abcd2
ILMN_3113639	ILMN_3113639	76025	Cant1	ILMN_2788221	ILMN_2788221	16644	Kng1	ILMN_1247894	ILMN_1247894	20646	Snrpn	ILMN_2746086	ILMN_2746086	76281	Tax1bp3	ILMN_2667369	ILMN_2667369	14595	B4galt1	ILMN_2728473	ILMN_2728473	20717	Serpina3m	ILMN_2801568	ILMN_2801568	71238	Acn9	ILMN_2602352	ILMN_2602352	68774	Ms4a6d	ILMN_2810963	ILMN_2810963	66259	Camk2n1
ILMN_1219067	ILMN_1219067	227612	A830007P12Rik	ILMN_2594302	ILMN_2594302	23923	Aadat	ILMN_2722579	ILMN_2722579	114644	Slc13a3	ILMN_1233064	ILMN_1233064	12566	Cdk2	ILMN_2742075	ILMN_2742075	12475	Cd14	ILMN_1240256	ILMN_1240256	26941	Slc9a3r1	ILMN_2666272	ILMN_2666272	69536	Hemk1	ILMN_2776603	ILMN_2776603	20308	Ccl9	ILMN_2595430	ILMN_2595430	140492	Kcnn2
ILMN_1223678	ILMN_1223678	18003	Nedd9	ILMN_2845039	ILMN_2845039	13669	Eif3a	ILMN_1260064	ILMN_1260064	18645	Pfn2	ILMN_1235500	ILMN_1235500	14204	Il4i1	ILMN_2795359	ILMN_2795359	110611	Hdlbp	ILMN_3161543	ILMN_3161543	56489	Ikbke	ILMN_2879745	ILMN_2879745	16796	Lasp1	ILMN_1233606	ILMN_1233606	14057	Sfxn1	ILMN_2592767	ILMN_2592767	78914	Nadsyn1
ILMN_2621596	ILMN_2621596	19188	Psme2	ILMN_2631558	ILMN_2631558	67089	Psmc6	ILMN_1220170	ILMN_1220170	21687	Tek	ILMN_2759344	ILMN_2759344	67701	Wfdc2	ILMN_1259180	ILMN_1259180	54720	Rcan1	ILMN_2906847	ILMN_2906847	20333	Sec22b	ILMN_2436772	ILMN_2436772	100763	Ube3c	ILMN_2651575	ILMN_2651575	15979	Ifngr1	ILMN_2758803	ILMN_2758803	75541	1700019G17Rik
ILMN_2933399	ILMN_2933399	52040	Ppp1r10	ILMN_1232263	ILMN_1232263	16529	Kcnk5	ILMN_2749840	ILMN_2749840	67473	Slc47a1	ILMN_2907322	ILMN_2907322	74198	Dtx2	ILMN_2736611	ILMN_2736611	68705	Gtf2f2	ILMN_2984219	ILMN_2984219	232400	BC048546	ILMN_2680054	ILMN_2680054	27528	D0H4S114	ILMN_2981363	ILMN_2981363	246707	Emilin2	ILMN_2959956	ILMN_2959956	77697	Mmab
ILMN_1242466	ILMN_1242466	16912	Psmb9	ILMN_1217813	ILMN_1217813	11532	Adh5	ILMN_1249661	ILMN_1249661	105355	Slc17a3	ILMN_1248537	ILMN_1248537	67603	Dusp6	ILMN_1215212	ILMN_1215212	11852	Rhob	ILMN_2732747	ILMN_2732747	217012	Unc45b	ILMN_1243507	ILMN_1243507	211949	Spsb4	ILMN_2701515	ILMN_2701515	233328	Lrrk1	ILMN_1225901	ILMN_1225901	66333	Aqp11
ILMN_1247710	ILMN_1247710	107607	Nod1	ILMN_1254563	ILMN_1254563	70349	Copb1	ILMN_2820948	ILMN_2820948	13171	Dbt	ILMN_2707127	ILMN_2707127	26425	Nubp1	ILMN_2473620	ILMN_2473620	56430	Clip1	ILMN_3140383	ILMN_3140383	15512	Hspa2	ILMN_1240445	ILMN_1240445	170459	Stard4	ILMN_2841289	ILMN_2841289	21928	Tnfaip2	ILMN_2725781	ILMN_2725781	27409	Abcg5
ILMN_2626653	ILMN_2626653	14356	Fxc1	ILMN_2858399	ILMN_2858399	228859	Fitm2	ILMN_2945472	ILMN_2945472	109652	Acy1	ILMN_3073486	ILMN_3073486	114641	Rpl31	ILMN_3138439	ILMN_3138439	69181	Dyrk2	ILMN_2758562	ILMN_2758562	106766	Stap2	ILMN_1220482	ILMN_1220482	107528	Magee1	ILMN_1217009	ILMN_1217009	104886	Rab15	ILMN_2671235	ILMN_2671235	17912	Myo1b
ILMN_1227514	ILMN_1227514	67049	Pus3	ILMN_2620994	ILMN_2620994	12116	Bhmt	ILMN_2729458	ILMN_2729458	15926	Idh1	ILMN_2674367	ILMN_2674367	11603	Agrn	ILMN_2813484	ILMN_2813484	18626	Per1	ILMN_1255497	ILMN_1255497	231691	Sds	ILMN_1247066	ILMN_1247066	53872	Caprin1	ILMN_1223168	ILMN_1223168	52563	Cdc23	ILMN_2671165	ILMN_2671165	94179	Krt23
ILMN_2899788	ILMN_2899788	19732	Rgl2	ILMN_2602387	ILMN_2602387	353187	Nr1d2	ILMN_3002872	ILMN_3002872	56451	Suclg1	ILMN_2708644	ILMN_2708644	55949	Eef1b2	ILMN_1218424	ILMN_1218424	52432	Ppp2r2d	ILMN_3096144	ILMN_3096144	20848	Stat3	ILMN_2718974	ILMN_2718974	71989	Rpusd4	ILMN_1225035	ILMN_1225035	52502	Carhsp1	ILMN_2590896	ILMN_2590896	50799	Slc25a13
ILMN_2944601	ILMN_2944601	66776	Pisd-ps1	ILMN_1234199	ILMN_1234199	319876	Cobll1	ILMN_3092673	ILMN_3092673	381629	0610007C21Rik	ILMN_2705166	ILMN_2705166	20440	St6gal1	ILMN_1216597	ILMN_1216597	227731	Slc25a25	ILMN_2607926	ILMN_2607926	66913	Kdelr2	ILMN_2756023	ILMN_2756023	100102	Pcsk9	ILMN_1237664	ILMN_1237664	75007	Fam63a	ILMN_1222036	ILMN_1222036	71904	Paqr7
ILMN_2701741	ILMN_2701741	67728	Dph2	ILMN_3000465	ILMN_3000465	68734	Smek1	ILMN_2445926	ILMN_2445926	102448	Xylb	ILMN_1221157	ILMN_1221157	16691	Krt8	ILMN_3159720	ILMN_3159720	74030	Rin2	ILMN_2806065	ILMN_2806065	56642	Ankrd2	ILMN_1219447	ILMN_1219447	56364	Zmym3	ILMN_2692696	ILMN_2692696	27226	Pla2g7	ILMN_2982764	ILMN_2982764	72094	Ugt2a3
ILMN_2675249	ILMN_2675249	228368	Slc35c1	ILMN_2716838	ILMN_2716838	15525	Hspa4	ILMN_2437856	ILMN_2437856	77053	Sun1	ILMN_1226143	ILMN_1226143	56715	Rabgef1	ILMN_3005546	ILMN_3005546	74412	Gle1	ILMN_2596970	ILMN_2596970	67846	Tmem39a	ILMN_1230162	ILMN_1230162	14155	Fem1b	ILMN_2590884	ILMN_2590884	18793	Plaur	ILMN_2976159	ILMN_2976159	381269	Mreg
ILMN_2785512	ILMN_2785512	101490	Inpp5f	ILMN_2617335	ILMN_2617335	66046	Ndufb5	ILMN_1255556	ILMN_1255556	68943	Pink1	ILMN_2815222	ILMN_2815222	66591	Mad2l1bp	ILMN_2887065	ILMN_2887065	78388	Mvp	ILMN_2607066	ILMN_2607066	72599	Pdia5	ILMN_2605575	ILMN_2605575	66789	Alg14	ILMN_2915303	ILMN_2915303	58218	Trem3	ILMN_1258360	ILMN_1258360	69352	Necab1
ILMN_2624809	ILMN_2624809	545725	Mterf	ILMN_1231096	ILMN_1231096	71900	Tmem106b	ILMN_1251771	ILMN_1251771	66445	Cyc1	ILMN_2605819	ILMN_2605819	112407	Egln3	ILMN_1228026	ILMN_1228026	59090	Midn	ILMN_1257965	ILMN_1257965	16828	Ldha	ILMN_2894984	ILMN_2894984	66496	Ppdpf	ILMN_1218311	ILMN_1218311	74504	Fam53a	ILMN_2784078	ILMN_2784078	17388	Mmp15
ILMN_3033533	ILMN_3033533	11518	Add1	ILMN_1224589	ILMN_1224589	67171	Dram2	ILMN_2713673	ILMN_2713673	69574	Cmbl	ILMN_1258300	ILMN_1258300	15980	Ifngr2	ILMN_1227357	ILMN_1227357	14252	Flot2	ILMN_1227404	ILMN_1227404	110382	C8b	ILMN_2848273	ILMN_2848273	67729	Mansc1	ILMN_2611000	ILMN_2611000	16178	Il1r2	ILMN_2759088	ILMN_2759088	70113	Odf3b
ILMN_2901284	ILMN_2901284	27360	Add3	ILMN_1247257	ILMN_1247257	14571	Gpd2	ILMN_2749842	ILMN_2749842	67473	Slc47a1	ILMN_2592709	ILMN_2592709	15980	Ifngr2	ILMN_2999439	ILMN_2999439	16600	Klf4	ILMN_3162394	ILMN_3162394	26931	mKIAA0044	ILMN_2817151	ILMN_2817151	68185	Chchd8	ILMN_1220284	ILMN_1220284	17463	Psmd7	ILMN_2708190	ILMN_2708190	30924	Angptl3
ILMN_2667889	ILMN_2667889	12915	Atf6b	ILMN_2484465	ILMN_2484465	50493	Txnrd1	ILMN_1249836	ILMN_1249836	93684	Sep15	ILMN_1223614	ILMN_1223614	19663	Rbpms	ILMN_2701991	ILMN_2701991	54720	Rcan1	ILMN_2775213	ILMN_2775213	68955	Srrm4	ILMN_1257060	ILMN_1257060	192654	Pla2g15	ILMN_2736530	ILMN_2736530	13445	Cdk2ap1	ILMN_1214092	ILMN_1214092	268566	Gphn
ILMN_2655577	ILMN_2655577	18971	Pold1	ILMN_2986051	ILMN_2986051	70266	Ccbl1	ILMN_1219978	ILMN_1219978	216190	Appl2	ILMN_2893077	ILMN_2893077	20104	Rps6	ILMN_2613399	ILMN_2613399	13722	Aimp1	ILMN_2667842	ILMN_2667842	21376	Tbrg1	ILMN_2764865	ILMN_2764865	67013	Oma1	ILMN_2896768	ILMN_2896768	109857	Cbr3	ILMN_2943135	ILMN_2943135	14262	Fmo3
ILMN_2798797	ILMN_2798797	67684	Luc7l3	ILMN_2970834	ILMN_2970834	19298	Pex19	ILMN_2608602	ILMN_2608602	231413	Grsf1	ILMN_1240726	ILMN_1240726	17387	Mmp14	ILMN_2932824	ILMN_2932824	14670	Gnl1	ILMN_2862567	ILMN_2862567	72007	Fndc3b	ILMN_2423789	ILMN_2423789	56459	Sae1	ILMN_2762056	ILMN_2762056	94245	Dtnbp1	ILMN_2661650	ILMN_2661650	70335	Reep6
ILMN_1247704	ILMN_1247704	94353	Hmgn3	ILMN_1239683	ILMN_1239683	218442	Serinc5	ILMN_2870788	ILMN_2870788	103149	Upb1	ILMN_2949266	ILMN_2949266	20014	Rpn2	ILMN_2589790	ILMN_2589790	20848	Stat3	ILMN_2729743	ILMN_2729743	72055	Slc38a10	ILMN_2669189	ILMN_2669189	65970	Lima1	ILMN_2706014	ILMN_2706014	106878	2010002N04Rik	ILMN_2831669	ILMN_2831669	240549	Gm4952
ILMN_2716511	ILMN_2716511	107723	Slc12a6	ILMN_2982652	ILMN_2982652	24015	Abce1	ILMN_2651526	ILMN_2651526	52864	Slx4	ILMN_2699611	ILMN_2699611	20531	Slc34a2	ILMN_2746075	ILMN_2746075	104318	Csnk1d	ILMN_1219931	ILMN_1219931	244548	Elmod2	ILMN_2963792	ILMN_2963792	98685	1190005F20Rik	ILMN_2789239	ILMN_2789239	21814	Tgfbr3	ILMN_2847332	ILMN_2847332	68041	Mid1ip1
ILMN_1240257	ILMN_1240257	108148	Galnt2	ILMN_1215797	ILMN_1215797	14571	Gpd2	ILMN_1240471	ILMN_1240471	67442	Retsat	ILMN_1229042	ILMN_1229042	55949	Eef1b2	ILMN_2646625	ILMN_2646625	16476	Jun	ILMN_1244753	ILMN_1244753	21376	Tbrg1	ILMN_2612125	ILMN_2612125	102098	Arhgef18	ILMN_2601865	ILMN_2601865	68836	Mrpl52	ILMN_2910990	ILMN_2910990	268566	Gphn
ILMN_2806700	ILMN_2806700	13057	Cyba	ILMN_2676052	ILMN_2676052	21685	Tef	ILMN_2793062	ILMN_2793062	68939	Rasl11b	ILMN_1260412	ILMN_1260412	68140	Tigd2	ILMN_2678521	ILMN_2678521	80290	Gpr146	ILMN_2819530	ILMN_2819530	71919	Rpap3	ILMN_1232404	ILMN_1232404	225791	Zadh2	ILMN_2903639	ILMN_2903639	380752	Tssc1	ILMN_1248072	ILMN_1248072	21763	Tex2
ILMN_1256702	ILMN_1256702	20194	S100a10	ILMN_2901387	ILMN_2901387	229302	Tm4sf4	ILMN_3136542	ILMN_3136542	270076	Gcdh	ILMN_2618918	ILMN_2618918	227659	Slc2a6	ILMN_2420366	ILMN_2420366	22184	Zrsr2	ILMN_2457585	ILMN_2457585	68728	Trp53inp2	ILMN_2892904	ILMN_2892904	66939	Aagab	ILMN_1230708	ILMN_1230708	269799	Clec4a1	ILMN_2705131	ILMN_2705131	17828	Muted
ILMN_2667994	ILMN_2667994	13421	Dnase1l3	ILMN_1257142	ILMN_1257142	27361	Sepx1	ILMN_2727329	ILMN_2727329	12039	Bckdha	ILMN_2671204	ILMN_2671204	19186	Psme1	ILMN_1244188	ILMN_1244188	100198	H6pd	ILMN_1239219	ILMN_1239219	17858	Mx2	ILMN_2768841	ILMN_2768841	19334	AK046417	ILMN_1220975	ILMN_1220975	19260	Ptpn22	ILMN_3155363	ILMN_3155363	19041	Ppl
ILMN_2748384	ILMN_2748384	209225	Zfp710	ILMN_1230364	ILMN_1230364	213326	Scyl2	ILMN_2895991	ILMN_2895991	70456	Brp44	ILMN_1214671	ILMN_1214671	71963	Cdca4	ILMN_2946726	ILMN_2946726	232784	Zfp212	ILMN_2594714	ILMN_2594714	23872	Ets2	ILMN_1221418	ILMN_1221418	231326	Aasdh	ILMN_2596522	ILMN_2596522	17748	Mt1	ILMN_2827081	ILMN_2827081	27219	Sgk2
ILMN_3099751	ILMN_3099751	15468	Prmt2	ILMN_2894211	ILMN_2894211	213393	8430408G22Rik	ILMN_2868987	ILMN_2868987	20597	Smpd1	ILMN_2592823	ILMN_2592823	58804	Cdc42ep5	ILMN_2758695	ILMN_2758695	71805	Nup93	ILMN_2955671	ILMN_2955671	67760	Slc38a2	ILMN_2696855	ILMN_2696855	66826	Taz	ILMN_1250279	ILMN_1250279	20719	Serpinb6a	ILMN_2604179	ILMN_2604179	237387	Lrrc3
ILMN_1216953	ILMN_1216953	15468	Prmt2	ILMN_2650299	ILMN_2650299	27054	Sec23b	ILMN_3122427	ILMN_3122427	20917	Suclg2	ILMN_2886618	ILMN_2886618	17965	Nbl1	ILMN_2639819	ILMN_2639819	54399	Bet1l	ILMN_2931384	ILMN_2931384	98238	Lrrc59	ILMN_3138743	ILMN_3138743	195434	Utp14b	ILMN_3139103	ILMN_3139103	11490	Adam15	ILMN_2815506	ILMN_2815506	14431	Gamt
ILMN_2910934	ILMN_2910934	23833	Cd52	ILMN_2703657	ILMN_2703657	13382	Dld	ILMN_2752552	ILMN_2752552	20655	Sod1	ILMN_1377919	ILMN_1377919	73710	Tubb2b	ILMN_2798674	ILMN_2798674	212127	2810046L04Rik	ILMN_2772632	ILMN_2772632	20210	Saa3	ILMN_2660815	ILMN_2660815	66048	Tmem93	ILMN_2972521	ILMN_2972521	11607	Agtr1a	ILMN_1258323	ILMN_1258323	28250	Slco1a4
ILMN_2949844	ILMN_2949844	80911	Acox3	ILMN_1255376	ILMN_1255376	68098	Rchy1	ILMN_2747897	ILMN_2747897	68349	Ndufs3	ILMN_2931411	ILMN_2931411	12462	Cct3	ILMN_1228359	ILMN_1228359	19769	Rit1	ILMN_2970494	ILMN_2970494	20714	Serpina3k	ILMN_1234461	ILMN_1234461	268294	Zbtb24	ILMN_1255510	ILMN_1255510	16905	Lmna	ILMN_2626098	ILMN_2626098	244416	Ppp1r3b
ILMN_1253813	ILMN_1253813	105855	Nckap1l	ILMN_1239143	ILMN_1239143	66925	Sdhd	ILMN_2601379	ILMN_2601379	235043	Tmem205	ILMN_1253692	ILMN_1253692	20340	Glg1	ILMN_1231035	ILMN_1231035	104318	Csnk1d	ILMN_2596412	ILMN_2596412	54161	Copg	ILMN_2627733	ILMN_2627733	71706	Slc46a3	ILMN_2677408	ILMN_2677408	15469	Prmt1	ILMN_2801427	ILMN_2801427	70031	Cmtm8
ILMN_2731760	ILMN_2731760	17916	Myo1f	ILMN_2796878	ILMN_2796878	66631	Hiatl1	ILMN_2800655	ILMN_2800655	110842	Etfa	ILMN_2665008	ILMN_2665008	106572	Rab31	ILMN_1217927	ILMN_1217927	60507	Qtrt1	ILMN_1228752	ILMN_1228752	71780	Isyna1	ILMN_2839145	ILMN_2839145	108707	1810008A18Rik	ILMN_2662387	ILMN_2662387	16905	Lmna	ILMN_2620053	ILMN_2620053	74018	Als2
ILMN_2789948	ILMN_2789948	11857	Arhgdib	ILMN_2687507	ILMN_2687507	13105	Cyp2d9	ILMN_2435140	ILMN_2435140	67003	Uqcrc2	ILMN_2758029	ILMN_2758029	19152	Prtn3	ILMN_2987339	ILMN_2987339	18432	Mybbp1a	ILMN_2821676	ILMN_2821676	329416	Nostrin	ILMN_1226126	ILMN_1226126	227697	Dolk	ILMN_2606295	ILMN_2606295	14528	Gch1	ILMN_2761181	ILMN_2761181	67851	1700021F05Rik
ILMN_2738054	ILMN_2738054	101497	Plekhg2	ILMN_2925281	ILMN_2925281	19299	Abcd3	ILMN_1247543	ILMN_1247543	58810	Akr1a4	ILMN_1259470	ILMN_1259470	65963	Tmem176b	ILMN_2636403	ILMN_2636403	215418	Csrnp1	ILMN_1232209	ILMN_1232209	59027	Nampt	ILMN_2588610	ILMN_2588610	105513	Chmp7	ILMN_2742849	ILMN_2742849	17218	Mcm5	ILMN_2633096	ILMN_2633096	14867	Gstm6
ILMN_2606162	ILMN_2606162	30794	Pdlim4	ILMN_1254132	ILMN_1254132	66413	Psmd6	ILMN_2940642	ILMN_2940642	20446	St6galnac2	ILMN_2728431	ILMN_2728431	56699	Cdc42ep4	ILMN_2658566	ILMN_2658566	59090	Midn	ILMN_2822000	ILMN_2822000	75750	Slc10a6	ILMN_1236049	ILMN_1236049	69821	Mterfd2	ILMN_2612283	ILMN_2612283	14461	Gata2	ILMN_2949275	ILMN_2949275	232337	Zfp637
ILMN_2699531	ILMN_2699531	67865	Rgs10	ILMN_1258998	ILMN_1258998	66266	Eapp	ILMN_2606579	ILMN_2606579	106529	Tecr	ILMN_2753219	ILMN_2753219	19982	Rpl36a	ILMN_2778655	ILMN_2778655	22329	Vcam1	ILMN_2945940	ILMN_2945940	56508	Rapgef4	ILMN_1215901	ILMN_1215901	67512	Agpat2	ILMN_1254405	ILMN_1254405	16905	Lmna	ILMN_2615920	ILMN_2615920	68044	Chac2
ILMN_2664972	ILMN_2664972	13589	Mapre1	ILMN_2598420	ILMN_2598420	106583	Scaf8	ILMN_1229993	ILMN_1229993	30045	Dnajc12	ILMN_2651077	ILMN_2651077	66940	Shisa5	ILMN_1252202	ILMN_1252202	21929	Tnfaip3	ILMN_2710698	ILMN_2710698	56636	Fgf21	ILMN_2701824	ILMN_2701824	234776	Atmin	ILMN_2776231	ILMN_2776231	20610	Sumo3	ILMN_1250531	ILMN_1250531	116914	Slc19a2
ILMN_2987027	ILMN_2987027	101497	Plekhg2	ILMN_2490479	ILMN_2490479	54401	Ywhab	ILMN_2728038	ILMN_2728038	231532	Arhgap24	ILMN_2603725	ILMN_2603725	56378	Arpc3	ILMN_2739965	ILMN_2739965	104318	Csnk1d	ILMN_1241310	ILMN_1241310	66871	Cpne8	ILMN_1228937	ILMN_1228937	54151	Cyhr1	ILMN_1216167	ILMN_1216167	68592	Syf2	ILMN_1258600	ILMN_1258600	107476	Acaca
ILMN_1239024	ILMN_1239024	18099	Nlk	ILMN_2721761	ILMN_2721761	17936	Nab1	ILMN_2639036	ILMN_2639036	15510	Hspd1	ILMN_2602711	ILMN_2602711	21812	Tgfbr1	ILMN_2876554	ILMN_2876554	24068	Sra1	ILMN_2701271	ILMN_2701271	22038	Plscr1	ILMN_1221920	ILMN_1221920	263406	Plekhg3	ILMN_2659467	ILMN_2659467	56305	Pitpnb	ILMN_1241020	ILMN_1241020	67009	Ttc23
ILMN_2611755	ILMN_2611755	20708	Serpinb6b	ILMN_2683681	ILMN_2683681	56451	Suclg1	ILMN_2657946	ILMN_2657946	67273	Ndufa10	ILMN_2618481	ILMN_2618481	13681	Eif4a1	ILMN_2861787	ILMN_2861787	75909	Vmp1	ILMN_2737704	ILMN_2737704	14612	Gja4	ILMN_2621909	ILMN_2621909	67454	Ikbip	ILMN_2867899	ILMN_2867899	107995	Cdc20	ILMN_2973824	ILMN_2973824	23831	Car14
ILMN_1227458	ILMN_1227458	77976	Nuak1	ILMN_2707308	ILMN_2707308	12465	Cct5	ILMN_1217822	ILMN_1217822	70178	Fam108c	ILMN_2596346	ILMN_2596346	13179	Dcn	ILMN_1232600	ILMN_1232600	67664	Rnf125	ILMN_1252517	ILMN_1252517	56373	Cpb2	ILMN_1220793	ILMN_1220793	66704	Rbm4b	ILMN_2439341	ILMN_2439341	22321	Vars	ILMN_2661588	ILMN_2661588	20743	Spnb3
ILMN_1256142	ILMN_1256142	17118	Marcks	ILMN_2881272	ILMN_2881272	26926	Aifm1	ILMN_2790486	ILMN_2790486	11950	Atp5f1	ILMN_2600113	ILMN_2600113	56055	Gtpbp2	ILMN_2595283	ILMN_2595283	72462	Rrp1b	ILMN_2591264	ILMN_2591264	18406	Orm2	ILMN_1244991	ILMN_1244991	231670	Fbxo21	ILMN_2757125	ILMN_2757125	233406	Prc1	ILMN_2879486	ILMN_2879486	66902	Mtap
ILMN_3119014	ILMN_3119014	13713	Elk3	ILMN_2660864	ILMN_2660864	52323	Klhl7	ILMN_2640122	ILMN_2640122	73078	Pmpcb	ILMN_2956159	ILMN_2956159	20042	Rps12	ILMN_2694153	ILMN_2694153	13196	Asap1	ILMN_1244123	ILMN_1244123	67760	Slc38a2	ILMN_2734484	ILMN_2734484	66050	0610009B22Rik	ILMN_2705777	ILMN_2705777	14866	Gstm5	ILMN_2705203	ILMN_2705203	54634	Pdzx
ILMN_2859518	ILMN_2859518	69815	Krtcap3	ILMN_1224333	ILMN_1224333	106326	Osbpl11	ILMN_1240857	ILMN_1240857	12865	Cox7a1	ILMN_2702061	ILMN_2702061	227613	Tubb2c	ILMN_2697552	ILMN_2697552	18578	Pde4b	ILMN_2829646	ILMN_2829646	67661	Ift172	ILMN_2663920	ILMN_2663920	227154	Stradb	ILMN_2744337	ILMN_2744337	16423	Cd47	ILMN_2753029	ILMN_2753029	14528	Gch1
ILMN_2694960	ILMN_2694960	17698	Msn	ILMN_2629446	ILMN_2629446	212627	Prpsap2	ILMN_2961626	ILMN_2961626	66834	Acot13	ILMN_2680142	ILMN_2680142	11747	Anxa5	ILMN_2621643	ILMN_2621643	12826	Col4a1	ILMN_2713471	ILMN_2713471	59052	Mettl9	ILMN_2636443	ILMN_2636443	12050	Bcl2l2	ILMN_3102376	ILMN_3102376	14130	Fcgr2b	ILMN_1229318	ILMN_1229318	228026	Pdk1
ILMN_2790573	ILMN_2790573	60409	Trappc4	ILMN_2777493	ILMN_2777493	20700	Serpina1a	ILMN_2693258	ILMN_2693258	66359	Fam36a	ILMN_2836654	ILMN_2836654	665433	Hist1h2ao	ILMN_2720813	ILMN_2720813	269587	Epb4.1	ILMN_2981871	ILMN_2981871	67511	Tmed9	ILMN_2631994	ILMN_2631994	192231	Hexim1	ILMN_2773862	ILMN_2773862	227615	Tmem203	ILMN_2706120	ILMN_2706120	74147	Ehhadh
ILMN_2772155	ILMN_2772155	11492	Adam19	ILMN_2669869	ILMN_2669869	22343	Lin7c	ILMN_2667100	ILMN_2667100	66795	Atg10	ILMN_2711551	ILMN_2711551	67248	Rpl39	ILMN_2662926	ILMN_2662926	13653	Egr1	ILMN_2747480	ILMN_2747480	67398	Srpr	ILMN_2606973	ILMN_2606973	230917	Tmem201	ILMN_2689025	ILMN_2689025	84095	Pi4k2a	ILMN_1249910	ILMN_1249910	75735	Pank1
ILMN_1240994	ILMN_1240994	23943	Esyt1	ILMN_2783918	ILMN_2783918	56382	Rab9	ILMN_2991545	ILMN_2991545	28295	D10Jhu81e	ILMN_1258813	ILMN_1258813	73124	Golim4	ILMN_1254157	ILMN_1254157	22375	Wars	ILMN_2892413	ILMN_2892413	79202	Tnfrsf22	ILMN_1215647	ILMN_1215647	68114	Mum1	ILMN_2630459	ILMN_2630459	12767	Cxcr4	ILMN_2491859	ILMN_2491859	117160	Ttyh2
ILMN_2787257	ILMN_2787257	12721	Coro1a	ILMN_2771074	ILMN_2771074	53379	Hnrnpa2b1	ILMN_2626114	ILMN_2626114	216363	Rab3ip	ILMN_2515363	ILMN_2515363	326618	Tpm4	ILMN_2681776	ILMN_2681776	50772	Mapk6	ILMN_1246419	ILMN_1246419	195733	Grhl1	ILMN_2974601	ILMN_2974601	69961	2810432D09Rik	ILMN_1215147	ILMN_1215147	14113	Fbl	ILMN_1253563	ILMN_1253563	68444	Cyp2d13
ILMN_1248028	ILMN_1248028	13732	Emp3	ILMN_2752883	ILMN_2752883	15519	Hsp90aa1	ILMN_2767615	ILMN_2767615	11931	Atp1b1	ILMN_1249467	ILMN_1249467	72065	Rap2c	ILMN_1226195	ILMN_1226195	29810	Bag3	ILMN_2780489	ILMN_2780489	14194	Fh1	ILMN_1232182	ILMN_1232182	67087	Ctnnbip1	ILMN_2730463	ILMN_2730463	67177	Cdt1	ILMN_2646985	ILMN_2646985	107503	Atf5
ILMN_2716622	ILMN_2716622	19094	Mapk11	ILMN_3155274	ILMN_3155274	22215	Ube3a	ILMN_2653265	ILMN_2653265	14979	H2-Ke6	ILMN_2658804	ILMN_2658804	20130	Rras	ILMN_2965526	ILMN_2965526	67440	Mtpap	ILMN_2634358	ILMN_2634358	17685	Msh2	ILMN_2604922	ILMN_2604922	80751	Rnf34	ILMN_1248555	ILMN_1248555	75612	Gns	ILMN_2910995	ILMN_2910995	268566	Gphn
ILMN_2596917	ILMN_2596917	17974	Nck2	ILMN_2757931	ILMN_2757931	68441	Rraga	ILMN_2870786	ILMN_2870786	103149	Upb1	ILMN_1247853	ILMN_1247853	12192	Zfp36l1	ILMN_2813487	ILMN_2813487	18626	Per1	ILMN_1260348	ILMN_1260348	27058	Srp9	ILMN_2835461	ILMN_2835461	56412	2610024G14Rik	ILMN_1246390	ILMN_1246390	20516	Slc20a2	ILMN_1234068	ILMN_1234068	67054	Paics
ILMN_2737463	ILMN_2737463	78317	Ccdc88b	ILMN_2980532	ILMN_2980532	21812	Tgfbr1	ILMN_2842999	ILMN_2842999	27883	D16H22S680E	ILMN_2790097	ILMN_2790097	11853	Rhoc	ILMN_2747744	ILMN_2747744	21681	Thoc4	ILMN_2480682	ILMN_2480682	208449	Sgms1	ILMN_1242248	ILMN_1242248	64945	Cldn12	ILMN_2668462	ILMN_2668462	100952	Emilin1	ILMN_2734410	ILMN_2734410	93673	Cml2
ILMN_3042059	ILMN_3042059	16593	Klc1	ILMN_3148662	ILMN_3148662	20384	Srsf5	ILMN_2903540	ILMN_2903540	75396	Spp2	ILMN_1258629	ILMN_1258629	12825	Col3a1	ILMN_2761594	ILMN_2761594	12696	Cirbp	ILMN_1216174	ILMN_1216174	214424	Parp16	ILMN_2632187	ILMN_2632187	76366	Mtif3	ILMN_2997494	ILMN_2997494	16948	Lox	ILMN_2680665	ILMN_2680665	66431	1810049H13Rik
ILMN_3104094	ILMN_3104094	108909	Aida	ILMN_2798993	ILMN_2798993	353187	Nr1d2	ILMN_1224781	ILMN_1224781	226646	Ndufs2	ILMN_1234590	ILMN_1234590	20116	Rps8	ILMN_2698107	ILMN_2698107	13664	Eif1a	ILMN_2678661	ILMN_2678661	14088	Fancc	ILMN_1227403	ILMN_1227403	237847	Rtn4rl1	ILMN_2596259	ILMN_2596259	66404	2410001C21Rik	ILMN_1215541	ILMN_1215541	70061	Sdr9c7
ILMN_1225192	ILMN_1225192	243910	Nfkbid	ILMN_2675464	ILMN_2675464	81702	Ankrd17	ILMN_2612973	ILMN_2612973	69083	Sult1c2	ILMN_2502542	ILMN_2502542	107652	Uap1	ILMN_2590917	ILMN_2590917	11630	Aim1	ILMN_2651389	ILMN_2651389	17341	Bhlha15	ILMN_2972292	ILMN_2972292	26379	Esrra	ILMN_2699294	ILMN_2699294	69113	Alkbh3	ILMN_2806439	ILMN_2806439	216227	Slc17a8
ILMN_1248657	ILMN_1248657	171463	Il17rd	ILMN_2691460	ILMN_2691460	68202	Ndufa5	ILMN_2633212	ILMN_2633212	70383	Cox10	ILMN_2850233	ILMN_2850233	13710	Elf3	ILMN_2800859	ILMN_2800859	78783	Brpf1	ILMN_1237886	ILMN_1237886	13803	Enc1	ILMN_2832675	ILMN_2832675	11438	Chrna4	ILMN_1240598	ILMN_1240598	217125	Samd14	ILMN_2814385	ILMN_2814385	380712	Tlcd2
ILMN_2473348	ILMN_2473348	234875	Ttc13	ILMN_1255311	ILMN_1255311	69257	Elf2	ILMN_2704823	ILMN_2704823	52538	Acaa2	ILMN_2651715	ILMN_2651715	26362	Axl	ILMN_2671572	ILMN_2671572	17125	Smad1	ILMN_2870883	ILMN_2870883	230734	Yrdc	ILMN_1238509	ILMN_1238509	70823	Hmgxb4	ILMN_2634235	ILMN_2634235	224109	Lrrc33	ILMN_1237375	ILMN_1237375	20249	Scd1
ILMN_1259400	ILMN_1259400	16985	Lsp1	ILMN_1231779	ILMN_1231779	28071	Twistnb	ILMN_2711734	ILMN_2711734	225887	Ndufs8	ILMN_2723058	ILMN_2723058	26433	Plod3	ILMN_2698430	ILMN_2698430	12048	Bcl2l1	ILMN_2655510	ILMN_2655510	20112	Rps6ka2	ILMN_2476885	ILMN_2476885	77219	Ptgr2	ILMN_2470646	ILMN_2470646	22431	Wt1	ILMN_1245447	ILMN_1245447	11666	Abcd1
ILMN_2594718	ILMN_2594718	11491	Adam17	ILMN_1215803	ILMN_1215803	69354	Slc38a4	ILMN_3008277	ILMN_3008277	78330	Ndufv3	ILMN_1237942	ILMN_1237942	72993	Appl1	ILMN_1226280	ILMN_1226280	68147	Gar1	ILMN_2649355	ILMN_2649355	54402	Stk19	ILMN_2907560	ILMN_2907560	14369	Fzd7	ILMN_2940195	ILMN_2940195	56615	Mgst1	ILMN_2491860	ILMN_2491860	117160	Ttyh2
ILMN_2596499	ILMN_2596499	223732	Ldoc1l	ILMN_2596693	ILMN_2596693	74150	Slc35f5	ILMN_1212645	ILMN_1212645	14412	Slc6a13	ILMN_1227440	ILMN_1227440	66489	Rpl35	ILMN_2732419	ILMN_2732419	17299	Mettl1	ILMN_1214090	ILMN_1214090	109815	H47	ILMN_2710538	ILMN_2710538	50755	Fbxo18	ILMN_2770414	ILMN_2770414	54170	Rragc	ILMN_1224254	ILMN_1224254	77411	Esrp2
ILMN_2847024	ILMN_2847024	67728	Dph2	ILMN_2591749	ILMN_2591749	20823	Ssb	ILMN_2704826	ILMN_2704826	52538	Acaa2	ILMN_2878071	ILMN_2878071	17110	Lyz1	ILMN_1218226	ILMN_1218226	212980	Slc45a3	ILMN_3156343	ILMN_3156343	22375	Wars	ILMN_2769393	ILMN_2769393	76580	Mib2	ILMN_2591651	ILMN_2591651	211586	Tfdp2	ILMN_2436561	ILMN_2436561	67226	Tmem19
ILMN_1221429	ILMN_1221429	56772	Mllt11	ILMN_2844820	ILMN_2844820	654812	Angptl7	ILMN_1258158	ILMN_1258158	104776	Aldh6a1	ILMN_2722996	ILMN_2722996	19261	Sirpa	ILMN_2875169	ILMN_2875169	230279	6330416G13Rik	ILMN_2612350	ILMN_2612350	71116	Stx18	ILMN_2780316	ILMN_2780316	215615	Rnpep	ILMN_2962747	ILMN_2962747	56371	Fzr1	ILMN_2839745	ILMN_2839745	319278	A230050P20Rik
ILMN_2954575	ILMN_2954575	226652	Arhgap30	ILMN_1228497	ILMN_1228497	26380	Esrrb	ILMN_3004600	ILMN_3004600	20702	Serpina1c	ILMN_2670517	ILMN_2670517	110606	Fntb	ILMN_2714031	ILMN_2714031	74155	Errfi1	ILMN_2896170	ILMN_2896170	20219	Apcs	ILMN_2833376	ILMN_2833376	18747	Prkaca	ILMN_1259252	ILMN_1259252	16952	Anxa1	ILMN_2519536	ILMN_2519536	22262	Uox
ILMN_2754698	ILMN_2754698	12523	Cd84	ILMN_2660781	ILMN_2660781	26939	Polr3e	ILMN_1250816	ILMN_1250816	235606	Apeh	ILMN_1260061	ILMN_1260061	110956	D17H6S56E-5	ILMN_2750047	ILMN_2750047	12984	Csf2rb2	ILMN_2862623	ILMN_2862623	16426	Itih3	ILMN_2963223	ILMN_2963223	19334	AK046417	ILMN_1237939	ILMN_1237939	72981	Prkrir	ILMN_2677567	ILMN_2677567	14430	Galt
ILMN_2648661	ILMN_2648661	12331	Cap1	ILMN_1240264	ILMN_1240264	53376	Usp2	ILMN_1237074	ILMN_1237074	67283	Slc25a19	ILMN_2868220	ILMN_2868220	16323	Inhba	ILMN_1256633	ILMN_1256633	18950	Pnp	ILMN_2632230	ILMN_2632230	51897	Atg13	ILMN_2927565	ILMN_2927565	67451	Pkp2	ILMN_2771766	ILMN_2771766	20293	Ccl12	ILMN_2774690	ILMN_2774690	17436	Me1
ILMN_2892856	ILMN_2892856	70510	Rnf167	ILMN_3163255	ILMN_3163255	231293	Cwh43	ILMN_1237846	ILMN_1237846	70456	Brp44	ILMN_2694578	ILMN_2694578	140740	Sec63	ILMN_2998313	ILMN_2998313	320405	Cadps2	ILMN_3007669	ILMN_3007669	53817	Ddx39b	ILMN_2632778	ILMN_2632778	218214	Kdm1b	ILMN_2730714	ILMN_2730714	68212	Tmbim4	ILMN_2764143	ILMN_2764143	235623	Scap
ILMN_1251669	ILMN_1251669	14017	Evi2a	ILMN_1229911	ILMN_1229911	110596	Rgnef	ILMN_1232084	ILMN_1232084	52837	Tmx4	ILMN_2698799	ILMN_2698799	11461	Actb	ILMN_2833441	ILMN_2833441	231712	Trafd1	ILMN_1243876	ILMN_1243876	12370	Casp8	ILMN_1225918	ILMN_1225918	76899	Golga1	ILMN_1239603	ILMN_1239603	72881	Zdhhc4	ILMN_2813577	ILMN_2813577	232146	Fam176a
ILMN_3009685	ILMN_3009685	19280	Ptprs	ILMN_3125966	ILMN_3125966	16516	Kcnj15	ILMN_2688075	ILMN_2688075	13121	Cyp51	ILMN_1232081	ILMN_1232081	109624	Cald1	ILMN_2666406	ILMN_2666406	73137	Prrc1	ILMN_2760105	ILMN_2760105	50914	Olig1	ILMN_1215120	ILMN_1215120	20351	Sema4a	ILMN_2595519	ILMN_2595519	16881	Lig1	ILMN_2769991	ILMN_2769991	13095	Cyp2c29
ILMN_3004142	ILMN_3004142	58231	Stk4	ILMN_2673323	ILMN_2673323	20348	Sema3c	ILMN_2607609	ILMN_2607609	77254	Yif1b	ILMN_2787085	ILMN_2787085	76687	Spcs3	ILMN_3160568	ILMN_3160568	99696	Ankrd50	ILMN_2598990	ILMN_2598990	140887	Lnx2	ILMN_1216116	ILMN_1216116	83796	Smarcd2	ILMN_1238094	ILMN_1238094	211586	Tfdp2	ILMN_2653395	ILMN_2653395	232086	Tmem150a
ILMN_2662322	ILMN_2662322	50498	Ebi3	ILMN_2810937	ILMN_2810937	73095	Slc25a42	ILMN_3130768	ILMN_3130768	72972	Gcap14	ILMN_2794676	ILMN_2794676	27370	Rps26	ILMN_2727799	ILMN_2727799	231712	Trafd1	ILMN_3163347	ILMN_3163347	102103	Mtus1	ILMN_2694962	ILMN_2694962	18554	Pcsk7	ILMN_1218058	ILMN_1218058	11928	Atp1a1	ILMN_1249828	ILMN_1249828	380712	Tlcd2
ILMN_2820893	ILMN_2820893	20345	Selplg	ILMN_2645872	ILMN_2645872	20465	Sim2	ILMN_1255570	ILMN_1255570	11964	Atp6v1a	ILMN_2855590	ILMN_2855590	245877	Mtap7d1	ILMN_2731989	ILMN_2731989	14042	Ext1	ILMN_1243900	ILMN_1243900	223650	Eppk1	ILMN_2718861	ILMN_2718861	67912	1600012H06Rik	ILMN_1255053	ILMN_1255053	18817	Plk1	ILMN_2821263	ILMN_2821263	98845	Eps8l2
ILMN_1214118	ILMN_1214118	83436	Plekha2	ILMN_2623856	ILMN_2623856	26399	Map2k6	ILMN_2735308	ILMN_2735308	72002	Slc39a5	ILMN_3127335	ILMN_3127335	83671	Sytl2	ILMN_2893081	ILMN_2893081	17190	Mbd1	ILMN_1245383	ILMN_1245383	27054	Sec23b	ILMN_1254386	ILMN_1254386	66812	Ppcdc	ILMN_2470333	ILMN_2470333	235441	Usp3	ILMN_2923707	ILMN_2923707	51875	Tmem141
ILMN_2883016	ILMN_2883016	215690	Nav1	ILMN_2740873	ILMN_2740873	69824	Glod5	ILMN_2516705	ILMN_2516705	103149	Upb1	ILMN_2601519	ILMN_2601519	76507	Abp1	ILMN_3117483	ILMN_3117483	12228	Btg3	ILMN_2862111	ILMN_2862111	15331	Hmgn2	ILMN_2725198	ILMN_2725198	12007	Azgp1	ILMN_1260378	ILMN_1260378	13007	Csrp1	ILMN_2704285	ILMN_2704285	18770	Pklr
ILMN_3144289	ILMN_3144289	22031	Traf3	ILMN_2673926	ILMN_2673926	67072	Cdc37l1	ILMN_2727992	ILMN_2727992	67270	Mrpl42	ILMN_2649456	ILMN_2649456	78004	Prr15	ILMN_2681057	ILMN_2681057	66190	Acer3	ILMN_1254929	ILMN_1254929	59028	Rcl1	ILMN_2591632	ILMN_2591632	74197	Gtf2e1	ILMN_2678851	ILMN_2678851	74315	Rnf145	ILMN_3007956	ILMN_3007956	74533	Gzf1
ILMN_1231012	ILMN_1231012	16822	Lcp2	ILMN_2693835	ILMN_2693835	70807	Arrdc2	ILMN_1232099	ILMN_1232099	56434	Tspan3	ILMN_1221952	ILMN_1221952	70358	Steap1	ILMN_1250278	ILMN_1250278	231452	Sdad1	ILMN_3134607	ILMN_3134607	55992	Trim3	ILMN_1257666	ILMN_1257666	52588	Tspan14	ILMN_2946616	ILMN_2946616	16898	Rps2	ILMN_2965613	ILMN_2965613	76184	Abca6
ILMN_2439638	ILMN_2439638	22031	Traf3	ILMN_2937122	ILMN_2937122	67095	Trak1	ILMN_2873180	ILMN_2873180	66291	1810030N24Rik	ILMN_3009501	ILMN_3009501	16525	Kcnk1	ILMN_1254380	ILMN_1254380	83703	Dbr1	ILMN_3008361	ILMN_3008361	73230	Bmper	ILMN_2627179	ILMN_2627179	269344	Ell3	ILMN_2899041	ILMN_2899041	17392	Mmp3	ILMN_2739847	ILMN_2739847	13077	Cyp1a2
ILMN_2691014	ILMN_2691014	225266	Klhl14	ILMN_2599686	ILMN_2599686	226040	E030010A14Rik	ILMN_2649966	ILMN_2649966	110842	Etfa	ILMN_2727153	ILMN_2727153	12759	Clu	ILMN_2844316	ILMN_2844316	104721	Ddx1	ILMN_2609614	ILMN_2609614	71982	Snx10	ILMN_2746425	ILMN_2746425	58246	Slc35b4	ILMN_1240864	ILMN_1240864	22169	Cmpk2	ILMN_2654997	ILMN_2654997	109620	Dsp
ILMN_3160881	ILMN_3160881	101568	Vrk3	ILMN_2677859	ILMN_2677859	27356	Insl6	ILMN_1253618	ILMN_1253618	12460	Ccs	ILMN_1234099	ILMN_1234099	241639	Fermt1	ILMN_2722623	ILMN_2722623	246696	Slc25a28	ILMN_2954265	ILMN_2954265	56289	Rassf1	ILMN_2936199	ILMN_2936199	69807	Trim32	ILMN_2659617	ILMN_2659617	13855	Epn2	ILMN_2473374	ILMN_2473374	208884	Zdhhc9
ILMN_3009860	ILMN_3009860	20343	Sell	ILMN_1252655	ILMN_1252655	58210	Sectm1b	ILMN_2670057	ILMN_2670057	192653	Ttc36	ILMN_2914744	ILMN_2914744	15374	Hn1	ILMN_2631161	ILMN_2631161	246256	Fcgr4	ILMN_1224635	ILMN_1224635	66120	Fkbp11	ILMN_3052390	ILMN_3052390	72190	2510009E07Rik	ILMN_1228832	ILMN_1228832	18054	Ngp	ILMN_3007959	ILMN_3007959	74533	Gzf1
ILMN_1230587	ILMN_1230587	107321	Lpxn	ILMN_2596396	ILMN_2596396	56149	Grasp	ILMN_2844829	ILMN_2844829	56189	Prodh2	ILMN_3145331	ILMN_3145331	19240	Tmsb10	ILMN_1213117	ILMN_1213117	106628	Trip10	ILMN_2591217	ILMN_2591217	104458	Rars	ILMN_1229716	ILMN_1229716	68544	2310036O22Rik	ILMN_2759079	ILMN_2759079	19012	Ppap2a	ILMN_2907214	ILMN_2907214	21401	Tcea3
ILMN_3143483	ILMN_3143483	56743	Lat2	ILMN_2737658	ILMN_2737658	18604	Pdk2	ILMN_2608238	ILMN_2608238	83945	Dnaja3	ILMN_2687586	ILMN_2687586	66102	Cxcl16	ILMN_2908780	ILMN_2908780	72083	Mzt2	ILMN_2668509	ILMN_2668509	15439	Hp	ILMN_1230765	ILMN_1230765	22021	Tpst1	ILMN_1233929	ILMN_1233929	228769	Psmf1	ILMN_2737982	ILMN_2737982	69635	Dapk1
ILMN_2894497	ILMN_2894497	19718	Rfc2	ILMN_1255422	ILMN_1255422	12457	Ccrn4l	ILMN_2628174	ILMN_2628174	68738	Acss1	ILMN_1249727	ILMN_1249727	71934	Car13	ILMN_2687745	ILMN_2687745	66853	Pnpla2	ILMN_2721724	ILMN_2721724	224897	Dpp9	ILMN_2728538	ILMN_2728538	97827	Exd2	ILMN_1253182	ILMN_1253182	15476	Hs3st1	ILMN_2813203	ILMN_2813203	26424	Nr5a2
ILMN_2795078	ILMN_2795078	54445	Unc93b1	ILMN_2419247	ILMN_2419247	209456	Trp53bp2	ILMN_1216007	ILMN_1216007	68202	Ndufa5	ILMN_2766596	ILMN_2766596	218138	Gmds	ILMN_2866185	ILMN_2866185	12226	Btg1	ILMN_1214353	ILMN_1214353	15982	Ifrd1	ILMN_2723931	ILMN_2723931	50496	E2f6	ILMN_1243654	ILMN_1243654	319160	Hist1h4k	ILMN_2795106	ILMN_2795106	13077	Cyp1a2
ILMN_1224129	ILMN_1224129	105841	Dennd3	ILMN_2591440	ILMN_2591440	12457	Ccrn4l	ILMN_2887630	ILMN_2887630	14077	Fabp3	ILMN_1259174	ILMN_1259174	20259	Scin	ILMN_2700292	ILMN_2700292	14950	H13	ILMN_1235908	ILMN_1235908	16592	Fabp5	ILMN_2814350	ILMN_2814350	59030	Mkks	ILMN_2769772	ILMN_2769772	216505	Pik3ip1	ILMN_2691060	ILMN_2691060	13096	Cyp2c37
ILMN_2881019	ILMN_2881019	58194	Sh3kbp1	ILMN_2863086	ILMN_2863086	26939	Polr3e	ILMN_2682800	ILMN_2682800	12858	Cox5a	ILMN_2992709	ILMN_2992709	83433	Trem2	ILMN_2974117	ILMN_2974117	71393	Kctd6	ILMN_2735829	ILMN_2735829	280287	Kiss1	ILMN_2697433	ILMN_2697433	223693	Tmem184b	ILMN_1222313	ILMN_1222313	319157	Hist1h4f	ILMN_2688763	ILMN_2688763	75406	Ndufs7
ILMN_1244829	ILMN_1244829	15114	Hap1	ILMN_2750402	ILMN_2750402	110959	Nudt19	ILMN_2590034	ILMN_2590034	108075	Ltbp4	ILMN_2685921	ILMN_2685921	11443	Chrnb1	ILMN_2740859	ILMN_2740859	19697	Rela	ILMN_1230893	ILMN_1230893	223254	Farp1	ILMN_2943319	ILMN_2943319	104771	Jkamp	ILMN_1213376	ILMN_1213376		AK050651	ILMN_2858121	ILMN_2858121	209186	Acnat2
ILMN_2663930	ILMN_2663930	20555	Slfn1	ILMN_2608073	ILMN_2608073	58243	Nap1l5	ILMN_2700400	ILMN_2700400	231050	Galnt11	ILMN_2971688	ILMN_2971688	211323	Nrg1	ILMN_2653725	ILMN_2653725	16324	Inhbb	ILMN_1228958	ILMN_1228958	14313	Fst	ILMN_3060168	ILMN_3060168	106633	Ift140	ILMN_2937548	ILMN_2937548	319161	Hist1h4n	ILMN_1228666	ILMN_1228666	71773	Ugt2b1
ILMN_1255385	ILMN_1255385	76969	Chst1	ILMN_2706550	ILMN_2706550	66329	Susd3	ILMN_2734251	ILMN_2734251	13419	Dnase1	ILMN_3051931	ILMN_3051931	27411	Slc14a2	ILMN_2621472	ILMN_2621472	67604	Get4	ILMN_1227502	ILMN_1227502	16169	Il15ra	ILMN_2977558	ILMN_2977558	13143	Dapk2	ILMN_2975500	ILMN_2975500	16197	Il7r	ILMN_2928679	ILMN_2928679	56388	Cyp3a25
ILMN_1216871	ILMN_1216871	18826	Lcp1	ILMN_2625114	ILMN_2625114	68916	Cdkal1	ILMN_1217003	ILMN_1217003	233038	Nccrp1	ILMN_2604307	ILMN_2604307	171283	Havcr1	ILMN_1224291	ILMN_1224291	17190	Mbd1	ILMN_2770686	ILMN_2770686	230737	Gnl2	ILMN_3016099	ILMN_3016099	23856	Dido1	ILMN_2778409	ILMN_2778409	74302	Mtmr3	ILMN_1224250	ILMN_1224250	100637	N4bp2l1
ILMN_2980177	ILMN_2980177	234686	Fhod1	ILMN_2713055	ILMN_2713055	72373	Psca	ILMN_2805372	ILMN_2805372	16420	Itgb6	ILMN_1251134	ILMN_1251134	54448	Il1f6	ILMN_2616274	ILMN_2616274	208266	Dot1l	ILMN_2977690	ILMN_2977690	99237	Tm9sf4	ILMN_2943477	ILMN_2943477	30949	Lcmt1	ILMN_2945694	ILMN_2945694	360198	Hist1h3a	ILMN_1259606	ILMN_1259606	269423	3110057O12Rik
ILMN_2901283	ILMN_2901283	27360	Add3	ILMN_2760272	ILMN_2760272	19885	Rorc	ILMN_2604243	ILMN_2604243	16420	Itgb6	ILMN_2504823	ILMN_2504823	217333	Trim47	ILMN_2621471	ILMN_2621471	67604	Get4	ILMN_2681001	ILMN_2681001	104910	Slc25a47	ILMN_2767227	ILMN_2767227	66911	Nudt16l1	ILMN_2685487	ILMN_2685487	234699	Edc4	ILMN_2781458	ILMN_2781458	68385	Tlcd1
ILMN_2616956	ILMN_2616956	99650	4933434E20Rik	ILMN_2965399	ILMN_2965399	207683	Igsf11	ILMN_2805375	ILMN_2805375	16420	Itgb6	ILMN_3103896	ILMN_3103896	21857	Timp1	ILMN_2768831	ILMN_2768831	20437	Siah1a	ILMN_3097868	ILMN_3097868	12370	Casp8	ILMN_3009951	ILMN_3009951	23885	Gmcl1	ILMN_2874414	ILMN_2874414	71472	Usp19	ILMN_1257020	ILMN_1257020	72535	Aldh1b1
ILMN_2647873	ILMN_2647873	215690	Nav1	ILMN_1238743	ILMN_1238743	100061	Lrrc19	ILMN_2702102	ILMN_2702102	98303	D630023F18Rik	ILMN_2648669	ILMN_2648669	93695	Gpnmb	ILMN_2735350	ILMN_2735350	23886	Gdf15	ILMN_1260029	ILMN_1260029	14685	Gnat1	ILMN_2700448	ILMN_2700448	74392	Specc1l	ILMN_3125363	ILMN_3125363	14297	Fxn	ILMN_2766930	ILMN_2766930	14073	Faah
ILMN_2651076	ILMN_2651076	66940	Shisa5	ILMN_1216962	ILMN_1216962	16624	Klk1b8	ILMN_2736337	ILMN_2736337	67092	Gatm	ILMN_2974064	ILMN_2974064	71720	Osbpl3	ILMN_2744758	ILMN_2744758	67843	Slc35a4	ILMN_2647435	ILMN_2647435	56289	Rassf1	ILMN_2733026	ILMN_2733026	140629	Ubox5	ILMN_1229321	ILMN_1229321	68612	Ube2c	ILMN_1253093	ILMN_1253093	83767	Wasf1
ILMN_2687828	ILMN_2687828	13496	Arid3a	ILMN_3062267	ILMN_3062267	26897	Acot1	ILMN_2615431	ILMN_2615431	66873	Tril	ILMN_1217072	ILMN_1217072	13118	Cyp4a12b	ILMN_2650040	ILMN_2650040	230700	Foxj3	ILMN_2895213	ILMN_2895213	241296	Lrrc8a	ILMN_1242772	ILMN_1242772	75894	Adal	ILMN_2790144	ILMN_2790144	67145	Tomm34	ILMN_2753452	ILMN_2753452	19684	Rdx
ILMN_1257872	ILMN_1257872	99650	4933434E20Rik	ILMN_1227666	ILMN_1227666	12895	BC090627	ILMN_1250227	ILMN_1250227	12733	Clcnka	ILMN_2769918	ILMN_2769918	21857	Timp1	ILMN_2771956	ILMN_2771956	12321	Calu	ILMN_2514689	ILMN_2514689	21941	Tnfrsf8	ILMN_2794051	ILMN_2794051	232533	Stk38l	ILMN_2873131	ILMN_2873131	277414	Trp53i11	ILMN_2821158	ILMN_2821158	71985	Acad10
ILMN_2755666	ILMN_2755666	54519	Apbb1ip	ILMN_1218769	ILMN_1218769	56485	Slc2a5	ILMN_1248998	ILMN_1248998	170745	Xpnpep2	ILMN_2687872	ILMN_2687872	12842	Col1a1	ILMN_2730003	ILMN_2730003	108673	Ccdc86	ILMN_2897167	ILMN_2897167	234199	Fgl1	ILMN_2644950	ILMN_2644950	69786	Tprkb	ILMN_2651609	ILMN_2651609	19746	Rhd	ILMN_3155915	ILMN_3155915	69635	Dapk1
ILMN_2595704	ILMN_2595704	11544	Adprh	ILMN_2987863	ILMN_2987863	18627	Per2	ILMN_1252990	ILMN_1252990	12424	Cck	ILMN_3067068	ILMN_3067068	19240	Tmsb10	ILMN_2424299	ILMN_2424299	27279	Tnfrsf12a	ILMN_2668510	ILMN_2668510	15439	Hp	ILMN_2508745	ILMN_2508745	68520	Zfyve21	ILMN_2680827	ILMN_2680827	16197	Il7r	ILMN_1247930	ILMN_1247930	18105	Nqo2
ILMN_2755668	ILMN_2755668	54519	Apbb1ip	ILMN_1248796	ILMN_1248796	207683	Igsf11	ILMN_1259467	ILMN_1259467	192201	Wfdc15b	ILMN_2654754	ILMN_2654754	14726	Pdpn	ILMN_2588249	ILMN_2588249	57435	Plin4	ILMN_1244768	ILMN_1244768	20818	Srprb	ILMN_2752234	ILMN_2752234	77827	Krba1	ILMN_2836137	ILMN_2836137	242705	E2f2	ILMN_2691059	ILMN_2691059	13096	Cyp2c37
ILMN_3000318	ILMN_3000318	110355	Adrbk1	ILMN_2729607	ILMN_2729607	20276	Scnn1a	ILMN_2604310	ILMN_2604310	69123	Eci3	ILMN_2635700	ILMN_2635700	246316	Lgi2	ILMN_2668001	ILMN_2668001	67832	Brix1	ILMN_2647234	ILMN_2647234	13370	Dio1	ILMN_2697918	ILMN_2697918	98685	1190005F20Rik	ILMN_2673776	ILMN_2673776	242705	E2f2	ILMN_1221750	ILMN_1221750	16918	Mycl1
ILMN_1225085	ILMN_1225085	18751	Prkcb	ILMN_1220817	ILMN_1220817	66601	Tmigd1	ILMN_3009440	ILMN_3009440	65086	Lpar3	ILMN_2675697	ILMN_2675697	105785	Kdelr3	ILMN_1232667	ILMN_1232667	80876	Ifitm2	ILMN_1232272	ILMN_1232272	69080	Gmppa	ILMN_2791578	ILMN_2791578	14852	Gspt1	ILMN_3162499	ILMN_3162499	73067	Tmem192	ILMN_1219440	ILMN_1219440	19683	Rdh16
ILMN_2863965	ILMN_2863965	18643	Pfn1	ILMN_1232686	ILMN_1232686	12972	Cryz	ILMN_2699805	ILMN_2699805	210463	BC026439	ILMN_2663130	ILMN_2663130	233571	P2ry6	ILMN_2759770	ILMN_2759770	217365	Nploc4	ILMN_2693314	ILMN_2693314	13113	Cyp3a13	ILMN_2824599	ILMN_2824599	74411	Ppapdc2	ILMN_2418725	ILMN_2418725	69035	Zdhhc3	ILMN_2714222	ILMN_2714222	54326	Elovl2
ILMN_3008924	ILMN_3008924	208228	Mobkl2a	ILMN_2987862	ILMN_2987862	18627	Per2	ILMN_3161159	ILMN_3161159	74338	Slc6a19	ILMN_2797726	ILMN_2797726	74051	Steap2	ILMN_3030340	ILMN_3030340	104318	Csnk1d	ILMN_2812926	ILMN_2812926	226781	Slc30a10	ILMN_2811705	ILMN_2811705	50755	Fbxo18	ILMN_2701664	ILMN_2701664	14605	Tsc22d3	ILMN_2718189	ILMN_2718189	69993	Chn2
ILMN_2733778	ILMN_2733778	14204	Il4i1	ILMN_2885532	ILMN_2885532	12896	Cpt2	ILMN_1251401	ILMN_1251401	20521	Slc22a12	ILMN_1237518	ILMN_1237518	110197	Dgkg	ILMN_2718217	ILMN_2718217	67951	Tubb6	ILMN_1241610	ILMN_1241610	11555	Adrb2	ILMN_1257332	ILMN_1257332	59030	Mkks	ILMN_1217331	ILMN_1217331	17219	Mcm6	ILMN_2689540	ILMN_2689540	67131	Acbd4
ILMN_1256430	ILMN_1256430	171166	Mcoln3	ILMN_2868459	ILMN_2868459	214345	Lrrc1	ILMN_2820305	ILMN_2820305	17288	Mep1b	ILMN_1219188	ILMN_1219188	14187	Akr1b8	ILMN_2985282	ILMN_2985282	23986	Eci2	ILMN_2761645	ILMN_2761645	59083	Fetub	ILMN_1253355	ILMN_1253355	66308	2810021B07Rik	ILMN_2668236	ILMN_2668236	100503659	Dos	ILMN_2768209	ILMN_2768209	227622	BC029214
ILMN_2733524	ILMN_2733524	106582	Nrm	ILMN_2596942	ILMN_2596942	20916	Sucla2	ILMN_1226662	ILMN_1226662	239133	Dleu7	ILMN_1219574	ILMN_1219574	319173	Hist1h2af	ILMN_2646138	ILMN_2646138	216821	Tmem11	ILMN_1225880	ILMN_1225880	20810	Srm	ILMN_2681186	ILMN_2681186	226422	Rab7l1	ILMN_2633148	ILMN_2633148	72141	Adpgk	ILMN_2623244	ILMN_2623244	26932	Ppp2r5e
ILMN_2707834	ILMN_2707834	22121	Rpl13a	ILMN_2974041	ILMN_2974041	29858	Pmm1	ILMN_2780647	ILMN_2780647	231296	Lrrc66	ILMN_1231513	ILMN_1231513	56753	Tacstd2	ILMN_3162476	ILMN_3162476	53421	Sec61a1	ILMN_1233693	ILMN_1233693	66500	Slc30a7	ILMN_1227212	ILMN_1227212	74200	2810403A07Rik	ILMN_1230862	ILMN_1230862	74302	Mtmr3	ILMN_1226688	ILMN_1226688	13850	Ephx2
ILMN_2771034	ILMN_2771034	17304	Mfge8	ILMN_3034303	ILMN_3034303	268663	Cdhr2	ILMN_1256423	ILMN_1256423	223332	Ranbp3l	ILMN_2653328	ILMN_2653328	242700	Il28ra	ILMN_1230244	ILMN_1230244	236904	Klhl15	ILMN_2648200	ILMN_2648200	233011	Itpkc	ILMN_2438078	ILMN_2438078	66056	Zfp524	ILMN_2743932	ILMN_2743932	327954	Dnahc2	ILMN_2827080	ILMN_2827080	27219	Sgk2
ILMN_1234388	ILMN_1234388	23999	Twf2	ILMN_2464573	ILMN_2464573	94185	Tnfrsf21	ILMN_1217328	ILMN_1217328	15425	Hoxc6	ILMN_1225029	ILMN_1225029	218121	Mboat1	ILMN_1222917	ILMN_1222917	19246	Ptpn1	ILMN_2681221	ILMN_2681221	218335	Clptm1l	ILMN_1259132	ILMN_1259132	228983	Osbpl2	ILMN_2441635	ILMN_2441635	67145	Tomm34	ILMN_2512740	ILMN_2512740	107770	Tm6sf2
ILMN_1228132	ILMN_1228132	26394	Lypla2	ILMN_2445165	ILMN_2445165	22337	Vdr	ILMN_2800732	ILMN_2800732	207151	Slc22a19	ILMN_2619107	ILMN_2619107	16852	Lgals1	ILMN_2903484	ILMN_2903484	230700	Foxj3	ILMN_2617402	ILMN_2617402	110379	Sec13	ILMN_2639397	ILMN_2639397	52585	Dhrs1	ILMN_2620574	ILMN_2620574	77040	Atg16l1	ILMN_2934941	ILMN_2934941	27421	Abcc6
ILMN_2747060	ILMN_2747060	12721	Coro1a	ILMN_2790496	ILMN_2790496	13120	Cyp4b1	ILMN_2654906	ILMN_2654906	17309	Mgat3	ILMN_1254109	ILMN_1254109	277753	Cyp4a12a	ILMN_1239055	ILMN_1239055	22436	Xdh	ILMN_2945275	ILMN_2945275	229700	Rbm15	ILMN_2624647	ILMN_2624647	19336	Rab24	ILMN_1254374	ILMN_1254374	56371	Fzr1	ILMN_2720180	ILMN_2720180	66427	Cyb5b
ILMN_2696272	ILMN_2696272	226351	Tmem185b	ILMN_2466316	ILMN_2466316	53376	Usp2	ILMN_2856537	ILMN_2856537	229699	Slc16a4	ILMN_2939681	ILMN_2939681	17110	Lyz1	ILMN_2629856	ILMN_2629856	67223	Rrp15	ILMN_3106053	ILMN_3106053	14977	Slc39a7	ILMN_2623886	ILMN_2623886	110175	Ggct	ILMN_2854004	ILMN_2854004	20728	Spic	ILMN_1229267	ILMN_1229267	13087	Cyp2a5
ILMN_2835686	ILMN_2835686	22630	Ywhaq	ILMN_2816315	ILMN_2816315	244373	Erlin2	ILMN_2708133	ILMN_2708133	396184	Flrt1	ILMN_2758545	ILMN_2758545	71908	Cldn23	ILMN_2888786	ILMN_2888786	20874	Slk	ILMN_1253062	ILMN_1253062	233752	Insc	ILMN_2761008	ILMN_2761008	53872	Caprin1	ILMN_2965275	ILMN_2965275	212111	Inpp5a	ILMN_1212975	ILMN_1212975	28199	Dcaf11
ILMN_1251696	ILMN_1251696	16363	Irf2	ILMN_1242724	ILMN_1242724	67072	Cdc37l1	ILMN_1233110	ILMN_1233110	236798	Gpr112	ILMN_3148550	ILMN_3148550	105348	Golm1	ILMN_2705097	ILMN_2705097	66757	Adat2	ILMN_2603540	ILMN_2603540	14977	Slc39a7	ILMN_2777655	ILMN_2777655	11632	Aip	ILMN_2824002	ILMN_2824002	212398	Frat2	ILMN_2704257	ILMN_2704257	19699	Reln
ILMN_1230586	ILMN_1230586	22029	Traf1	ILMN_2766867	ILMN_2766867	108114	Slc22a7	ILMN_2646369	ILMN_2646369	20500	Slc13a2	ILMN_1241171	ILMN_1241171	11745	Anxa3	ILMN_1246841	ILMN_1246841	19698	Relb	ILMN_2689160	ILMN_2689160	56705	Ranbp9	ILMN_2618696	ILMN_2618696	380967	Tmem106c	ILMN_1218868	ILMN_1218868	108679	Cops8	ILMN_2968731	ILMN_2968731	18105	Nqo2
ILMN_1220996	ILMN_1220996	15170	Ptpn6	ILMN_2629648	ILMN_2629648	668661	2410002F23Rik	ILMN_2916782	ILMN_2916782	55938	Apom	ILMN_2759484	ILMN_2759484	12266	C3	ILMN_1252335	ILMN_1252335	102247	Agpat6	ILMN_3158135	ILMN_3158135	20359	Sema6b	ILMN_1226528	ILMN_1226528	70382	Kctd2	ILMN_2868480	ILMN_2868480	53877	Ear4	ILMN_2691680	ILMN_2691680	13119	Cyp4a14
ILMN_1224678	ILMN_1224678	76485	Glt8d1	ILMN_2975345	ILMN_2975345	12583	Cdo1	ILMN_2692733	ILMN_2692733	320709	Tmem117	ILMN_3135781	ILMN_3135781	11745	Anxa3	ILMN_2932964	ILMN_2932964	51797	Ctps	ILMN_2757838	ILMN_2757838	75678	Ippk	ILMN_2862619	ILMN_2862619	14375	Xrcc6	ILMN_2951691	ILMN_2951691	97908	Hist1h3g	ILMN_2632073	ILMN_2632073	94282	Sfxn5
ILMN_1257574	ILMN_1257574	71690	Esm1	ILMN_2622761	ILMN_2622761	66904	Pccb	ILMN_2511953	ILMN_2511953	106869	Tnfaip8	ILMN_1216746	ILMN_1216746	12010	B2m	ILMN_2953700	ILMN_2953700	17125	Smad1	ILMN_2670895	ILMN_2670895	53817	Ddx39b	ILMN_1213483	ILMN_1213483	216805	Flcn	ILMN_1225988	ILMN_1225988	69035	Zdhhc3	ILMN_2996640	ILMN_2996640	107141	Cyp2c50
ILMN_2935796	ILMN_2935796	67830	Rer1	ILMN_2740652	ILMN_2740652	100900	Hscb	ILMN_2591076	ILMN_2591076	207151	Slc22a19	ILMN_1248830	ILMN_1248830	319170	Hist1h2an	ILMN_2940358	ILMN_2940358	269623	C030048B08Rik	ILMN_3133352	ILMN_3133352	22256	Ung	ILMN_1220440	ILMN_1220440	70225	Ppil3	ILMN_2626864	ILMN_2626864	228866	Pcif1	ILMN_2888144	ILMN_2888144	63959	Slc29a1
ILMN_2915232	ILMN_2915232	72042	Cotl1	ILMN_2822071	ILMN_2822071	73132	Slc25a16	ILMN_1222016	ILMN_1222016	109342	Slc5a10	ILMN_2761082	ILMN_2761082	11504	Adamts1	ILMN_1259322	ILMN_1259322	27273	Pdk4	ILMN_1227386	ILMN_1227386	66253	Aig1	ILMN_2620913	ILMN_2620913	16332	Inppl1	ILMN_2441335	ILMN_2441335	11307	Abcg1	ILMN_2916202	ILMN_2916202	19193	Pipox
ILMN_1257209	ILMN_1257209	215280	Wipf1	ILMN_2643326	ILMN_2643326	66528	2210020M01Rik	ILMN_2682859	ILMN_2682859	102570	Slc22a13	ILMN_2642815	ILMN_2642815	213603	Slc44a3	ILMN_2925558	ILMN_2925558	26951	Zw10	ILMN_3151270	ILMN_3151270	16181	Il1rn	ILMN_1246725	ILMN_1246725	53881	Slc5a3	ILMN_1232524	ILMN_1232524	319158	Hist1h4i	ILMN_1246740	ILMN_1246740	73836	Slc35b2
ILMN_1257019	ILMN_1257019	231807	BC037034	ILMN_1223880	ILMN_1223880	50528	Tmprss2	ILMN_2828420	ILMN_2828420	74340	Ahcyl2	ILMN_1250696	ILMN_1250696	21983	Tpbg	ILMN_1226372	ILMN_1226372	67338	Rffl	ILMN_1222184	ILMN_1222184	224617	Tbc1d24	ILMN_2998395	ILMN_2998395	224656	Zfp523	ILMN_2649172	ILMN_2649172	66995	Zcchc18	ILMN_2619565	ILMN_2619565	83702	Akr1c6
ILMN_2706051	ILMN_2706051	67163	Ccdc47	ILMN_2863366	ILMN_2863366	17380	Mme	ILMN_1252618	ILMN_1252618	93732	Acox2	ILMN_2758452	ILMN_2758452	15374	Hn1	ILMN_1226228	ILMN_1226228	72046	Urgcp	ILMN_2764309	ILMN_2764309	56405	Dusp14	ILMN_2488846	ILMN_2488846	50874	Tmod4	ILMN_2635132	ILMN_2635132	20371	Foxp3	ILMN_2747031	ILMN_2747031	74754	Dhcr24
ILMN_2972232	ILMN_2972232	101358	Fbxl14	ILMN_2755021	ILMN_2755021	12651	BC090627	ILMN_2746783	ILMN_2746783	338521	Fa2h	ILMN_2623536	ILMN_2623536	105348	Golm1	ILMN_2589893	ILMN_2589893	21379	Tbrg4	ILMN_2634796	ILMN_2634796	12703	Socs1	ILMN_3009579	ILMN_3009579	209224	Enox2	ILMN_3123043	ILMN_3123043	327954	Dnahc2	ILMN_1226261	ILMN_1226261	85308	Fam158a
ILMN_2591814	ILMN_2591814	110809	Srsf1	ILMN_2873112	ILMN_2873112	17448	Mdh2	ILMN_2739384	ILMN_2739384	216225	Slc5a8	ILMN_2625047	ILMN_2625047	97031	Tprn	ILMN_2900431	ILMN_2900431	19885	Rorc	ILMN_2656498	ILMN_2656498	56458	Foxo1	ILMN_2645719	ILMN_2645719	195040	Tmem199	ILMN_3125890	ILMN_3125890	66990	Tmem134	ILMN_1257876	ILMN_1257876	108902	B3gnt1
ILMN_2724785	ILMN_2724785	16498	Kcnab2	ILMN_1249485	ILMN_1249485	12309	S100g	ILMN_1258028	ILMN_1258028	53897	Gal3st1	ILMN_2834379	ILMN_2834379	21810	Tgfbi	ILMN_1238289	ILMN_1238289	19108	Prkx	ILMN_2875251	ILMN_2875251	58809	Rnase4	ILMN_1233630	ILMN_1233630	67870	Enoph1	ILMN_2745433	ILMN_2745433	67458	Ergic1	ILMN_2588832	ILMN_2588832	59016	Thap11
ILMN_3142235	ILMN_3142235	110809	Srsf1	ILMN_2864062	ILMN_2864062	22337	Vdr	ILMN_3141801	ILMN_3141801	192201	Wfdc15b	ILMN_2618714	ILMN_2618714	18591	Pdgfb	ILMN_2759289	ILMN_2759289	20874	Slk	ILMN_2676481	ILMN_2676481	56209	Gde1	ILMN_2734855	ILMN_2734855	320806	Gfm2	ILMN_2672442	ILMN_2672442	12428	Ccna2	ILMN_1214838	ILMN_1214838	15493	Hsd3b2
ILMN_2773624	ILMN_2773624	15211	Hexa	ILMN_1248316	ILMN_1248316	19215	Ptgds	ILMN_1249635	ILMN_1249635	210530	Leprel1	ILMN_2679037	ILMN_2679037	68119	Cmtm3	ILMN_2694179	ILMN_2694179	20305	Ccl6	ILMN_3130719	ILMN_3130719	319613	Sybu	ILMN_2756686	ILMN_2756686	68832	1110057K04Rik	ILMN_2595637	ILMN_2595637	214063	Dnajc16	ILMN_1252310	ILMN_1252310	13436	Dnmt3b
ILMN_1229913	ILMN_1229913	72018	Fundc1	ILMN_1225544	ILMN_1225544	20509	Slc19a1	ILMN_2720751	ILMN_2720751	22599	Slc6a20b	ILMN_2596611	ILMN_2596611	114584	Clic1	ILMN_2719498	ILMN_2719498	69104	March5	ILMN_1225764	ILMN_1225764	76574	Mfsd2a	ILMN_3010109	ILMN_3010109	67863	Slc25a11	ILMN_1256989	ILMN_1256989	319159	Hist1h4j	ILMN_3162793	ILMN_3162793	320720	Fastkd1
ILMN_2748928	ILMN_2748928	69146	Gsdmd	ILMN_1224893	ILMN_1224893	16622	Klk1b5	ILMN_2954824	ILMN_2954824	19049	Ppp1r1b	ILMN_2866901	ILMN_2866901	58859	Efemp2	ILMN_1221048	ILMN_1221048	107272	Psat1	ILMN_2776271	ILMN_2776271	234069	Pcid2	ILMN_1221274	ILMN_1221274	67844	Rab32	ILMN_2912471	ILMN_2912471	67739	Slc48a1	ILMN_1218891	ILMN_1218891	68636	Fahd1
ILMN_2928050	ILMN_2928050	17274	Rab8a	ILMN_2748680	ILMN_2748680	14198	Fhit	ILMN_1247855	ILMN_1247855	66650	Nepn	ILMN_2776909	ILMN_2776909	16373	Irx3	ILMN_2652500	ILMN_2652500	76905	Lrg1	ILMN_2907642	ILMN_2907642	104458	Rars	ILMN_2682362	ILMN_2682362	276919	Gemin4	ILMN_2671755	ILMN_2671755	99151	Cercam	ILMN_2666279	ILMN_2666279	105171	Arrdc3
ILMN_1235635	ILMN_1235635	108116	Slco3a1	ILMN_3052781	ILMN_3052781	384071	Slc25a34	ILMN_2754551	ILMN_2754551	13479	Dpep1	ILMN_2722616	ILMN_2722616	16664	Krt14	ILMN_1250750	ILMN_1250750	66381	Rnf113a2	ILMN_3158698	ILMN_3158698	192976	BC046404	ILMN_2602837	ILMN_2602837	56043	Akr1e1	ILMN_2589838	ILMN_2589838	66989	Kctd20	ILMN_1245831	ILMN_1245831	26874	Abcd2
ILMN_1244977	ILMN_1244977	14999	H2-DMb1	ILMN_2613869	ILMN_2613869	270166	Clpx	ILMN_2704777	ILMN_2704777	76279	Cyp2d26	ILMN_2907285	ILMN_2907285	66809	Krt20	ILMN_2601441	ILMN_2601441	233103	4931406P16Rik	ILMN_2834916	ILMN_2834916	20520	Slc22a5	ILMN_2728539	ILMN_2728539	97827	Exd2	ILMN_2661422	ILMN_2661422	54409	Ramp2	ILMN_1234692	ILMN_1234692	67477	Abhd15
ILMN_1243451	ILMN_1243451	74096	Hvcn1	ILMN_1247636	ILMN_1247636	76273	Ndfip2	ILMN_2723576	ILMN_2723576	58187	Cldn10	ILMN_2615145	ILMN_2615145	109082	Fbxw17	ILMN_3143069	ILMN_3143069	236904	Klhl15	ILMN_2628426	ILMN_2628426	192657	Ell2	ILMN_2689560	ILMN_2689560	102058	Exoc8	ILMN_1220688	ILMN_1220688	229474	Fhdc1	ILMN_3160616	ILMN_3160616	434204	Whamm
ILMN_1224561	ILMN_1224561	56550	Ube2d2	ILMN_1228358	ILMN_1228358	22390	Wee1	ILMN_1236136	ILMN_1236136	53419	Corin	ILMN_2657175	ILMN_2657175	12306	Anxa2	ILMN_2919786	ILMN_2919786	13877	Erh	ILMN_1259747	ILMN_1259747	77125	Il33	ILMN_2723338	ILMN_2723338	57170	Dolpp1	ILMN_2630018	ILMN_2630018	54484	Mkrn1	ILMN_2913078	ILMN_2913078	227231	Cps1
ILMN_2689887	ILMN_2689887	13728	Mark2	ILMN_1236911	ILMN_1236911	16330	Inpp5b	ILMN_2628098	ILMN_2628098	69847	Wnk4	ILMN_3053593	ILMN_3053593	384009	Glipr2	ILMN_2660175	ILMN_2660175	50762	Fbxo6	ILMN_2745614	ILMN_2745614	66270	Fam134b	ILMN_1243722	ILMN_1243722	241638	Prosapip1	ILMN_1219946	ILMN_1219946	16154	Il10ra	ILMN_1235423	ILMN_1235423	12614	Celsr1
ILMN_2681232	ILMN_2681232	52668	Ifi27l1	ILMN_2977350	ILMN_2977350	109270	Prr5	ILMN_1215657	ILMN_1215657	233836	Slc5a11	ILMN_2928489	ILMN_2928489	17829	Muc1	ILMN_1253155	ILMN_1253155	66686	Dcbld1	ILMN_2516899	ILMN_2516899	78610	Uvrag	ILMN_2867427	ILMN_2867427	19360	Rad50	ILMN_1221611	ILMN_1221611	18738	Pitpna	ILMN_2993836	ILMN_2993836	53310	Dlg3
ILMN_2785104	ILMN_2785104	225027	Sfrs7	ILMN_2670713	ILMN_2670713	76884	Cyfip2	ILMN_1258111	ILMN_1258111	142681	Slc34a3	ILMN_2645493	ILMN_2645493	19294	Pvrl2	ILMN_3158500	ILMN_3158500	50785	Hs6st1	ILMN_1231627	ILMN_1231627	257635	Sdsl	ILMN_2820213	ILMN_2820213	64436	Inpp5e	ILMN_2649773	ILMN_2649773	209837	Slc38a5	ILMN_2910684	ILMN_2910684	212974	Athl1
ILMN_2794460	ILMN_2794460	228869	Ncoa5	ILMN_2909336	ILMN_2909336	234267	Gpm6a	ILMN_2770085	ILMN_2770085	14598	Ggt1	ILMN_2659804	ILMN_2659804	17393	Mmp7	ILMN_1252524	ILMN_1252524	114565	Zfp295	ILMN_1249694	ILMN_1249694	109785	Pgm3	ILMN_2663741	ILMN_2663741	217473	Ankmy2	ILMN_2988678	ILMN_2988678	228866	Pcif1	ILMN_1245582	ILMN_1245582	11438	Chrna4
ILMN_1224855	ILMN_1224855	209086	Samd9l	ILMN_1255513	ILMN_1255513	12585	Cdr2	ILMN_1253148	ILMN_1253148	16591	Kl	ILMN_2620336	ILMN_2620336	64143	Ralb	ILMN_1233889	ILMN_1233889	66249	Pno1	ILMN_2927924	ILMN_2927924	67490	1810074P20Rik	ILMN_2991912	ILMN_2991912	19339	Rab3a	ILMN_2453051	ILMN_2453051	22439	Xk	ILMN_1236958	ILMN_1236958	57436	Gabarapl1
ILMN_2692723	ILMN_2692723	16956	Lpl	ILMN_2646089	ILMN_2646089	73916	Ift57	ILMN_1221789	ILMN_1221789	99031	Osbpl6	ILMN_1244424	ILMN_1244424	11541	Adora2b	ILMN_1242264	ILMN_1242264	20926	Supt6h	ILMN_2779746	ILMN_2779746	27058	Srp9	ILMN_2870522	ILMN_2870522	240753	Plekha6	ILMN_2773554	ILMN_2773554	21672	Prdx2	ILMN_2734181	ILMN_2734181	60525	Acss2
ILMN_2638558	ILMN_2638558	64934	Pes1	ILMN_2801934	ILMN_2801934	56535	Pex3	ILMN_3161757	ILMN_3161757	72899	Macrod2	ILMN_2739999	ILMN_2739999	12010	B2m	ILMN_2903511	ILMN_2903511	50783	Lsm4	ILMN_3155190	ILMN_3155190	67333	Stk35	ILMN_2680876	ILMN_2680876	74239	Iqce	ILMN_2699635	ILMN_2699635	19346	Rab6	ILMN_2729708	ILMN_2729708	218294	Cdc14b
[truncated: 674 more rows]
