# Supplementary material for: Dual-species transcriptional profiling during systemic candidiasis reveals organ-specific host-pathogen interactions
Source: Sci Rep. 2016 Nov 3;6:36055. doi: 10.1038/srep36055 (PMC5093689; doi:10.1038/srep36055)
Supplement: Supplementary Dataset 4 [file srep36055-s4.xls]

## Sheet: DEG_liver_8h
Signficant Differentially Expressed Genes (DEGs) from C. albicans cells infecting the liver 8h post infection compared to common reference
Legend
80 common elements in "Liver_8h", "Kidney_12h" and "Kidney_24h":
217 common elements in "Liver_8h" and "Kidney_12h":
58 common elements in "Liver_8h" and "Kidney_24h":
ID	log2FC	Name	Function
orf19.4506	-3.0106	LYS22	Putative homocitrate synthase; repressed by nitric oxide and by hypoxia; protein level decreases in stationary phase cultures; induced by ketoconazole, Spider biofilm induced; flow model biofilm repressed
orf19.492	-2.5343	ADE17	5-Aminoimidazole-4-carboxamide ribotide transformylase, enzyme of adenine biosynthesis; antigenic in human; soluble protein in hyphae; not induced during GCN response, in contrast to the S. cerevisiae ortholog
orf19.6745	-2.3931	TPI1	Triose-phosphate isomerase; antigenic in mouse/human; mutation affects filamentation; macrophage-repressed; protein in exponential and stationary growth phase yeast; possibly essential; flow model biofilm induced; Spider biofilm repressed
orf19.1896	-2.2704	SSC1	Heat shock protein; at yeast-form cell surface, not hyphae; antigenic; Gcn4-regulated; induced by amino acid starvation (3-AT) or by adherence to polystyrene; macrophage-repressed; sumoylation target; possibly essential
orf19.5348	-2.2435	TPS3	Predicted trehalose-phosphate synthase regulatory subunit; regulated by Efg1; regulated by Tsa1, Tsa1B under H2O2 stress conditions; flow model biofilm induced (reports differ)
orf19.6253	-2.0483	RPS23A	Putative ribosomal protein; repressed upon phagocytosis by murine macrophage; Spider biofilm repressed
orf19.6821	-1.9780		Ortholog(s) have ubiquitin-protein ligase activity
orf19.4149.1	-1.6727		Protein component of the small (40S) ribosomal subunit; Spider biofilm repressed
orf19.2762	-1.6386	AHP1	Alkyl hydroperoxide reductase; immunogenic; fluconazole-induced; amphotericin B, caspofungin, alkaline repressed; core stress response induced; Ssk1/Nrg1/Tup1/Ssn6/Hog1 regulated; flow model biofilm induced; rat catheter biofilm repressed
orf19.7325	-1.6184	SCO1	Putative copper transporter; Hap43p-repressed gene
orf19.6362	-1.6032	SPA2	Protein involved in cell polarity, Spitzenkorper formation; required for mouse virulence; localizes to hyphal tip; cell-cycle regulated localization in yeast-form cells; functional domains conserved with S. cerevisiae ; Hap43p-induced gene
orf19.3160	-1.5467	HSP12	Heat-shock protein; induced by osmotic/oxidative/cadmium stress, fluphenazine treatment, low iron, CDR1 and CDR2 overexpression, or ssn6 or ssk1 null mutation; overexpression increases resistance to farnesol and azoles
orf19.5025	-1.5320	MET3	ATP sulfurlyase; sulfate assimilation; repressed by Met, Cys, Sfu1, or in fluconazole-resistant isolate; Hog1, caspofungin, white phase-induced; induced on biofilm formation, even in presence of Met and Cys; Spider, F-12/CO2 biofilm induced
orf19.6863	-1.4975	VPH1	Vacuolar H(+)-ATPase; transcription regulated by Nrg1, Mig1, and Tup1
orf19.550	-1.4393	PDX3	Pyridoxamine-phosphate oxidase; transcript regulated by yeast-hypha switch and by Nrg1, Mig1, Tup1; Hap43, caspofungin repressed; present in exponential and stationary phase yeast cultures
orf19.5812	-1.3456		Ortholog of S. cerevisiae Ett1, a nuclear protein that inhibits replication of Brome mosaic virus; early-stage flow model biofilm induced
orf19.6078	-1.3254	POL93	Predicted ORF in retrotransposon Tca8 with similarity to the Pol region of retrotransposons encoding reverse transcriptase, protease and integrase; downregulated in response to ciclopirox olamine; F-12/CO2 early biofilm induced
orf19.840	-1.2073	RPL21A	Putative ribosomal protein; repressed upon phagocytosis by murine macrophage; Spider biofilm repressed
orf19.1415	-1.2030	FRE10	Major cell-surface ferric reductase under low-iron conditions; 7 transmembrane regions and a secretion signal predicted; Tup1, Rim101, Ssn6, Hog1, caspofungin repressed; ciclopirox olamine induced; rat catheter biofilm induced
orf19.7626	-1.1465	EIF4E	Translation initiation factor eIF4E; genes encoding ribosomal subunits, translation factors, tRNA synthetases downregulated by phagocytosis by macrophage; alternatively spliced intron in 5' UTR; protein levels decrease in stationary phase
orf19.759	-1.1314	SEC21	Ortholog(s) have role in ER to Golgi vesicle-mediated transport, retrograde vesicle-mediated transport, Golgi to ER and COPI vesicle coat, cytosol, endosome localization
orf19.4907	-1.1206		Putative protein of unknown function; Hap43p-repressed gene; increased transcription is observed upon fluphenazine treatment; possibly transcriptionally regulated by Tac1p; induced by nitric oxide; fungal-specific (no human/murine homolog
orf19.5974	-1.1094	ATG9	Protein similar to S. cerevisiae Atg9; required for early step in autophagy; required for cytoplasm to vacuole trafficking of Lap41; Spider biofilm induced
orf19.1344	-1.1010		Protein of unknown function; fluconazole-induced; Spider biofilm induced
orf19.3419	-1.0856	MAE1	Malic enzyme, mitochondrial; transcription regulated by Mig1, Tup1; colony morphology-related gene regulation by Ssn6; Hap43-repressed; Spider biofilm repressed
orf19.2337	-1.0801	ALP1	Cystine transporter; present in pathogenic yeasts (no human or murine homolog); Spider biofilm induced
orf19.7161	-1.0694	SUI3	Putative translation initiation factor; genes encoding ribosomal subunits, translation factors, and tRNA synthetases are downregulated upon phagocytosis by murine macrophage
orf19.4565	-1.0648	BGL2	Cell wall 1,3-beta-glucosyltransferase; mutant has cell-wall and growth defects, but wild-type 1,3- or 1,6-beta-glucan content; antigenic; virulence role in mouse systemic infection; rat catheter biofilm induced
orf19.2791	-1.0604	BBC1	Putative SH3-domain-containing protein
orf19.5021	-1.0368	PDX1	Pyruvate dehydrogenase complex protein X; essential component of the mitochondrial pyruvate dehydrogenase complex; role in the respiratory pathway; protein present in exponential and stationary growth phase yeast; Spider biofilm repressed
orf19.3185	-1.0345		Ortholog(s) have peptide alpha-N-acetyltransferase activity, role in N-terminal protein amino acid acetylation and NatA complex, cytosolic ribosome, mitochondrion localization
orf19.3139	-0.9989		Putative NADP-dependent oxidoreductase; Hap43-repressed; induced by benomyl treatment; oxidative stress-induced via Cap1; rat catheter biofilm repressed
orf19.5180	-0.9633	PRX1	Thioredoxin peroxidase; transcriptionally induced by interaction with macrophage; fluconazole induced; Fkh2p-downregulated; caspofungin repressed; protein present in exponential and stationary growth phase yeast cultures
orf19.6047	-0.9595	TUF1	Translation elongation factor TU; macrophage/pseudohyphal-induced; repressed upon phagocytosis by murine macrophage; levels decrease in stationary phase cells; Spider biofilm repressed
orf19.5746	-0.9356	ALA1	Alanyl-tRNA synthetase; translational regulation generates cytoplasmic and mitochondrial forms; Gcn4p-regulated; repressed by amino acid starvation (3-AT); translation-related genes downregulated upon phagocytosis by murine macrophages
orf19.6541	-0.9345	RPL5	Ribosomal protein; repressed upon phagocytosis by murine macrophages; Hap43-induced; Spider biofilm repressed
orf19.1789.1	-0.9309	LYS1	Saccharopine dehydrogenase (biosynthetic); enzyme of alpha-aminoadipate lysine biosynthesis pathway; functionally complements S. cerevisiae lys1 mutation; fungal-specific (no human or murine homolog)
orf19.6058	-0.9272	GLO1	Putative monomeric glyoxalase I; oxidative stress-induced via Cap1; flow model and rat catheter biofilm repressed
orf19.1343	-0.9255	MED16	Putative RNA polymerase II mediator complex subunit; induced by nitric oxide
orf19.6396	-0.9217		Putative patatin-like phospholipase; similar to S. cerevisiae Nte1p, which is predicted to be a membrane protein; antigenic during human oral infection; Hap43p-repressed gene
orf19.350	-0.9185	PRE9	Alpha3 (C9) subunit of the 20S proteasome; transcript regulated by Mig1; flow model biofilm repressed
orf19.5101	-0.9175	CCR4	Component of the Ccr4-Pop2 mRNA deadenylase; transposon mutation affects filamentous growth
orf19.1661	-0.9132	DBP5	Ortholog(s) have RNA helicase activity, RNA-dependent ATPase activity, inositol hexakisphosphate binding activity and role in mRNA export from nucleus, translational termination
orf19.1517	-0.9124	ARO3	3-deoxy-D-arabinoheptulosonate-7-phosphate synthase; aromatic amino acid synthesis; GCN-regulated; feedback-inhibited by phe if expressed in S. cerevisiae; decreased in stationary phase; flow model biofilm repressed
orf19.5291	-0.9100		Ortholog(s) have role in phospholipid biosynthetic process and endoplasmic reticulum localization
orf19.3888	-0.9020	PGI1	Glucose-6-phosphate isomerase; enzyme of glycolysis; antigenic; Efg1-regulated; induced upon adherence to polystyrene; repressed by phagocytosis, human neutrophils; flow model biofilm induced; rat catheter and Spider biofilm repressed
orf19.6403	-0.9015		Ortholog(s) have adenyl-nucleotide exchange factor activity, role in SRP-dependent cotranslational protein targeting to membrane, translocation and endoplasmic reticulum localization
orf19.7077	-0.8825		Putative ferric reductase; induced by Mac1 under copper starvation; Plc1-regulated; Rim101-repressed
orf19.3066	-0.8767	ENG1	Endo-1,3-beta-glucanase; ortholog of S. cerevisiae Dse4 needed for cell separation; caspofungin, fluconazole repressed; repressed by alpha pheromone in SpiderM medium; flow model biofilm induced; rat catheter biofilm repressed
orf19.6665	-0.8736		Ortholog(s) have Ran GTPase binding, nucleocytoplasmic transporter activity
orf19.6763	-0.8664	SLK19	Alkaline-induced protein of plasma membrane; affects cell aggregation, cell wall; similar to S. cerevisiae Slk19p (a kinetochore protein with roles in mitosis, meiosis); required for wild-type virulence in mouse; macrophage-downregulated
orf19.4491	-0.8613	ERG20	Putative farnesyl pyrophosphate synthetase involved in isoprenoid and sterol biosynthesis, based on similarity to S. cerevisiae Erg20p; likely to be essential for growth, based on an insertional mutagenesis strategy
orf19.4624	-0.8609	HRT2	Protein described as having a role in Ty3 transposition; repressed in hyphae; stationary phase enriched protein; rat catheter and Spider biofilm repressed
orf19.6716	-0.8486	ABD1	SAM-dependent RNA methyltransferase; methylates mRNA 5' cap; binds phosphorylated RNA Pol II C-term domain peptide; does not bind mRNA TPase and mRNA GTase (Cet1,Cgt1); functional homolog of S. cerevisiae Abd1; rat catheter biofilm induced
orf19.493	-0.8432	RPL15A	Putative ribosomal protein; repressed upon phagocytosis by murine macrophage; positively regulated by Tbf1; Spider biofilm repressed
orf19.6036	-0.8204	RIC1	Ortholog of S. cerevisiae Ric1 guanyl-nucleotide exchange factor; mutant is viable; rat catheter biofilm repressed
orf19.6129	-0.8178	MRPL8	Mitochondrial 60S ribosomal protein subunit; Hap43p-repressed gene
orf19.1857	-0.8059		Putative L-azetidine-2-carboxylic acid acetyltransferase; mutants are viable
orf19.1299	-0.8038	RPN6	Putative 26S proteasome subunit; Hap43p-induced gene; regulated by Gcn2p and Gcn4p
orf19.6344	-0.8025	RBK1	Ortholog(s) have cytosol, nucleus localization
orf19.3877	-0.8013		Ortholog of C. dubliniensis CD36 : Cd36_73360 and Candida albicans WO-1 : CAWG_01936
orf19.1446	-0.7982	CLB2	B-type mitotic cyclin (cyclin-dependent protein kinase regulatory subunit); essential; required for wild-type mitotic exit; role in cell polarization; interacts with catalytic subunit Cdk1; Spider biofilm repressed
orf19.7590	-0.7929		Putative NADH-ubiquinone oxidoreductase; identified in detergent-resistant membrane fraction (possible lipid raft component); predicted N-terminal acetylation; repressed by nitric oxide
orf19.3104	-0.7924	YDC1	Alkaline dihydroceramidase; involved in sphingolipid metabolism; Mob2-dependent hyphal regulation; transcript is regulated by Nrg1 and Mig1; Hap43-repressed
orf19.3496	-0.7869	CHC1	Clathrin heavy chain; subunit of the major coat protein; role in intracellular protein transport and endocytosis; flow model and rat catheter biofilm repressed
orf19.6893	-0.7840		Ortholog(s) have role in ER to Golgi vesicle-mediated transport, cellular response to cadmium ion, detoxification of cadmium ion
orf19.5381	-0.7813		Ortholog(s) have mRNA binding activity
orf19.225	-0.7748		Predicted 2-hydroxyacid dehydrogenase; Hap43-repressed gene
orf19.2693	-0.7742	GST2	Glutathione S transferase; induced by benomyl and in populations of cells exposed to fluconazole over multiple generations; regulated by Nrg1, Tup1; induced by nitric oxide; stationary phase enriched; Spider biofilm induced
orf19.5024	-0.7665	GND1	6-phosphogluconate dehydrogenase; soluble in hyphae; farnesol, macrophage-induced protein; antigenic in mice; dual localization to cytosol and peroxisomes depends on alternative splicing; rat catheter and Spider biofilm repressed
orf19.5772	-0.7637		Ortholog(s) have role in histone exchange and Swr1 complex, cytosol localization
orf19.23	-0.7611	RTA3	Similar to S. cerevisiae Rta1 (role in 7-aminocholesterol resistance) and Rsb1 (flippase); putative drug-responsive regulatory site; induced by fluphenazine, estradiol, ketoconazole, caspofungin; rat catheter biofilm induced
orf19.5484	-0.7603	SER1	Putative 3-phosphoserine aminotransferase; predicted role in serine and glycine biosynthesis; protein present in exponential and stationary yeast growth phases; Spider biofilm repressed
orf19.6340	-0.7567		Ortholog(s) have RNA polymerase I activity, RNA polymerase II activity, RNA polymerase III activity, RNA-directed RNA polymerase activity
orf19.6000	-0.7555	CDR1	Multidrug transporter of ABC superfamily; transports phospholipids in an in-to-out direction; induced by beta-estradiol, progesterone, corticosteroid, or cholesterol; Spider biofilm induced
orf19.2277	-0.7514	TPK2	cAMP-dependent protein kinase catalytic subunit; isoform of Tpk1; needed for epithelial cell damage, engulfment and oral (not systemic) virulence in mice; control of morphogenesis and stress response; rat catheter, Spider biofilm repressed
orf19.1267	-0.7455		Ortholog of S. cerevisiae : CAJ1, C. glabrata CBS138 : CAGL0L00957g, C. dubliniensis CD36 : Cd36_45380, C. parapsilosis CDC317 : CPAR2_500650 and Candida tenuis NRRL Y-1498 : CANTEDRAFT_132273
orf19.6846	-0.7389	PHO85	Functional homolog of S. cerevisiae Pho85p, a cyclin-dependent kinase that regulates transcription of PHO genes involved in phosphate metabolism; necessary for geldanamycin-induced filamentation; gene has intron
orf19.5657	-0.7388	SWI1	Protein involved in transcription regulation; ortholog of S. cerevisiae Swi1p, which is a subunit of the SWI/SNF chromatin remodeling complex; interacts with Snf2p; SWI/SNF complex is essential for hyphal growth and virulence
orf19.2270	-0.7377	SMF12	Ortholog of S. cerevisiae Smf1; manganese transporter; Gcn4-regulated; Hap43, alkaline induced; caspofungin repressed; mutants are viable
orf19.1368	-0.7359		Protein of unknown function; flow model biofilm induced; Spider biofilm induced
orf19.7207	-0.7352	DOA4	Ortholog of S. cerevisiae Doa4;, a ubiquitin hydrolase involved in recycling ubiquitin from proteasome-bound ubiquitinated intermediates; oxidative stress-induced via Cap1; mutants are viable
orf19.5294	-0.7335	PDB1	Putative pyruvate dehydrogenase; fluconazole-induced; protein level decreases in stationary phase cultures; Spider biofilm repressed
orf19.428	-0.7315		Putative serine/threonine kinase; induced during planktonic growth; rat catheter biofilm repressed
orf19.5244	-0.7277	MCD4	Protein of major facilitator superfamily; has phosphodiesterase/nucleotide pyrophosphatase domain; similar to S. cerevisiae Mcd4p, which acts in GPI anchor biosynthesis; possibly an essential gene, disruptants not obtained by UAU1 method
orf19.445	-0.7236		Protein of unknown function; repressed by prostaglandins
orf19.5279	-0.7163		Ortholog(s) have structural constituent of ribosome activity, role in aerobic respiration and mitochondrial large ribosomal subunit localization
orf19.1963	-0.7162	GDS1	Putative mitochondrial protein; Hap43-repressed gene; Spider biofilm induced
orf19.327	-0.7146	HTA3	Putative histone H2A; amphotericin B repressed; flucytosine induced; RNA abundance regulated by tyrosol and cell density; Spider biofilm repressed
orf19.6252	-0.7127		Ortholog(s) have RNA polymerase II transcription factor binding transcription factor activity, core RNA polymerase II binding transcription factor activity
orf19.5773	-0.7083		Putative dipeptidyl-peptidase III; protein detected by mass spec in exponential and stationary phase cultures; Hog1p-induced; clade-associated gene expression
orf19.2415	-0.7077		Ortholog(s) have role in mitochondrial translation and mitochondrion localization
orf19.1027	-0.7066	PDR16	Phosphatidylinositol transfer protein; induction correlates with CDR1, CDR2 overexpression/azole resistance; fluphenazine, 17-beta-estradiol, ethynyl estradiol, NO induced; farnesol-downregulated in biofilm; rat catheter biofilm induced
orf19.1059	-0.7054	HHF1	Putative histone H4; repressed in fkh2 mutant; regulated by Efg1; fluconazole induced; amphotericin B repressed; farnesol regulated; colony morphology-related gene regulation by Ssn6; Hap43-induced; rat catheter and Spider biofilm repressed
orf19.680	-0.7042	TIM50	Predicted component of the Translocase of the Inner Mitochondrial membrane (TIM23 complex); involved in mitochondrial protein import; Spider biofilm repressed
orf19.1578	-0.6966		Ortholog of S. cereviaie Rrp5, an RNA binding protein involved in synthesis of 18S and 5.8S rRNAs; Hap43-induced gene
orf19.4650	-0.6960	ILV6	Putative regulatory subunit of acetolacetate synthase; alkaline induced; regulated by Gcn2 and Gcn4; protein present in exponential and stationary growth phase yeast; Spider biofilm repressed
orf19.3359	-0.6943	ARP8	Putative chromatin-remodeling enzyme complex protein; mutation confers hypersensitivity to toxic ergosterol analog, and to amphotericin B; rat catheter biofilm induced
orf19.7243	-0.6911		Deoxycytidine monophosphate (dCMP) deaminase; role in dUMP and dTMP biosynthesis; Spider biofilm repressed
orf19.6840	-0.6899		Protein of unknown function; transcript detected in high-resolution tiling arrays; transcription induced by alpha pheromone in SpiderM medium; Spider and early-stage flow model biofilm induced
orf19.5999	-0.6890	DYN1	Dynein heavy chain; motor protein that moves to microtubule minus end; required for yeast cell separation, spindle positioning, nuclear migration, hyphal growth; regulated by Mig1, Hap43; flow model and rat catheter biofilm repressed
orf19.4954	-0.6882		Ortholog(s) have endoplasmic reticulum, integral to membrane localization
orf19.6891	-0.6828	RFC1	Putative DNA replication factor C subunit; ortholog of S. cerviaie Rfc1; likely essential, based on an insertional mutagenesis strategy; rat catheter biofilm repressed
orf19.2313	-0.6780		Putative ortholog of S. cerevisiae Pex32 a peroxisomal integral membrane protein with a role in negative regulation of peroxisome size; Hap43-repressed gene
orf19.7634	-0.6742	MCD1	Alpha-kleisin cohesin complex subunit; for sister chromatid cohesion in mitosis and meiosis; repressed by alpha pheromone in SpiderM medium; periodic cell-cycle expression; Hap43-repressed; rat catheter and Spider biofilm repressed
orf19.3026	-0.6738	MAS1	Putative mitochondrial processing protease; Hap43-repressed; transcript regulated by Nrg1; oxidative stress-induced via Cap1
orf19.5647	-0.6682	SUB2	Putative TREX complex component with a predicted role in nuclear mRNA export; transcription is regulated by Mig1; Hap43-induced gene; Spider biofilm repressed
orf19.3045	-0.6680		Predicted aldehyde dehydrogenase domain; virulence-group-correlated expression
orf19.3178	-0.6659		Ortholog(s) have RNA binding activity, role in mRNA splicing, via spliceosome and U2-type prespliceosome localization
orf19.2308	-0.6641		Putative 6-phosphofructo-2-kinase; catalyzes synthesis of fructose-2,6-bisphosphate; Hap43-repressed; flow model, rat catheter and Spider biofilm induced
orf19.6880	-0.6604	COG4	Ortholog(s) have role in CVT pathway, macroautophagy, peroxisome degradation, retrograde transport, vesicle recycling within Golgi and Golgi transport complex, cell division site, cell tip, nucleus localization
orf19.448	-0.6576	CUE5	Predicted ubiquitin-binding protein; rat catheter biofilm repressed
orf19.1333	-0.6472	SNG3	Putative membrane transporter; Hap43p-induced gene; mutation confers hypersensitivity to toxic ergosterol analog; shows colony morphology-related gene regulation by Ssn6p
orf19.5973	-0.6469	PHB2	Prohibitin 2; plasma membrane localized
orf19.5193	-0.6440
orf19.3941	-0.6431	URA7	CTP synthase 1; flucytosine induced; protein present in exponential and stationary growth phase yeast cultures
orf19.7086	-0.6431		Ortholog(s) have protein transporter activity, role in transcription factor import into nucleus and cytosol, nuclear envelope localization
orf19.2111.2	-0.6405	RPL38	60S ribosomal ribosomal protein subunit; genes encoding cytoplasmic ribosomal subunits, translation factors, tRNA synthetases are downregulated upon phagocytosis by murine macrophage
orf19.2531	-0.6405	CSP37	Hyphal cell wall protein; role in progression of mouse systemic infection; predicted P-loop, divalent cation binding, N-glycosylation sites; expressed in yeast and hyphae; hyphal downregulated; stationary-phase enriched; GlcNAc-induced
orf19.2970	-0.6371	LYS2	Heterodimeric alpha-aminoadipate reductase large subunit; lysine biosynthesis; predicted binding sites for AMP and alpha-aminoadipate; inhibited by lys or thialysine; regulated by Gcn2 and Gcn4; Spider biofilm induced, flow model repressed
orf19.2396	-0.6333	IFR2	Zinc-binding dehydrogenase; induced by benomyl, ciclopirox olamine, alpha pheromone, Hap43; regulated by oxidative stress via Cap1, osmotic stress via Hog1; protein present in exponential and stationary phase; rat catheter biofilm repressed
orf19.2329.1	-0.6320	RPS17B	Ribosomal protein 17B; downregulated upon phagocytosis by murine macrophages; Hap43-induced; Spider biofilm repressed
orf19.6404	-0.6312	GSH2	Putative glutathione synthase; induced in high iron; heavy metal (cadmium) stress-induced
orf19.820	-0.6287	SDS22	Putative protein serine-threonine phosphatase; macrophage/pseudohyphal-repressed
orf19.2295	-0.6285
orf19.6749	-0.6280	KRS1	Putative tRNA-Lys synthetase; repressed upon phagocytosis by murine macrophages; stationary phase enriched protein; Spider biofilm repressed
orf19.3767	-0.6253	PEP1	Type I transmembrane sorting receptor for multiple vacuolar hydrolases; cycles between late-Golgi and prevacuolar endosome-like compartments; rat catheter biofilm repressed
orf19.2525	-0.6246	LYS12	Homoisocitrate dehydrogenase; catalyzes 4th step in the alpha-aminoadipate pathway of lysine biosynthesis; clade-associated gene expression; protein level decreases in stationary phase cultures; Spider biofilm repressed
orf19.2551	-0.6227	MET6	Essential 5-methyltetrahydropteroyltriglutamate-homocysteine methyltransferase (cobalamin-independent methionine synthase); antigenic in murine/human systemic infection; heat shock, estrogen, GCN-induced; Spider biofilm repressed
orf19.338	-0.6214		Putative glycoside hydrolase; stationary phase enriched protein; Hog1p-downregulated; shows colony morphology-related gene regulation by Ssn6p
orf19.6536	-0.6209	IQG1	Actomyosin ring component at bud neck; cell-cycle regulated ser phosphorylation at CDK sites regulate association with Bni1/Bnr1, Iqg1 degradation, and ring disassembly; mutation causes cytokinetic defects; rat catheter biofilm repressed
orf19.5839	-0.6175	PDR17	Fungal-specific protein (no human or murine homolog); role in sensitivity to fluconazole, specifically
orf19.5293	-0.6146		Ortholog of C. dubliniensis CD36 : Cd36_43710, C. parapsilosis CDC317 : CPAR2_402940, Candida tenuis NRRL Y-1498 : CANTEDRAFT_114940 and Debaryomyces hansenii CBS767 : DEHA2C09196g
orf19.4164	-0.6140		Ortholog(s) have mitochondrion, ribosome localization
orf19.5195	-0.6081	URA6	Ortholog(s) have adenylate kinase activity, uridylate kinase activity, role in 'de novo' pyrimidine nucleobase biosynthetic process and cytosol, mitochondrion, nucleus localization
orf19.798	-0.6075	TAF14	Putative DNA-binding transcription factor; TFIIF subunit; macrophage-induced protein; possibly required for yeast cell adherence to silicone substrate; mutant has pleiotrophic effects
orf19.1229	-0.6049		Ortholog(s) have importin-alpha export receptor activity, role in cell division, protein export from nucleus and nuclear membrane localization
orf19.51	-0.6037		Ortholog(s) have role in mitochondrion organization, translational initiation and eukaryotic translation initiation factor 3 complex localization
orf19.4754	-0.6007	ZWF1	Glucose-6-phosphate dehydrogenase; antigenic in mice; activity induced by O2 or oxidizing agents H2O2, menadione, macrophage; caspofungin repressed; induced in core stress response; regulated by Gcn2, Gcn4; rat catheter biofilm repressed
orf19.2485	-0.5967		Ortholog(s) have structural constituent of nuclear pore activity and role in chromosome segregation, mitotic spindle assembly checkpoint, nuclear pore complex assembly, protein targeting to nuclear inner membrane
orf19.236	-0.5962	RPL9B	Ribosomal protein L9; repressed upon phagocytosis by murine macrophages; repressed by nitric oxide; protein levels decrease in stationary phase; Hap43-induced; Spider biofilm repressed
orf19.3467	-0.5948	SEC27	Ortholog(s) have ubiquitin binding activity
orf19.2259	-0.5919		Ortholog(s) have structural constituent of ribosome activity and mitochondrial large ribosomal subunit localization
orf19.4969	-0.5905	KEM1	5'->3' exoribonuclease of cytoplasmic stress granules; role in filamentous growth; complements slow growth/mating of S. cerevisiae kem1 mutant; required for SD or Spider medium biofilm formation
orf19.4341	-0.5893		Ortholog(s) have role in attachment of GPI anchor to protein, conidium formation, hyphal growth, sporocarp development involved in sexual reproduction and GPI-anchor transamidase complex localization
orf19.5167	-0.5881	IFM1	Putative mitochondrial translation initiation factor; transcript regulated by Nrg1, Mig1, and Tup1
orf19.1338	-0.5878		Protein of unknown function; possible COPI-coated vesicle, Golgi apparatus, ribosome localization; rat catheter biofilm repressed
orf19.6847	-0.5862		Putative tRNA U44 2'-O-methyltransferase; virulence-group-correlated expression; induced during oral infection; mutants have reduced ability to damage oral epithelial cells; early-stage flow model biofilm induced
orf19.7153	-0.5853		Putative exportin, member of the Exportin-T family; flow model biofilm repressed
orf19.1998	-0.5848		Ortholog of C. dubliniensis CD36 : Cd36_16140, C. parapsilosis CDC317 : CPAR2_213870, Candida tenuis NRRL Y-1498 : CANTEDRAFT_92202 and Debaryomyces hansenii CBS767 : DEHA2A01980g
orf19.1537	-0.5845
orf19.1795	-0.5812	PUF3	Ortholog os S. cerevisiae Puf3; mRNA-binding protein involved in RNA catabolism; mutant is viable
orf19.4669	-0.5810	AAT22	Aspartate aminotransferase; nitrogen metabolism; similar but not orthologous to S. cerevisiae Aat2; clade-associated gene expression; protein levels decrease in stationary phase yeast; mutant is viable; flow model biofilm repressed
orf19.1678	-0.5725		Protein of unknown function; transcript detected on high-resolution tiling arrays
orf19.7109	-0.5724		Ortholog(s) have role in meiosis and cytosol, nucleus localization
orf19.3856	-0.5722	CDC28	Cyclin-dependent protein kinase; interacts with regulatory subunit Cyb1; determination of cell morphology during the cell cycle; phosphorylated mostly by Swe1 and phosphorylation is regulated by Hsl1; 5'-UTR intron; Spider biofilm repressed
orf19.7047	-0.5718	RTF1	Putative RNA polymerase II-associated Paf1 complex subunit; induced during the mating process
orf19.3628	-0.5708	RSP5	Putative NEDD4 family E3 ubiquitin ligase; induced during infection of murine kidney, compared to growth in vitro; has murine homolog; possibly an essential gene, disruptants not obtained by UAU1 method
orf19.4824	-0.5693		Planktonic growth-induced gene
orf19.4829	-0.5661	DOA1	WD repeat protein; required for ubiquitin-mediated protein degradation; role in control of cellular ubiquitin levels; may promote efficient NHEJ in postdiauxic/stationary phase; Spider biofilm repressed
orf19.2204	-0.5639		Predicted membrane protein of unknown function; Spider biofilm induced
orf19.3016	-0.5637		Ortholog(s) have role in meiotic chromosome segregation and cytosol, nucleus localization
orf19.847	-0.5634	YIM1	Protein similar to protease of mitochondrial inner membrane; increased transcription is observed upon benomyl treatment; macrophage-downregulated gene
orf19.1291	-0.5604	ABZ1	Ortholog(s) have 4-amino-4-deoxychorismate synthase activity, role in para-aminobenzoic acid biosynthetic process and cytosol, nucleus localization
orf19.7556	-0.5567		Ortholog of C. dubliniensis CD36 : Cd36_34965, C. parapsilosis CDC317 : CPAR2_200910, Candida tenuis NRRL Y-1498 : CANTEDRAFT_95984 and Debaryomyces hansenii CBS767 : DEHA2E02926g
orf19.3792	-0.5556		Ortholog(s) have role in cytoplasmic mRNA processing body assembly, deadenylation-dependent decapping of nuclear-transcribed mRNA, formation of translation preinitiation complex, negative regulation of translational initiation
orf19.4023	-0.5552	MRP2	Protein similar to S. cerevisiae Mrp2p, which is a component of the small subunit of the mitochondrial ribosome; transposon mutation affects filamentous growth
orf19.964	-0.5546	SMC4	Ortholog(s) have chromatin binding activity and role in cellular protein localization, mitotic chromosome condensation, tRNA gene clustering
orf19.1574	-0.5528		Putative TFIID subunit involved in RNA polymerase II transcription initiation; possibly an essential gene, disruptants not obtained by UAU1 method
orf19.1683	-0.5523	PPH21	Putative protein phosphatase of the Type 2A-related family (serine/threonine-specific), similar to S. cerevisiae Pph21p; caspofungin repressed; possibly an essential gene, disruptants not obtained by UAU1 method
orf19.4882	-0.5514		TFIIE small subunit; involved in RNA polymerase II transcription initiation; Spider biofilm induced
orf19.3040	-0.5512	EHT1	Putative acyl-coenzymeA:ethanol O-acyltransferase; regulated by Sef1, Sfu1, and Hap43; induced by alpha pheromone in SpiderM medium; Spider biofilm induced; promoter bound by Ndt80
orf19.3262	-0.5447
orf19.2335	-0.5419		Putative aspartyl aminopeptidase; stationary phase enriched protein; mutation confers hypersensitivity to 5-fluorouracil (5-FU); Hog1-induced; planktonic growth-induced; rat catheter and Spider biofilm repressed
orf19.1135	-0.5414	CAS1	Putative transcription factor with Ku70/Ku80 beta-barrel DNA-binding motif; involved in telomerase regulation and telomere protection; mutation causes marginal increase in caspofungin sensitivity
orf19.3128	-0.5395		Ortholog(s) have syntaxin binding activity and role in ER to Golgi vesicle-mediated transport, positive regulation of SNARE complex assembly, retrograde vesicle-mediated transport, Golgi to ER, vesicle fusion with Golgi apparatus
orf19.3371	-0.5386	JAB1	Component of the COP9 signalosome (CSN) complex, provides catalytic activity for deneddylation that cleaves the ubiquitin-like protein tag Rub1p off the cullin (Cdc53p) molecule
orf19.1552	-0.5379	CPR3	Putative peptidyl-prolyl cis-trans isomerase; macrophage-induced protein; protein levels decrease in stationary phase yeast cultures; predicted mitochondrial localization; overlaps orf19.1551
orf19.3755	-0.5377		Ortholog(s) have structural constituent of ribosome activity and mitochondrial large ribosomal subunit localization
orf19.4587	-0.5366	HGH1	Putative HMG1/2-related protein; transcript regulated by Mig1
orf19.4010	-0.5361	PAN3	Ortholog(s) have poly(A)-specific ribonuclease activity, role in mRNA 3'-end processing, postreplication repair and PAN complex, cytosol, nucleus localization
orf19.2194	-0.5361	APM4	Cargo-binding subunit of the clathrin associated protein complex (AP-2), involved in endocytosis
orf19.3180	-0.5355		Ortholog(s) have phosphatidylinositol-4,5-bisphosphate 5-phosphatase activity, role in phosphatidylinositol dephosphorylation and endoplasmic reticulum localization
orf19.3060	-0.5345		OPutative dolichyl-diphosphooligosaccharide-protein glycotransferase; role in protein N-linked glycosylation; Spider biofilm repressed
orf19.7067	-0.5326		Ortholog(s) have RNA polymerase II core binding, RNA polymerase II transcription factor binding transcription factor activity, triplex DNA binding activity
orf19.1336	-0.5321	PUP3	Putative beta 3 subunit of the 20S proteasome; macrophage/pseudohyphal-repressed
orf19.2850	-0.5305		Protein of unknown function; induced by nitric oxide independent of Yhb1p
orf19.3862	-0.5266		Putative intracellular transport protein; heterozygous null mutant displays sensitivity to rapamycin; expression upregulated during growth in the mouse cecum
orf19.1392	-0.5258		Ortholog(s) have chaperone binding, protein disulfide isomerase activity, unfolded protein binding activity and role in ER-associated ubiquitin-dependent protein catabolic process, protein retention in ER lumen
orf19.1536	-0.5256		Putative vacuolar transporter; Hap43-induced; required for normal filamentous growth; mRNA binds She3 and is localized to hyphal tips
orf19.6155	-0.5219		Ortholog(s) have DNA ligase (ATP) activity and role in DNA ligation, DNA recombination, DNA replication, Okazaki fragment processing, base-excision repair, mitotic cell cycle, nucleotide-excision repair, telomere maintenance
orf19.4764	-0.5216		Ortholog(s) have poly(A)-specific ribonuclease activity, role in mRNA 3'-end processing, postreplication repair and PAN complex localization
orf19.719	-0.5203		Ortholog(s) have ubiquitin-protein ligase activity
orf19.105	-0.5192	HAL22	Putative phosphoadenosine-5'-phosphate or 3'-phosphoadenosine 5'-phosphosulfate phosphatase; possible role in sulfur recycling; Hap43-repressed; F-12/CO2 biofilm induced
orf19.2965	-0.5161		Putative guanyl-nucleotide exchange factor; Spider biofilm repressed
orf19.6822	-0.5124		Ortholog(s) have NEDD8 ligase activity, ubiquitin binding activity and role in positive regulation of ubiquitin-protein ligase activity, protein neddylation
orf19.3396	-0.5122	HCH1	Ortholog of S. cerevisiae Hch1, a regulator of heat shock protein Hsp90; regulated by Gcn4; induced in response to amino acid starvation (3-aminotriazole treatment); mutants are viable
orf19.3417	-0.5116	ACF2	Putative endo-1,3-beta-glucanase; fungal-specific (no human or murine homolog)
orf19.2582	-0.5110		Ortholog(s) have role in cytoplasmic translation, ribosome-associated ubiquitin-dependent protein catabolic process and RQC complex, cytosol, cytosolic large ribosomal subunit localization
orf19.2269	-0.5098		Putative 3-phosphoserine phosphatase; induced by benomyl or in azole-resistant strain that overexpresses MDR1; early-stage flow model biofilm induced; Spider biofilm repressed
orf19.4021	-0.5092		Ortholog of C. dubliniensis CD36 : Cd36_54870, C. parapsilosis CDC317 : CPAR2_100250, Debaryomyces hansenii CBS767 : DEHA2D13992g and Pichia stipitis Pignal : PICST_40400
orf19.1058	-0.5083		Ortholog(s) have ubiquitin binding activity, role in ubiquitin-dependent protein catabolic process and proteasome regulatory particle, lid subcomplex, proteasome storage granule localization
orf19.4406	-0.5082	NIF3	Protein of unknown function; ortholog of S. cerevisiae Nif3; rat catheter biofilm repressed
orf19.4426	-0.5076	PEX3	Putative peroxisomal protein involved in targeting proteins into peroxisomes; possibly an essential gene, disruptants not obtained by UAU1 method
orf19.2360	-0.5070	URA2	Putative bifunctional carbamoylphosphate synthetase-aspartate transcarbamylase; flucytosine induced; macrophage/pseudohyphal-induced; 5'-UTR intron; flow model biofilm repressed
orf19.4362	-0.5067		Ortholog(s) have role in protein targeting to mitochondrion and mitochondrial outer membrane localization
orf19.7187	-0.5058	MAM33	Putative mitochondrial acidic matrix protein; regulated by Ssn6p; protein present in exponential and stationary growth phase yeast cultures
orf19.4340.1	-0.5057		Ortholog(s) have role in mRNA splicing, via spliceosome and U1 snRNP, U2 snRNP, U4/U6 x U5 tri-snRNP complex, U5 snRNP, cytosol localization
orf19.4722	-0.5033	RTG1	Ortholog(s) have sequence-specific DNA binding RNA polymerase II transcription factor activity
orf19.578	-0.4970		Ortholog(s) have Rab GTPase activator activity and role in actin filament organization, endocytosis, exocytosis, regulation of GTPase activity, regulation of protein localization
orf19.3325.3	-0.4960	RPS21B	Ribosomal protein S21; regulated by Nrg1, Tup1; colony morphology-related gene regulation by Ssn6; positively regulated by Tbf1, Hap43; Spider biofilm repressed
orf19.2573	-0.4960	FRS1	Phenylalanyl-tRNA synthetase; possible role in early cell wall biosynthesis; downregulated by phagocytosis by macrophages; possibly essential gene, disruptants not obtained by UAU1 method; protein present in exponential and stationary phase
orf19.585	-0.4932		Ortholog(s) have structural constituent of ribosome activity and mitochondrial large ribosomal subunit localization
orf19.1180	-0.4931		Putative 2-aminoadipate transaminase; rat catheter and Spider biofilm repressed
orf19.6244	-0.4929		Ortholog of C. dubliniensis CD36 : Cd36_06250, C. parapsilosis CDC317 : CPAR2_206820, Candida tenuis NRRL Y-1498 : CANTEDRAFT_125137 and Debaryomyces hansenii CBS767 : DEHA2G13266g
orf19.3696	-0.4928	TOM22	Putative mitochondrial import receptor subunit; colony morphology-related gene regulation by Ssn6
orf19.1478	-0.4925	STT3	Putative oligosaccharyltransferase complex component; flow model and rat catheter biofilm repressed
orf19.7484	-0.4911	ADE1	Phosphoribosylaminoimadazole succinocarboxamide synthetase, enzyme of adenine biosynthesis; not induced in GCN response, unlike the S. cerevisiae ortholog; fungal-specific (no human or murine homolog); levels decrease in stationary phase
orf19.2417	-0.4900	SMC5	Protein similar to S. cerevisiae Smc5p, which is involved in DNA repair; transposon mutation affects filamentous growth
orf19.6562	-0.4890	RNH35	Putative ribonuclease H2 catalytic subunit; flucytosine induced; Spider biofilm repressed
orf19.1977	-0.4890	URA4	Dihydroorotase; protein present in exponential and stationary growth phase yeast cultures
orf19.3348	-0.4887		Ortholog(s) have structural constituent of ribosome activity and mitochondrial large ribosomal subunit localization
orf19.3235	-0.4880		Putative F-actin capping protein subunit alpha; possibly an essential gene, disruptants not obtained by UAU1 method
orf19.1308	-0.4868		Predicted membrane transporter, member of the drug:proton antiporter (14 spanner) (DHA2) family, major facilitator superfamily (MFS)
orf19.4781	-0.4865	GRP1	Protein similar to dihydroflavonol-4-reductases
orf19.6040	-0.4843	SNF7	ESCRT III complex protein; role in proteolytic activation of Rim101 and Rim8 processing/activation; separable roles in RIM101 pathway and in transport from MVB to vacuole; involved in echinocandin and azole sensitivity
orf19.1253	-0.4816	PHO4	bHLH transcription factor of the myc-family; required for growth in medium lacking phosphate and for resistance to copper and Phloxine B; induced by Mnl1 under weak acid stress
orf19.992	-0.4799	LKH1	Putative leukotriene A(4) hydrolase; repressed during the mating process; Hog1p-induced
orf19.2382	-0.4787		Protein similar to isoleucyl-tRNA synthetase; isoleucyl-tRNA synthetase is the target of drugs including the cyclic beta-amino acid icofungipen/PLD-118/BAY-10-8888 and mupirocin
orf19.1649	-0.4786	RNA1	Putative GTPase-activating protein; protein level decreases in stationary phase cultures; Spider biofilm repressed
orf19.6820	-0.4768		Has domain(s) with predicted protein heterodimerization activity, role in DNA-dependent transcription, initiation and transcription factor TFIID complex localization
orf19.1366	-0.4767		Has domain(s) with predicted oxidoreductase activity, acting on paired donors, with incorporation or reduction of molecular oxygen, 2-oxoglutarate as one donor, and incorporation of one atom each of oxygen into both donors activity
orf19.2828	-0.4753		Ortholog(s) have alpha-tubulin binding, microtubule binding activity, role in establishment or maintenance of cell polarity, post-chaperonin tubulin folding pathway and cytosol, nucleus localization
orf19.4368	-0.4750		Has domain(s) with predicted hydrolase activity and role in cellular process
orf19.5817	-0.4733		Ortholog(s) have Rab guanyl-nucleotide exchange factor activity, role in ER to Golgi vesicle-mediated transport, intra-Golgi vesicle-mediated transport and TRAPP complex, cis-Golgi network membrane, cytosol, nucleus localization
orf19.4490	-0.4732	RPL17B	Ribosomal protein L17; mutation confers hypersensitivity to 5-FU, tubercidin; repressed upon phagocytosis by macrophage; Hap43-induced; Spider biofilm repressed
orf19.1195	-0.4731		Ortholog(s) have metalloendopeptidase activity, role in cellular iron ion homeostasis, protein processing involved in protein targeting to mitochondrion and mitochondrion localization
orf19.6773	-0.4725	ECM29	Putative scaffold protein; assists in association of the proteasome core particle with the regulatory particle; ortholog of S. cerevisiae Ecm29; transposon mutation affects filamentous growth; flow model biofilm repressed
orf19.1016	-0.4716
orf19.5036	-0.4713
orf19.5357	-0.4710	AKL1	Putative serine/threonine protein kinase; induced during the mating process
orf19.3870	-0.4707	ADE13	Adenylosuccinate lyase; enzyme of adenine biosynthesis; soluble protein in hyphae; not induced during GCN response, in contrast to the S. cerevisiae ortholog; repressed by nitric oxide
orf19.3356	-0.4695	ESP1	Putative caspase-like cysteine protease; mutation confers increased sensitivity to nocodazole; periodic mRNA expression, peak at cell-cycle S/G2 phase; mRNA binds She3
orf19.1218	-0.4678
orf19.1982	-0.4668
orf19.288	-0.4663	MET13	Putative methionine biosynthesis protein; ketoconazole-induced; amphotericin B repressed; Spider biofilm repressed
orf19.1341	-0.4641	PRR2	Putative serine/threonine protein kinase; mutation confers resistance to 5-fluorocytosine (5-FC)
orf19.6875	-0.4615	VPS35	Putative role in vacuolar sorting; downregulated in biofilm; induced upon adherence to polystyrene
orf19.7038	-0.4613		Ortholog(s) have phosphatidylinositol-3-phosphate binding activity, role in protein targeting to vacuole and cytoplasm, nucleus localization
orf19.2640	-0.4606	FUR1	Uracil phosphoribosyltransferase; predicted tetrameric enzyme of pyrimidine salvage; mutations associated with flucytosine resistance in clade I clinical isolates; flucytosine, macrophage-induced protein; levels decrease in stationary phase
orf19.3350	-0.4557	MRP20	Component of mitochondrial ribosome; decreased expression in hyphae compared to yeast-form cells
orf19.2416.1	-0.4553	MLC1	Microtubule-dependent localized protein; at Spitzenkorper and cytokinetic ring in hyphae; cell-cycle dependent localization to tip polarisome, bud neck in yeast and pseudohyphae; sumoylation target; rat catheter, Spider biofilm repressed
orf19.187	-0.4552
orf19.244	-0.4546	DCG1	Protein of unknown function; ortholog of S. cerevisiae Dcg1; transcript regulated by Nrg1 and Mig1
orf19.5100	-0.4540	MLT1	Vacuolar membrane transporter; MRP subfamily of ABC family; may transport organic anions conjugated to glutathione, glucuronate, or sulfate; needed for virulence in mouse peritonitis; Spider biofilm induced; flow model biofilm repressed
orf19.4381	-0.4536	VTC3	Putative polyphosphate synthetase; downregulated in core caspofungin response; Hog1p-induced; transcription is opaque-specific; fungal-specific (no human or murine homolog)
orf19.2138	-0.4514	ILS1	Putative isoleucyl-tRNA synthetase, the target of drugs including the cyclic beta-amino acid icofungipen/PLD-118/BAY-10-8888 and mupirocin; protein present in exponential and stationary growth phase yeast cultures
orf19.5343	-0.4514	ASH1	GATA-like transcription factor; localizes to daughter cell, hyphal tip cell nuclei; mRNA localization mediated by She3; required for WT virulence and filamentous growth on solid media; Ras1 repressed in yeast, Cyr1 repressed yeast, hyphae
orf19.826	-0.4512	MED1	RNA polymerase II mediator complex subunit; RNA polymerase II transcription cofactor
orf19.4823	-0.4501	LIP6	Secreted lipase, member of family of lipase genes expressed differentially in response to carbon source and during infection; may have a role in nutrition and/or in creating an acidic microenvironment; induced on adherence to polystyrene
orf19.2820	-0.4501		Ortholog(s) have nucleocytoplasmic transporter activity, structural constituent of nuclear pore activity
orf19.3206	-0.4474	CCT7	Cytosolic chaperonin Cct ring complex; protein is present in exponential and stationary growth phase yeast cultures; sumoylation target
orf19.3790	-0.4468
orf19.5892	-0.4456		Ortholog of S. cerevisiae Hul4; similar to hect domain E3 ubiquitin-protein ligases; Hap43-repressed gene
orf19.1384	-0.4455
orf19.6434	-0.4454	PEX19	Ortholog(s) have peroxisome membrane targeting sequence binding activity
orf19.1706	-0.4414	MET18	Putative protein with a predicted role in nucleotide excision repair (NER) and RNA polymerase II (RNAP II) transcription; Plc1p-regulated
orf19.3355	-0.4411	ISN1	Putative inosine 5'-monophosphate 5'-nucleotidase; fungal-specific (no human or murine homolog)
orf19.3423	-0.4396	TIF3	Putative translation initiation factor; genes encoding ribosomal subunits, translation factors, and tRNA synthetases are downregulated upon phagocytosis by murine macrophage
orf19.3422	-0.4396	FMP27	Putative mitochondrial protein; mRNA binds She3
orf19.3436	-0.4376		Protein with a Rho GDP-dissociation inhibitor domain; macrophage-induced gene
orf19.5623	-0.4376	ARP4	Subunit of the NuA4 histone acetyltransferase complex
orf19.1204	-0.4363		Phosphorylated protein of unknown function; transcript is upregulated clinical isolates from HIV positive patients with oral candidiasis
orf19.5765	-0.4348	NUP82	Linker nucleoporin of the nuclear pore complex; role in mRNA andexport from nucleus, protein import into nucleus, ribosomal large subunit export from nucleus, ribosomal small subunit export from nucleus; rat catheter biofilm repressed
orf19.4171	-0.4346		Has domain(s) with predicted ATP binding activity
orf19.4830	-0.4339		Ortholog of C. dubliniensis CD36 : Cd36_09110, C. parapsilosis CDC317 : CPAR2_803660, Candida tenuis NRRL Y-1498 : cten_CGOB_00140 and Debaryomyces hansenii CBS767 : DEHA2B12056g
orf19.4700	-0.4308
orf19.6055	-0.4308		Ortholog of C. dubliniensis CD36 : Cd36_00460, C. parapsilosis CDC317 : CPAR2_800010, Candida tenuis NRRL Y-1498 : CANTEDRAFT_125085 and Debaryomyces hansenii CBS767 : DEHA2D09086g
orf19.4312	-0.4290		Ortholog(s) have TBP-class protein binding, transcription cofactor activity
orf19.4294	-0.4283		Ortholog(s) have oxidoreductase activity, role in cytochrome c-heme linkage, mitochondrial membrane organization and extrinsic to mitochondrial inner membrane localization
orf19.5328	-0.4277	GCN1	Ortholog(s) have role in regulation of translational elongation and cytosolic ribosome, extracellular region, mitochondrion localization
orf19.4616	-0.4273	POL30	Similar to proliferating cell nuclear antigen (PCNA); RNA abundance regulated by tyrosol, cell density; induced by flucytosine, interaction with macrophages; stationary phase enriched protein; rat catheter and Spider biofilm repressed
orf19.4939	-0.4273	MON2	Peripheral membrane protein; role in endocytosis and vacuole integrity; flow model and rat catheter biofilm repressed
orf19.579	-0.4271	FOL1	Putative dihydroneopterin aldolase (dihydro-6-hydroxymethylpterin pyrophosphokinase); fungal-specific (no human or murine homolog)
orf19.2233	-0.4257	PRE2	Putative proteasome beta-5 subunit; macrophage-induced protein
orf19.1036	-0.4256	MNS1	Alpha-1,2-mannosidase; processes Man9GlcNAc2 to Man8GlcNAc2 isomer B; member of ER localized glycosyl hydrolase family 47; ER form is converted by Kex2 to cytosolic form; flow model biofilm repressed
orf19.2881	-0.4241	MNN4	Regulator of mannosylphosphorylation of N-linked mannans to cell wall proteins; no role in virulence or normal interaction with macrophages; mutant induces inflammatory cytokines in dendritic cells; rat catheter and Spider biofilm induced
orf19.5943	-0.4233		Ortholog(s) have role in peroxisome organization and peroxisomal membrane localization
orf19.1294	-0.4231
orf19.1223	-0.4190	DBF2	Essential serine/threonine protein kinase involved in mitotic spindle formation and cytokinesis; required for septum formation, exit from mitosis, and normal hyphal morphogenesis; virulence-group-correlated expression
orf19.1275	-0.4189	GAT1	GATA-type transcription factor; regulator of nitrogen utilization; required for nitrogen catabolite repression and utilization of isoleucine, tyrosine and tryptophan N sources; required for virulence in a mouse systemic infection model
orf19.5340	-0.4154		Putative Rab GTPase activator; role in ER to Golgi vesicle-mediated transport; Spider biofilm induced
orf19.1848.1	-0.4153		Ortholog of S. cerevisiae : KSH1, C. dubliniensis CD36 : Cd36_32390, C. parapsilosis CDC317 : CPAR2_203260, Candida tenuis NRRL Y-1498 : CANTEDRAFT_116778 and Debaryomyces hansenii CBS767 : DEHA2A10604g
orf19.325	-0.4151		Putative mRNA cleavage and polyadenlylation factor; heterozygous null mutant exhibits hypersensitivity to parnafungin and cordycepin in the C. albicans fitness test
orf19.5243	-0.4145	TRP3	Putative bifunctional enzyme with predicted indole-3-glycerol-phosphate synthase and anthranilate synthase activities; regulated by Gcn2p and Gcn4p
orf19.1648	-0.4143	RAD50	Putative DNA double-strand break repair factor; involved in response to oxidative stress and drug resistance; flow model biofilm repressed
orf19.3949	-0.4121		Ortholog(s) have chromatin binding, histone binding activity
orf19.4548	-0.4116	MAK32	Putative protein involved in the structural stability of L-A double-stranded RNA-containing particles; downregulated upon adherence to polystyrene
orf19.2549	-0.4103	SHP1	Regulator of the type 1 protein phosphatase Glc7p activity, involved in control of morphogenesis, progression through the cell cycle and response to DNA damage
orf19.6247	-0.4089		Ortholog(s) have chromatin binding activity
orf19.6988	-0.4079	OST1	Alpha subunit of the oligosaccharyltransferase complex of the ER lumen; catalyzes asparagine-linked glycosylation of newly synthesized proteins; Spider biofilm repressed
orf19.2546	-0.4074	TRP2	Putative anthranilate synthase with a predicted role in tryptophan biosynthesis; regulated by Gcn2p and Gcn4p
orf19.2728	-0.4067		Ortholog(s) have DNA clamp loader activity, role in DNA damage checkpoint, nucleotide-excision repair, reciprocal meiotic recombination and Rad17 RFC-like complex, nucleus localization
orf19.5821	-0.4049		Ortholog of S. cerevisiae : YML002W, C. glabrata CBS138 : CAGL0L07634g, C. dubliniensis CD36 : Cd36_17530, C. parapsilosis CDC317 : CPAR2_212430 and Candida tenuis NRRL Y-1498 : CANTEDRAFT_128807
orf19.3535	-0.4032		Ortholog(s) have cellular bud neck, fungal-type vacuole localization
orf19.6068	-0.4030	SVF1	Putative survival factor; stationary phase enriched protein; fluconazole-induced; regulated by Gcn4p; repressed in response to amino acid starvation (3-AT treatment); fungal-specific (no human or murine homolog)
orf19.1880	-0.4020	HEM15	Putative ferrochelatase involved in heme biosynthesis; transcript not regulated by iron levels and not affected by a yfh1 null mutation; Spider biofilm repressed
orf19.4018	-0.4010		Ortholog(s) have structural constituent of ribosome activity and mitochondrial small ribosomal subunit localization
orf19.5830	-0.4008	LHS1	Protein similar to S. cerevisiae Hsp70p; predicted Kex2p substrate; possibly essential, disruptants not obtained by UAU1 method; flow model biofilm repressed
orf19.3205	-0.3974	MPRL36	Mitochondrial ribosomal protein of the large subunit; rat catheter biofilm induced
orf19.1411	-0.3963		Putative cytochrome P450; Hap43-repressed gene
orf19.4675	-0.3946	ASK1	Essential subunit of the Dam1 (DASH) complex, which acts in chromosome segregation by coupling kinetochores to spindle microtubules
orf19.2711.1	-0.3941	MED20	Subunit of the RNA polymerase II mediator complex; involved in control of filamentous growth and Spider biofilm formation; rat catheter biofilm repressed
orf19.6582	-0.3933	PRE10	Alpha7 (C8) subunit of the 20S proteasome; multiple phosphorylated residues; transcript induced upon filamentous growth; Spider biofilm repressed
orf19.1849	-0.3924		Ortholog(s) have U3 snoRNA binding, rRNA binding activity, role in maturation of SSU-rRNA from tricistronic rRNA transcript (SSU-rRNA, 5.8S rRNA, LSU-rRNA) and nucleolus, small-subunit processome localization
orf19.4800	-0.3893	RIM20	Protein involved in the pH response pathway; binds to the transcription factor Rim101 and may serve as a scaffold to facilitate the C-terminal proteolytic cleavage that activates Rim101; required for alkaline pH-induced hyphal growth
orf19.1933	-0.3889		Ortholog(s) have role in peroxisome organization and peroxisomal membrane localization
orf19.4811	-0.3888		Putative tricarboxylate carrier family protein; localized to the mitochondrial membrane
orf19.4009	-0.3880	CNB1	Regulatory subunit of calcineurin B (Ca[2+]-calmodulin-regulated S/T protein phosphatase); required for wild-type resistance to fluconazole or to SDS; micafungin is fungicidal to null mutant
orf19.3055	-0.3839	MED17	Putative RNA polymerase II mediator complex subunit; possibly an essential gene, disruptants not obtained by UAU1 method
orf19.4874	-0.3834	MNN23	Alpha-1,2-mannosyltransferase; mutants hypersensitive to toxic ergosterol analog, amphotericin B, calcofluor white, growth at 42 degrees and have decreased cell wall mannan; flow model biofilm induced
orf19.1365	-0.3829		Putative monooxygenase; mutation confers hypersensitivity to toxic ergosterol analog; constitutive expression independent of MTL or white-opaque status
orf19.1340	-0.3813		Putative aldose reductase; protein level decreases in stationary phase cultures; Spider biofilm repressed
orf19.3098	-0.3798		Predicted RNA-dependent ATPase RNA helicase; Hap43-induced gene
orf19.2182	-0.3787	BLM3	Putative proteasome activator; binds core proteasome and stimulates proteasome-mediated protein degradation by inducing gate opening; ortholog of S. cerevisiae Blm10; transcript regulated by Nrg1 and Mig1
orf19.3218	-0.3773		Putative multidrug resistance protein; upregulated by Efg1p
orf19.2720	-0.3772		Cytosolic chaperonin Cct ring complex subunit; role in the assembly of actin and tubulins; Spider biofilm repressed
orf19.652	-0.3757		Ortholog(s) have crossover junction endodeoxyribonuclease activity, role in DNA repair and cytoplasm, nucleus localization
orf19.1667	-0.3752		Protein with a predicted SWI/SNF-related matrix-associated actin-dependent regulator of chromatin subfamily domain; Hap43-repressed gene
orf19.290	-0.3746	KRE5	UDP-glucose:glycoprotein glucosyltransferase; 1,6-beta-D-glucan biosynthesis, hyphal growth, virulence in mouse IV model; partially complements S. cerevisiae kre5 mutant defects; flow biofilm repressed, Bcr1-repressed in RPMI a/a biofilms
orf19.4423	-0.3735		Putative glucosyltransferase; localized to the mitochondrial membrane
orf19.2746	-0.3731	EMP70	Protein with a role in endosome-to-vacuole sorting; rat catheter biofilm repressed
orf19.398	-0.3729		Ortholog of C. dubliniensis CD36 : Cd36_08040, C. parapsilosis CDC317 : CPAR2_207180, Candida tenuis NRRL Y-1498 : CANTEDRAFT_114140 and Debaryomyces hansenii CBS767 : DEHA2G13992g
orf19.3166	-0.3727		Ortholog(s) have role in Golgi to endosome transport, cell morphogenesis, cleistothecium development, conidium formation and endoplasmic reticulum organization, more
orf19.1033	-0.3718	STR2	Ortholog(s) have cystathionine gamma-synthase activity, role in transsulfuration and cytosol, nucleus localization
orf19.6127	-0.3709	LPD1	Putative dihydrolipoamide dehydrogenase; soluble in hyphae; antigenic in human oral infection and murine systemic infection; macrophage-induced protein; protein present in exponential and stationary phase yeast cultures; Hap43p-repressed
orf19.6797	-0.3621		Ortholog of C. dubliniensis CD36 : Cd36_86960, C. parapsilosis CDC317 : CPAR2_808800, Candida tenuis NRRL Y-1498 : CANTEDRAFT_113621 and Debaryomyces hansenii CBS767 : DEHA2F02486g
orf19.1460	-0.3584		Putative glutamine-dependent NAD synthetase, involved in NAD salvage pathway
orf19.3991	-0.3582		Ortholog(s) have role in cellular lipid metabolic process and cytosol localization
orf19.1597	-0.3573	ABG1	Vacuolar membrane protein; depletion causes abnormal vacuolar morphology, cell separation defect, sensitivity to cell wall stress, increased hyphal branching; essential, no mammalian homolog; Cyr1-regulated; rat catheter biofilm repressed
orf19.3000	-0.3526	ORC1	Putative origin recognition complex large subunit; essential for viability; similar to S. cerevisiae Orc1p origin recognition complex subunit
orf19.5654	-0.3469	STE24	Prenyl-dependent protease
orf19.4641	-0.3294	NMT1	Myristoyl-CoA:protein N-myristoyltransferase; attaches the fatty acid myristate to a small number of proteins at an N-terminal Gly; essential; antifungal drug target; functional homolog of S. cerevisiae Nmt1p
orf19.7558	-0.3208	YTA6	Protein similar to S. cerevisiae Yta6p ATPase but ortholog of S. cervisiae Sap1; transposon mutation affects filamentous growth; induced by Mnl1 under weak acid stress
orf19.314	-0.3183		Ortholog of S. cerevisiae : STB6, C. dubliniensis CD36 : Cd36_83110, C. parapsilosis CDC317 : CPAR2_103210, Candida tenuis NRRL Y-1498 : CANTEDRAFT_133418 and Debaryomyces hansenii CBS767 : DEHA2G08382g
orf19.3203	-0.3178	RCY1	Putative F-box protein involved in endocytic membrane traffic and/or recycling; fungal-specific (no human or murine homolog)
orf19.3063	-0.3063	HFL1	HAP5-like; ortholog of S. cerevisiae Dpb3; third-largest subunit of DNA polymerase II (DNA polymerase epsilon); phosphorylated protein; mutants have a growth defect
orf19.1699	-0.2713	BZZ1	Protein similar to S. cerevisiae Bzz1p, which is an SH3 domain protein involved in the regulation of actin polymerization
orf19.3144	0.2929
orf19.1099	0.3192
orf19.5128	0.3265
orf19.6039	0.3284		Ortholog(s) have SNAP receptor activity and role in ER to Golgi vesicle-mediated transport, Golgi organization, intra-Golgi vesicle-mediated transport, vesicle fusion with Golgi apparatus
orf19.6353	0.3290		Ortholog of Candida albicans WO-1 : CAWG_00172
orf19.6323	0.3291	HPA2	Ortholog(s) have D-amino-acid N-acetyltransferase activity, role in D-amino acid metabolic process and cytosol, nucleus localization
orf19.6342	0.3339		Ortholog of C. dubliniensis CD36 : Cd36_11980, C. parapsilosis CDC317 : CPAR2_201330, Candida tenuis NRRL Y-1498 : CANTEDRAFT_114815 and Debaryomyces hansenii CBS767 : DEHA2G10032g
orf19.7048.1	0.3381	RPS28B	Putative ribosomal protein S28B
orf19.83	0.3393
orf19.6491	0.3417		Ortholog of Candida albicans WO-1 : CAWG_05572
orf19.5118	0.3417	SDS24	Protein similar to S. cerevisiae Sds24 involved in cell separation during budding; transcript regulated by Mig1 and Tup1; fluconazole-induced; flow model biofilm induced
orf19.3077	0.3426	VID21	Subunit of the NuA4 histone acetyltransferase complex; soluble protein in hyphae; Spider biofilm repressed
orf19.3145	0.3442
orf19.372	0.3443		Putative protein of unknown function; Hap43p-repressed gene
orf19.1873	0.3496		Protein of unknown function; Hap43-repressed gene; repressed by nitric oxide
orf19.5416	0.3508	ESA1	Subunit of the NuA4 histone acetyltransferase complex; member of MYST family; Spider biofilm induced
orf19.7666	0.3538		Predicted membrane transporter, member of the anion:cation symporter (ACS) family, major facilitator superfamily (MFS)
orf19.4156	0.3540
orf19.4110	0.3542		Ortholog of C. dubliniensis CD36 : Cd36_20490, C. parapsilosis CDC317 : CPAR2_104180, Candida tenuis NRRL Y-1498 : CANTEDRAFT_116074 and Debaryomyces hansenii CBS767 : DEHA2F05148g
orf19.3052	0.3549	YPT1	Functional homolog of S. cerevisiae Ypt1p, which is an essential small Ras-type GTPase involved in protein secretion at ER-to-Golgi; dominant-negative mutation causes SAP secretion defect and accumulation of intracellular secretory vesicles
orf19.6267	0.3552		Ortholog of C. dubliniensis CD36 : Cd36_06020, C. parapsilosis CDC317 : CPAR2_803380, Candida tenuis NRRL Y-1498 : CANTEDRAFT_91858 and Pichia stipitis Pignal : PICST_30337
orf19.1467	0.3564	COX13	Cytochrome c oxidase; flucytosine induced; repressed by nitric oxide
orf19.1948	0.3617		Ortholog of C. dubliniensis CD36 : Cd36_51110, C. parapsilosis CDC317 : CPAR2_302560, Candida tenuis NRRL Y-1498 : CANTEDRAFT_135271 and Debaryomyces hansenii CBS767 : DEHA2E12914g
orf19.5961	0.3659		Ortholog(s) have role in proteasome regulatory particle assembly, proteolysis and cytosol, nucleus, proteasome regulatory particle localization
orf19.1671	0.3661	UTR2	Putative GPI anchored cell wall glycosidase; role in adhesion, hyphal growth on Spider (not serum) medium; chitin-binding, glycosyl hydrolase domains; induced during cell wall regeneration; mRNA in yeast-form cells; Spider biofilm induced
orf19.7178	0.3684	PRE5	Alpha6 subunit of the 20S proteasome; regulated by Gcn4; induced in response to amino acid starvation (3-AT); Spider biofilm repressed
orf19.2427	0.3738
orf19.5956	0.3739	PIN3	Putative SH3-domain-containing protein; predicted role in actin cytoskeleton organization; Spider biofilm repressed
orf19.673	0.3757		Has domain(s) with predicted FMN binding, oxidoreductase activity and role in oxidation-reduction process
orf19.193	0.3769		Ortholog of C. dubliniensis CD36 : Cd36_19310, C. parapsilosis CDC317 : CPAR2_209710, Candida tenuis NRRL Y-1498 : CANTEDRAFT_113479 and Debaryomyces hansenii CBS767 : DEHA2C15114g
orf19.6102	0.3780	RCA1	Protein involved in regulation of carbonic anhydrases; controls CO2 sensing; bZIP domain-containing transcription factor of the ATF/CREB family; null mutant displays slow growth, abnormal colony morphology and invasive growth
orf19.602	0.3827
orf19.5302	0.3874	PGA31	Cell wall protein; putative GPI anchor; expression regulated upon white-opaque switch; induced by Congo Red and cell wall regeneration; Bcr1-repressed in RPMI a/a biofilms
orf19.7419	0.3896	HNT2	Putative dinucleoside triphosphate hydrolase; induced upon low-level peroxide stress
orf19.5733	0.3898
orf19.5732	0.3915	NOG2	Putative nucleolar GTPase; repressed by prostaglandins; Hap43-induced, rat catheter and Spider biofilm induced
orf19.7056	0.3944		Putative protein of unknown function; transcript is upregulated in clinical isolates from HIV+ patients with oral candidiasis; regulated by Sef1, Sfu1, and Hap43
orf19.2726	0.3969		Putative plasma membrane protein; Plc1-regulated; Spider biofilm induced
orf19.7517	0.3975	CHT1	Chitinase; putative N-terminal catalytic domain; has secretory signal sequence; lacks S/T region and N-glycosylation motifs of Chs2p and Chs3p; alkaline downregulated; expression not detected in yeast-form or hyphal cells
orf19.6281	0.4005
orf19.6808	0.4035
orf19.944	0.4059	IFG3	Putative D-amino acid oxidase; Spider biofilm induced
orf19.4847	0.4080		Ortholog of Candida albicans WO-1 : CAWG_00450
orf19.4026	0.4081	HIS1	ATP phosphoribosyl transferase; enzyme of histidine biosynthesis; acid upregulated/alkaline repressed by Rim101; regulated by Gcn2, Gcn4; strain CA9 is a his1 mutant; flow model biofilm induced; Spider biofilm repressed
orf19.6638	0.4087	PTC4	Type PP2C serine/threonine phosphatase; localized to mitochondria; mutation causes sensitivity to sodium, potassium and azole drugs; decreased expression in hyphae compared to yeast-form cells
orf19.3680	0.4093	SEP7	Septin, required for wild-type invasive growth in vitro but not required for virulence in a mouse model of systemic infection; localizes to hyphal septum or bud neck; Asn-rich; aberrant gel mobility; phosphorylated in vitro by Gin4p
orf19.5610	0.4113	ARG3	Putative ornithine carbamoyltransferase; Gcn4-regulated; Hap43-induced; repressed in alkalinizing medium; rat catheter and Spider biofilm induced
orf19.4775	0.4126	CTA8	Essential transcription factor, mediates heat shock transcriptional induction; in the absence of heat stress, Cta8p levels are modulated by growth temperature to regulate basal expression of genes involved in protein folding
orf19.4498	0.4133		Ortholog of C. dubliniensis CD36 : Cd36_19120, C. parapsilosis CDC317 : CPAR2_103880, Candida tenuis NRRL Y-1498 : CANTEDRAFT_115581 and Debaryomyces hansenii CBS767 : DEHA2F08426g
orf19.7608	0.4172		Protein of unknown function; fluconazole-repressed; Spider biofilm induced
orf19.2509	0.4185		Ortholog of C. parapsilosis CDC317 : CPAR2_401850, C. dubliniensis CD36 : Cd36_80970, Lodderomyces elongisporus NRLL YB-4239 : LELG_04407 and Candida orthopsilosis Co 90-125 : CORT_0E01890
orf19.4779	0.4203		Putative transporter; slightly similar to the Sit1p siderophore transporter; Gcn4p-regulated; fungal-specific; induced by Mnl1p under weak acid stress
orf19.1551	0.4210		Predicted protein of unknown function; overlaps CPR3/orf19.1552
orf19.6378	0.4226	TRM9	Putative tRNA methyltransferase; repressed during the mating process
orf19.5602	0.4233	BMT6	Beta-mannosyltransferase; beta-1,2-mannosylation of phospholipomannan; member of a 9-member family including Bmt1, Bmt2, Bmt3, and Bmt4 with roles in mannosylation of cell wall phosphopeptidomannan; flow model biofilm induced
orf19.6900	0.4234		Ortholog(s) have role in establishment or maintenance of cell polarity, mitochondrial genome maintenance, mitochondrion inheritance, phospholipid transport, protein import into mitochondrial outer membrane
orf19.6082	0.4236		Ortholog(s) have unfolded protein binding activity, role in protein folding, protein localization to cell surface and integral to endoplasmic reticulum membrane, mitochondrial outer membrane localization
orf19.7020	0.4237		Protein similar to S. cerevisiae Kex1p, which is a pheromone-processing peptidase; possible Kex2p substrate
orf19.170	0.4251
orf19.6273	0.4263		Ortholog of C. dubliniensis CD36 : Cd36_05960, C. parapsilosis CDC317 : CPAR2_301790, Candida tenuis NRRL Y-1498 : CANTEDRAFT_112420 and Debaryomyces hansenii CBS767 : DEHA2G15290g
orf19.5158	0.4266		Protein with similarity to a human gene associated with colon cancer and to orf19.5158; regulated by Gcn4, Cyr1; induced by amino acid starvation; macrophage-induced protein, macrophage-repressed; Spider biofilm induced
orf19.3412	0.4268	ATG15	Putative lipase; fungal-specific (no human or murine homolog); Hap43p-repressed gene
orf19.5666	0.4272		Ortholog(s) have transcription coactivator activity
orf19.4529	0.4285		Ortholog of Srp21, signal recognition particle subunit, functions in protein targeting to the endoplasmic reticulum membrane; predicted adhesin-like protein; mutants are viable
orf19.1805	0.4289	PEX14	Ortholog(s) have peroxisome matrix targeting signal-1 binding, peroxisome matrix targeting signal-2 binding, protein binding, bridging activity
orf19.4774	0.4290	AOX1	Alternative oxidase; low abundance; constitutively expressed; one of two isoforms (Aox1p and Aox2p); involved in a cyanide-resistant respiratory pathway present in plants, protists, and some fungi, absent in S. cerevisiae; Hap43p-repressed
orf19.5185	0.4292
orf19.5443	0.4302	BNA4	Putative kynurenine 3-monooxygenase, involved in NAD biosynthesis; transposon mutation affects filamentous growth; Hap43p-repressed gene; oral infection upregulated; mutants have reduced capacity to damage oral epithelial cells
orf19.6978	0.4322		Planktonic growth-induced gene
orf19.924	0.4341
orf19.7379	0.4343	FAA2	Putative acyl CoA synthetase; expression regulated upon white-opaque switch; rat catheter biofilm induced; Spider biofilm induced
orf19.6448	0.4343		Protein of unknown function; Spider biofilm repressed
orf19.896	0.4363	CHK1	Histidine kinase; 2-component signaling, cell wall synthesis; hyphal growth defect; avirulent in mouse, not rat vaginal infection; phagocytosis rate increased; Spider biofilm induced; required for RPMI biofilm; Bcr1-induced in a/a biofilm
orf19.7481	0.4388	MDH1	Mitochondrial malate dehydrogenase; regulated by Mig1, Tup1, white-opaque switch, phagocytosis; induced in high iron; antigenic during murine and human infection; repressed in Spider biofilms by Bcr1, Tec1, Ndt80, Rob1, Brg1
orf19.6668	0.4389		Ortholog(s) have ubiquitin-protein ligase activator activity and role in ER-associated ubiquitin-dependent protein catabolic process, establishment of protein localization to endoplasmic reticulum membrane
orf19.1938	0.4402		Ortholog of S.pombe SPCC825.05c; a predicted splicing coactivator; transcription repressed in azole-resistant strain overexpressing CDR1 and CDR2; induced by benomyl treatment
orf19.1060	0.4403		Ortholog of Candida albicans WO-1 : CAWG_00968
orf19.4803	0.4404		Ortholog of Candida albicans WO-1 : CAWG_00488
CaalfMp04	0.4407	COX3A	Subunit III of cytochrome c oxidase, which is the terminal member of the mitochondrial inner membrane electron transport chain; identical to Cox3Bp; one of three mitochondrially-encoded subunits
orf19.6225.1	0.4410		Ortholog(s) have role in mitochondrial respiratory chain complex IV assembly and mitochondrion localization
orf19.3386	0.4433
orf19.3670	0.4448	GAL1	Galactokinase; galactose, Mig1, Tup1, Hap43 regulated; fluconazole, ketoconazole-induced; stationary phase enriched protein; GlcNAc-induced protein; farnesol, hypoxia-repressed in biofilm; rat catheter and Spider biofilm induced
orf19.1527	0.4449		Protein of unknown function; Spider biofilm induced
orf19.5012	0.4453		Ortholog of C. dubliniensis CD36 : Cd36_12740, C. parapsilosis CDC317 : CPAR2_201620, Candida tenuis NRRL Y-1498 : CANTEDRAFT_107586 and Debaryomyces hansenii CBS767 : DEHA2D04994g
orf19.3820	0.4468		Protein with DNA binding domain, an endonuclease domain; adjacent to CEN4, the centromere region of Chr 4; clade-associated gene expression
orf19.2784	0.4494		Ortholog of C. dubliniensis CD36 : Cd36_07090, Candida tenuis NRRL Y-1498 : cten_CGOB_00237, Debaryomyces hansenii CBS767 : DEHA2F25542g and Pichia stipitis Pignal : psti_CGOB_00186
orf19.3526	0.4496	ITR1	MFS inositol transporter; uptake of exogenous inositol; 12 transmembrane motifs; expressed in rich medium; fluconazole, caspofungin repressed; possibly essential (UAU1 method); flow model, rat catheter and Spider biofilm induced
orf19.7505	0.4498
orf19.6624	0.4505		Ortholog(s) have GTPase activator activity and clathrin-coated vesicle, endosome localization
orf19.3588	0.4511
orf19.4526	0.4517	HSP30	Putative heat shock protein; fluconazole repressed; amphotericin B induced; Spider biofilm induced; rat catheter biofilm induced
orf19.4335	0.4521	TNA1	Putative nicotinic acid transporter; detected at germ tube plasma membrane by mass spectrometry; transcript induced upon phagocytosis by macrophage; rat catheter biofilm induced
orf19.1168	0.4532	ZCF3	Zn(II)2Cys6 domain transcription factor; required for filamentous growth, resistance to rapamycin and flucytosine; possibly an essential gene, disruptants not obtained by UAU1 method; Hap43-repressed; Spider and flow model biofilm induced
orf19.6941	0.4594		Putative diacylglycerol acyltransferase; catalyzes the terminal step of triacylglycerol formation; flow model biofilm induced; Spider biofilm induced
orf19.2324	0.4608	UBA4	Putative ubiquitin activating protein; Hap43-repressed; induced by prostaglandins; clade-associated gene expression
orf19.7307	0.4640		Putative oxidoreductase; similar to S. cerevisiae Pga3p; possible Kex2p substrate
orf19.1809	0.4646
orf19.2809	0.4649	CTN3	Peroxisomal carnitine acetyl transferase; no obvious metabolic, hyphal, virulence defects in Ura+ strain; induced by macrophage engulfment, hyphal growth, starvation, nonfermentable carbon sources; rat catheter, Spider biofilm induced
orf19.1077	0.4665	ATM1	Member of MDR subfamily of ABC family; ortholog of S. cerevisiae ABC transporter, Atm1; induced in low iron; induced by nitric oxide independent of Yhb1
orf19.6780	0.4667	MET8	Putative bifunctional dehydrogenase and ferrochelatase with a predicted role in siroheme biosynthesis; regulated by Gcn2p and Gcn4p
orf19.5462	0.4676		Protein of unknown function
orf19.3975	0.4685
orf19.937	0.4687		Ortholog of Candida albicans WO-1 : CAWG_04446
orf19.3522	0.4689		Protein of unknown function; flow model biofilm induced; transcript repressed by ciclopirox olamine
orf19.7625	0.4699	PGA1	Putative GPI-anchored protein; induced during cell wall regeneration; required for normal adhesion to host cells and for adherence during Sabouraud biofilm formation; Spider biofilm induced
orf19.732	0.4699		Possible dehydrogenase; flow model biofilm induced; rat catheter biofilm induced; Spider biofilm induced
orf19.6756	0.4711		Ortholog(s) have Rab GTPase binding activity and Golgi apparatus, endoplasmic reticulum localization
orf19.7427	0.4724		Ortholog(s) have Golgi apparatus, fungal-type vacuole membrane localization
orf19.5530	0.4727	NAB3	Putative nuclear polyadenylated RNA-binding protein; flucytosine repressed
orf19.5642	0.4737		Ortholog of S. cerevisiae Dif1; which regulates nuclear localization of Rnr2 and Rnr4; colony morphology-related gene regulation by Ssn6; induced in cyr1 mutant; Spider biofilm induced
orf19.7043	0.4738		Ortholog(s) have endoplasmic reticulum localization
orf19.6019	0.4741
orf19.5159	0.4807	DUG3	Putative glutamine amidotransferase (GATase II); role in glutathione catabolism;
orf19.3499	0.4810		Secreted potein; Hap43-repressed; fluconazole-induced; regulated by Tsa1, Tsa1B under H2O2 stress conditions; induced by Mnl1p under weak acid stress; Spider biofilm induced
orf19.374	0.4822		Ortholog(s) have role in protein targeting to vacuole involved in ubiquitin-dependent protein catabolic process via the multivesicular body sorting pathway
orf19.1673	0.4874	PPT1	Putative serine/threonine phosphatase; induced in high iron
orf19.4546	0.4875	HOL4	Putative ion transporter; alkaline induced by Rim101; Plc1-regulated; caspofungin repressed; rat catheter and Spider biofilm induced
orf19.5782	0.4877		Ortholog(s) have mitochondrion localization
orf19.645	0.4881
orf19.6326	0.4904		Ortholog of C. dubliniensis CD36 : Cd36_60130, C. parapsilosis CDC317 : CPAR2_603380, Candida tenuis NRRL Y-1498 : CANTEDRAFT_94402 and Debaryomyces hansenii CBS767 : DEHA2G06556g
orf19.6688	0.4916		Protein of unknown function; expression decreases by benomyl treatment or in an azole-resistant strain overexpressing MDR1; Spider biofilm induced
orf19.2848	0.4925		Predicted regulatory subunit of the Atg1 signaling complex; required for vesicle formation during autophagy and the cytoplasm-to-vacuole targeting (Cvt) pathway; Spider biofilm induced
orf19.952	0.4930		Has domain(s) with predicted DNA binding activity
orf19.1655.3	0.4933		Ortholog(s) have role in cation transport, regulation of membrane potential and plasma membrane localization
orf19.6548	0.4940	ISU1	Protein with similarity to NifU; possible role in iron-sulfur cluster biogenesis; induced in low iron; rat catheter biofilm induced; rat catheter and Spider biofilm induced
orf19.3973	0.4940		Ortholog of Hua1, a zinc finger domain protein with sequence similarity to Type I J-proteins; flow model biofilm induced
orf19.4334	0.4943	PGA58	Putative GPI-anchored protein; transcription is positively regulated by Tbf1p
orf19.7445	0.4950		Ortholog of S.c. Vid24; a peripheral membrane protein located at Vid (vacuole import and degradation) vesicles; regulated by Sef1, Sfu1, and Hap43; Spider biofilm induced
orf19.6639	0.4966		Ortholog of S. cerevisiae Mdm36; mitochondrial distribution and morphology protein; Hap43-repressed gene
orf19.710	0.4972
orf19.6084	0.4974		Protein of unknown function; flow model biofilm induced; Spider biofilm induced
orf19.4783	0.4976		Protein of unknown function; induced during chlamydospore formation in both C. albicans and C. dubliniensis
orf19.6838	0.4985		Putative protein of unknown function, transcript upregulated in clinical isolates from HIV+ patients with oral candidiasis; Spider biofilm induced
orf19.5474	0.4988		Protein of unknown function; induced by Mnl1 under weak acid stress; transcript detected on high-resolution tiling arrays; Spider biofilm repressed
orf19.785	0.4995
orf19.2053	0.5005
orf19.7002	0.5012		Ortholog of C. parapsilosis CDC317 : CPAR2_806990, Candida tenuis NRRL Y-1498 : CANTEDRAFT_122709, Debaryomyces hansenii CBS767 : DEHA2E00110g and Pichia stipitis Pignal : PICST_30109
orf19.4951	0.5038		Protein of unknown function; Spider biofilm induced
orf19.6621	0.5039	MHP1	Protein similar to S. cerevisiae Mhp1p, which is involved in microtubule stabilization; transposon mutation affects filamentous growth; possibly transcriptionally regulated upon hyphal formation; possibly an essential gene (by UAU1 method)
orf19.5698	0.5064		Putative mitochondrial ribosomal protein of the large subunit; transcript is upregulated in clinical isolates from HIV+ patients with oral candidiasis; Spider biofilm repressed
orf19.1021	0.5064
orf19.3034	0.5071	RLI1	Member of RNase L inhibitor (RLI) subfamily of ABC family; predicted not to be a transporter; regulated by Sef1p, Sfu1p, and Hap43p
orf19.2732	0.5084
orf19.5094	0.5088	BUL1	Protein similar but not orthologous to S. cerevisiae Bul1; a protein involved in selection of substrates for ubiquitination; mutants are viable; macrophage/pseudohyphal-induced; rat catheter biofilm induced
orf19.2156	0.5092	NAG1	Glucosamine-6-phosphate deaminase; required for normal hyphal growth and mouse virulence; converts glucosamine 6-P to fructose 6-P; reversible reaction in vitro; gene and protein is GlcNAc-induced; Spider biofilm induced
orf19.1986	0.5096	ARO2	Putative chorismate synthase; fungal-specific (no human or murine homolog); protein level decreased in stationary phase yeast cultures; GlcNAc-induced protein
orf19.3923	0.5097	PGA37	Putative GPI-anchored protein; Hap43-repressed; Spider biofilm induced
orf19.6350	0.5097		Ortholog of C. dubliniensis CD36 : Cd36_11890 and Candida albicans WO-1 : CAWG_00170
orf19.3674	0.5098	GAL102	UDP-glucose 4,6-dehydratase; role in mannosylation of cell wall proteins; mutation confers hypersensitivity to toxic ergosterol analog; overlaps orf19.3673; Spider biofilm induced
orf19.3712	0.5102		Protein of unknown function; induced by Mnl1 under weak acid stress; flow model biofilm induced; Spider biofilm induced
orf19.804	0.5137		Putative mitochondrial carrier family transporter; rat catheter biofilm induced
orf19.1375	0.5144	LEU42	Putative alpha-isopropylmalate synthase; fungal-specific; induced by human blood or polymorphonuclear cells; regulated by Gcn2 and Gcn4; stationary phase enriched protein; Spider biofilm induced
orf19.5139	0.5155		Ortholog of C. dubliniensis CD36 : Cd36_72800, Candida tropicalis MYA-3404 : CTRG_05211 and Candida albicans WO-1 : CAWG_05649
orf19.7107	0.5157		Ortholog(s) have role in ribosomal large subunit biogenesis and cytoplasm, nucleus, ribosome localization
orf19.6329	0.5157		Protein of unknown function; opaque-specific transcript; fluconazole-repressed; induced in cyr1 mutant and in oralpharyngeal candidasis; Spider biofilm induced
orf19.5231.2	0.5165	ATP19	Subunit k of the mitochondrial F1F0 ATP synthase; a large enzyme complex required for ATP synthesis; Spider biofilm repressed
orf19.431	0.5169	ZCF2	Zn(II)2Cys6 transcription factor; regulates sulfite tolerance through expression of SSU1 and CDG1; Hap43-repressed; Spider biofilm induced
orf19.7063	0.5185	THG1	tRNA guanylyltransferase, with role in tRNA modification; catalyzes reverse (3'-5') nucleotide polymerization
orf19.2398	0.5197		Protein of unknown function; Hap43-repressed; transcript increased in azole-resistant strain overexpressing CDR1 and CDR2; possibly regulated by Tac1; induced by Mnl1 in weak acid stress; flow model biofilm induced; Spider biofilm induced
orf19.6043	0.5216		Ortholog(s) have mitochondrial membrane localization
orf19.6205	0.5234		Ortholog of C. dubliniensis CD36 : Cd36_06550, C. parapsilosis CDC317 : CPAR2_209030, Candida tenuis NRRL Y-1498 : CANTEDRAFT_111035 and Debaryomyces hansenii CBS767 : DEHA2F25300g
orf19.1815	0.5266		Ortholog of S. cerevisae/S. pombe Tif6; constituent of 66S pre-ribosomal particles; Spider biofilm induced
orf19.4780	0.5276		Predicted MFS family membrane transporter, member of the drug:proton antiporter (12 spanner) (DHA1) family; Spider biofilm induced
orf19.1128	0.5285
orf19.7620	0.5291		Ortholog(s) have role in mRNA splicing, via spliceosome and spliceosomal complex localization
orf19.2724	0.5299		Protein of unknown function; flow model, rat catheter and Spider biofilm induced; Hap43-repressed
orf19.3908	0.5304	MRV8	Protein of unknown function; Spider biofilm induced
orf19.4274	0.5312	PUT1	Putative proline oxidase; alkaline upregulated by Rim101; flow model biofilm induced; Spider biofilm induced
orf19.376	0.5320		Protein of unknown function; Hap43-repressed; Spider biofilm induced
orf19.1126	0.5331
orf19.5534	0.5335		Protein with a predicted role in mitotic spindle elongation, vesicle-mediated transport; flow model biofilm induced
orf19.661	0.5356	KRR1	Putative nucleolar protein; repressed benomyl treatment or in an azole-resistant strain that overexpresses MDR1; F-12/CO2 early biofilm induced
orf19.6188	0.5357		Putative adhesin-like protein
orf19.575	0.5362	HYR3	Putative GPI-anchored adhesin-like protein; similar to Hyr1p induced in high iron; clade-specific repeat variation
orf19.1964	0.5373		Protein of unknown function; repressed by fluphenazine treatment; induced by benomyl treatment and in an RHE model; regulated by Nrg1, Tup1
orf19.2065	0.5387		Ortholog(s) have role in allantoin catabolic process and cytosol, nucleus localization
orf19.4143	0.5407	FYV5	Protein with a predicted role maturation of 18S rRNA; rat catheter biofilm induced
orf19.6518	0.5408		Predicted aldehyde dehydrogenase [NAD(P)+]; Spider biofilm induced
orf19.893	0.5418	PGA17	Putative GPI-anchored protein; exogenously expressed protein substrate for Kex2 processing in vitro; repressed by alpha pheromone in SpiderM medium; macrophage-induced; induced in oralpharyngeal candidiasis; Spider biofilm induced
orf19.2622	0.5453	YPT31	Protein required for resistance to toxic ergosterol analog
orf19.850	0.5458		Ortholog(s) have protein-N-terminal asparagine amidohydrolase activity, protein-N-terminal glutamine amidohydrolase activity and role in cellular protein modification process, protein catabolic process
orf19.4608	0.5476	PDC12	Putative pyruvate decarboxylase; fungal-specific (no human or murine homolog)
orf19.3799	0.5518		Ortholog(s) have role in endoplasmic reticulum tubular network maintenance, nuclear pore complex assembly and Golgi apparatus, cortical endoplasmic reticulum, integral to endoplasmic reticulum membrane, mitochondrion localization
orf19.1630	0.5520		Ortholog(s) have cytoplasm localization
orf19.7197	0.5523		Putative intranuclear transport and DNA replication mediator; heterozygous null mutant exhibits resistance to parnafungin in the C. albicans fitness test; Spider biofilm induced
orf19.6998	0.5541	GTT1	Putative glutathione S-transferase; downregulated upon adherence to polystyrene; regulated upon white-opaque switching; induced in the presence of human neutrophils; oxidative stress-induced via Cap1p; regulated by Gcn2p, Gcn4p
orf19.6307	0.5545		Ortholog of C. dubliniensis CD36 : Cd36_30250, Candida tenuis NRRL Y-1498 : CANTEDRAFT_98619, Debaryomyces hansenii CBS767 : DEHA2G22594g and Pichia stipitis Pignal : PICST_50168
orf19.7456	0.5567		Protein of unknown function; flow model biofilm repressed
orf19.1098	0.5569
orf19.583	0.5574		Indoleamine 2,3-dioxygenase (IDO); rate-limiting enzyme of tryptophan catabolism via kynurenine; enzyme inhibition by 1-methyl-D,L-tryptophan increases hyphal growth; expressed in yeast and hyphae; rat catheter and Spider biofilm induced
orf19.3232	0.5598		Putative transporter; mutation confers hypersensitivity to toxic ergosterol analog; fungal-specific (no human or murine homolog)
orf19.6996	0.5604	MNN14	Predicted alpha-1,3-mannosyltransferase activity with a role in protein glycosylation; Hap43-repressed; Spider biofilm induced
orf19.6484	0.5613		Ortholog of C. parapsilosis CDC317 : CPAR2_808370, C. dubliniensis CD36 : Cd36_72070, Candida orthopsilosis Co 90-125 : CORT_0C00800 and Candida albicans WO-1 : CAWG_05577
orf19.2413	0.5614
orf19.968	0.5631	PGA14	Putative GPI-anchored protein; induced during cell wall regeneration; regulated by Ssn6p
orf19.2158	0.5690	NAG3	Putative MFS transporter; similar to Nag4; required for wild-type mouse virulence and cycloheximide resistance; in gene cluster that includes genes encoding enzymes of GlcNAc catabolism; Spider biofilm repressed
orf19.981	0.5715
orf19.2935	0.5729	RPL10	Ribosomal protein L10; intron in 5'-UTR; downregulated upon phagocytosis by murine macrophage; transcription regulated by yeast-hypha switch; Spider biofilm repressed
orf19.802	0.5741	UGA1	Putative GABA transaminase; transcription regulated by Mig1 and Tup1; stationary phase enriched protein; rat catheter and Spider biofilm induced
orf19.1684	0.5743		Ortholog of C. dubliniensis CD36 : Cd36_81500, C. parapsilosis CDC317 : CPAR2_503620, Candida tenuis NRRL Y-1498 : CANTEDRAFT_93693 and Debaryomyces hansenii CBS767 : DEHA2D15268g
orf19.4120	0.5766	LAS1	Putative bud formation and morphogenesis protein; mutation confers hypersensitivity to 5-fluorocytosine (5-FC), 5-fluorouracil (5-FU); macrophage-induced; Spider biofilm induced
orf19.5967	0.5767	FGR44	Protein lacking an ortholog in S. cerevisiae; transposon mutation affects filamentous growth
orf19.6573	0.5772	BEM2	Putative Rho1p GTPase activating protein (GAP); serum-induced transcript; Spider biofilm induced; flow model biofilm repressed
orf19.7097	0.5775		Putative cytoplasmic RNA-binding protein; heterozygous null mutant exhibits hypersensitivity to parnafungin and cordycepin in C. albicans fitness test; Spider biofilm repressed
orf19.928	0.5796		Ortholog of C. dubliniensis CD36 : Cd36_50610, C. parapsilosis CDC317 : CPAR2_303690, Candida tenuis NRRL Y-1498 : CANTEDRAFT_93989 and Debaryomyces hansenii CBS767 : DEHA2E15400g
orf19.311	0.5797
orf19.5238	0.5799		Ortholog(s) have cytosol, nucleus localization
orf19.6608	0.5839		Predicted DDE superfamily endonuclease domain; repression correlates with clinical development of fluconazole resistance; Spider biofilm induced
orf19.4933	0.5846	FAD3	Omega-3 fatty acid desaturase; production of alpha-linolenic acid, a major component of membranes; caspofungin induced; Plc1-regulated; colony morphology-related gene regulation by Ssn6; Spider biofilm induced, flow model biofilm repressed
orf19.5842	0.5852		Protein with predicted siroheme synthase middle domains NAD(P)-binding; Hap43-repressed gene
orf19.7170	0.5880		Ortholog of C. dubliniensis CD36 : Cd36_73740, Candida tropicalis MYA-3404 : CTRG_05151 and Candida albicans WO-1 : CAWG_05736
orf19.6186	0.5884		Predicted protein of unknown function; overlaps orf19.6185
orf19.6637	0.5892		Predicted glycosyl hydrolase; hypoxia induced; flow model biofilm induced
orf19.2906	0.5915	PGA41	Putative GPI-anchored protein; adhesin-like protein
orf19.6116	0.5924	GLK4	Putative glucokinase; decreased expression in hyphae compared to yeast-form cells
orf19.279	0.5937		Protein with a predicted D-Tyr-tRNA(Tyr) deacylase domain; Hap43-repressed gene
orf19.7341	0.5943		Protein of unknown function; flow model biofilm induced; ketoconazole-repressed
orf19.7258	0.5956	DDI1	Putative DNA damage inducible v-SNARE binding protein; macrophage/pseudohyphal-repressed
orf19.5070	0.5960		Similar to cell-wall mannoproteins; induced in low iron; induced in cyr1 homozygous null; regulated by osmotic and oxidative stress via Hog1; Spider biofilm induced
orf19.4127	0.5960		Ortholog(s) have actin filament binding activity, role in actin cortical patch localization, actin filament bundle assembly, endocytosis and actin cortical patch localization
orf19.7037	0.5985	YAE1	Ortholog(s) have role in ribosomal large subunit biogenesis, translational initiation and cytoplasm, nucleus localization
orf19.4077	0.5994	MIT1	Mannosylinositol phosphorylceramide (MIPC) synthase catalytic subunit; sphingolipid biosynthesis; fluconazole, caspofungin induced; macrophage-repressed; Spider biofilm induced
orf19.2121	0.6028
orf19.215	0.6054		Component of a complex containing the Tor2p kinase; possible a role in regulation of cell growth; Spider biofilm induced
orf19.2770	0.6061		Ortholog of C. dubliniensis CD36 : Cd36_42220, C. parapsilosis CDC317 : CPAR2_500340, Debaryomyces hansenii CBS767 : DEHA2G17754g and Pichia stipitis Pignal : PICST_31424
orf19.5514	0.6068		Ortholog of S. pombe SPCC550.08, an N-acetyltransferase; transcript induced during growth in the mouse cecum
orf19.1497	0.6088	ZCF6	Putative transcription factor with zinc cluster DNA-binding motif
orf19.7106	0.6096	VPS70	Ortholog(s) have role in protein targeting to vacuole and endoplasmic reticulum localization
orf19.1407	0.6127
orf19.3828	0.6129		Ortholog of Candida albicans WO-1 : CAWG_03357
orf19.4631	0.6147	ERG251	C-4 sterol methyl oxidase; role in ergosterol biosynthesis; Hap43-induced; ketoconazole-induced; amphotericin B, caspofungin repressed; possibly essential gene, disruptants not obtained by UAU1 method; Spider biofilm repressed
orf19.5674	0.6171	PGA10	GPI anchored membrane protein; utilization of hemin and hemoglobin for Fe in host; Rim101 at ph8/hypoxia/ketoconazole/ciclopirox/hypha-induced; required for RPMI biofilm formation, Bcr1-induced in a/a biofilm; rat catheter biofilm repressed
orf19.410.3	0.6188	RIB4	Lumazine synthase (6,7-dimethyl-8-ribityllumazine synthase, DMRL synthase); catalyzes the penultimate step in the synthesis of riboflavin; Hap43-induced; rat catheter and Spider biofilm repressed
orf19.4102	0.6189	RPN10	Putative 19S regulatory particle of the 26S proteasome; macrophage/pseudohyphal-repressed; regulated by Gcn2 and Gcn4; Spider biofilm repressed
orf19.5848	0.6198		RING-type zinc finger protein; upregulated during oral infection; mutants have reduced ability to damage oral epithelial cells; Spider and flow model biofilm induced
orf19.6673	0.6204	HEX1	Beta-N-acetylhexosaminidase/chitobiase, highly glycosylated enzyme that is secreted to the periplasm and culture medium; required for full virulence; may have role in carbon or nitrogen scavenging; possibly an essential gene (UAU1 method)
orf19.6187	0.6212		possible pseudouridine monophosphate glycosidase; overlaps orf19.6185 and orf19.618; has intron; Spider biofilm repressed
orf19.4784	0.6217	CRP1	Copper transporter; CPx P1-type ATPase; mediates Cu resistance; similar to Menkes and Wilson disease proteins; copper-induced; Tbf1-activated; suppresses Cu sensitivity of S. cerevisiae cup1 mutant; flow model biofilm induced
orf19.618	0.6217
orf19.4095	0.6251		Ortholog of C. parapsilosis CDC317 : CPAR2_407020, C. dubliniensis CD36 : Cd36_23460, Debaryomyces hansenii CBS767 : DEHA2B02002g and Pichia stipitis Pignal : PICST_31649
orf19.7436	0.6288	AAF1	Possible regulatory protein; possible adhesin-like; Glu-rich domain; production in S. cerevisiae increases endothelial cell adherence and flocculence; flow model biofilm, alkaline or caspofungin induced
orf19.3076	0.6317		Ortholog(s) have role in vesicle-mediated transport and COPI-coated vesicle, integral to Golgi membrane localization
orf19.589	0.6321	VPS21	Late endosomal Rab small monomeric GTPase involved in transport of endocytosed proteins to the vacuole; involved in filamentous growth and virulence; Spider biofilm induced
orf19.7189	0.6334
orf19.224	0.6343
orf19.1826	0.6346	MDM34	Putative zinc finger transcription factor; macrophage-downregulated; flow model biofilm induced; flow model and Spider biofilm induced
orf19.3537	0.6359		Putative sulfiredoxin; regulated by Tsa1, Tsa1B in minimal media at 37 degrees C; flow model biofilm induced; Spider biofilm induced
orf19.1369	0.6363		Protein with predicted peptidase domains; Hap43-repressed gene
orf19.2994.1	0.6363	RPS16A	Putative 40S ribosomal subunit; macrophage/pseudohyphal-induced after 16 h; Spider biofilm repressed
orf19.2428.2	0.6364
orf19.2847.1	0.6378		Pseudogene; formerly an ORF Predicted by Annotation Working Group that was subsequently removed from Assembly 20
orf19.6631	0.6396
orf19.7529	0.6411	EPL1	Subunit of the NuA4 histone acetyltransferase complex
orf19.7123	0.6450		Protein of unknown function; Spider biofilm repressed
orf19.7464	0.6478		Putative subtilisin-family protease; mutation confers hypersensitivity to toxic ergosterol analog
orf19.2583.1	0.6480		Pseudogene; formerly an ORF Predicted by Annotation Working Group
orf19.4258	0.6483		Puttaive pre-mRNA polyadenylation factor; heterozygous null mutant exhibits hypersensitivity to parnafungin and cordycepin in the C. albicans fitness test
orf19.3324	0.6487	TIF	Translation initiation factor; upregulated in highly virulent strain compared to less virulent strain; antigenic in human; flucytosine induced; downregulated upon phagocytosis by macrophages; Spider biofilm repressed
orf19.1743	0.6508	ACS1	Acetyl-CoA synthetase; induced by human neutrophils; fluconazole-repressed; regulated by Nrg1/Mig1; colony morphology-related gene regulation by Ssn6; only in stationary phase cultures; rat catheter biofilm repressed, Spider biofilm induced
orf19.1756	0.6517	GPD1	Glycerol-3-phosphate dehydrogenase; glycerol biosynthesis; regulated by Efg1; regulated by Tsa1, Tsa1B under H2O2 stress conditions; Sflow model and Spider biofilm induced
orf19.359	0.6519	GTT12	Ortholog(s) have glutathione peroxidase activity, glutathione transferase activity, role in glutathione metabolic process and endoplasmic reticulum, mitochondrial outer membrane, plasma membrane localization
orf19.1595	0.6563		Ortholog(s) have Dsc E3 ubiquitin ligase complex, endoplasmic reticulum localization
orf19.7121	0.6606		Protein of unknown function; Spider biofilm repressed
orf19.442	0.6615		Ortholog of Candida guilliermondii ATCC 6260 : PGUG_05525, Candida lusitaniae ATCC 42720 : CLUG_03378 and Candida albicans WO-1 : CAWG_00876
orf19.962	0.6622		Protein with a fungal RNA polymerase I subunit RPA14 domain; proposed to play a role in the recruitment of pol I to the promoter; Hap43-induced gene
orf19.4792	0.6646		Protein with a regulator of G-protein signaling domain; Plc1-regulated; Spider biofilm induced; rat catheter biofilm repressed
orf19.24	0.6686	RTA2	Flippase; sphingolipid long chain base release; mediates calcineurin-dependent resistance to azoles; stress-associate; Plc1, Ca2+, calcineurin-regulated; ketoconazole, caspofungin induced; Spider biofilm induced; flow biofilm repressed
orf19.1936	0.6711	SNF1	Essential protein; functional homolog of S. cerevisiae Snf1p regulator of sugar metabolism; constitutively expressed; Thr208 phosphorylation may have regulatory role; up-regulation associated with azole resistance; has polyhistidine tract
orf19.1464	0.6713	BMT5	Putative beta-mannosyltransferase involved in beta-1,2-mannosylation of phospholipomannan; 9-member family includes Bmt1, Bmt2, Bmt3, and Bmtp with roles in mannosylation of cell wall phosphopeptidomannan; Spider biofilm induced
orf19.6169.2	0.6718
orf19.5542	0.6730	SAP6	Secreted aspartyl protease; expressed during hyphal growth, oral carriage, infection; sap4,5,6 triple mutant defective in protein utilization as N source; virulence role affecte by URA3; N-glycosylated; rat catheter biofilm induced
orf19.1190	0.6740	STV1	Predicted subunit a of vacuolar proton-translocating ATPase V0 domain, Golgi isoform
orf19.7417	0.6769	TSA1	TSA/alkyl hydroperoxide peroxidase C (AhPC) family protein; similar to thiol-dependent peroxidases of oxidative stress signaling; antigenic; hyphal surface, nucleus; yeast-form nucleus, cytoplasm; biofilm, phagocytosis, peroxide induced
orf19.5459	0.6781		mRNA polyadenylation regulating protein; Hap43-repressed; transcript is upregulated in RHE model of oral candidiasis and in clinical isolates from HIV+ patients with oral candidiasis; Spider biofilm repressed
orf19.4062	0.6783	TRY2	Transcription factor; regulator of yeast form adherence; required for yeast cell adherence to silicone substrate; Spider biofilm induced
orf19.717	0.6820	HSP60	Heat shock protein; soluble in hyphae; regulated by Nrg1 and by iron; induced in high iron; heavy metal (cadmium) stress-induced; sumoylation target; protein present in exponential and stationary phase cells; Hap43-repressed
orf19.7221	0.6830	SET3	NAD-dependent histone deacetylase; mutations affect filamentous growth; genetic evidence suggests Set3/Hos2 function as a complex to regulate white-opaque switching, morphogenesis, and virulence; flow model biofilm induced
orf19.5975	0.6835	TRY4	C2H2 transcription factor; fluconazole-repressed; induced in ssr1 mutant; required for yeast cell adherence to silicone substrate; Spider biofilm induced
orf19.6146	0.6845	CLG1	Putative cyclin-like protein; transcription is regulated upon yeast-hyphal switch
orf19.7374	0.6861	CTA4	Zn(II)2Cys6 transcription factor; induced by nitric oxide; induced by Mnl1 under weak acid stress; repressed upon adherence to polystyrene; Hap43-repressed; Spider biofilm induced
orf19.3172	0.6875		Ortholog of C. dubliniensis CD36 : Cd36_51840, Candida tropicalis MYA-3404 : CTRG_05315 and Candida albicans WO-1 : CAWG_04584
orf19.4617	0.6908		Predicted peptide alpha-N-acetyltransferase; flow model biofilm induced
orf19.3448	0.6918		Protein of unknown function; ketoconazole-repressed
orf19.3369	0.6923	MOH1	Ortholog of S. cerevisiae Moh1, essential for staionary phase growth; induced by alpha pheromone in SpiderM medium and by Mnl1 under weak acid stress; possibly essential (UAU1 method); flow model biofilm induced; Spider biofilm induced
orf19.2658	0.6924
orf19.6486	0.6972	LDG3	Putative LDG family protein; F-12/CO2 early biofilm induced
orf19.6468	0.6979
orf19.309	0.6983	DAL5	Allantoate permease; nitrogen catabolite repressed, induced in absence of preferred N sources; nitrogen source regulation requires Gat1; possibly essential gene (by UAU1 method); Hap43-repressed
orf19.5308	0.6999		Protein of unknown function; induced by Rgt1
orf19.5339	0.7000		Ortholog of S. cerevisiae Spg5; required for proteasome assembly during quiescence; transcript detected on high-resolution tiling arrays; Spider biofilm induced
orf19.6070	0.7008	ENA2	Putative sodium transporter; induced by ciclopirox olamine; alkaline induced by Rim101; repressed by high-level peroxide stress; induced in oral candidiasis clinical isolates; possibly essential gene; rat catheter and Spider biofilm induced
orf19.5940	0.7012	ZCF32	Predicted Zn(II)2Cys6 transcription factor; possibly an essential gene, disruptants not obtained by UAU1 method; Hap43-repressed
orf19.6601.1	0.7053	YKE2	Possible heterohexameric Gim/prefoldin protein complex subunit; role in folding alpha-tubulin, beta-tubulin, and actin; transcript induced by yeast-to-hypha switch; regulated by Nrg1, Tup1; Spider and flow model biofilm induced
orf19.5764	0.7063	SKI8	Ortholog(s) have role in nuclear-transcribed mRNA catabolic process, 3'-5' exonucleolytic nonsense-mediated decay, nuclear-transcribed mRNA catabolic process, non-stop decay and protein complex assembly, more
orf19.7545	0.7066		Protein similarity to mutator-like element (MULE) transposase
orf19.7516	0.7081		Putative glycoside hydrolase; Hap43-induced gene
orf19.7145	0.7095
orf19.6713	0.7127		Has domain(s) with predicted nucleic acid binding activity
orf19.7029	0.7134		Putative guanine deaminase; mutation confers hypersensitivity to toxic ergosterol analog; Spider biofilm induced
orf19.3196	0.7136		Ortholog of Candida albicans WO-1 : CAWG_04564
orf19.1414	0.7160		Protein of unknown function; transcript is upregulated in an RHE model of oral candidiasis; Hap43-repressed
orf19.3642	0.7163	SUN41	Cell wall glycosidase; role in biofilm formation and cell separation; possibly secreted; hypoxia, hyphal induced; caspofungin repressed; Efg1, Cph1 regulated; O-glycosylated, possible Kex2 substrate; 5'-UTR intron; Spider biofilm induced
orf19.2568	0.7166	IFU5	Predicted membrane protein; estradiol-induced; upregulation associated with CDR1 and CDR2 overexpression or fluphenazine; putative drug-responsive regulatory site; similar to S. cerevisiae Wwm1p; Hap43-repressed; Spider biofilm repressed
orf19.2533.1	0.7216		Protein with a predicted role in protein translocation from the endoplasmic reticulum
orf19.5069	0.7296		Ortholog of S. cerevisiae Sae3; meiosis specific protein involved in DMC1-dependent meiotic recombination in S. cerevisiae; Spider biofilm induced
orf19.7382	0.7304	CAM1	Putative translation elongation factor eEF1 gamma; protein level decreased in stationary phase cultures; Spider biofilm repressed
orf19.3902	0.7326	MRV2	Protein of unknown function; repressed by fluphenazine treatment or in an azole-resistant strain that overexpresses CDR1 and CDR2; Spider biofilm induced
orf19.6177	0.7343		Protein of unknown function; Spider biofilm repressed
orf19.5672	0.7366	MEP2	Ammonium permease and regulator of nitrogen starvation-induced filamentation; 11 predicted transmembrane regions; in low nitrogen cytoplasmic C-terminus activates Ras/cAMP and MAPK signal transduction pathways to induce filamentation
orf19.6328	0.7372		Putative protein of the mitochondrial intermembrane space; predicted role in acetate utilization and gluconeogenesis; Spider biofilm repressed
orf19.6513	0.7396
orf19.3601	0.7421		Has domain(s) with predicted ATP binding, nucleoside-triphosphatase activity
orf19.5005	0.7425	OSM2	Putative mitochondrial fumarate reductase; regulated by Ssn6p, Gcn2p, and Gcn4p; Hog1p-downregulated; stationary phase enriched protein; Hap43p-repressed gene
orf19.226	0.7437
orf19.6445	0.7456	ECI1	Protein similar to S. cerevisiae Eci1p, which is involved in fatty acid oxidation; transposon mutation affects filamentous growth; expression is regulated upon white-opaque switching
orf19.3083	0.7463		Putative lipid phosphatase of the endoplasmic reticulum; role in DNA repair, actin cytoskeleton organization, cellular manganese ion homeostasis; Spider biofilm repressed
orf19.7424	0.7494	NSA2	Putative protein constituent of 66S pre-ribosomal particles; Hap43-induced; repressed by prostaglandins
orf19.7093	0.7537	HGT13	Predicted sugar transporter, involved in glycerol utilization; member of the major facilitator superfamily; 12 transmembrane; gene has intron; oxidative stress-induced via Cap1p; expressed in rich medium, 2% glucose
orf19.3703	0.7544
orf19.5960	0.7545	NCE102	Non classical protein export protein; localized to plasma membrane; Hap43-induced gene; flow model biofilm induced; Spider biofilm induced
orf19.635.1	0.7557
orf19.3209	0.7624	FGR42	Protein lacking an ortholog in S. cerevisiae; transposon mutation affects filamentous growth
orf19.38	0.7624
orf19.1591	0.7642	ERG10	Acetyl-CoA acetyltransferase; role in ergosterol biosynthesis; soluble in hyphae; changes in protein abundance associated with azole resistance; fluconazole or ketoconazole induced; macrophage-downregulated protein; GlcNAc-induced protein
orf19.6944	0.7650	PHB1	Putative prohibitin; identified in detergent-resistant membrane fraction (possible lipid raft component); predicted N-terminal acetylation; Hap43p-repressed gene
orf19.6659	0.7651	GAP6	Broad-specificity amino acid permease; Plc1, Gcn4 regulated; rat catheter biofilm induced
orf19.3590	0.7674	IPP1	Putative inorganic pyrophosphatase; antigenic; soluble protein in hyphae; macrophage-induced protein; protein present in exponential and stationary phase yeast; possibly essential (UAU1 method); sumoylation target; Spider biofilm repressed
orf19.6184	0.7687		Protein of unknown function; Spider biofilm repressed
orf19.3143	0.7746
orf19.2013	0.7761	KAR2	Similar to Hsp70 family chaperones; role in translocation of proteins into the ER; induced in high iron; protein present in exponential and stationary growth phase yeast cultures; flow model and Spider biofilm repressed
orf19.7668	0.7784	MAL2	Alpha-glucosidase; hydrolyzes sucrose for sucrose utilization; transcript regulated by Suc1, induced by maltose, repressed by glucose; Tn mutation affects filamentous growth; upregulated in RHE model; rat catheter and Spider biofilm induced
orf19.4268	0.7787	UTP13	Putative U3 snoRNA-associated protein; Hap43-induced; repressed in core stress response; physically interacts with TAP-tagged Nop1
orf19.6578	0.7793		Predicted membrane transporter; vesicular neurotransmitter (VNT) family, major facilitator superfamily (MFS); repressed in core caspofungin response; induced in oralpharyngeal candidasis; Spider biofilm induced
orf19.5282	0.7794		Protein of unknown function; Hap43-repressed gene; mRNA binds to She3; repressed in hyphae; Efg1 and Efh1 regulated; 5'-UTR intron; induced by Mnl1 under weak acid stress; rat catheter biofilm induced
orf19.140	0.7826
orf19.1127	0.7858
orf19.646	0.7858	GLN1	Putative glutamate synthase; regulated by Tsa1, Tsa1B under H2O2 stress conditions; Spider biofilm induced
orf19.7030	0.7888	SSR1	Beta-glucan associated ser/thr rich cell-wall protein with a role in cell wall structure; GPI anchor; similar mRNA abundance in yeast-form and germ tubes; detected at germ tube plasma membrane; repressed in cells treated with Congo Red
orf19.940	0.7895	BUD2	GTPase activating protein (GAP) for Rsr1; negative regulator of filament branching, acts in hyphal growth guidance; required for wild-type budding pattern; induced in low iron; regulated by tyrosol and cell density
orf19.97	0.7918	CAN1	Basic amino acid permease; complements lysine transport mutation; 10 predicted transmembrane regions, 3 predicted N-glycosylation sites; phagocytosis by macrophages induces transcript; rat catheter, Spider and flow model biofilm induced
orf19.3748	0.7941		Protein of unknown function; orf19.3747 and orf19.3748 are short, overlapping ORFs in intergenic region between 2 oligopeptide transporter-encoding genes; flow model biofilm induced
orf19.386	0.7971	SAM4	Putative S-adenosylmethionine-homocysteine methyltransferase; Hap43-repressed; alkaline induced; Spider biofilm repressed
orf19.7085	0.7986		Protein of unknown function; induced in core stress response; induced by cadmium stress via Hog1; oxidative stress-induced via Cap1; induced by Mnl1 under weak acid stress; macrophage-repressed; rat catheter and Spider biofilm induced
orf19.4788	0.7998	ARG5,6	Arginine biosynthetic enzyme; processed in S. cerevisiae into 2 polypeptides with acetylglutamate kinase (Arg6) activity and acetylglutamate-phosphate reductase (Arg5) activity; Gcn4 regulated; alkaline repressed; Spider biofilm induced
orf19.2022	0.8058
orf19.7091	0.8078		Protein of unknown function; induced by nitric oxide; Spider biofilm repressed
orf19.2049	0.8082		Plasma membrane-associated protein; heterozygous null mutant displays sensitivity to virgineone; Spider biofilm induced
orf19.5736	0.8153	ALS5	ALS family adhesin; highly variable; expression in S. cerevisiae causes adhesion to human epithelium, endothelium or ECM, endothelial invasiveness by endocytosis and, at high abundance, ECM-induced aggregation; can form amyloid fibrils
orf19.3392	0.8178	DOG1	Putative 2-deoxyglucose-6-phosphatase; haloacid dehalogenase hydrolase/phosphatase superfamily; similar to S. cerevisiae Dog1, Dog2, Hor1, Rhr2; regulated by Nrg1, Tup1; Spider biofilm repressed
orf19.614	0.8208
orf19.6197	0.8214	DHH1	Putative RNA helicase
orf19.5295	0.8215		Protein with a predicted endonuclease/exonuclease/phosphatase family domain and a carbon catabolite repressor protein 4 domain; induced by alpha pheromone in SpiderM medium
orf19.7398.1	0.8220	TSA1B	Putative peroxidase; orf19.7398.1 is contig-truncated fragment of gene identical to TSA1; Tsa1p and Tsa1Bp role under oxidative/reductive stress, hyphal cell wall formation; in hyphal nucleus, cell wall; yeast-form nucleus, cytoplasm
orf19.7288	0.8233		Protein with predicted oxidoreductase and dehydrogenase domains; Hap43-repressed; Spider biofilm induced
orf19.2768	0.8254	AMS1	Putative alpha-mannosidase; transcript regulated by Nrg1; induced during cell wall regeneration; flow model biofilm induced; Spider biofilm induced
orf19.5908	0.8255	TEC1	TEA/ATTS transcription factor; white cell pheromone response, hyphal gene regulation; required for Spider and RPMI biofilm formation; regulates BCR1; Cph2 regulated transcript; alkaline, rat catheter, Spider, flow model biofilm induced
orf19.655	0.8304	PHO84	High-affinity phosphate transporter; transcript regulated by white-opaque switch; Hog1, ciclopirox olamine or alkaline induced; caspofungin, stress repressed; upregulated in RHE model; Spider and flow model biofilm induced, Hap43-induced
orf19.7643	0.8417		Ortholog(s) have 4-hydroxybenzoate octaprenyltransferase activity, antioxidant activity and role in cellular response to cadmium ion, detoxification of cadmium ion, ubiquinone biosynthetic process
orf19.2114	0.8432		Predicted uricase; ortholog of S. pombe SPCC1223.09; Spider biofilm induced
orf19.2457	0.8436		Protein of unknown function; induced during chlamydospore formation in both C. albicans and C. dubliniensis; Spider biofilm induced
orf19.5472	0.8438		Protein of unknown function
orf19.3353	0.8477		Protein similar to a mitochondrial complex I intermediate-associated protein; fluconazole-repressed; Spider biofilm induced; rat catheter biofilm repressed
orf19.5445	0.8519	GLO3	Putative ARF GTPase activator; role in COPI coating of Golgi vesicle, ER to Golgi vesicle-mediated transport, retrograde Golgi to ER vesicle-mediated transport; Spider biofilm repressed
orf19.3675	0.8552	GAL7	Putative galactose-1-phoshphate uridyl transferase; downregulated by hypoxia, upregulated by ketoconazole; macrophage/pseudohyphal-repressed
orf19.5735.3	0.8590		Protein of unknown function; Spider biofilm induced
orf19.6192	0.8651		Protein of unknown function; Plc1-regulated; transcript detected in high-resolution tiling arrays
orf19.7054	0.8669		Dubious open reading frame
orf19.7115	0.8688	SAC7	Putative GTPase activating protein (GAP) for Rho1; repressed upon adherence to polystyrene; macrophage/pseudohyphal-repressed; transcript is upregulated in RHE model of oral candidiasis and in clinical oral candidiasis
orf19.1652	0.8718	POX1-3	Predicted acyl-CoA oxidase; farnesol regulated; stationary phase enriched protein; Spider biofilm induced
orf19.4682	0.8758	HGT17	Putative MFS family glucose transporter; 20 members in C. albicans; 12 probable membrane-spanning segments; induced at low (0.2%, compared to 2%) glucose in rich media; Spider biofilm induced
orf19.7296	0.8769		Putative cation conductance protein; similar to stomatin mechanoreception protein; plasma-membrane localized; induced by Rgt1; rat catheter and Spider biofilm induced
orf19.5315	0.8781
orf19.691	0.8870	GPD2	Surface protein similar to glycerol 3-P dehydrogenase; binds host Factor H, FHL-1, plasminogen; regulated by Ssn6, Nrg1, Efg1; induced by cell wall regeneration, macrophage/pseudohyphal growth, core stress response; Spider biofilm induced
orf19.2432	0.8891	HAC1	bZIP transcription factor; role in unfolded protein response and control of morphology; transcript undergoes atypical splicing at C terminus under ER stress; induced during mating and by caspofungin; mRNA binds She3; Spider biofilm induced
orf19.2157	0.8892	DAC1	N-acetylglucosamine-6-phosphate (GlcNAcP) deacetylase; N-acetylglucosamine utilization; required for wild-type hyphal growth and virulence in mouse systemic infection; gene and protein are GlcNAc-induced; Spider biofilm induced
orf19.7398	0.8903		Protein of unknown function' Hap43-induced gene; repressed by prostaglandins
orf19.2067	0.8905		Protein with a predicted role in mitochondrial iron metabolism; Hap43-repressed; expression upregulated during growth in the mouse cecum; Spider biofilm induced
orf19.2841	0.8942	PGM2	Ortholog of S. cerevisiae Pgm2; induced in planktonic culture; Tye7p-regulated; flow model biofilm induced; rat catheter biofilm repressed
orf19.1347	0.9016
orf19.4090	0.9018		Predicted membrane transporter, member of the fucose:proton symporter (FHS) family, major facilitator superfamily (MFS)
orf19.6099	0.9050	CCT8	Chaperonin-containing T-complex subunit; role in hyphal morphogenesis, particularly starvation-induced; essential; expression in S. cerevisiae inhibits Ras2-mediated pathways; CCT8 and TRP1 overlap; Spider biofilm repressed
orf19.7009	0.9056		Has domain(s) with predicted catalytic activity, coenzyme binding activity and role in cellular metabolic process
orf19.6173	0.9078	STD1	Putative transcription factor; involved in control of glucose-regulated gene expression; repressed by Rgt1; Spider biofilm induced
orf19.5565	0.9142	HPD1	3-hydroxypropionate dehydrogenase; involved in degradation of toxic propionyl-CoA; rat catheter and Spider biofilm induced
orf19.4555	0.9155	ALS4	GPI-anchored adhesin; role in adhesion, germ tube induction; growth, temperature regulated; expressed during infection of human buccal epithelial cells; repressed by vaginal contact; biofilm induced; repressed during chlamydospore formation
orf19.5265	0.9167	KIP4	S. cerevisiae Smy1 ortholog; Tn mutation affects filamentous growth; filament induced; has Mob2-dependent hyphal regulation; regulated by Nrg1, Tup1; oralpharyngeal candidasis induced; Spider biofilm induced; flow model biofilm repressed
orf19.7116	0.9217		Protein of unknown function; transcript induced in RHE model of oral candidiasis; Spider biofilm repressed
orf19.3358	0.9230	LSC1	Putative succinate-CoA ligase subunit; induced by high iron; fluconazole-induced; protein present in exponential and stationary growth phase yeast cultures; Spider biofilm repressed
orf19.409	0.9288		Ortholog of S. cerevisiae Aim38/Rcf2, cytochrome c oxidase subunit; plasma membrane localized; Hap43-repressed; induced in oralpharyngeal candidasis; flow model biofilm induced; Spider biofilm repressed
orf19.907	0.9349
orf19.919	0.9408
orf19.5170	0.9494	ENA21	Predicted P-type ATPase sodium pump; Gcn4p-regulated; flucytosine, amphotericin B, or ketoconazole-induced; osmotic stress-induced; overlaps orf19.5170.1, which is annotated as a blocked reading frame; Spider biofilm induced
orf19.4290	0.9497	TRR1	Thioredoxin reductase; regulated by Tsa1/Tsa1B, Hap43; induced by nitric oxide, peroxide; oxidative stress-induce via Cap1; induced by human neutrophils; stationary phase enriched protein
orf19.6514	0.9526	CUP9	Transcription factor; represses SOK1 expression in response to farnesol inhibition; yeast-hypha switch repressed; ketoconazole-induced; Plc1-regulated; colony morphology-related Ssn6 regulation; Spider, flow model biofilm induced
orf19.5407	0.9546	SOF1	Putative protein with a predicted role in 40S ribosomal subunit biogenesis; rat catheter biofilm induced
orf19.7512	0.9557		Has domain(s) with predicted electron carrier activity, heme binding, iron ion binding, oxidoreductase activity, acting on paired donors and with incorporation or reduction of molecular oxygen, more
orf19.1816	0.9573	ALS3	Cell wall adhesin; epithelial adhesion, endothelial invasion; alleles vary in adhesiveness; immunoprotective in mice; binds SspB adhesin of S. gordonii in mixed biofilm; induced in/required for Spider biofilm; flow model biofilm repressed
orf19.7566	0.9588		Predicted amino acid transport domain; transcript upregulated in clinical strains from HIV+ patients with oral candidiasis; alkaline upregulated by Rim101; rat catheter, Spider and flow model biofilm induced
orf19.1100	0.9703
orf19.6467	0.9729
orf19.4551	0.9743	CTN1	Carnitine acetyl transferase; required for growth on nonfermentable carbon sources, not for hyphal growth or virulence in mice; induced in macrophage; macrophage/pseudohyphal-repressed after 16 hr; rat catheter, Spider biofilm induced
orf19.675	0.9772		Cell wall protein; induced in core stress response and core caspofungin response; iron-regulated; amphotericin B, ketoconazole, and hypoxia induced; regulated by Cyr1, Ssn6; induced in oralpharyngeal candidasis; Spider biofilm repressed
orf19.7520	0.9802	POT1	Putative peroxisomal 3-oxoacyl CoA thiolase; transcript regulated by Nrg1 and Mig1; farnesol regulated; Hap43-repressed
orf19.6090	0.9808		Putative nucleolar protein with a predicted role in pre-rRNA processing and ribosome biogenesis; repressed by nitric oxide; required for flow model biofilm formation; Spider biofilm repressed
orf19.1053	0.9856		Ortholog(s) have phosphatidylinositol deacylase activity
orf19.6650	0.9894		Ortholog of C. dubliniensis CD36 : Cd36_30990, C. parapsilosis CDC317 : CPAR2_204660, Candida tenuis NRRL Y-1498 : CANTEDRAFT_104939 and Debaryomyces hansenii CBS767 : DEHA2G23760g
orf19.2048	0.9896		Proten of unknown function; transcript positively regulated by Sfu1; Hap43 repressed; Spider biofilm induced
orf19.1781	0.9900
orf19.1785	0.9942		Protein with a PI31 proteasome regulator domain; Hap43-repressed; flow model biofilm induced
orf19.3014	0.9983	BMH1	Sole 14-3-3 protein in C. albicans; role in hyphal growth; possibly regulated by host interaction; localizes to yeast-form cell surface, not hyphae; alternatively spliced 5' UTR intron; Spider biofilm repressed
orf19.4035	1.0000	PGA4	GPI-anchored cell surface protein; beta-1,3-glucanosyltransferase with similarity to the A. fumigatus GEL family; transcript induced in RHE model of oral candidiasis; fluconazol-induced
orf19.6224	1.0024		RTA domain protein; predicted role in response to stress; Spider biofilm induced
orf19.2451	1.0050	PGA45	Putative GPI-anchored cell wall protein; repressed in core caspofungin response; Hog1-induced; regulated by Ssn6; Mob2-dependent hyphal regulation; flow model biofilm induced
orf19.5989	1.0056		Putative cleavage factor I subunit; required for the cleavage and polyadenylation of pre-mRNA 3' ends; Spider biofilm repressed
orf19.2959.1	1.0066		Gene induced by hypoxia and ketoconazole; oral infection upregulated; mutants have reduced capacity to damage oral epithelial cells; Spider biofilm induced
orf19.4115	1.0093		Ortholog of Candida albicans WO-1 : CAWG_04349
orf19.3829	1.0104	PHR1	Cell surface glycosidase; may act on cell-wall beta-1,3-glucan prior to beta-1,6-glucan linkage; role in systemic, not vaginal virulence (neutral, not low pH); high pH or filamentation induced; Bcr1-repressed in RPMI a/a biofilm
orf19.624	1.0105
orf19.7280	1.0191		Ortholog of Candida albicans WO-1 : CAWG_02163
orf19.6928	1.0251	SAP9	Secreted aspartyl protease; roles in adhesion, cell surface integrity; induced by antifungal drugs, stationary phase, or in white-phase cells; farnesol-downregulated in biofilm; autocatalytic processing; GPI-anchor; Spider biofilm induced
orf19.7238	1.0283	NPL3	Putative RNA-binding protein; required for normal flow model biofilm growth; nuclear export is facilitated by Hmt1p; transcript upregulated in RHE model of oralcandidiasis; Spider biofilm repressed
orf19.3384	1.0286
orf19.6837	1.0333	FMA1	Putative oxidoreductase; induced by ciclopirox olamine; upregulation correlates with clinical development of fluconazole resistance; Spider biofilm repressed
orf19.1822	1.0428	UME6	Zn(II)2Cys6 transcription factor; role in hyphal extension, virulence, adherence to plastic; rat catheter biofilm induced; has a long 5'-UTR that regulates translational efficiency and controls transition to filamentous growth
orf19.740	1.0467	HAP41	Putative Hap4-like transcription factor; Hap43-repressed; not required for response to low iron; induced by Mnl1 under weak acid stress; Spider biofilm induced
orf19.5876	1.0515		Protein of unknown function; Cyr1-repressed; induced by alpha pheromone in SpiderM medium; rat catheter and Spider biofilm induced
orf19.2608	1.0532	ADH5	Putative alcohol dehydrogenase; regulated by white-opaque switch; fluconazole-induced; antigenic in murine infection; regulated by Nrg1, Tup1; Hap43, macrophage repressed, flow model biofilm induced; Spider biofilm induced
orf19.5169	1.0536		Ortholog(s) have cytosol, nucleus localization
orf19.4393	1.0564	CIT1	Citrate synthase; induced by phagocytosis; induced in high iron; Hog1-repressed; Efg1-regulated under yeast, not hyphal growth conditions; present in exponential and stationary phase; Spider biofilm repressed; rat catheter biofilm induced
orf19.6178	1.0625	FBP1	Fructose-1,6-bisphosphatase; key gluconeogenesis enzyme; regulated by Efg1, Ssn6; induced by phagocytosis; effects switch from glycolysis to gluconeogenesis in macrophage; rat flow model biofilm induced; overlaps orf19.6179
orf19.941	1.0705	SEC14	Essential protein; functional homolog of S. cerevisiae Sec14p, a Golgi phosphatidylinositol/phosphatidylcholine transfer protein that regulates choline-phosphate cytidyltransferase and thereby affects secretion; biofilm-regulated
orf19.7136	1.0714	SPT6	Putative transcription elongation factor; transposon mutation affects filamentous growth; transcript induced in an RHE model of oral candidiasis and in clinical isolates from oral candidiasis
orf19.6644	1.0811		Protein of unknown function; 2 predicted transmembrane domains; transcript detected on high-resolution tiling arrays; flow model biofilm induced; Spider biofilm repressed
orf19.5338	1.0822	GAL4	Zn(II)2Cys6 transcription factor; involved in control of glycolysis; ortholog of S. cerevisiae Gal4, but not involved in regulation of galactose utilization genes; caspofungin repressed; Spider biofilm repressed
orf19.1164	1.0909	GAR1	Putative H/ACA snoRNP pseudouridylase complex protein; mutation confers hypersensitivity to tubercidin (7-deazaadenosine); macrophage/pseudohyphal-induced; Spider biofilm repressed
orf19.7367	1.0918	UBP1	Ortholog(s) have ubiquitin-specific protease activity, role in protein deubiquitination and endoplasmic reticulum localization
orf19.5626	1.0996		Protein of unknown function; Plc1-regulated; induced by Mnl1 under weak acid stress; flow model biofilm induced
orf19.6594	1.1039	PLB3	GPI-anchored cell surface phospholipase B; possibly secreted; fungal-specific (no mammalian homolog); induced by Tbf1; fluconazole-induced; possible essential gene (UAU1 method); Spider and flow model biofilm induced
orf19.6097	1.1086
orf19.7440	1.1098	HST6	ABC transporter related to mammalian P-glycoproteins; functional homolog of S. cerevisiae Ste6p (a-pheromone transporter); required for mating of MTLa cells; a-type specific, not regulated during white-opaque or yeast-hyphal switching
orf19.581	1.1164		Putative RNA-binding protein; transcript is upregulated in an RHE model of oral candidiasis
orf19.803	1.1172
orf19.4054	1.1271	CTA24	Putative transcription factor; positive regulator of gene expression; Efg1-repressed; member of a family of telomere-proximal genes; transcript upregulated in RHE model of oral candidiasis
orf19.6153	1.1276
orf19.357	1.1339		Ortholog(s) have role in inner mitochondrial membrane organization, mitochondrion inheritance, mitochondrion morphogenesis, negative regulation of proteolysis, protein folding, replicative cell aging
orf19.1906	1.1364		Protein of unknown function; flow model biofilm induced
orf19.3981	1.1618	MAL31	Putative high-affinity maltose transporter; transcript is upregulated in clinical isolates from HIV+ patients with oral candidiasis; alkaline induced; Spider biofilm induced
orf19.5163	1.1619	SFI1	Putative centrin-binding protein; predicted role in spindle pole body duplication; induced by alpha pheromone in SpiderM medium; essential for growth
orf19.2601	1.1620	HEM1	Putative 5-aminolevulinate synthase; caspofungin repressed; induced by high iron, nitric oxide; regulated by Ssn6; Hap43-repressed; Spider biofilm induced
orf19.2943	1.1704
orf19.5454	1.1714	DAL1	Putative allantoinase; transcript regulated by Nrg1 and Mig1; macrophage/pseudohyphal-repressed
orf19.7393	1.1775		Predicted NAD+/NADH kinase; possible role in cellular iron ion homeostasis; Spider biofilm induced
orf19.935	1.1784	AGA1	Protein with some similarity to agglutinin subunit; expression regulated upon white-opaque switch; Spider biofilm induced
orf19.3010.1	1.1805	ECM33	GPI-anchored cell wall protein; mutants show cell-wall defects and reduced adhesion, host cell damage, and endocytosis; mutant infection is immunoprotective in murine model; fluconazole-induced; caspofungin repressed
orf19.6844	1.1815	ICL1	Isocitrate lyase; glyoxylate cycle enzyme; required for virulence in mice; induced upon phagocytosis by macrophage; farnesol regulated; Pex5-dependent peroxisomal localization; stationary phase enriched; rat catheter, Spider biofilm induced
orf19.6	1.1827
orf19.176	1.1839	OPT4	Oligopeptide transporter; detected at germ tube plasma membrane; transcript inducede during phagocytosis by macrophages; fungal-specific; Hap43-repressed; merged with orf19.2292 in Assembly 20; rat catheter and Spider biofilm induced
orf19.4773	1.1912	AOX2	Alternative oxidase; cyanide-resistant respiration; induced by antimycin A, oxidants; growth; Hap43, chlamydospore formation repressed; rat catheter, Spider biofilm induced; regulated in Spider biofilms by Bcr1, Tec1, Ndt80, Brg1
orf19.7084	1.1927	DFI1	Cell-surface associated glycoprotein; promotes activation of Cek1 in a matrix-dependent manner; N-glycosylated; Spider biofilm induced
orf19.4055	1.1934		Protein similar to S. cerevisiae Ybr075wp; transposon mutation affects filamentous growth; clade-associated gene expression
orf19.4069	1.1992		Protein of unknown function; repressed by alpha pheromone in SpiderM medium
orf19.3140	1.2039		Ortholog of Candida albicans WO-1 : CAWG_03159
orf19.7435	1.2065
orf19.7395	1.2086		Ortholog of Candida albicans WO-1 : CAWG_02922
orf19.4456	1.2105	GAP4	Putative amino acid permease; hyphal induced; regulated by Hap43, Gcn2 and Gcn4; colony morphology-related gene regulation by Ssnp; detected at plasma membrane of yeast and germ tube by mass spec; Spider biofilm induced
orf19.792	1.2137		Ortholog(s) have protein serine/threonine kinase activity, role in activation of bipolar cell growth, protein phosphorylation, regulation of cytokinesis, regulation of mitotic sister chromatid segregation and cytosol, nucleus localization
orf19.7502	1.2219		Protein of unknown function; Hap43-induced gene; upregulated in a cyr1 null mutant; Spider biofilm induced
orf19.6676	1.2342		Has domain(s) with predicted diphthine synthase activity and role in peptidyl-diphthamide biosynthetic process from peptidyl-histidine
orf19.6322	1.2357	ARD	D-arabitol dehydrogenase, NAD-dependent (ArDH); enzyme of D-arabitol and D-arabinose catabolism; D-arabitol is a marker for active infection in humans; rat catheter and Spider biofilm induced
orf19.5125	1.2359		Protein of unknown function; induced by ketoconazole; Spider, F-12/CO2 and flow model biofilm induced
orf19.1152	1.2375		Protein of unknown function; induced in core stress response; Gcn2 and Gcn4 regulated; flow model biofilm induced; Spider biofilm induced
orf19.3503	1.2447		Ortholog of Candida albicans WO-1 : CAWG_05160
orf19.7017	1.2457	YOX1	Putative homeodomain-containing transcription factor; transcriptional repressor; periodic mRNA expression, peak at cell-cycle G1/S phase
orf19.5464	1.2575		Protein of unknown function
orf19.5993	1.2616
orf19.4139	1.2623
orf19.1224	1.2664	FRP3	Putative ammonium transporter; upregulated in the presence of human neutrophils; fluconazole-downregulated; repressed by nitric oxide; Spider biofilm induced; rat catheter biofilm repressed
orf19.857	1.2692	FMO2	Protein with a monooxygenase domain; Spider biofilm induced
orf19.5928	1.2780	RPP2B	Conserved acidic ribosomal protein; possibly involved in regulation of translation elongation; interacts with Rpp1A; 1 of 4 similar C. albicans proteins (Rpp1A, Rpp1B, Rpp2A, Rpp2B); macrophage/pseudohyphal-induced; Spider biofilm repressed
orf19.4887	1.2829	ECM21	Predicted regulator of endcytosis of plasma membrane proteins; fluconazole induced, alkaline induced by Rim101; repressed by caspofungin and in azole-resistant strain overexpressing MDR1; flow model, rat catheter and Spider biofilm induced
orf19.3749	1.2998	OPT3	Oligopeptide transporter; transcript induced by macrophage phagocytosis, BSA or peptides; fluconazole-induced; induced by Rim101 at pH 8; virulence-group-correlated expression; Hap43-repressed; Spider biofilm induced
orf19.7302	1.3135
orf19.6229	1.3155	CAT1	Catalase; resistance to oxidative stress, neutrophils, peroxide; role in virulence; regulated by iron, ciclopirox, fluconazole, carbon source, pH, Rim101, Ssn6, Hog1, Hap43, Sfu1, Sef1, farnesol, core stress response; Spider biofilm induced
orf19.4386	1.3190
orf19.4321	1.3207		Ortholog of Candida albicans WO-1 : CAWG_04677
orf19.6288	1.3255		Dubious open reading frame
orf19.2344	1.3264	ASR1	Heat shock protein; transcript regulated by cAMP, osmotic stress, ciclopirox olamine, ketoconazole; repressed by Cyr1, Ras1; colony morphology-related regulated by Ssn6; stationary phase enriched; Hap43-induced; Spider biofilm induced
orf19.2154	1.3268	HXK1	N-acetylglucosamine (GlcNAc) kinase; involved in GlcNAc utilization; required for wild-type hyphal growth and mouse virulence; GlcNAc-induced transcript; induced by alpha pheromone in SpiderM medium
orf19.1225	1.3536	PEX22	Putative peroxin
orf19.1562	1.3539		Protein of unknown function; flow model biofilm induced; Spider biofilm induced; repressed by alpha pheromone in SpiderM medium
orf19.3822	1.3657	SCS7	Putative ceramide hydroxylase; regulated by Nrg1; induced in high iron; fluconazole-induced; Hap43-repressed; Spider biofilm induced
orf19.1172	1.3755
orf19.5916	1.3782
orf19.6385	1.3850	ACO1	Aconitase; induced in high iron; 2 upstream CCAAT motifs; amino acid starvation (3-AT), amphotericin B, phagocytosis, farnesol induced; Hap43, fluconazole-repressed; Gcn4-regulated; antigenic in infection; flow and Spider biofilm repressed
orf19.753	1.3866	MNN15	Putative alpha-1,3-mannosyltransferase; predicted role in protein O-linked glycosylation; Spider biofilm induced
orf19.7114	1.4166	CSA1	Surface antigen on elongating hyphae and buds; strain variation in repeat number; ciclopirox, filament induced, alkaline induced by Rim101; Efg1-, Cph1, Hap43-regulated; required for WT RPMI biofilm formation; Bcr1-induced in a/a biofilms
orf19.1508	1.4264		Protein of unknown function; transcript detected on high-resolution tiling arrays
orf19.3733	1.4321	IDP2	Isocitrate dehydrogenase; white-opaque switch regulated; morphology-regulation by Ssn6; protein in exponential and stationary phase yeast; Hap43-repressed; Spider biofilm repressed by Bcr1, Tec1, Ndt80, Rob1, Brg1; Spider biofilm induced
orf19.6603	1.4352
orf19.1151	1.4389
orf19.6114	1.4467		Protein of unknown function; transcript detected on high-resolution tiling arrays
orf19.1124	1.4578		Protein of unknown function; flow model biofilm induced; Spider biofilm induced
orf19.7469	1.4659	ARG1	Argininosuccinate synthase; arginine synthesis; Gcn4, Rim101 regulated; induced by amino acid starvation (3-AT), benomyl treatment; stationary phase enriched protein; repressed in alkalinizing medium; rat catheter, Spider biofilm induced
orf19.6679	1.4670		Ortholog(s) have cytosol, nucleus localization
orf19.7	1.4863
orf19.711	1.4863		Protein of unknown function; induced by nitric oxide; predicted ORF from Assembly 19; removed from Assembly 20; restored based on transcription data
orf19.5761	1.4948
orf19.4833	1.4961	MLS1	Malate synthase; glyoxylate cycle enzyme; no mammalian homolog; regulated upon white-opaque switch; phagocytosis, strong oxidative stress induced; stationary phase enriched; flow model biofilm repressed; rat catheter, Spider biofilm induced
orf19.7655	1.5054	RPO21	RNA polymerase II; ortholog of S. cerevisiae Rpo21, transposon mutation affects filamentous growth; flow model biofilm repressed
orf19.3940.1	1.5194	CUP1	Metallothionein; involved in copper resistance; copper induced; Spider biofilm induced; flow model biofilm repressed
orf19.2706	1.5470	CRH11	GPI-anchored cell wall transglycosylase, putative ortholog of S. cerevisiae Crh1p; predicted glycosyl hydrolase domain; similar to Csf4p and to antigenic A. fumigatus Aspf9; predicted Kex2p substrate; caspofungin-induced
orf19.6367	1.5484	SSB1	HSP70 family heat shock protein; mRNA in yeast and germ tubes; at yeast cell surface, not hyphae; antigenic in human/mouse infection; macrophage, GCN-induced; possibly essential; sumoylation target; Hap43-induced; Spider biofilm repressed
orf19.7313	1.5545	SSU1	Protein similar to S. cerevisiae Ssu1 sulfite transport protein; Tn mutation affects filamentous growth; regulated by Gcn2 and Gcn4; induced by nitric oxide; Hap43-repressed; Spider and flow model biofilm induced
orf19.2098	1.5659	ARO8	Aromatic transaminase of the Ehrlich fusel oil pathway of aromatic alcohol biosynthesis; Rim101 independent alkaline induction; protein abundance affected by URA3 expression in CAI-4 strain; Gcn4-regulated; stationary phase enriched
orf19.2292	1.5797
orf19.5307	1.5966	JEN2	Dicarboxylic acid transporter; regulated by glucose repression; induced by Rgt1; disruptants not obtained by UAU1 method; rat catheter and Spider biofilm induced
orf19.64	1.6404
orf19.917	1.6544
orf19.5760	1.6691	IHD1	GPI-anchored protein; alkaline, hypha-induced; regulated by Nrg1, Rfg1, Tup1 and Tsa1, Tsa1B in minimal media at 37; oralpharyngeal candidasis induced ; Spider biofilm induced; regulated in Spider biofilms by Tec1, Efg1, Ndt80, Rob1, Brg1
orf19.4132	1.6751		Protein of unknown function; UPF0057 protein family member; localizes to the plasma membrane; Spider biofilm induced
orf19.85	1.6796	GPX2	Similar to glutathione peroxidase; induced in high iron; alkaline induced by Rim101; induced by alpha factor or interaction with macrophage; regulated by Efg1; caspofungin repressed; Spider biofilm induced
orf19.951	1.7104		Protein of unknown function; transcript repressed upon yeast-hyphal switch; fluconazole-induced; Hap43-repressed; flow model biofilm induced
orf19.1461	1.7181		S. pombe ortholog SPCC576.01c is a predicted sulfonate dioxygenase; possibly transcriptionally regulated upon hyphal formation; Spider biofilm induced
orf19.922	1.7451	ERG11	Lanosterol 14-alpha-demethylase; cytochrome P450 family; role in ergosterol biosynthesis; target of azole antifungals; may contribute to drug resistance; azole or flow model biofilm induced; drug treated biofilm induced; hypoxia regulated
orf19.5288	1.7621	IFE2	Putative alcohol dehydrogenase; yeast-enriched transcript; Efg1-regulated; induced by prostaglandins, Hog1, fluconazole; rat catheter biofilm induced
orf19.621	1.8245
orf19.5392	1.8297	NGT1	N-acetylglucosamine (GlcNAc)-specific transporter; role in GlcNAc (but not serum) induced hyphal growth; localizes to plasma membrane; induced by GlcNAc, macrophage engulfment; 12 transmembrane, major facilitator superfamily
orf19.2358	1.8343
orf19.2355	1.8706
orf19.4975	1.8906	HYR1	GPI-anchored hyphal cell wall protein; macrophage-induced; repressed by neutrophils; resistance to killing by neutrophils, azoles; regulated by Rfg1, Efg1, Nrg1, Tup1, Cyr1, Bcr1, Hap43; Spider and flow model biofilm induced
orf19.4231	1.9016	PTH2	Putative cAMP-independent regulatory protein; constitutive expression independent of MTL or white-opaque status; Spider biofilm induced
orf19.670.2	1.9044		Protein of unknown function; hypoxia, Hap43-repressed; ketoconazole induced; induced in oralpharyngeal candidasis; 16h flow model biofilm repressed, late-stage flow model biofilm induced; rat catheter and Spider biofilm induced
orf19.6993	1.9099	GAP2	General amino acid permease; ketoconazole, flucytosine repressed; Ssy1-dependent histidine induction; regulated by Nrg1, Tup1; colony morphology-related gene regulation by Ssn6; Spider and flow model biofilm induced
orf19.742	1.9456	ALD6	Putative aldehyde dehydrogenase; stationary phase enriched protein; expression regulated upon white-opaque switch; rat catheter biofilm induced; rat catheter and Spider biofilm induced
orf19.160	1.9982
orf19.6216	2.0593
orf19.854	2.0593	UGA11	Putative gamma-aminobutyrate (GABA) transaminase; macrophage-induced; overlaps orf19.854.1, which is a region annotated as a blocked reading frame; Spider biofilm induced
orf19.1779	2.0674	MP65	Cell surface mannoprotein; cell-wall glucan metabolism, adhesion; adhesin motif; O-glycosylation; induced by heat, germ tube formation, wall regeneration; mycelial antigen; diagnostic marker; fluconazole-repressed; Spider biofilm induced
orf19.5475	2.0787		Sef1p-, Sfu1p-, and Hap43p-regulated gene
orf19.5382	2.1075		Ortholog of Candida albicans WO-1 : CAWG_02410
orf19.2192	2.1332	GDH2	Putative NAD-specific glutamate dehydrogenase; fungal-specific; transcript regulated by Nrg1, Mig1, Tup1, and Gcn4; stationary phase enriched protein; flow model biofilm induced; Spider biofilm induced
orf19.4472	2.1557		Ortholog of Candida albicans WO-1 : CAWG_00996
orf19.2107.1	2.1646	STF2	Protein involved in ATP biosynthesis; repressed in hyphae; repressed by Efg1, Hap43; transcript upregulated in clinical isolates from HIV+ patients with oral candidiasis; rat catheter, flow model and Spider biofilm induced
orf19.616	2.2599
orf19.1655	2.2724	PXP2	Putative acyl-CoA oxidase; enzyme of fatty acid beta-oxidation; induced during macrophage infection; opaque specific transcript; putative peroxisome targeting signal; Spider biofilm induced
orf19.4450.1	2.2762		Protein conserved among the CTG-clade; 2 adjacent upstream SRE-1 elements; highly up-regulated in cecum-grown cells in a Cph2-dependent manner; Hap43-repressed; rat catheter, Spider and flow model biofilm induced
orf19.2942	2.3197	DIP5	Dicarboxylic amino acid permease; mutation confers hypersensitivity to toxic ergosterol analog; induced upon phagocytosis by macrophage; Gcn4-regulated; upregulated by Rim101 at pH 8; rat catheter and Spider biofilm induced
orf19.16	2.3840
orf19.3668	2.4035	HGT2	Putative MFS glucose transporter; 20 member C. albicans glucose transporter family; 12 probable membrane-spanning segments; expressed in rich medium with 2% glucose; rat catheter and Spider biofilm induced
orf19.6169	2.4311	ATO1	Putative fungal-specific transmembrane protein; induced by Rgt1; Spider biofilm induced
orf19.66	2.4663
orf19.1321	2.5273	HWP1	Hyphal cell wall protein; host transglutaminase substrate; opaque-, a-specific, alpha-factor induced; at MTLa side of conjugation tube; virulence complicated by URA3 effects; Bcr1-repressed in RPMI a/a biofilms; Spider biofilm induced
orf19.6037	2.5364	ASM3	Putative secreted acid sphingomyelin phosphodiesterase; possible Kex2 substrate; transcript increased in an azole-resistant strain that overexpresses MDR1; flow model biofilm induced; F-12/CO2 early biofilm induced
orf19.7314	2.5889	CDG1	Putative cysteine dioxygenases; role in conversion of cysteine to sulfite; transcript regulated upon white-opaque switch; rat catheter, Spider and flow model biofilm induced
orf19.7094	2.5898	HGT12	Glucose, fructose, mannose transporter; major facilitator superfamily; role in macrophage-induced hyphal growth; detected at germ tube plasma membrane by mass spectrometry; Snf3p-induced; 12 probable transmembrane segments
orf19.3713	2.6104		Protein of unknown function; flow model biofilm induced; Spider biofilm induced; induced by Mnl1 under weak acid stress; transcript detected in high-resolution tiling arrays
orf19.5741	2.7252	ALS1	Cell-surface adhesin; adhesion, virulence, immunoprotective roles; band at hyphal base; Rfg1, Ssk1, Spider biofilm induced; flow model biofilm repressed; CAI-4 strain background effects; promoter bound Bcr1, Tec1, Efg1, Ndt80, and Brg1
orf19.6101	2.8973
orf19.40	3.0483
orf19.2060	3.0652	SOD5	Cu and Zn-containing superoxide dismutase; protects against oxidative stress; induced by neutrophils, hyphal growth, caspofungin, osmotic/oxidative stress; oralpharyngeal candidiasis induced; rat catheter and Spider biofilm induced
orf19.1072	3.0686
orf19.3374	3.3971	ECE1	Hypha-specific protein; regulated by Rfg1, Nrg1, Tup1, Cph1, Efg1, Hog1, farnesol, phagocytosis; fluconazole-induced; rat catheter and Spider biofilm induced; flow model biofilm repressed; Bcr1-repressed in RPMI a/a biofilms
orf19.7514	3.4087	PCK1	Phosphoenolpyruvate carboxykinase; glucose, C-source, yeast-hypha, Hap43 regulated; fluconazole, phagocytosis, H2O2, oral candidasis, Spider/rat catheter/flow model biofilm induced; repressed in biofilm by Bcr1, Tec1, Ndt80, Rob1, Brg1
orf19.39	3.4272
orf19.638	3.7303	FDH1	Formate dehydrogenase; oxidizes formate to CO2; Mig1 regulated; induced by macrophages; fluconazole-repressed; repressed by Efg1 in yeast, not hyphal conditions; stationary phase enriched; rat catheter and Spider biofilm induced
orf19.3707	3.9107	YHB1	Nitric oxide dioxygenase; acts in nitric oxide scavenging/detoxification; role in virulence in mouse; transcript activated by NO, macrophage interaction; Hap43, hypha repressed; mRNA binds She3
orf19.1774	4.0246		Predicted dehydrogenase; transcript upregulated in an RHE model of oral candidiasis; virulence-group-correlated expression; Spider biofilm repressed
orf19.617	4.0352
orf19.1117	4.4245		Protein similar to Candida boidinii formate dehydrogenase; virulence-group-correlated expression; Hap43-repressed; Spider biofilm repressed

## Sheet: DEG_kidney_12h
Signficant Differentially Expressed Genes (DEGs) from C. albicans cells infecting the kidney 12h post infection compared to common reference
Legend
80 common elements in "Liver_8h", "Kidney_12h" and "Kidney_24h":
250 common elements in "Kidney_12h" and "Kidney_24h":
217 common elements in "Liver_8h" and "Kidney_12h":
ID	log2FC	Name	Function
orf19.6745	-2.2806	TPI1	Triose-phosphate isomerase; antigenic in mouse/human; mutation affects filamentation; macrophage-repressed; protein in exponential and stationary growth phase yeast; possibly essential; flow model biofilm induced; Spider biofilm repressed
orf19.2762	-2.1775	AHP1	Alkyl hydroperoxide reductase; immunogenic; fluconazole-induced; amphotericin B, caspofungin, alkaline repressed; core stress response induced; Ssk1/Nrg1/Tup1/Ssn6/Hog1 regulated; flow model biofilm induced; rat catheter biofilm repressed
orf19.903	-2.0700	GPM1	Phosphoglycerate mutase; surface protein that binds host complement Factor H and FHL-1; antigenic; fluconazole, or amino acid starvation (3-AT) induced, farnesol-repressed; Hap43, flow model biofilm induced; Spider biofilm repressed
orf19.1691	-1.8219		Plasma-membrane-localized protein; filament induced; Hog1, ketoconazole, fluconazole and hypoxia-induced; regulated by Nrg1, Tup1, Upc2; induced by prostaglandins; flow model biofilm induced; rat catheter and Spider biofilm repressed
orf19.3764	-1.7834	GSG1	Putative subunit of the TRAPP complex; involved in targeting of ER-to-Golgi transport vesicles; flow model biofilm induced
orf19.5180	-1.7792	PRX1	Thioredoxin peroxidase; transcriptionally induced by interaction with macrophage; fluconazole induced; Fkh2p-downregulated; caspofungin repressed; protein present in exponential and stationary growth phase yeast cultures
orf19.238	-1.6953	CCP1	Cytochrome-c peroxidase N terminus; Rim101, alkaline pH repressed; induced in low iron or by macrophage interaction; oxygen-induced activity; regulated by Sef1, Sfu1, and Hap43; Spider biofilm induced; rat catheter biofilm repressed
orf19.5197	-1.4804	APE2	Neutral arginine, alanine, leucine specific metallo-aminopeptidase; purified from cell wall/intracellular fractions; protein repressed during mating; Hog1, farnesol-induced; may be essential (UAU1 method); rat catheter biofilm repressed
orf19.6910	-1.4783	PSF1	Putative GINS complex subunit which is localized to DNA replication origins; implicated in assembly of the DNA replication machinery; flow model biofilm induced
orf19.5025	-1.4104	MET3	ATP sulfurlyase; sulfate assimilation; repressed by Met, Cys, Sfu1, or in fluconazole-resistant isolate; Hog1, caspofungin, white phase-induced; induced on biofilm formation, even in presence of Met and Cys; Spider, F-12/CO2 biofilm induced
orf19.2608	-1.2595	ADH5	Putative alcohol dehydrogenase; regulated by white-opaque switch; fluconazole-induced; antigenic in murine infection; regulated by Nrg1, Tup1; Hap43, macrophage repressed, flow model biofilm induced; Spider biofilm induced
orf19.5788	-1.2200	EFT2	Elongation Factor 2 (eEF2); GTPase; essential; highly expressed; target of sordarin antifungals; antigenic in human/mouse; lacks site for regulatory phosphorylation by eEF2 kinase; GCN-regulated; higher protein amount in stationary phase
orf19.7676	-1.2013	XYL2	D-xylulose reductase; immunogenic in mice; soluble protein in hyphae; induced by caspofungin, fluconazole, Hog1 and during cell wall regeneration; Mnl1-induced in weak acid stress; stationary phase enriched; flow model biofilm induced
orf19.4076	-1.1970	MET10	Sulfite reductase; role in sulfur amino acid metabolism; induced by human whole blood or PMNs; Hog1-induced; possibly adherence-induced; flow model, Spider model, F-12/CO2 biofilm induced
orf19.4506	-1.1886	LYS22	Putative homocitrate synthase; repressed by nitric oxide and by hypoxia; protein level decreases in stationary phase cultures; induced by ketoconazole, Spider biofilm induced; flow model biofilm repressed
orf19.3160	-1.1539	HSP12	Heat-shock protein; induced by osmotic/oxidative/cadmium stress, fluphenazine treatment, low iron, CDR1 and CDR2 overexpression, or ssn6 or ssk1 null mutation; overexpression increases resistance to farnesol and azoles
orf19.3967	-1.0910	PFK1	Phosphofructokinase alpha subinit; activated by fructose 2,6-bisphosphate, AMP, ATP inhibited; activity reduced on hyphal induction; phagocytosis-repressed; fluconazole, flow model biofilm induced; rat catheter and Spider biofilm repressed
orf19.6882	-1.0837	OSM1	Putative flavoprotein subunit of fumarate reductase; soluble protein in hyphae; caspofungin repressed; stationary phase enriched protein; flow model biofilm induced; Spider biofilm repressed
orf19.6109	-1.0754	TUP1	Transcriptional corepressor; represses filamentous growth; regulates switching; role in germ tube induction, farnesol response; in repression pathways with Nrg1, Rfg1; farnesol upregulated in biofilm; rat catheter, Spider biofilm repressed
orf19.2371	-1.0744		Putative Gag protein of retrotransposon Tca2; separated by a stop codon from Pol protein orf19.2372; likely translated as single polyprotein that includes Gag, reverse transcriptase, protease, and integrase; rat catheter biofilm repressed
orf19.2531	-1.0677	CSP37	Hyphal cell wall protein; role in progression of mouse systemic infection; predicted P-loop, divalent cation binding, N-glycosylation sites; expressed in yeast and hyphae; hyphal downregulated; stationary-phase enriched; GlcNAc-induced
orf19.5437	-1.0386	RHR2	Glycerol 3-phosphatase; roles in osmotic tolerance, glycerol accumulation in response to salt; Spider/flow model biofilm induced; regulated by macrophage, stress, yeast-hyphal switch, pheromone, Gcn4, Hog1, Nrg1, Tup1
orf19.3950	-1.0190	MSM1	Mitochondrial methionyl-tRNA synthetase (MetRS); functionally complements methionine auxotrophy of an E. coli MetRS mutant; transcript regulated by Nrg1; flow model biofilm induced
orf19.6763	-1.0179	SLK19	Alkaline-induced protein of plasma membrane; affects cell aggregation, cell wall; similar to S. cerevisiae Slk19p (a kinetochore protein with roles in mitosis, meiosis); required for wild-type virulence in mouse; macrophage-downregulated
orf19.2277	-1.0102	TPK2	cAMP-dependent protein kinase catalytic subunit; isoform of Tpk1; needed for epithelial cell damage, engulfment and oral (not systemic) virulence in mice; control of morphogenesis and stress response; rat catheter, Spider biofilm repressed
orf19.6058	-0.9957	GLO1	Putative monomeric glyoxalase I; oxidative stress-induced via Cap1; flow model and rat catheter biofilm repressed
orf19.5645	-0.9908	MET15	O-acetylhomoserine O-acetylserine sulfhydrylase; sulfur amino acid synthesis; immunogenic; Hog1, adherence-induced; brown color of mutant in Pb(2+) medium a visual selection; chlamydospore formation induced, F-12/CO2 biofilm induced
orf19.550	-0.9845	PDX3	Pyridoxamine-phosphate oxidase; transcript regulated by yeast-hypha switch and by Nrg1, Mig1, Tup1; Hap43, caspofungin repressed; present in exponential and stationary phase yeast cultures
orf19.5117	-0.9842	OLE1	Fatty acid desaturase, essential protein involved in oleic acid synthesis; required for aerobic hyphal growth and chlamydospore formation; subject to hypoxic regulation; fluconazole-induced; caspofungin repressed; Hap43p-induced
orf19.7297	-0.9809		Putative cystathionine gamma-synthase; decreased levels in stationary phase cultures; Hog1p-induced; Gcn4p-regulated
orf19.6816	-0.9758		Putative xylose and arabinose reductase; flow model biofilm induced; Spider biofilm repressed
orf19.2877	-0.9567	PDC11	Pyruvate decarboxylase; antigenic; on hyphal not yeast cell surface; Hap43, Gcn4, Efg1, Efh1, Hsf1 regulated; fluconazole, farnesol induced; amino acid starvation repressed; flow model biofilm induced; Spider biofilm repressed
orf19.5024	-0.9505	GND1	6-phosphogluconate dehydrogenase; soluble in hyphae; farnesol, macrophage-induced protein; antigenic in mice; dual localization to cytosol and peroxisomes depends on alternative splicing; rat catheter and Spider biofilm repressed
orf19.4941	-0.9463	TYE7	bHLH transcription factor; control of glycolysis; required for biofilm formation; hyphally regulated by Cph1, Cyr1; flucytosine, Hog1 induced; amphotericin B, caspofungin repressed; induced in flow model biofilm and planktonic cultures
orf19.3278	-0.9399	GSY1	UDP glucose/starch glucosyltransferase; transcript repressed by yeast-hyphal switch, Efg1-regulated; strong oxidative stress induced; colony morphology-related regulation by Ssn6; stationary phase enriched; flow model biofilm induced
orf19.2021	-0.9341	HGT8	High-affinity glucose transporter of the major facilitator superfamily; 20 members in the C. albicans glucose transporter family; 12 probable membrane-spanning segments; gene has intron; expressed in rich medium; flow model biofilm induced
orf19.3888	-0.9304	PGI1	Glucose-6-phosphate isomerase; enzyme of glycolysis; antigenic; Efg1-regulated; induced upon adherence to polystyrene; repressed by phagocytosis, human neutrophils; flow model biofilm induced; rat catheter and Spider biofilm repressed
orf19.1862	-0.9268		Possible stress protein; increased transcription associated with CDR1 and CDR2 overexpression or fluphenazine treatment; regulated by Sfu1, Nrg1, Tup1; stationary phase enriched protein; Spider biofilm induced
orf19.2172	-0.9255	ARA1	D-Arabinose dehydrogenase; dehydro-D-arabinono-1,4-lactone synthesis; active on D-arabinose, L-fucose, L-xylose, L-galactose; inhibited by metal ions, thiol group-specific reagents; induced on polystyrene adherence; Spider biofilm induced
orf19.2125	-0.9181		Protein of unknown function; GlcNAc-induced protein; Spider biofilm induced; rat catheter biofilm repressed
orf19.3575	-0.8995	CDC19	Pyruvate kinase at yeast cell surface; Gcn4/Hog1/GlcNAc regulated; Hap43/polystyrene adherence induced; repressed by phagocytosis/farnesol; hyphal growth role; stationary phase enriched; flow model biofilm induced; Spider biofilm repressed
orf19.1189	-0.8918		Protein of unknown function; regulated by yeast-hypha switch; induced by Mnl1 in weak acid stress; 5' UTR intron; repressed by chlamydospore formation in C. albicans and C. dubliniensis; rat catheter, Spider and flow model biofilm induced
orf19.4777	-0.8872	DAK2	Putative dihydroxyacetone kinase; repressed by yeast-hypha switch; fluconazole-induced; caspofungin repressed; protein enriched in stationary phase yeast cultures; flow model biofilm induced; rat catheter and Spider biofilm repressed
orf19.6540	-0.8773	PFK2	Phosphofructokinase beta subunit; fructose 2,6-bisphosphate, AMP activated; ATP inhibited; phagocytosis, hyphal repressed; fluconazole-induced; stationary-phase enriched; flow model biofilm induced; rat catheter/Spider biofilm repressed
orf19.3288	-0.8649	NMA111	Putative serine protease and general molecular chaperone; macrophage-induced gene; repressed in core stress response; merged with orf19.3288.1 in Assembly 21
orf19.5280	-0.8526	MUP1	Putative high affinity methionine permease; alkaline upregulated by Rim101; Spider biofilm induced
orf19.822	-0.8452	HSP21	Small heat shock protein; role in stress response and virulence; fluconazole-downregulated; induced in cyr1 or ras1 mutant; stationary phase enriched protein; detected in some, not all, biofilm extracts; Spider biofilm induced
orf19.7448	-0.8415	LYS9	Saccharopine dehydrogenase; lysine biosynthesis; soluble protein in hyphae; amphotericin B repressed; Gcn4-regulated; colony morphology-related gene regulation by Ssn6; protein present in exponential and stationary growth phase yeast
orf19.1240	-0.8406		Ortholog of S. cerevisiae : YPR117W, C. glabrata CBS138 : CAGL0D04510g, C. dubliniensis CD36 : Cd36_45200, C. parapsilosis CDC317 : CPAR2_500480 and Candida tenuis NRRL Y-1498 : CANTEDRAFT_120679
orf19.2337	-0.8392	ALP1	Cystine transporter; present in pathogenic yeasts (no human or murine homolog); Spider biofilm induced
orf19.1443	-0.8231
orf19.5806	-0.8152	ALD5	NAD-aldehyde dehydrogenase; decreased expression in fluconazole-resistant isolate, or in hyphae; biofilm induced; fluconazole-downregulated; protein abundance is affected by URA3 expression in the CAI-4 strain; stationary phase enriched
orf19.5949	-0.8146	FAS2	Alpha subunit of fatty-acid synthase; required for virulence in mouse systemic infection and rat oropharyngeal infection models; regulated by Efg1; fluconazole-induced; amphotericin B repressed; flow model and Spider biofilm repressed
orf19.1153	-0.8037	GAD1	Putative glutamate decarboxylase; alkaline, macrophage-downregulated gene; amphotericin B induced; induced by Mnl1 under weak acid stress; stationary phase enriched protein; rat catheter biofilm repressed
orf19.5904	-0.8026	RPL19A	Ribosomal protein L19; repressed upon phagocytosis by murine macrophages; Hap43-induced gene; Spider biofilm repressed
orf19.3038	-0.8026	TPS2	Trehalose-6-phosphate (Tre6P) phosphatase; mutant heat sensitive, accumulates Tre6P, decreased mouse virulence; possible drug target; 2 conserved phospohydrolase motifs; no mammalian homolog; Hap43-repressed; flow model biofilm induced
orf19.6451	-0.7980
orf19.4317	-0.7806	GRE3	Putative D-xylose reductase; antigenic in murine systemic infection; soluble protein in hyphae; induced by farnesol, macrophage interaction and by Mnl1 under weak acid stress; stationary-phase enriched protein; Spider biofilm induced
orf19.13	-0.7666
orf19.5525	-0.7662		Putative oxidoreductase; protein levels affected by URA3 expression in CAI-4 strain background; Efg1, Efh1 regulated; Rgt1-repressed; protein present in exponential and stationary growth phase yeast; rat catheter biofilm repressed
orf19.986	-0.7659	GLY1	L-threonine aldolase; complements glycine auxotrophy of S. cerevisiae shm1 shm2 gly1-1 triple mutant; macrophage/pseudohyphal-induced; the GLY1 locus has an RFLP and is triploid in strain SGY269; flow model biofilm induced
orf19.778	-0.7618	PIL1	Eisosome component; predicted role in endocytosis; echinocandin-binding protein; localizes to cell surface of hyphae, but not yeast-form cells; Hap43, YNB biofilm induced; rat catheter biofilm repressed
orf19.3419	-0.7582	MAE1	Malic enzyme, mitochondrial; transcription regulated by Mig1, Tup1; colony morphology-related gene regulation by Ssn6; Hap43-repressed; Spider biofilm repressed
orf19.3877	-0.7404		Ortholog of C. dubliniensis CD36 : Cd36_73360 and Candida albicans WO-1 : CAWG_01936
orf19.7447	-0.7346	JEN1	Lactate transporter; induced by lactic acid, activated by Cat8; alkaline repressed by Rim101; localizes to plasma membrane; Spider biofilm induced
orf19.2947	-0.7263	SNZ1	Stationary phase protein; vitamin B synthesis; induced byyeast-hypha switch, 3-AT or in azole-resistant strain overexpressing MDR1; soluble in hyphae; regulated by Gcn4, macrophage; Spider biofilm induced; rat catheter biofilm repressed
orf19.1863	-0.7255		Has domain(s) with predicted Rho guanyl-nucleotide exchange factor activity, role in regulation of Rho protein signal transduction and intracellular localization
orf19.6924	-0.7166	HTA1	Histone H2A; repressed in fkh2 mutant; amphotericin B repressed; farnesol regulated; RNA abundance regulated by tyrosol and cell density; Hap43-induced gene; Spider biofilm repressed
orf19.5812	-0.7106		Ortholog of S. cerevisiae Ett1, a nuclear protein that inhibits replication of Brome mosaic virus; early-stage flow model biofilm induced
orf19.1159	-0.6954		Protein similar to A. nidulans CysA serine O-trans-acetylase; suggests that C. albicans uses an O-acetyl-serine (OAS) pathway of sulfur assimilation; F-12/CO2 early biofilm induced; Spider biofilm induced
orf19.4836	-0.6724	URA1	Dihydroorotate dehydrogenase; de novo pyrimidine biosynthesis; regulated by yeast-hypha switch, Nrg1/Mig1/Tup1; flow model biofilm induced; rat catheter and Spider biofilm repressed
orf19.3974	-0.6703	PUT2	Putative delta-1-pyrroline-5-carboxylate dehydrogenase; alkaline upregulated; protein present in exponential and stationary growth phase yeast cultures; flow model biofilm induced; Spider biofilm induced
orf19.7459	-0.6676		Putative mitochondrial protein with a predicted role in respiratory growth; fluconazole-induced; ketoconazole-repressed; mutants display a strong defect in flow model biofilm formation; Spider biofilm induced
orf19.7325	-0.6675	SCO1	Putative copper transporter; Hap43p-repressed gene
orf19.3097	-0.6653	PDA1	Putative pyruvate dehydrogenase alpha chain; fluconazole-induced; protein present in exponential and stationary growth phase yeast cultures; Hap43-induced; Spider biofilm repressed
orf19.2341	-0.6648	HNT1	Protein with similarity to protein kinase C inhibitor-I; protein level decreases in stationary phase cultures
orf19.3087	-0.6545	UBI3	Fusion of ubiquitin with the S34 protein of the small ribosomal subunit; mRNA decreases upon heat shock, appears to be degraded; functional homolog of S. cerevisiae RPS31; Hap43-induced; Spider biofilm repressed
orf19.3106	-0.6443	MET16	Putative 3'-phosphoadenylsulfate reductase; sulfur amino acid metabolism; reports differ on regulation during biofilm formation; fungal-specific; possibly an essential gene, disruptants not obtained by UAU1 method; Hap43p-repressed gene
orf19.2613	-0.6364	ECM4	Cytoplasmic glutathione S-transferase; regulated by Nrg1, Tup1; induced in core stress response, in cyr1 or ras1 mutant (yeast or hyphal cells); Tn mutation affects filamentous growth; stationary phase enriched; Spider biofilm induced
orf19.5620	-0.6330		Stationary phase enriched protein; Gcn4-regulated; induced by amino acid starvation (3-AT), benomyl or in azole-resistant strain that overexpresses MDR1; flow model biofilm induced; rat catheter biofilm repressed; overlaps orf19.5621
orf19.4624	-0.6290	HRT2	Protein described as having a role in Ty3 transposition; repressed in hyphae; stationary phase enriched protein; rat catheter and Spider biofilm repressed
orf19.2839	-0.6281	CIRT4B	Cirt family transposase; transcript repressed in an azole-resistant strain that overexpresses CDR1 and CDR2; Hap43-repressed; flow model biofilm induced
orf19.3053	-0.6228		Protein of unknown function; present in exponential and stationary phase yeast; identified in extracts from biofilm and planktonic cells; flow model biofilm induced gene; GlcNAc-induced protein
orf19.7310	-0.6217		Protein with a role in directing meiotic recombination events to homologous chromatids; induced by ciclopirox olamine; positively regulated by Sfu1; Hog1, fluconazole-repressed; Hap43-induced; Spider biofilm induced
orf19.1996	-0.6175	CHA1	Similar to catabolic ser/thr dehydratases; repressed by Rim101; induced in low iron; regulated on white-opaque switch; filament induced; Tn mutation affects filamentation; flow model biofilm induced; Spider biofilm repressed
orf19.1415	-0.5974	FRE10	Major cell-surface ferric reductase under low-iron conditions; 7 transmembrane regions and a secretion signal predicted; Tup1, Rim101, Ssn6, Hog1, caspofungin repressed; ciclopirox olamine induced; rat catheter biofilm induced
orf19.409	-0.5967		Ortholog of S. cerevisiae Aim38/Rcf2, cytochrome c oxidase subunit; plasma membrane localized; Hap43-repressed; induced in oralpharyngeal candidasis; flow model biofilm induced; Spider biofilm repressed
orf19.6387	-0.5957	HSP104	Heat-shock protein; roles in biofilm and virulence; complements chaperone, prion activity in S. cerevisiae; guanidine-insensitive; heat shock/stress induced; repressed in farnesol-treated biofilm; sumoylation target; Spider biofilm induced
orf19.4059	-0.5899		Ortholog(s) have role in actin cortical patch localization, arginine transport, cellular protein localization, cellular response to heat, endocytosis, late endosome to vacuole transport and lysine transport, more
orf19.7611	-0.5871	TRX1	Thioredoxin; involved in response to reactive oxygen species; biofilm, benomyl, flucytosine, peroxide, Hap43 induced; amphotericin B, caspofungin repressed; induced by human neutrophils; macrophage-repressed gene
orf19.2551	-0.5792	MET6	Essential 5-methyltetrahydropteroyltriglutamate-homocysteine methyltransferase (cobalamin-independent methionine synthase); antigenic in murine/human systemic infection; heat shock, estrogen, GCN-induced; Spider biofilm repressed
orf19.4048	-0.5777	DES1	Putative delta-4 sphingolipid desaturase; planktonic growth-induced gene
orf19.1974	-0.5749	TFS1	Putative carboxypeptidase y inhibitor; transcript regulated upon yeast-hypha switch; colony morphology-related gene regulation by Ssn6
orf19.1368	-0.5736		Protein of unknown function; flow model biofilm induced; Spider biofilm induced
orf19.2803	-0.5719	HEM13	Coproporphyrinogen III oxidase; antigenic; on yeast cell surface, not hyphae; iron-regulated expression; Hap43, macrophage-repressed; farnesol-induced; possibly essential; flow model biofilm induced; rat catheter, Spider biofilm repressed
orf19.2618	-0.5719	MET2	Homoserine acetyltransferase; Hap43p-, Gcn4p-regulated; macrophage/pseudohyphal-repressed; not highly biofilm induced, in contrast to many sulfur amino acid metabolic genes; no human or murine homolog; virulence-group-correlated expression
orf19.3915	-0.5677		Putative metallodipeptidase; protein present in exponential and stationary growth phase yeast; Hog1-induced; Hap43-repressed; sumoylation target; Spider biofilm repressed
orf19.2340	-0.5639	CDC48	Putative microsomal ATPase; plasma membrane-localized; regulated by Gcn2 and Gcn4; induced by amino acid starvation (3-AT); macrophage/pseudohyphal-repressed; protein levels decrease in stationary phase yeast; Spider biofilm repressed
orf19.2138	-0.5628	ILS1	Putative isoleucyl-tRNA synthetase, the target of drugs including the cyclic beta-amino acid icofungipen/PLD-118/BAY-10-8888 and mupirocin; protein present in exponential and stationary growth phase yeast cultures
orf19.2791	-0.5606	BBC1	Putative SH3-domain-containing protein
orf19.1979	-0.5606	GIT3	Glycerophosphocholine permease; white cell specific transcript; fungal-specific; alkaline repressed; caspofungin, macrophage/pseudohyphal-repressed; flow model biofilm induced; Spider biofilm induced
orf19.137	-0.5518		Putative transferase involved in phospholipid biosynthesis; induced by alpha pheromone in SpiderM medium
orf19.7124	-0.5484	RVS161	Protein required for endocytosis; contains a BAR domain, which is found in proteins involved in membrane curvature; null mutant exhibits defects in hyphal growth, virulence, cell wall integrity, and actin patch localization
orf19.5287	-0.5441		Ortholog of C. dubliniensis CD36 : Cd36_30690, C. parapsilosis CDC317 : CPAR2_204140, Debaryomyces hansenii CBS767 : DEHA2F16940g and Candida tropicalis MYA-3404 : CTRG_00570
orf19.6257	-0.5437	GLT1	Putative glutamate synthase; regulated by Sef1, Sfu1, and Hap43; rat catheter biofilm repressed
orf19.3656	-0.5418	COX15	Cytochrome oxidase assembly protein; transcript regulated by Nrg1 and Tup1; alkaline repressed; Hap43-repressed; early-stage flow model biofilm induced; Spider biofilm repressed
orf19.2990	-0.5363	XOG1	Exo-1,3-beta-glucanase; 5 glycosyl hydrolase family member; affects sensitivity to chitin and glucan synthesis inhibitors; not required for yeast-to-hypha transition or for virulence in mice; Hap43-induced; Spider biofilm induced
orf19.1151	-0.5358
orf19.4013	-0.5295		Putative protein of unknown function; Hap43p-repressed gene; S. cerevisiae ortholog YHR045W localizes to the endoplasmic reticulum
orf19.7612	-0.5279	CTM1	Putative cytochrome c lysine methyltransferase; regulated by Gcn2 and Gcn4; transcript induced by Mnl1 under weak acid stress; early-stage flow model biofilm induced
orf19.4172	-0.5275		Has domain(s) with predicted hydrolase activity and role in metabolic process
orf19.6937	-0.5245	PTR22	Oligopeptide transporter involved in uptake of di-/tripeptides; regulated by Stp2 and Stp3; transcript induced upon phagocytosis by macrophage; repressed by Rim101 at pH 8; flow model biofilm induced
orf19.1847	-0.5233	ARO10	Aromatic decarboxylase; Ehrlich fusel oil pathway of aromatic alcohol biosynthesis; alkaline repressed; protein abundance affected by URA3 expression in CAI-4 strain; Spider biofilm induced
orf19.1358	-0.5217	GCN4	bZIP transcription factor; amino acid control response; required for Efg1-dependent pseudohyphal induction by amino acid starvation, not by serum; human whole blood and PMN induced; required for biofilm formation; Spider biofilm induced
orf19.7218	-0.5216	RBE1	Pry family cell wall protein; Rim101, Efg1, Ssn6, alkaline repressed; O-glycosylation; no GPI anchor predicted; ketoconazol induced; regulated by Sef1, Sfu1, Hap4; flow model biofilm induced; rat catheter and Spider biofilm repressed
orf19.5278	-0.5203		Protein of unknown function; Spider biofilm induced
orf19.7085	-0.5198		Protein of unknown function; induced in core stress response; induced by cadmium stress via Hog1; oxidative stress-induced via Cap1; induced by Mnl1 under weak acid stress; macrophage-repressed; rat catheter and Spider biofilm induced
orf19.2092	-0.5183		Putative peroxisomal cystathionine beta-lyase; Gcn4p-regulated
orf19.5639	-0.5183	HIS4	Multifunctional enzyme that catalyzes three steps of histidine biosynthesis, with phosphoribosyl-AMP cyclohydrolase, phosphoribosyl-ATP diphosphatase, and histidinol dehydrogenase activities; required for wild-type adhesion to human calls
orf19.7466	-0.5175	ACC1	Putative acetyl-coenzyme-A carboxylases; regulated by Efg1; amphotericin B repressed; caspofungin repressed; 5'-UTR intron; gene used for strain identification by multilocus sequence typing; Hap43-induced; flow model biofilm repressed
orf19.3956	-0.5140		Ortholog(s) have glutaminyl-tRNA synthase (glutamine-hydrolyzing) activity and role in endoplasmic reticulum organization, glutaminyl-tRNAGln biosynthesis via transamidation
orf19.5671	-0.5135		Ortholog(s) have role in actin cortical patch assembly, septin cytoskeleton organization and cellular bud neck, cellular bud tip, mating projection base, mating projection tip localization
orf19.4006	-0.5128		Ortholog(s) have cytosol, nucleus localization
orf19.5178	-0.5127	ERG5	Putative C-22 sterol desaturase; fungal C-22 sterol desaturases are cytochrome P450 enzymes of ergosterol biosynthesis, catalyze formation of the C-22(23) double bond in the sterol side chain; transposon mutation affects filamentous growth
orf19.5686	-0.5108		Protein of unknown function; Spider biofilm induced
orf19.1468	-0.5050	CDC55	Ortholog(s) have protein phosphatase type 2A regulator activity, protein serine/threonine phosphatase activity
orf19.1868	-0.5008	RNR22	Putative ribonucleoside diphosphate reductase;colony morphology-related gene regulation by Ssn6; transcript regulated by tyrosol and cell density; Hap43-repressed; Spider biofilm induced
orf19.5854	-0.5003	SBP1	Similar to RNA binding proteins; downregulated upon adherence to polystyrene; stationary-phase enriched protein
orf19.6561	-0.4994	LAT1	Putative dihydrolipoamide acetyltransferase component (E2) of pyruvate dehydrogenase complex; sumoylation target; Spider biofilm repressed
orf19.4491	-0.4971	ERG20	Putative farnesyl pyrophosphate synthetase involved in isoprenoid and sterol biosynthesis, based on similarity to S. cerevisiae Erg20p; likely to be essential for growth, based on an insertional mutagenesis strategy
orf19.6817	-0.4971	FCR1	Transcription factor; repressor of fluconazole/ketoconazole/brefeldin A resistance; Tn mutation enhances filamentation; partially rescues S. cerevisiae pdr1 pdr3 fluconazole sensitivity; rat catheter biofilm induced/Spider biofilm repressed
orf19.434	-0.4945	PRD1	Putative proteinase; transcript regulated by Nrg1, Mig1, and Tup1; Hogp-induced; stationary phase enriched protein; Hap43-repressed; rat catheter biofilm repressed
orf19.505	-0.4940	SRV2	Adenylate cyclase-associated protein; regulates adenylate cyclase activity; required for wild-type germ tube formation and for virulence in mice; mutant defects in filamentous growth are rescued by cAMP or dbcAMP; Spider biofilm repressed
orf19.6993	-0.4891	GAP2	General amino acid permease; ketoconazole, flucytosine repressed; Ssy1-dependent histidine induction; regulated by Nrg1, Tup1; colony morphology-related gene regulation by Ssn6; Spider and flow model biofilm induced
orf19.2262	-0.4841		Protein similar to quinone oxidoreductases; induced by benomyl treatment, nitric oxide; oxidative stress-induced via Cap1; stationary-phase enriched protein; Spider biofilm induced
orf19.4910	-0.4818	FGR41	Putative GPI-anchored adhesin-like protein; transposon mutation affects filamentous growth; Spider biofilm repressed
orf19.2644	-0.4763	QCR2	Ubiquinol-cytochrome-c reductase; antigenic; induced by interaction with macrophage; repressed by nitric oxide; in detergent-resistant membrane fraction (possible lipid raft component); levels decrease in stationary phase; Hap43p-repressed
orf19.2294.1	-0.4740
orf19.1433	-0.4713		Protein of unknown function; Hap43-repressed; colony morphology-related gene regulation by Ssn6; Spider biofilm induced
orf19.4064	-0.4711	GPI7	Protein involved in attachment of GPI-linked proteins to cell wall; member of major facilitator superfamily; phosphodiesterase/nucleotide pyrophosphatase domain; similar to S. cerevisiae Gpi7p
orf19.6116	-0.4706	GLK4	Putative glucokinase; decreased expression in hyphae compared to yeast-form cells
orf19.7654	-0.4700	CPR6	Putative peptidyl-prolyl cis-trans isomerase; macrophage/pseudohyphal-repressed; heavy metal (cadmium) stress-induced; heterozygous null mutant displays sensitivity to virgineone; rat catheter biofilm induced
orf19.2525	-0.4663	LYS12	Homoisocitrate dehydrogenase; catalyzes 4th step in the alpha-aminoadipate pathway of lysine biosynthesis; clade-associated gene expression; protein level decreases in stationary phase cultures; Spider biofilm repressed
orf19.1513	-0.4636	FAB1	Phosphatidylinositol 3-phosphate 5-kinase; required for hyphal growth on solid media, and for wild-type vacuolar morphology and acidification; not required for wild-type virulence in mouse systemic infection or for adherence to HeLa cells
orf19.4086	-0.4599		Ortholog(s) have cytoplasm localization
orf19.4998	-0.4595	ROB1	Zn(II)2Cys6 transcription factor; required for Spider model biofilm formation; mutant displays abnormal colony morphology and invasive growth; caspofungin repressed; flow model biofilm induced; rat catheter biofilm repressed
orf19.2645	-0.4585		Ortholog of Candida albicans WO-1 : CAWG_04710
orf19.3066	-0.4585	ENG1	Endo-1,3-beta-glucanase; ortholog of S. cerevisiae Dse4 needed for cell separation; caspofungin, fluconazole repressed; repressed by alpha pheromone in SpiderM medium; flow model biofilm induced; rat catheter biofilm repressed
orf19.4850	-0.4581		Ortholog(s) have cytosol, nucleus localization
orf19.5006	-0.4554	GCV3	Glycine decarboxylase, subunit H; protein level decrease in stationary phase cultures
orf19.2454	-0.4551	PHO87	Putative phosphate permease; transcript repressed by Rim101 at pH 8; regulated by white-opaque switch; caspofungin repressed; virulence-group-correlated expression; flow model biofilm induced
orf19.3496	-0.4531	CHC1	Clathrin heavy chain; subunit of the major coat protein; role in intracellular protein transport and endocytosis; flow model and rat catheter biofilm repressed
orf19.24	-0.4517	RTA2	Flippase; sphingolipid long chain base release; mediates calcineurin-dependent resistance to azoles; stress-associate; Plc1, Ca2+, calcineurin-regulated; ketoconazole, caspofungin induced; Spider biofilm induced; flow biofilm repressed
orf19.3960	-0.4486	HYS2	Putative DNA polymerase III (delta) subunit with a predicted role in DNA replication and DNA repair; cell-cycle regulated periodic mRNA expression
orf19.2374	-0.4485
orf19.5773	-0.4480		Putative dipeptidyl-peptidase III; protein detected by mass spec in exponential and stationary phase cultures; Hog1p-induced; clade-associated gene expression
orf19.4828	-0.4475		WD repeat domain protein; Hap43-repressed gene; flow model biofilm induced
orf19.6951	-0.4461		Ortholog(s) have sphinganine-1-phosphate aldolase activity and role in calcium-mediated signaling, cellular response to starvation, sphingolipid metabolic process
orf19.23	-0.4450	RTA3	Similar to S. cerevisiae Rta1 (role in 7-aminocholesterol resistance) and Rsb1 (flippase); putative drug-responsive regulatory site; induced by fluphenazine, estradiol, ketoconazole, caspofungin; rat catheter biofilm induced
orf19.2132	-0.4400		Ortholog of C. dubliniensis CD36 : Cd36_65220, C. parapsilosis CDC317 : CPAR2_213740, Candida tenuis NRRL Y-1498 : CANTEDRAFT_92162 and Debaryomyces hansenii CBS767 : DEHA2A01056g
orf19.6217	-0.4381	PGA63	Component COPII vesicle coat; required for vesicle formation in ER to Golgi transport; predicted GPI-anchor; flow model and Spider biofilm repressed
orf19.5112	-0.4358	TKL1	Putative transketolase; localizes to surface of yeast cells, not hyphae; soluble protein in hyphae; transcript regulated by Nrg1, Mig1, and Tup1; antigenic in human or murine infection; possibly essential (by UAU1 method)
orf19.1395	-0.4354		Ortholog(s) have inorganic phosphate transmembrane transporter activity, role in phosphate ion transport, transmembrane transport and mitochondrion localization
orf19.5288	-0.4339	IFE2	Putative alcohol dehydrogenase; yeast-enriched transcript; Efg1-regulated; induced by prostaglandins, Hog1, fluconazole; rat catheter biofilm induced
orf19.1295	-0.4310	VAS1	Putative tRNA-Val synthetase; genes encoding ribosomal subunits, translation factors, and tRNA synthetases are downregulated upon phagocytosis by murine macrophage
orf19.4371	-0.4306	TAL1	Transaldolase; protein present in exponential and stationary growth phase yeast cultures; oxidative stress-induced via Cap1; induced by nitric oxide independent of Yhb1p; sumoylation target; rat catheter biofilm repressed
orf19.33	-0.4304		Predicted ORF from Assembly 19; removed from Assembly 20; restored based on transcription data; similar to orf19.7550
orf19.5479	-0.4277	FGR12	Protein lacking an ortholog in S. cerevisiae; transposon mutation affects filamentous growth; flow model biofilm induced
orf19.1169	-0.4275		Putative DnaJ-like molecular chaperone; Spider biofilm induced
orf19.7077	-0.4249		Putative ferric reductase; induced by Mac1 under copper starvation; Plc1-regulated; Rim101-repressed
orf19.4437	-0.4228		Ortholog(s) have ATPase activity, DNA binding, nucleosome binding, rDNA binding activity
orf19.1061	-0.4201	HHT21	Putative histone H3; amphotericin B repressed; regulated by Efg1, farnesol; Hap43-induced; rat catheter and Spider biofilm repressed
orf19.7150	-0.4172	NRG1	Transcription factor/repressor; regulates chlamydospore formation/hyphal gene induction/virulence and rescue/stress response genes; effects both Tup1 dependent and independent regulation; flow model biofilm induced; Spider biofilm repressed
orf19.6771	-0.4169	UBI4	Ubiquitin precursor (polyubiquitin) contains 3 tandem repeats of the ubiquitin peptide that are processed to individual units; transcript induced by stress; mRNA in yeast and mycelia at similar abundance; Spider biofilm induced
orf19.4631	-0.4144	ERG251	C-4 sterol methyl oxidase; role in ergosterol biosynthesis; Hap43-induced; ketoconazole-induced; amphotericin B, caspofungin repressed; possibly essential gene, disruptants not obtained by UAU1 method; Spider biofilm repressed
orf19.3149	-0.4143	LSP1	Eisosome component with a predicted role in endocytosis; protein present in exponential and stationary growth phase yeast cultures; caspofungin repressed; biofilm induced; fungal-specific (no human/murine homolog); sumoylation target
orf19.4010	-0.4137	PAN3	Ortholog(s) have poly(A)-specific ribonuclease activity, role in mRNA 3'-end processing, postreplication repair and PAN complex, cytosol, nucleus localization
orf19.1777	-0.4131		Ortholog(s) have ubiquitin-specific protease activity, role in endocytosis, protein deubiquitination and cell division site, cytosol, nucleus, peroxisome, transport vesicle localization
orf19.4014	-0.4088		Planktonic growth-induced gene
orf19.5038	-0.4075		Predicted tRNA (guanine) methyltransferase activity; Spider biofilm induced
orf19.1064	-0.4062	ACS2	Acetyl-CoA synthetase; antigenic during human and murine infection; induced by Efg1; macrophage-induced protein; soluble protein in hyphae; gene contains intron; flow model and Spider biofilm repressed
orf19.2364	-0.4040	MIS11	Predicted mitochondrial C1-tetrahydrofolate synthase precursor; putative protein of glycine catabolism; repressed by Efg1; fluconazole-induced; stationary phase enriched protein; rat catheter and Spider biofilm repressed
orf19.1027	-0.4035	PDR16	Phosphatidylinositol transfer protein; induction correlates with CDR1, CDR2 overexpression/azole resistance; fluphenazine, 17-beta-estradiol, ethynyl estradiol, NO induced; farnesol-downregulated in biofilm; rat catheter biofilm induced
orf19.1607	-0.4001	ALR1	Putative transporter of divalent cations; hyphal-induced expression; rat catheter biofilm induced
orf19.1504	-0.3997		Putative patatin-like phospholipase; fungal-specific (no human or murine homolog)
orf19.2050	-0.3983		Ortholog(s) have sterol esterase activity, role in cellular lipid metabolic process, sterol metabolic process and fungal-type vacuole, integral to membrane, lipid particle localization
orf19.3986	-0.3982	PPR1	Putative transcription factor with zinc cluster DNA-binding motif; has similarity to S. cerevisiae Ppr1p, which is a transcription factor involved in the regulation of uracil biosynthesis genes
orf19.2966	-0.3964		Predicted dienelactone hydrolase domain; clade-associated gene expression; farnesol-downregulated; rat catheter biofilm repressed
orf19.2686	-0.3949		Ortholog(s) have carboxypeptidase activity, role in nitrogen compound metabolic process, proteolysis involved in cellular protein catabolic process and fungal-type vacuole lumen localization
orf19.1272	-0.3933		Protein of unknown function; may play a role in regulation of cell size; rat catheter biofilm repressed
orf19.5575	-0.3895		Putative peripheral peroxisomal membrane peroxin; required for regulating peroxisome size and maintenance; Spider biofilm induced
orf19.3262	-0.3885
orf19.754	-0.3882	YBN5	P-loop ATPase with similarity to human OLA1 and bacterial YchF; Spider biofilm repressed
orf19.223	-0.3879		Putative serine/threonine protein kinase; Hap43-repressed; induced by prostaglandins; possibly an essential gene, disruptants not obtained by UAU1 method; flow model biofilm induced; Spider biofilm induced
orf19.7547	-0.3863		Ortholog(s) have phosphatidylinositol-3-phosphate binding, ubiquitin-protein ligase activity, role in protein ubiquitination and cytosol, fungal-type vacuole membrane, late endosome, nucleus localization
orf19.1052	-0.3843		Predicted histone H2B; Hap43-induced gene; Spider biofilm repressed
orf19.4502	-0.3834		Ortholog(s) have ATPase activity, DNA binding, TBP-class protein binding activity
orf19.5586	-0.3833		Ortholog(s) have phosphatidylinositol-3,5-bisphosphate 5-phosphatase activity, role in phosphatidylinositol dephosphorylation and PAS complex, cytosol, extrinsic to membrane, fungal-type vacuole membrane localization
orf19.2131	-0.3828		Ortholog(s) have ubiquitin-protein ligase activity and role in protein ubiquitination, ubiquitin-dependent protein catabolic process via the multivesicular body sorting pathway
orf19.6739	-0.3826		Ortholog(s) have phosphopentomutase activity, role in deoxyribose phosphate catabolic process and cytosol, nucleus localization
orf19.2896	-0.3815	SOU1	Enzyme involved in utilization of L-sorbose; has sorbitol dehydrogenase, fructose reductase, and sorbose reductase activities; NAD-binding site motif; transcriptional regulation affected by chromosome 5 copy number; Hap43p-induced gene
orf19.7499	-0.3811		Putative nicotinic acid mononucleotide adenylyltransferase, involved in NAD salvage pathway; Spider biofilm repressed
orf19.4318	-0.3809	MIG1	C2H2 transcription factor; repressor; regulates genes for carbon source utilization; Tup1-dependent and independent functions; hyphal, Hap43 and caspofungin repressed; Spider and flow model biofilm induced
orf19.3442	-0.3802		Putative oxidoreductase; Hap43-repressed gene
orf19.1628	-0.3800	LAP41	Putative aminopeptidase yscI precursor; mutant is viable; protein present in exponential and stationary growth phase yeast cultures; Spider biofilm repressed
orf19.4650	-0.3754	ILV6	Putative regulatory subunit of acetolacetate synthase; alkaline induced; regulated by Gcn2 and Gcn4; protein present in exponential and stationary growth phase yeast; Spider biofilm repressed
orf19.4824	-0.3752		Planktonic growth-induced gene
orf19.4643	-0.3749		Ortholog of C. dubliniensis CD36 : Cd36_41430, Candida tropicalis MYA-3404 : CTRG_00187 and Candida albicans WO-1 : CAWG_03642
orf19.3861	-0.3744	SIS1	Putative Type II HSP40 co-chaperone; macrophage/pseudohyphal-repressed; heavy metal (cadmium) stress-induced; heterozygous null mutant displays sensitivity to virgineone; rat catheter biofilm induced
orf19.285	-0.3728		Ortholog of S. cerevisiae Igo2; role in mRNA stabilization of mRNA; Spider biofilm induced
orf19.2196	-0.3705		Ortholog(s) have ubiquitin binding activity and cytoplasm localization
orf19.5480	-0.3696	ILV1	Putative threonine dehydratase; regulated by Gcn4 and Gcn2; induced by amino acid starvation (3-AT); protein present in yeast exponential and stationary phase cultures; early-stage flow model biofilm induced
orf19.5612	-0.3678	BMT4	Beta-mannosyltransferase; for elongation of beta-mannose chains on the acid-labile fraction of cell wall phosphopeptidomannan; 9-gene family member; regulated by Tsa1, Tsa1B; flow model biofilm induced; rat catheter biofilm repressed
orf19.6472	-0.3664	CYP1	Peptidyl-prolyl cis-trans isomerase; cyclosporin A sensitive activity; soluble in hyphae; biofilm induced, macrophage-induced protein; downregulated upon treatment of biofilm with farnesol; present in exponential and stationary phase cells
orf19.3325	-0.3656		Putative glycogen synthesis initiator; regulated by Efg1 and Efh1; Hog1-repressed; colony morphology-related gene regulation by Ssn6; induced by prostaglandins; flow model biofilm induced
orf19.5105	-0.3642	MED15	RNA polymerase II mediator complex subunit; possibly an essential gene, disruptants not obtained by UAU1 method
orf19.5647	-0.3634	SUB2	Putative TREX complex component with a predicted role in nuclear mRNA export; transcription is regulated by Mig1; Hap43-induced gene; Spider biofilm repressed
orf19.687	-0.3630		Ortholog of C. dubliniensis CD36 : Cd36_62090, C. parapsilosis CDC317 : CPAR2_602150, Candida tenuis NRRL Y-1498 : CANTEDRAFT_112751 and Debaryomyces hansenii CBS767 : DEHA2F11814g
orf19.5286	-0.3630	YCP4	Putative flavodoxin; flow model, rat catheter and Spider biofilm repressed
orf19.3008	-0.3620	COQ4	Protein with a putative role in coenzyme Q biosynthesis; transcriptionally induced by interaction with macrophage; Hap43p-repressed gene
orf19.1149	-0.3618	MRF1	Putative mitochondrial respiratory protein; induced by farnesol, benomyl, nitric oxide, core stress response; oxidative stress-induced via Cap1; stationary-phase enriched protein; Spider biofilm induced
orf19.4670	-0.3608	CAS5	Transcription factor; cell wall damage response; required for adherence, response/resistance to caspofungin; repressed in core stress response; mutants have reduced CFU in mice, hyphal defect in C. elegans infection; Spider biofilm induced
orf19.260	-0.3607	SLD1	Sphingolipid delta-8 desaturase; catalyzes desaturation at C8 in the long-chain base moiety of ceramides in glucosylceramide synthesis, important for virulence; ketoconazole and hypoxia induced; Hap43-repressed; Spider biofilm induced
orf19.6640	-0.3586	TPS1	Trehalose-6-phosphate synthase; role in hyphal growth and virulence in mouse systemic infection; induced in presence of human neutrophils; macrophage/pseudohyphal-repressed after 16h; stationary phase enriched protein; Hap43-repressed
orf19.542	-0.3578	HXK2	Hexokinase II; antigenic in humans; repressed by human neutrophils; Efg1-regulated; fluconazole-induced; gene regulation by Ssn6; present in exponential and stationary growth phase; flow model biofilm induced; Spider biofilm repressed
orf19.1477	-0.3571		Protein of unknown function; possible ER protein; Hap43p-repressed; Spider biofilm induced
orf19.3767	-0.3571	PEP1	Type I transmembrane sorting receptor for multiple vacuolar hydrolases; cycles between late-Golgi and prevacuolar endosome-like compartments; rat catheter biofilm repressed
orf19.2129	-0.3565		Ortholog of S. cerevisiae Spo71; a meiosis-specific protein required for spore wall formation during sporulation in S. cerevisiae; possibly an essential gene, disruptants not obtained by UAU1 method
orf19.3697	-0.3563		Ortholog(s) have role in ascospore formation, re-entry into mitotic cell cycle after pheromone arrest, regulation of meiosis I, regulation of mitosis and sporocarp development involved in sexual reproduction, more
orf19.5345	-0.3563		Putative ubiquitin-like polyubiquitin-binding protein; induced by nitric oxide independent of Yhb1; Spider biofilm repressed
orf19.1802	-0.3553	OFD1	Putative prolyl hydroxylase family member; regulates Ume6p stability in response to oxygen; inhibited by hypoxia; repressed by prostaglandins; Spider biofilm induced
orf19.1089	-0.3516	PEX11	Putative peroxisomal membrane protein; role in fatty acid oxidation; expression is Tac1-regulated; Hms1p-dependent induction by geldamycin; Spider biofilm induced
orf19.1446	-0.3515	CLB2	B-type mitotic cyclin (cyclin-dependent protein kinase regulatory subunit); essential; required for wild-type mitotic exit; role in cell polarization; interacts with catalytic subunit Cdk1; Spider biofilm repressed
orf19.1338	-0.3514		Protein of unknown function; possible COPI-coated vesicle, Golgi apparatus, ribosome localization; rat catheter biofilm repressed
orf19.5484	-0.3513	SER1	Putative 3-phosphoserine aminotransferase; predicted role in serine and glycine biosynthesis; protein present in exponential and stationary yeast growth phases; Spider biofilm repressed
orf19.7404	-0.3487		Catabolic L-serine (L-threonine) deaminase;, catalyzes degradation of L-serine and L-threonine; required to use serine or threonine as a sole nitrogen source; Spider biofilm repressed
orf19.1381	-0.3473		Ortholog of S. cerevisiae/S. pombe Lsb5; predicted role in actin cortical patch localization, actin filament organization, endocytosis; flow model biofilm induced; Spider biofilm repressed
orf19.3058	-0.3462	COQ6	Ortholog(s) have role in ubiquinone biosynthetic process and mitochondrial inner membrane localization
orf19.1355	-0.3462		Putative protein of unknown function; stationary phase enriched protein
orf19.5023	-0.3458	DAL7	Putative allantoate permease; mutant is viable
orf19.1903	-0.3453
orf19.7127	-0.3452	TLO16	Member of a family of telomere-proximal genes of unknown function; may be spliced in vivo
orf19.1880	-0.3438	HEM15	Putative ferrochelatase involved in heme biosynthesis; transcript not regulated by iron levels and not affected by a yfh1 null mutation; Spider biofilm repressed
orf19.3051	-0.3423		Protein of unknown function; S. pombe ortholog SPAC17A2.02c plays a role in resistance to cadmium; colony morphology-related gene regulation by Ssn6; Spider biofilm repressed
orf19.2219	-0.3415	ORF298	Predicted ORF in retrotransposon Tca3; similar to Gag-Pol; a-specific transcript, alpha-factor induced; rat catheter biofilm repressed; mRNA binds She3
orf19.5183	-0.3401
orf19.1840	-0.3389		Predicted lipid-binding ER protein; involved in ER-plasma membrane tethering; Spider biofilm induced
orf19.1334	-0.3384		Protein of unknown function; repressed by alpha pheromone in SpiderM medium
orf19.7433	-0.3374		Ortholog(s) have nucleocytoplasmic transporter activity, structural constituent of nuclear pore activity
orf19.2335	-0.3370		Putative aspartyl aminopeptidase; stationary phase enriched protein; mutation confers hypersensitivity to 5-fluorouracil (5-FU); Hog1-induced; planktonic growth-induced; rat catheter and Spider biofilm repressed
orf19.646	-0.3360	GLN1	Putative glutamate synthase; regulated by Tsa1, Tsa1B under H2O2 stress conditions; Spider biofilm induced
orf19.5293	-0.3356		Ortholog of C. dubliniensis CD36 : Cd36_43710, C. parapsilosis CDC317 : CPAR2_402940, Candida tenuis NRRL Y-1498 : CANTEDRAFT_114940 and Debaryomyces hansenii CBS767 : DEHA2C09196g
orf19.6565	-0.3353		Conserved mitochondrial inner membrane insertase; mediates insertion of mitochondrial- and nuclear-encoded proteins from the matrix into the inner membrane; Spider biofilm repressed
orf19.4031	-0.3338		Ortholog(s) have cytoplasm localization
orf19.1258	-0.3316		Adhesin-like protein; regulated by Tsa1, Tsa1B in minimal media at 37 deg; clade-associated gene expression; induced by alpha pheromone in SpiderM medium; Hap43-induced; Spider biofilm repressed
orf19.392	-0.3303		Ortholog(s) have role in mitochondrial respiratory chain complex III assembly and integral to mitochondrial membrane localization
orf19.1341	-0.3301	PRR2	Putative serine/threonine protein kinase; mutation confers resistance to 5-fluorocytosine (5-FC)
orf19.1881	-0.3296	LPT1	Lysophospholipid acyltransferase, involved in phospholipid remodeling; role in glycerophospholipid biosynthesis; rat catheter biofilm repressed
orf19.5667	-0.3295	MNR2	Putative ion transporter; fungal-specific (no human or murine homolog)
orf19.1460	-0.3290		Putative glutamine-dependent NAD synthetase, involved in NAD salvage pathway
orf19.2887	-0.3286		Ortholog in S. cerevisiae is localizedto the bud, mating projection tip, and associates with ribosomes; Spider biofilm induced
orf19.577	-0.3280		Predicted protein tyrosine phosphatase; rat catheter biofilm induced
orf19.2169	-0.3277		Ortholog of C. parapsilosis CDC317 : CPAR2_805720, C. dubliniensis CD36 : Cd36_22330, Lodderomyces elongisporus NRLL YB-4239 : LELG_02628 and Candida orthopsilosis Co 90-125 : CORT_0C03440
orf19.3655	-0.3259		Ortholog of C. dubliniensis CD36 : Cd36_60640, C. parapsilosis CDC317 : CPAR2_602930, Candida tenuis NRRL Y-1498 : CANTEDRAFT_115038 and Pichia stipitis Pignal : PICST_31932
orf19.6562	-0.3244	RNH35	Putative ribonuclease H2 catalytic subunit; flucytosine induced; Spider biofilm repressed
orf19.1336.2	-0.3217		Ortholog(s) have role in mitochondrial respiratory chain complex assembly and mitochondrial intermembrane space, nucleus localization
orf19.7179	-0.3212		Ortholog(s) have role in intracellular sequestering of iron ion, iron-sulfur cluster assembly, protein maturation and mitochondrial matrix localization
orf19.6592	-0.3211		Predicted membrane transporter, member of the aromatic acid:proton symporter (AAHS) family, major facilitator superfamily (MFS)
orf19.1244	-0.3205	GYP2	Ortholog(s) have Rab GTPase activator activity, role in intracellular protein transport and cell division site, cytosol localization
orf19.3304	-0.3178		Exosome non-catalytic core component; involved in 3'-5' RNA processing and degradation in the nucleus and cytoplasm; Spider biofilm induced
orf19.2015	-0.3172
orf19.5323	-0.3170	MDH1-3	Predicted malate dehydrogenase; farnesol regulated; protein present in exponential and stationary growth phase yeast; Hap43p-repressed gene
orf19.1114	-0.3167		Cytochrome c oxidase subunit; membrane-localized protein; rat catheter biofilm induced
orf19.4947	-0.3167		Mitochondrial membrane protein of unknown function; Spider biofilm induced
orf19.5911	-0.3156	CMK1	Putative calcium/calmodulin-dependent protein kinase II; expression regulated upon white-opaque switching; biochemically purified Ca2+/CaM-dependent kinase is soluble, cytosolic, monomeric, and serine-autophosphorylated; Hap43p-repressed
orf19.1667.1	-0.3149		Ortholog(s) have role in mitochondrial respiratory chain complex IV assembly and mitochondrial intermembrane space, nucleus localization
orf19.6244	-0.3144		Ortholog of C. dubliniensis CD36 : Cd36_06250, C. parapsilosis CDC317 : CPAR2_206820, Candida tenuis NRRL Y-1498 : CANTEDRAFT_125137 and Debaryomyces hansenii CBS767 : DEHA2G13266g
orf19.2313	-0.3139		Putative ortholog of S. cerevisiae Pex32 a peroxisomal integral membrane protein with a role in negative regulation of peroxisome size; Hap43-repressed gene
orf19.5417	-0.3138	DOT5	Putative nuclear thiol peroxidase; alkaline downregulated; sumoylation target; Spider and flow model biofilm induced
orf19.3949	-0.3135		Ortholog(s) have chromatin binding, histone binding activity
orf19.4398	-0.3126		Protein of unknown function; rat catheter biofilm induced
orf19.1135	-0.3126	CAS1	Putative transcription factor with Ku70/Ku80 beta-barrel DNA-binding motif; involved in telomerase regulation and telomere protection; mutation causes marginal increase in caspofungin sensitivity
orf19.6716	-0.3125	ABD1	SAM-dependent RNA methyltransferase; methylates mRNA 5' cap; binds phosphorylated RNA Pol II C-term domain peptide; does not bind mRNA TPase and mRNA GTase (Cet1,Cgt1); functional homolog of S. cerevisiae Abd1; rat catheter biofilm induced
orf19.2970	-0.3117	LYS2	Heterodimeric alpha-aminoadipate reductase large subunit; lysine biosynthesis; predicted binding sites for AMP and alpha-aminoadipate; inhibited by lys or thialysine; regulated by Gcn2 and Gcn4; Spider biofilm induced, flow model repressed
orf19.7438	-0.3113	UBA1	Ubiquitin-activating enzyme; protein level decreases in stationary phase cultures
orf19.202	-0.3110	CDC47	Phosphorylated protein described as having role in control of cell division; RNA abundance regulated by tyrosol and cell density; merged with orf19.201 in Assembly 20; unmerged from orf19.201 in a revision of Assembly 21
orf19.4370	-0.3107		Protein of unknown function; induced by nitric oxide; oxidative stress-induced via Cap1; fungal-specific (no human or murine homolog)
orf19.7328	-0.3104		Protein with a Staphylococcal nuclease domain; transcript regulated by Mig1 and Tup1; flow model and Spider biofilm repressed
orf19.3704	-0.3100		Ortholog(s) have role in maturation of 5.8S rRNA from tricistronic rRNA transcript (SSU-rRNA, 5.8S rRNA, LSU-rRNA), maturation of LSU-rRNA from tricistronic rRNA transcript (SSU-rRNA, 5.8S rRNA, LSU-rRNA)
orf19.1746	-0.3098		Protein similar to S. cerevisiae meiosis-specific, spore-wall-localized protein Ssp2p, which is required for wild-type outer spore wall formation in S. cerevisiae; possibly an essential gene (UAU1 method); Hap43p-repressed
orf19.1195	-0.3091		Ortholog(s) have metalloendopeptidase activity, role in cellular iron ion homeostasis, protein processing involved in protein targeting to mitochondrion and mitochondrion localization
orf19.7511	-0.3088		Ortholog(s) have structural constituent of nuclear pore activity and role in cell division, nuclear pore organization, regulation of mitotic cell cycle
orf19.771	-0.3088	LPG20	Aldo-keto reductase family protein; similar to aryl alcohol dehydrogenases; osmotic stress-induced, correlates with overexpression of MDR1 in fluconazole-resistant isolate; stationary phase enriched protein
orf19.4616	-0.3084	POL30	Similar to proliferating cell nuclear antigen (PCNA); RNA abundance regulated by tyrosol, cell density; induced by flucytosine, interaction with macrophages; stationary phase enriched protein; rat catheter and Spider biofilm repressed
orf19.1180	-0.3081		Putative 2-aminoadipate transaminase; rat catheter and Spider biofilm repressed
orf19.3938	-0.3078		Putative mitochondrial ribosomal protein of the small subunit; mutation confers hypersensitivity to 5-fluorocytosine (5-FC), 5-fluorouracil (5-FU), and tubercidin (7-deazaadenosine)
orf19.1299	-0.3069	RPN6	Putative 26S proteasome subunit; Hap43p-induced gene; regulated by Gcn2p and Gcn4p
orf19.4919	-0.3065		Has domain(s) with predicted DNA binding, nucleic acid binding activity
orf19.1214	-0.3057		Ortholog(s) have metalloaminopeptidase activity, role in protein initiator methionine removal involved in protein maturation and cytosol, nucleus localization
orf19.1223	-0.3055	DBF2	Essential serine/threonine protein kinase involved in mitotic spindle formation and cytokinesis; required for septum formation, exit from mitosis, and normal hyphal morphogenesis; virulence-group-correlated expression
orf19.3131	-0.3055	OYE32	NAD(P)H oxidoreductase family protein; induced by nitric oxide, amphotericin B, oxidative stress via Cap1; upregulation associated with MDR1 overexpression or benomyl treatment; macrophage-downregulated protein; Spider biofilm induced
orf19.1095	-0.3053	GLE2	Putative nuclear pore complex; possibly an essential gene, disruptants not obtained by UAU1 method; rat catheter biofilm repressed
orf19.6292	-0.3052
orf19.1136	-0.3052		Ortholog(s) have AP-2 adaptor complex, cytosol, nucleus localization
orf19.633	-0.3016	CRG1	Methyltransferase involved in sphingolipid homeostasis, methylates a drug cantharidin; decreased expression in hyphae compared to yeast; expression regulated during planktonic growth; flow model biofilm induced; Hap43-repressed gene
orf19.4000	-0.3007	GRF10	Putative homeodomain transcription factor; null mutant is an adenine auxotroph; Spider biofilm induced; promoter bound by Bcr1, Tec1, Efg1, Ndt80 and Brg1
orf19.136	-0.3005	QDR3	Predicted membrane transporter, member of the drug:proton antiporter (12 spanner) (DHA1) family, major facilitator superfamily (MFS); Hap43p-repressed gene
orf19.2107	-0.2980	MUQ1	Putative choline phosphate cytidylyltransferase/phosphoethanolamine cytidylyltransferase; repressed in hyphae compared vs yeast; Hap43-repressed; flow model biofilm induced; Spider biofilm repressed
orf19.3755	-0.2963		Ortholog(s) have structural constituent of ribosome activity and mitochondrial large ribosomal subunit localization
orf19.1493	-0.2957	RAD7	Protein similar to S. cerevisiae Rad7p, which is a subunit of the Nucleotide Excision Repair Factor 4; induced under hydroxyurea treatment
orf19.3328	-0.2940		Putative transcription factor; S. cerevisiae ortholog Hot1 is required for the transient induction of glycerol biosynthetic genes GPD1 and GPP2 in response to high osmolarity; filament induced
orf19.6704	-0.2938		Protein of unknown function; Hap43-repressed gene
orf19.6059	-0.2932	TTR1	Putative glutaredoxin; described as a glutathione reductase; induced by human neutrophils and benomyl treatment; alkaline repressed; regulated by Gcn2 and Gcn4; required for virulence in mouse model; Spider biofilm induced
orf19.1751	-0.2928	SPT23	Protein involved in regulation of unsaturated fatty acid biosynthesis; controls the expression of the Ole1p delta-9-fatty acid desaturase
orf19.2639.1	-0.2920		Lsm (Like Sm) protein; predicted role in involved in mRNA decay; Spider biofilm repressed
orf19.1911	-0.2920	PGA52	GPI-anchored cell surface protein of unknown function; Hap43p-repressed gene; fluconazole-induced; possibly an essential gene, disruptants not obtained by UAU1 method
orf19.1011	-0.2902	MNN21	Ortholog(s) have alpha-1,2-mannosyltransferase activity, role in cell wall mannoprotein biosynthetic process and Golgi apparatus localization
orf19.2611	-0.2890	MCM6	Putative MCM DNA replication initiation complex component; mRNA expression peak at cell-cycle M/G1 phase; regulated by tyrosol and cell density; repressed by alpha pheromone in SpiderM medium; Hap43-induced gene
orf19.5078	-0.2890		Protein of unknown function; Hap43-repressed gene; rat catheter biofilm repressed
orf19.2755	-0.2886		Ortholog(s) have role in proteasomal ubiquitin-independent protein catabolic process, proteasome-mediated ubiquitin-dependent protein catabolic process and cytosol, nucleus, proteasome core complex, beta-subunit complex localization
orf19.3811	-0.2886	GYP1	Putative Cis-golgi GTPase-activating protein; transcript regulated by Nrg1, Mig1, and Tup1
orf19.1571	-0.2884	ATO7	Putative fungal-specific transmembrane protein
orf19.1977	-0.2880	URA4	Dihydroorotase; protein present in exponential and stationary growth phase yeast cultures
orf19.992	-0.2866	LKH1	Putative leukotriene A(4) hydrolase; repressed during the mating process; Hog1p-induced
orf19.6957.3	-0.2855
orf19.3443	-0.2852	OYE2	Putative NAPDH dehydrogenase; induced by nitric oxide; Spider biofilm induced
orf19.5580	-0.2848	TEL1	Ortholog(s) have protein serine/threonine kinase activity, telomeric DNA binding activity and role in DNA damage induced protein phosphorylation, double-strand break repair, histone phosphorylation, telomere maintenance
orf19.1336	-0.2848	PUP3	Putative beta 3 subunit of the 20S proteasome; macrophage/pseudohyphal-repressed
orf19.1837	-0.2847	TBP1	Transcription initiation factor; binds TATA box sequence, binding does not require TFIIA; caspofungin repressed; functional homolog of S. cerevisiae and human TATA-binding proteins; Spider biofilm induced
orf19.3417	-0.2844	ACF2	Putative endo-1,3-beta-glucanase; fungal-specific (no human or murine homolog)
orf19.5651	-0.2833		Ortholog(s) have histone demethylase activity (H3-dimethyl-K4 specific), histone demethylase activity (H3-trimethyl-K4 specific) activity
orf19.2194	-0.2833	APM4	Cargo-binding subunit of the clathrin associated protein complex (AP-2), involved in endocytosis
orf19.1371	-0.2813		Ortholog of C. dubliniensis CD36 : Cd36_23880, C. parapsilosis CDC317 : CPAR2_806590, Candida tenuis NRRL Y-1498 : CANTEDRAFT_92769 and Debaryomyces hansenii CBS767 : DEHA2B13376g
orf19.1008	-0.2807		Ortholog of Candida albicans WO-1 : CAWG_01856
orf19.5623	-0.2804	ARP4	Subunit of the NuA4 histone acetyltransferase complex
orf19.5861	-0.2794	KRE9	Protein of beta-1,6-glucan biosynthesis; required for serum-induced hyphal growth; required for efficient utilization of galactose and for growth on glucose; similar to S. cerevisiae Kre9p and Knh1p; O-glycosylated by Pmt1p
orf19.5630	-0.2793	APA2	Putative ATP adenylyltransferase II; regulated by Gcn4; repressed by amino acid starvation (3-AT); induced by prostaglandins; Hap43-repressed; Spider biofilm repressed
orf19.6214	-0.2792	ATC1	Cell wall acid trehalase; catalyzes hydrolysis of the disaccharide trehalose; similar to S. cerevisiae vacuolar acid trehalase (Ath1p); Hap43p-repressed gene
orf19.1050	-0.2784		Ortholog of S. cerevisiae : YMR087W, C. glabrata CBS138 : CAGL0J01397g, C. dubliniensis CD36 : Cd36_03920, C. parapsilosis CDC317 : CPAR2_107150 and Pichia stipitis Pignal : PICST_61741
orf19.1400	-0.2779		Ortholog of C. dubliniensis CD36 : Cd36_23640, C. parapsilosis CDC317 : CPAR2_406130, Candida tenuis NRRL Y-1498 : CANTEDRAFT_116273 and Debaryomyces hansenii CBS767 : DEHA2B11176g
orf19.1300	-0.2774		Putative mitochondrial membrane protein; homozygous transposon insertion causes decreased colony wrinkling under filamentous growth-inducing conditions, but does not block true hyphal formation in liquid media
orf19.2175	-0.2771		Putative mitochondrial cell death effector; induced by nitric oxide; Spider biofilm induced; rat catheter biofilm repressed
orf19.1669	-0.2766	AFG3	Similar to S. cerevisiae Afg3p, a subunit of the mitochondrial inner membrane m-AAA protease; likely to be essential for growth, based on an insertional mutagenesis strategy
orf19.1897	-0.2756		Ortholog of C. dubliniensis CD36 : Cd36_21640, C. parapsilosis CDC317 : CPAR2_105040, Candida tenuis NRRL Y-1498 : CANTEDRAFT_112352 and Debaryomyces hansenii CBS767 : DEHA2C08008g
orf19.1383	-0.2751		Protein of unknown function; induced by alpha pheromone in SpiderM medium
orf19.2304	-0.2751		Protein similar to S. cerevisiae Gvp36p; transposon mutation affects filamentous growth
orf19.1275	-0.2735	GAT1	GATA-type transcription factor; regulator of nitrogen utilization; required for nitrogen catabolite repression and utilization of isoleucine, tyrosine and tryptophan N sources; required for virulence in a mouse systemic infection model
orf19.2187	-0.2730	ALG7	Protein involved in cell wall mannan biosynthesis; mutation confers hypersensitivity to tunicamycin; transcript elevated in chk1, nik1, and sln1 homozygous null mutants; possibly essential gene, disruptants not obtained by UAU1 method
orf19.2244	-0.2729		Similar to oxidoreductases and to S. cerevisiae Yjr096wp; Sfu1 repressed; induced by benomyl treatment, Ssr1; Hap43-repressed; flow model biofilm repressed
orf19.1706	-0.2716	MET18	Putative protein with a predicted role in nucleotide excision repair (NER) and RNA polymerase II (RNAP II) transcription; Plc1p-regulated
orf19.6245	-0.2715		Protein of unknown function; regulated by osmotic stress via Hog1 and oxidative stress (Hog1- and Cap1-independent); induced by alpha pheromone in SpiderM medium; Spider biofilm induced
orf19.2216	-0.2708	PDS5	Putative protein with a predicted role in establishment and maintenance of sister chromatid condensation and cohesion; cell-cycle regulated periodic mRNA expression
orf19.117	-0.2705		Ortholog(s) have SNAP receptor activity, role in exocytosis, vesicle fusion and SNARE complex, extrinsic to plasma membrane localization
orf19.1209	-0.2703
orf19.115	-0.2700		Ortholog of Candida tropicalis MYA-3404 : CTRG_02973 and Candida albicans WO-1 : CAWG_05252
orf19.1267	-0.2699		Ortholog of S. cerevisiae : CAJ1, C. glabrata CBS138 : CAGL0L00957g, C. dubliniensis CD36 : Cd36_45380, C. parapsilosis CDC317 : CPAR2_500650 and Candida tenuis NRRL Y-1498 : CANTEDRAFT_132273
orf19.1360	-0.2696		Ortholog(s) have role in mitochondrial genome maintenance and mitochondrion localization
orf19.7284	-0.2696	ASR2	Adenylyl cyclase and stress responsive protein; induced in cyr1 or ras1 mutant; stationary phase enriched protein; Spider biofilm induced
orf19.1796	-0.2680		Putative glyoxylate reductase; acts on glyoxylate and hydroxypyruvate substrates; Spider biofilm repressed
orf19.131	-0.2675		Ortholog of C. dubliniensis CD36 : Cd36_61330, C. parapsilosis CDC317 : CPAR2_602800, Candida tenuis NRRL Y-1498 : CANTEDRAFT_94450 and Debaryomyces hansenii CBS767 : DEHA2F15554g
orf19.2417	-0.2665	SMC5	Protein similar to S. cerevisiae Smc5p, which is involved in DNA repair; transposon mutation affects filamentous growth
orf19.7229	-0.2665	IML2	Protein of unknown function; early-stage flow model biofilm induced; Hap43-repressed; Spider biofilm repressed
orf19.3047	-0.2648		Protein kinase-related protein, required for normal sensitivity to caspofungin
orf19.5793	-0.2638	PR26	Protein with similarity to proteasomal 26S regulatory subunit of S. cerevisiae, H. sapiens, Methanobacterium thermoautotrophicum (Archaebacterium)
orf19.7086	-0.2638		Ortholog(s) have protein transporter activity, role in transcription factor import into nucleus and cytosol, nuclear envelope localization
orf19.775	-0.2635		Ortholog of C. dubliniensis CD36 : Cd36_04450, C. parapsilosis CDC317 : CPAR2_105460, Debaryomyces hansenii CBS767 : DEHA2D07128g and Pichia stipitis Pignal : PICST_80203
orf19.4956	-0.2628	RPN1	Putative 19S regulatory particle of the 26S proteasome; regulated by Gcn2p and Gcn4p
orf19.2182	-0.2626	BLM3	Putative proteasome activator; binds core proteasome and stimulates proteasome-mediated protein degradation by inducing gate opening; ortholog of S. cerevisiae Blm10; transcript regulated by Nrg1 and Mig1
orf19.3041	-0.2623		Ortholog(s) have ubiquitin protein ligase binding activity
orf19.1177	-0.2616		Ortholog of S. cerevisiae Rtt106; histone chaperone that regulates chromatin structure in transcribed and silenced chromosomal regions; affects transcriptional elongation; Hap43-repressed; Spider biofilm repressed
orf19.1024	-0.2608
orf19.1201	-0.2607		Ortholog(s) have serine-tRNA ligase activity, role in invasive growth in response to glucose limitation, mitochondrial seryl-tRNA aminoacylation, pseudohyphal growth, spore germination and mitochondrion localization
orf19.5450	-0.2586	ETR1	Putative 2-enoyl thioester reductase; protein present in exponential and stationary growth phase yeast cultures; rat catheter biofilm repressed
orf19.1036	-0.2583	MNS1	Alpha-1,2-mannosidase; processes Man9GlcNAc2 to Man8GlcNAc2 isomer B; member of ER localized glycosyl hydrolase family 47; ER form is converted by Kex2 to cytosolic form; flow model biofilm repressed
orf19.787	-0.2582		Protein of unknown function
orf19.814.3	-0.2570
orf19.2073	-0.2569		Protein with a multidrug and toxin extrusion protein domain; induced by Mnl1 under weak acid stress
orf19.6961	-0.2565
orf19.1227	-0.2562	ZCF4	Putative Zn(II)2Cys6 transcription factor
orf19.1182	-0.2560		Ortholog(s) have SNAP receptor activity, phosphatidylinositol-3-phosphate binding activity and role in piecemeal microautophagy of nucleus, vacuole fusion, non-autophagic, vesicle fusion
orf19.4545	-0.2558	SWI4	Putative component of the SBF transcription complex involved in G1/S cell-cycle progression; periodic mRNA expression, peak at cell-cycle G1/S phase; predicted, conserved MBF binding sites upstream of G1/S-regulated genes
orf19.1122	-0.2548		Protein of unknown function; induced by alpha pheromone in SpiderM medium; Spider biofilm induced
orf19.2029	-0.2545	RFC5	Putative heteropentameric replication factor C subunit; periodic mRNA expression, peak at cell-cycle G1/S phase
orf19.5440	-0.2539	RPT2	Putative ATPase of the 19S regulatory particle of the 26S proteasome; oxidative stress-induced via Cap1; Spider biofilm repressed
orf19.1439	-0.2538	IPK1	Ortholog of S. cerevisiae/S. pombe Ipk1; an inositol pentakisphosphate 2-kinase, a nuclear protein required for synthesis of 1,2,3,4,5,6-hexakisphosphate; Spider biofilm induced
orf19.2414	-0.2535		Ortholog of S. cerevisiae Mpm1; a mitochondrial intermembrane space protein of unknown function; Hap43-repressed; Spider biofilm induced
orf19.2883	-0.2524	CSO99	Protein of unknown function; Hap43-repressed gene; protein not conserved in S. cerevisiae
orf19.5037	-0.2519	HRQ2	Protein of unknown function; mutants are viable; rat catheter and Spider biofilm induced
orf19.2282	-0.2507		Has domain(s) with predicted catechol 1,2-dioxygenase activity, ferric iron binding activity and role in catechol-containing compound metabolic process, oxidation-reduction process
orf19.1714	-0.2501	PGA44	Putative GPI-anchored protein
orf19.1445	-0.2482	ESC4	Protein similar to S. cerevisiae Esc4; a protein that represses transposition; transposon mutation affects filamentation; rat catheter biofilm repressed
orf19.3422	-0.2478	FMP27	Putative mitochondrial protein; mRNA binds She3
orf19.3050	-0.2477	AGE1	Putative GTPase activator; induced in low iron; rat catheter biofilm repressed
orf19.5151	-0.2475
orf19.5841	-0.2474		Ortholog of C. dubliniensis CD36 : Cd36_17700, C. parapsilosis CDC317 : CPAR2_212340, Candida tenuis NRRL Y-1498 : CANTEDRAFT_101113 and Debaryomyces hansenii CBS767 : DEHA2G03784g
orf19.139	-0.2464	TRA1	Subunit of the NuA4 histone acetyltransferase complex
orf19.4230	-0.2452		20S proteasome subunit (beta7); protein present in exponential and stationary growth phase yeast cultures
orf19.1069	-0.2449	RPN4	C2H2 transcription factor; putative regulator of proteasome genes; DNA recognition sequence (GAAGGCAAAA) enriched in regions upstream of proteasome genes; induced in core stress response; Hap43-induced; Spider biofilm induced
orf19.1260	-0.2427	LEA1	Predicted component of U2 snRNP; induced by alpha pheromone in SpiderM medium
orf19.7144	-0.2417		Ortholog(s) have GTPase activity, ribosome binding activity, role in nonfunctional rRNA decay, nuclear-transcribed mRNA catabolic process, no-go decay, ribosome disassembly and cytosol localization
orf19.1074	-0.2401
orf19.2295	-0.2391
orf19.1175	-0.2370
orf19.1384	-0.2362
orf19.1723	-0.2355		Ortholog(s) have role in response to purine-containing compound and cytoplasm, nucleus localization
orf19.5241	-0.2347	SNT1	Ortholog of S. cerevisiae Snt1; an NAD-independent histone deacetylase; heterozygous transposon mutation affects filamentous growth; null mutants are viable
orf19.5357	-0.2336	AKL1	Putative serine/threonine protein kinase; induced during the mating process
orf19.1253	-0.2334	PHO4	bHLH transcription factor of the myc-family; required for growth in medium lacking phosphate and for resistance to copper and Phloxine B; induced by Mnl1 under weak acid stress
orf19.37	-0.2331
orf19.1792	-0.2328		Ortholog(s) have ubiquitin-protein ligase activity
orf19.7067	-0.2325		Ortholog(s) have RNA polymerase II core binding, RNA polymerase II transcription factor binding transcription factor activity, triplex DNA binding activity
orf19.2233	-0.2317	PRE2	Putative proteasome beta-5 subunit; macrophage-induced protein
orf19.1162.1	-0.2317		Ortholog(s) have Golgi apparatus localization
orf19.1121	-0.2316		Has domain(s) with predicted hydrolase activity
orf19.1297	-0.2311		Ortholog(s) have phosphatidylinositol-3-phosphate binding activity and role in CVT pathway, early endosome to Golgi transport, macroautophagy, mitochondrion degradation
orf19.3607	-0.2294		Ortholog of C. dubliniensis CD36 : Cd36_22860, C. parapsilosis CDC317 : CPAR2_806540, Candida tenuis NRRL Y-1498 : CANTEDRAFT_108823 and Debaryomyces hansenii CBS767 : DEHA2B13596g
orf19.4800	-0.2290	RIM20	Protein involved in the pH response pathway; binds to the transcription factor Rim101 and may serve as a scaffold to facilitate the C-terminal proteolytic cleavage that activates Rim101; required for alkaline pH-induced hyphal growth
orf19.2248	-0.2278	ARE2	Acyl CoA:sterol acyltransferase; uses cholesterol and oleoyl-CoA substrates; protoberberine derivative drug inhibits enzyme activity; ketoconazole-induced; Hap43-repressed; flow model biofilm induced; Spider biofilm induced
orf19.1370	-0.2271		Protein of unknown function; expression regulated by white-opaque switch; repressed by alpha pheromone in SpiderM medium
orf19.3045	-0.2258		Predicted aldehyde dehydrogenase domain; virulence-group-correlated expression
orf19.2040	-0.2257		Ortholog(s) have oxidoreductase activity, acting on NAD(P)H activity, role in iron-sulfur cluster assembly, nitric oxide biosynthetic process, oxidation-reduction process and mitochondrion localization
orf19.5328	-0.2247	GCN1	Ortholog(s) have role in regulation of translational elongation and cytosolic ribosome, extracellular region, mitochondrion localization
orf19.3332	-0.2246		Ortholog of Bre4 in S. cerevisiae has a role in brefeldin A resistence; a drug that affect intracellular transport; Spider biofilm induced
orf19.2960	-0.2242	FRS2	Putative tRNA-Phe synthetase; downregulated upon phagocytosis by murine macrophage; protein present in exponential and stationary growth phase yeast cultures; Spider biofilm repressed
orf19.1308	-0.2233		Predicted membrane transporter, member of the drug:proton antiporter (14 spanner) (DHA2) family, major facilitator superfamily (MFS)
orf19.1156	-0.2204	FUS1	Membrane protein required for mating; ortholog of S. cerevisiae Fus1; transcript induced by Cph1 in cells homozygous for the MTLa locus; alpha factor induced
orf19.1162	-0.2187		Protein of unknown function; transcript upregulated by benomyl treatment
orf19.1467	-0.2177	COX13	Cytochrome c oxidase; flucytosine induced; repressed by nitric oxide
orf19.1010	-0.2166	MNT3	Mannosyltransferase; transcription elevated in cyr1, chk1, nik1, and sln1 homozygous null mutants; fungal-specific (no human or murine homolog)
orf19.3357	-0.2140		Ortholog(s) have mitochondrion localization
orf19.2093	-0.2136	RFA1	Putative DNA replication factor A; RNA abundance regulated by cell cycle, tyrosol and cell density
orf19.187	-0.2119
orf19.1366	-0.2037		Has domain(s) with predicted oxidoreductase activity, acting on paired donors, with incorporation or reduction of molecular oxygen, 2-oxoglutarate as one donor, and incorporation of one atom each of oxygen into both donors activity
orf19.1699	-0.2027	BZZ1	Protein similar to S. cerevisiae Bzz1p, which is an SH3 domain protein involved in the regulation of actin polymerization
orf19.1481	-0.2018	HAP42	Predicted transcription factor; possibly an essential gene, disruptants not obtained by UAU1 method
orf19.6927	-0.1992	PEP8	Protein similar to S. cerevisiae Pep8p, which is involved in retrograde transport; transposon mutation affects filamentous growth
orf19.305	-0.1867		Protein of unknown function; upregulated in a cyr1 null mutant
orf19.4484	-0.1735
orf19.7490	0.1786		Predicted membrane transporter; fucose:proton symporter family member, MFS superfamily; flow model biofilm induced
orf19.3306	0.1824		Ortholog(s) have four-way junction DNA binding activity, role in meiotic recombination checkpoint, synaptonemal complex assembly and lateral element localization
orf19.7419	0.1837	HNT2	Putative dinucleoside triphosphate hydrolase; induced upon low-level peroxide stress
orf19.6461	0.1883		Ortholog(s) have unfolded protein binding activity, role in aerobic respiration, mitochondrial respiratory chain complex IV assembly, protein processing and mitochondrial inner membrane localization
orf19.7624	0.1963		Ortholog(s) have role in rRNA processing and 90S preribosome, nucleolus localization
orf19.7398.1	0.1966	TSA1B	Putative peroxidase; orf19.7398.1 is contig-truncated fragment of gene identical to TSA1; Tsa1p and Tsa1Bp role under oxidative/reductive stress, hyphal cell wall formation; in hyphal nucleus, cell wall; yeast-form nucleus, cytoplasm
orf19.6792	0.1973	RRD1	Putative peptidyl-prolyl cis/trans-isomerase; caspofungin induced
orf19.7505	0.2014
orf19.7061	0.2060		Ortholog(s) have ATPase activity and cytosol, nucleus localization
orf19.4110	0.2073		Ortholog of C. dubliniensis CD36 : Cd36_20490, C. parapsilosis CDC317 : CPAR2_104180, Candida tenuis NRRL Y-1498 : CANTEDRAFT_116074 and Debaryomyces hansenii CBS767 : DEHA2F05148g
orf19.5054	0.2176		Putative quinolinate phosphoribosyl transferase, involved in NAD biosynthesis; Hap43p-repressed gene
orf19.6339	0.2229	NRG2	Transcription factor; transposon mutation affects filamentous growth
orf19.5500	0.2251	MAK16	Putative constituent of 66S pre-ribosomal particles; Hap43-induced; repressed by prostaglandins; Spider biofilm induced
orf19.3084	0.2263		Ortholog(s) have histone acetyltransferase activity, role in chromatin silencing at telomere and SAS acetyltransferase complex, nuclear chromatin localization
orf19.4994	0.2271
orf19.7673	0.2277		Ortholog(s) have mRNA binding activity, role in mRNA splicing, via spliceosome and U1 snRNP, U2-type prespliceosome, U4/U6 x U5 tri-snRNP complex, U5 snRNP, commitment complex, cytosol localization
orf19.6668	0.2291		Ortholog(s) have ubiquitin-protein ligase activator activity and role in ER-associated ubiquitin-dependent protein catabolic process, establishment of protein localization to endoplasmic reticulum membrane
orf19.2212	0.2292		Ortholog of C. dubliniensis CD36 : Cd36_21980, Debaryomyces hansenii CBS767 : DEHA2F19734g, Pichia stipitis Pignal : psti_CGOB_00208 and Spathaspora passalidarum NRRL Y-27907 : spas_CGOB_00029
orf19.589	0.2313	VPS21	Late endosomal Rab small monomeric GTPase involved in transport of endocytosed proteins to the vacuole; involved in filamentous growth and virulence; Spider biofilm induced
orf19.746	0.2315		Has domain(s) with predicted role in protein transport
orf19.5735.3	0.2325		Protein of unknown function; Spider biofilm induced
orf19.3046	0.2330
orf19.4896	0.2349	RPA34	Putative RNA polymerase I subunit; rat catheter biofilm induced
orf19.7657	0.2350	POP3	Putative RNase MRP and nuclear RNase P component; decreased repressed by prostaglandins; Spider biofilm induced
orf19.2591	0.2357		Ortholog(s) have adenosylmethionine-8-amino-7-oxononanoate transaminase activity and role in biotin biosynthetic process
orf19.3547	0.2358		Ortholog(s) have mRNA 3'-UTR binding, translation repressor activity, nucleic acid binding activity, role in negative regulation of translation, ribosomal large subunit biogenesis and large ribosomal subunit, nucleolus localization
orf19.6673	0.2359	HEX1	Beta-N-acetylhexosaminidase/chitobiase, highly glycosylated enzyme that is secreted to the periplasm and culture medium; required for full virulence; may have role in carbon or nitrogen scavenging; possibly an essential gene (UAU1 method)
orf19.6188	0.2393		Putative adhesin-like protein
orf19.7025	0.2405	MCM1	Transcription factor; regulator of hyphal growth; may act with Wor1p; canonical and non-canonical binding sites; MADS domain DNA-binding motif; similar to S. cerevisiae Mcm1p; greater expression in white than opaque cells; intron in 5'-UTR
orf19.7596	0.2411		Protein with a phosphoglycerate mutase family domain; Hap43-repressed gene
orf19.4864	0.2412		Ortholog(s) have acylglycerol lipase activity, serine hydrolase activity, role in triglyceride metabolic process and lipid particle, mitochondrial outer membrane, plasma membrane localization
orf19.7020	0.2424		Protein similar to S. cerevisiae Kex1p, which is a pheromone-processing peptidase; possible Kex2p substrate
orf19.7027	0.2432		Protein of unknown function; Spider biofilm induced
orf19.2632	0.2449
orf19.806	0.2450	VMA7	Putative subunit of the V-ATPase complex, which is involved in control of vacuolar pH; highly similar to S. cerevisiae Vma7p; interacts with phosphatidylinositol 3-kinase Vps34p
orf19.620	0.2452
orf19.4120	0.2453	LAS1	Putative bud formation and morphogenesis protein; mutation confers hypersensitivity to 5-fluorocytosine (5-FC), 5-fluorouracil (5-FU); macrophage-induced; Spider biofilm induced
orf19.6141	0.2470	HGT16	Putative glucose transporter of the major facilitator superfamily; the C. albicans glucose transporter family comprises 20 members; 12 probable membrane-spanning segments; gene has intron; expressed in rich medium with 2% glucose
orf19.3904	0.2471	MRV4	Protein of unknown function; Spider biofilm induced
orf19.280	0.2487		Ortholog of C. dubliniensis CD36 : Cd36_82875 and Candida albicans WO-1 : CAWG_02609
orf19.4448	0.2491	SOG2	Leucine-rich-repeat domain protein of RAM cell wall integrity signaling network; role in cell separation, azole sensitivity; required for hyphal growth; lacks orthologs in higher eukaryotes
orf19.4316	0.2495		Trimethyllysine dioxygenase, the first enzyme in the carnitine biosynthesis pathway; hypha-induced expression, regulated by Cyr1, Ras1, Efg1; rat catheter biofilm repressed
orf19.5185	0.2496
orf19.6019	0.2496
orf19.7436	0.2502	AAF1	Possible regulatory protein; possible adhesin-like; Glu-rich domain; production in S. cerevisiae increases endothelial cell adherence and flocculence; flow model biofilm, alkaline or caspofungin induced
orf19.3261	0.2520	ATO9	Putative fungal-specific transmembrane protein
orf19.4102	0.2521	RPN10	Putative 19S regulatory particle of the 26S proteasome; macrophage/pseudohyphal-repressed; regulated by Gcn2 and Gcn4; Spider biofilm repressed
orf19.6279	0.2521
orf19.481	0.2558	GCD1	Putative translation initiation factor; transcript regulated by Mig1; repressed upon phagocytosis by murine macrophage
orf19.5399	0.2575	IFF11	Secreted protein required for normal cell wall structure and for virulence; member of the IFF family; Hap43p-repressed gene
orf19.1936	0.2586	SNF1	Essential protein; functional homolog of S. cerevisiae Snf1p regulator of sugar metabolism; constitutively expressed; Thr208 phosphorylation may have regulatory role; up-regulation associated with azole resistance; has polyhistidine tract
orf19.838.1	0.2594	RPS9B	Predicted ribosomal protein; repressed upon phagocytosis by murine macrophage; transcript possibly regulated upon hyphal formation; Spider biofilm repressed
orf19.7072	0.2596	PEL1	Predicted enzyme of mitochondrial phospholipid biosynthesis; rat catheter and flow model biofilm induced
orf19.6860	0.2625		Ortholog(s) have CDP-diacylglycerol-inositol 3-phosphatidyltransferase activity, role in phosphatidylinositol biosynthetic process and Golgi apparatus, integral to membrane, mitochondrial outer membrane localization
orf19.413	0.2630		Protein of unknown function; induced by Sfu1; Spider biofilm induced
orf19.781	0.2633	DUR3	High affinity spermidine transporter; expression is induced by urea; fungal-specific (no human or murine homolog); not required for virulence in a mouse intravenous model
orf19.1673	0.2640	PPT1	Putative serine/threonine phosphatase; induced in high iron
orf19.4780	0.2646		Predicted MFS family membrane transporter, member of the drug:proton antiporter (12 spanner) (DHA1) family; Spider biofilm induced
orf19.6192	0.2650		Protein of unknown function; Plc1-regulated; transcript detected in high-resolution tiling arrays
orf19.7285	0.2652		Ortholog(s) have role in mRNA cleavage, mRNA polyadenylation, snoRNA 3'-end processing, termination of RNA polymerase II transcription, exosome-dependent, termination of RNA polymerase II transcription, poly(A)-coupled
orf19.3779	0.2653
orf19.6610	0.2662		Ortholog(s) have microtubule plus-end binding, structural constituent of cytoskeleton activity
orf19.4931.1	0.2663	RPL14	Ribosomal protein L14; promoter bound directly by Tbf1p; Hap43p-induced gene
orf19.7039	0.2669
orf19.5495	0.2690		Putative RNA-binding protein; induced by alpha pheromone in SpiderM medium
orf19.4421	0.2704
orf19.954	0.2711		Putative DnaJ-like chaperone; Hap43-repressed gene
orf19.6399	0.2723	ATS1	Protein required for modification of wobble nucleosides in tRNA; induced upon adherence to polystyrene; regulated by Sef1, Sfu1, and Hap43
orf19.2538	0.2723	PTC2	Protein phosphatase of the Type 2C-related family (serine/threonine-specific) with a potential role in DNA damage checkpoint control; localizes to both cytoplasm and mitochondria; mutant shows virulence defect
orf19.3209	0.2732	FGR42	Protein lacking an ortholog in S. cerevisiae; transposon mutation affects filamentous growth
orf19.4819	0.2742		Protein of unknown function; transcript detected on high-resolution tiling arrays; rat catheter biofilm induced
orf19.6326	0.2756		Ortholog of C. dubliniensis CD36 : Cd36_60130, C. parapsilosis CDC317 : CPAR2_603380, Candida tenuis NRRL Y-1498 : CANTEDRAFT_94402 and Debaryomyces hansenii CBS767 : DEHA2G06556g
orf19.4803	0.2756		Ortholog of Candida albicans WO-1 : CAWG_00488
orf19.5446	0.2780		Putative protein of unknown function; transcript is upregulated in clinical isolates from HIV+ patients with oral candidiasis; regulated by Ssn6
orf19.603	0.2784	IMP4	Putative SSU processome component; Hap43-induced; repressed by prostaglandins; Spider biofilm induced
orf19.5360	0.2792	RPC11	Putative RNA polymerase III subunit C11; repressed in core caspofungin response; Spider biofilm induced
orf19.1721	0.2808	NCE103	Carbonic anhydrase; converts of CO2 to bicarbonate; essential for virulence in host niches with limited CO2, normal white-opaque switch; Mnl1-induced in weak acid stress; Hap43-induced gene; F-12/CO2, rat catheter, Spider biofilm induced
orf19.494	0.2812		Putative RNA-binding protein; role in assembly of box H/ACA snoRNPs and thus pre-rRNA processing; Spider biofilm induced
orf19.4152_1	0.2819
orf19.3534	0.2821	RHO3	Putative Rho family GTPase; possible substrate of protein farnesyltransferase and geranylgeranyltransferase type I; greater transcription in hyphal form than yeast form; plasma membrane-localized
orf19.3287	0.2827	BUD22	Protein with a predicted role in 18S rRNA maturation and small ribosomal subunit biogenesis; repressed in core stress response; repressed by prostaglandins
orf19.5698	0.2855		Putative mitochondrial ribosomal protein of the large subunit; transcript is upregulated in clinical isolates from HIV+ patients with oral candidiasis; Spider biofilm repressed
orf19.6756	0.2858		Ortholog(s) have Rab GTPase binding activity and Golgi apparatus, endoplasmic reticulum localization
orf19.4077	0.2860	MIT1	Mannosylinositol phosphorylceramide (MIPC) synthase catalytic subunit; sphingolipid biosynthesis; fluconazole, caspofungin induced; macrophage-repressed; Spider biofilm induced
orf19.2435	0.2865	MSI3	Essential HSP70 family protein; required for fluconazole resistance and calcineurin-dependent transcription; interacts with Cgr1; transcript regulated by iron; rat catheter biofilm induced; farnesol repressed in biofilm; sumoylation target
orf19.677	0.2868	CHO1	Putative phosphatidylserine synthase; ortholog of S. cerevisiae CHO1; transposon mutation affects filamentous growth; regulated by Nrg1, Tup1
orf19.7648	0.2878		Has domain(s) with predicted antiporter activity, drug transmembrane transporter activity, role in drug transmembrane transport and membrane localization
orf19.7469	0.2887	ARG1	Argininosuccinate synthase; arginine synthesis; Gcn4, Rim101 regulated; induced by amino acid starvation (3-AT), benomyl treatment; stationary phase enriched protein; repressed in alkalinizing medium; rat catheter, Spider biofilm induced
orf19.618	0.2889
orf19.7563	0.2908	BET2	Putative Type II geranylgeranyltransferase beta subunit; transcript regulated by Mig1
orf19.4057	0.2916		Ortholog of Candida albicans WO-1 : CAWG_00885
orf19.71	0.2924		Ortholog(s) have role in ER to Golgi vesicle-mediated transport, protein secretion and COPII vesicle coat, Golgi membrane, cell division site, cell tip, cis-Golgi network, cytosol, nucleus localization
orf19.2620	0.2926		Ortholog of C. dubliniensis CD36 : Cd36_33120 and Candida albicans WO-1 : CAWG_02046
orf19.7069	0.2960		Putative AdoMet-dependent proline methyltransferase; Hap43-induced; required for normal flow model biofilm growth; Spider biofilm repressed
orf19.279	0.2961		Protein with a predicted D-Tyr-tRNA(Tyr) deacylase domain; Hap43-repressed gene
orf19.3412	0.2969	ATG15	Putative lipase; fungal-specific (no human or murine homolog); Hap43p-repressed gene
orf19.3606	0.2978		Ortholog of S. cereviae Sna4 vacuolar outer membrane protein that plays a role in sensitivity to NA+; induced by Mnl1 under weak acid stress
orf19.710	0.2980
orf19.920	0.2982	RMT2	Minor protein arginine methyltransferases (PRMT) involved in methylation of arginine residues
orf19.4079	0.2986	SLP2	Protein similar to stomatin mechanoreception protein
orf19.5061	0.2990	ADE5,7	Phosphoribosylamine-glycine ligase and phosphoribosylformylglycinamidine cyclo-ligase; interacts with Vps34p; required for hyphal growth and virulence; flucytosine induced; not induced in GCN response, in contrast to S. cerevisiae ortholog
orf19.6205	0.3001		Ortholog of C. dubliniensis CD36 : Cd36_06550, C. parapsilosis CDC317 : CPAR2_209030, Candida tenuis NRRL Y-1498 : CANTEDRAFT_111035 and Debaryomyces hansenii CBS767 : DEHA2F25300g
orf19.1537	0.3009
orf19.6406	0.3014		Ortholog(s) have role in regulation of sporulation resulting in formation of a cellular spore and cytosol, mitochondrial ribosome, nucleus localization
orf19.6547	0.3019		Ortholog of Candida albicans WO-1 : CAWG_05528
orf19.5182	0.3041	POL3	Large subunit of DNA polymerase III; partially complements defects of an S. cerevisiae cdc2 mutant; differing reports about periodic (G1/S) or non-periodic mRNA expression through cell cycle; Hap43p-repressed
orf19.6418	0.3043		Ortholog(s) have role in ribosomal large subunit biogenesis and cytoplasm, nucleus localization
orf19.520	0.3049		Ortholog of C. dubliniensis CD36 : Cd36_29660, C. parapsilosis CDC317 : CPAR2_205200, Candida tenuis NRRL Y-1498 : CANTEDRAFT_96118 and Debaryomyces hansenii CBS767 : DEHA2F21428g
orf19.441	0.3055	RPT1	Putative 26S proteasome regulatory subunit 7; Hap43p-repressed gene; regulated by Gcn2p and Gcn4p; overlaps orf19.442
orf19.3366	0.3061	CSH3	Functional homolog of S. cerevisiae Shr3p, which is a chaperone specific for amino acid permeases; localized to ER; required for wild-type amino-acid responsive hyphal growth and for mouse systemic virulence; regulated by Gcn2p and Gcn4p
orf19.6548	0.3064	ISU1	Protein with similarity to NifU; possible role in iron-sulfur cluster biogenesis; induced in low iron; rat catheter biofilm induced; rat catheter and Spider biofilm induced
orf19.907	0.3072
orf19.2952	0.3078	EXG2	GPI-anchored cell wall protein, similar to S. cerevisiae exo-1,3-beta-glucosidase Exg2p; predicted Kex2p substrate; induced during cell wall regeneration; possibly an essential gene, disruptants not obtained by UAU1 method; Hap43p-repressed
orf19.7489.3	0.3087		Ortholog(s) have role in negative regulation of transcription from RNA polymerase II promoter in response to iron and cytosol, nucleus localization
orf19.813	0.3094		Protein of unknown function; mutants are viable; Hap43-induced gene; oxidative stress-induced via Cap1; rat catheter and Spider biofilm induced
orf19.309	0.3112	DAL5	Allantoate permease; nitrogen catabolite repressed, induced in absence of preferred N sources; nitrogen source regulation requires Gat1; possibly essential gene (by UAU1 method); Hap43-repressed
orf19.1942	0.3117	SGE1	Putative multidrug resistance factor; induced in low iron; regulated by Sef1, Sfu1, and Hap43
orf19.5759	0.3117	SNQ2	Protein similar to S. cerevisiae Snq2p transporter; member of PDR subfamily of ABC family; transposon mutation affects filamentation; benomyl-induced transcription; detected at yeast-form cell plasma membrane by mass spec
orf19.804	0.3117		Putative mitochondrial carrier family transporter; rat catheter biofilm induced
orf19.773	0.3121		Protein similar to S. cerevisiae Rsa3 predicted nucleolar protein involved in maturation of pre-60S ribosomal particles; rat catheter and Spider biofilm induced
orf19.5977	0.3121	CEM1	Protein similar to S. cerevisiae Cem1p, an acyl carrier protein involved in fatty acid biosynthesis; likely to be essential for growth, based on an insertional mutagenesis strategy
orf19.5070	0.3130		Similar to cell-wall mannoproteins; induced in low iron; induced in cyr1 homozygous null; regulated by osmotic and oxidative stress via Hog1; Spider biofilm induced
orf19.693	0.3138		Protein of unknown function; Spider biofilm induced; rat catheter biofilm repressed
orf19.5351	0.3146	TIF11	Translation initiation factor eIF1a; possibly transcriptionally regulated upon hyphal formation; genes encoding ribosomal subunits, translation factors, and tRNA synthetases are downregulated upon phagocytosis by murine macrophage
orf19.1143	0.3148		Ortholog of Pichia stipitis Pignal : PICST_30878, Spathaspora passalidarum NRRL Y-27907 : SPAPADRAFT_60017, Candida guilliermondii ATCC 6260 : PGUG_05223 and Candida tropicalis MYA-3404 : CTRG_01052
orf19.4607	0.3158		Possible Golgi membrane protein; Hap43-repressed; hypha induced; flow model biofilm induced; Spider biofilm induced
orf19.1833	0.3167		Ortholog(s) have pseudouridine synthase activity
orf19.3643	0.3173		Protein of unknown function; Hap43-repressed gene
orf19.5660.1	0.3182		Ortholog(s) have proton-transporting ATPase activity, rotational mechanism, structural molecule activity and role in ATP synthesis coupled proton transport, cristae formation, protein complex oligomerization
orf19.1277	0.3184		Protein of unknown function; Rgt1, Hap43-repressed; flow model biofilm induced; Spider biofilm induced
orf19.6686	0.3202	ENP2	Putative nucleolar protein; essential; heterozygous mutation confers resistance to 5-fluorocytosine (5-FC), 5-fluorouracil (5-FU), and tubercidin (7-deazaadenosine); Hap43-induced; Spider biofilm induced
orf19.6184	0.3206		Protein of unknown function; Spider biofilm repressed
orf19.311	0.3218
orf19.3076	0.3238		Ortholog(s) have role in vesicle-mediated transport and COPI-coated vesicle, integral to Golgi membrane localization
orf19.6683	0.3246
orf19.339	0.3251	NDE1	Putative NADH dehydrogenase; may act alternatively to complex I in respiration; caspofungin repressed; rat catheter biofilm induced; Spider biofilm repressed
orf19.5550	0.3262	MRT4	Putative mRNA turnover protein; Hap43-induced; mutation confers hypersensitivity to tubercidin (7-deazaadenosine); rat catheter biofilm induced
orf19.2890	0.3268		Has domain(s) with predicted sugar:hydrogen symporter activity, role in carbohydrate transport and Golgi membrane, integral to membrane localization
orf19.6281	0.3268
orf19.1168	0.3291	ZCF3	Zn(II)2Cys6 domain transcription factor; required for filamentous growth, resistance to rapamycin and flucytosine; possibly an essential gene, disruptants not obtained by UAU1 method; Hap43-repressed; Spider and flow model biofilm induced
orf19.6307	0.3295		Ortholog of C. dubliniensis CD36 : Cd36_30250, Candida tenuis NRRL Y-1498 : CANTEDRAFT_98619, Debaryomyces hansenii CBS767 : DEHA2G22594g and Pichia stipitis Pignal : PICST_50168
orf19.6004	0.3302
orf19.6311	0.3309		Protein of unknown function; Hap43-induced; rat catheter and Spider biofilm induced
orf19.5300	0.3312		Calnexin; integral membrane ER chaperone involved in folding and quality control of glycoproteins; caspofungin induced
orf19.2724	0.3313		Protein of unknown function; flow model, rat catheter and Spider biofilm induced; Hap43-repressed
orf19.6659	0.3352	GAP6	Broad-specificity amino acid permease; Plc1, Gcn4 regulated; rat catheter biofilm induced
orf19.7011	0.3353		Ortholog(s) have 90S preribosome, cytoplasm, mitotic spindle pole body, nucleolus localization
orf19.5233	0.3358		Ortholog of Candida albicans WO-1 : CAWG_00211
orf19.6343	0.3359	FEN1	Putative fatty acid elongase; predicted role in sphingolipid biosynthesis; possibly an essential gene, disruptants not obtained by UAU1 method; Spider and flow model biofilm induced
orf19.6843	0.3363		Ortholog(s) have role in CENP-A containing nucleosome assembly at centromere, chromatin silencing at centromere, mitotic sister chromatid segregation and nucleoplasm localization
orf19.2906	0.3374	PGA41	Putative GPI-anchored protein; adhesin-like protein
orf19.18	0.3383	IMH3	Inosine monophosphate (IMP) dehydrogenase; enzyme of GMP biosynthesis; target of mycophenolic acid and mizoribine monophosphate; antigenic during infection; repressed in core stress response; snoRNA snR54 encoded within IMH3 intron
orf19.6955	0.3393	HBR3	Essential protein; regulated by hemoglobin; S. cerevisiae ortholog is essential; Hap43p-induced gene
orf19.1364	0.3395		Ortholog of S. pombe Stm1 G-protein coupled receptor; PQ-loop domains; constitutive expression independent of MTL or white-opaque status; Hap43-repressed
orf19.3747	0.3396
orf19.3172	0.3399		Ortholog of C. dubliniensis CD36 : Cd36_51840, Candida tropicalis MYA-3404 : CTRG_05315 and Candida albicans WO-1 : CAWG_04584
orf19.7197	0.3406		Putative intranuclear transport and DNA replication mediator; heterozygous null mutant exhibits resistance to parnafungin in the C. albicans fitness test; Spider biofilm induced
orf19.1346	0.3408
orf19.4731	0.3432		Ortholog(s) have role in CVT pathway, intra-Golgi vesicle-mediated transport and Golgi transport complex localization
orf19.6938	0.3435	MEU1	Putative methylthioadenosine phosphorylase; protein level decreases in stationary phase cultures
orf19.3625	0.3438		Has domain(s) with predicted zinc ion binding activity
orf19.7424	0.3443	NSA2	Putative protein constituent of 66S pre-ribosomal particles; Hap43-induced; repressed by prostaglandins
orf19.4897	0.3452	SFH5	Putative phosphatidylinositol transporter; rat catheter and Spider biofilm repressed
orf19.937	0.3473		Ortholog of Candida albicans WO-1 : CAWG_04446
orf19.3384	0.3488
orf19.4813	0.3506	GUA1	Putative GMP synthase, involved in the final step of guanine biosynthesis; soluble protein in hyphae; flucytosine induced; macrophage-downregulated protein abundance; protein level decreases in stationary phase cultures
orf19.4139	0.3529
orf19.6197	0.3545	DHH1	Putative RNA helicase
orf19.4600.1	0.3561		Protein of unknown function; flow model biofilm repressed
orf19.7551	0.3567	ALO1	D-Arabinono-1,4-lactone oxidase involved in biosynthesis of dehydro-D-arabinono-1,4-lactone, which has a protective role against oxidative damage; plasma membrane-localized;required for full virulence in a mouse model of systemic infection
orf19.4743	0.3570	AFG1	Putative mitochondrial ATPase of the AAA family; similar but not orthologous to S. cerevisiae Afg1; mutant is viable; regulated by Sef1, Sfu1, and Hap43
orf19.1991	0.3588		Ortholog(s) have cytoplasm localization
orf19.3276	0.3591	PWP2	Putative 90S pre-ribosomal component; repressed in core stress response; repressed by prostaglandins; physically interacts with TAP-tagged Nop1; Hap43-induced
orf19.5720	0.3602		Predicted membrane transporter, member of the monocarboxylate porter (MCP) family, major facilitator superfamily (MFS); ketoconazole or caspofungin repressed; Spider biofilm induced
orf19.2310.1	0.3607	RPL29	Ribosomal protein L29; induced upon germ tube formation; colony morphology-related gene regulation by Ssn6; intron in 5'-UTR; Spider biofilm repressed
orf19.4951	0.3621		Protein of unknown function; Spider biofilm induced
orf19.3476	0.3653	HRR25	Predicted protein serine/threonine kinase; Spider biofilm induced
orf19.4815	0.3659	YTM1	Protein similar to S. cerevisiae Ytm1p, which is involved in biogenesis of the large ribosomal subunit; transposon mutation affects filamentous growth; protein level decreases in stationary phase cultures; Hap43p-induced gene
orf19.6220.4	0.3668		Ribosomal 60S subunit protein; Spider biofilm repressed
orf19.3788.1	0.3670	RPL30	Ribosomal 60S subunit protein; pre-rRNA processing; pre-mRNA alternatively spliced to productive/unproductive transcripts; temp-regulated splicing; colony morphology-related regulation by Ssn6, Tup1, Nrg1 regulated; Spider biofilm repressed
orf19.6186	0.3676		Predicted protein of unknown function; overlaps orf19.6185
orf19.3475	0.3702		Described as a Gag-related protein; hyphal induced; downregulation correlates with clinical development of fluconazole resistance; repressed by nitric oxide, 17-beta-estradiol, ethynyl estradiol
orf19.1747	0.3706	KIP2	Putative kinesin-related motor protein involved in mitotic spindle positioning; repressed by alpha pheromone in SpiderM medium; periodic mRNA expression, peak at cell-cycle G2/M phase
orf19.7495	0.3713		Protein with NADPH oxidoreductase containing flavin mononucleotide (FMN) domain; induced by nitric oxide
orf19.5325	0.3717	KIN3	Protein similar to S. cerevisiae Kin3p; induced under Cdc5p depletion; shows Mob2p-dependent hyphal regulation; mutants are hypersensitive to caspofungin
orf19.6369	0.3719	RIO2	Putative serine kinase with a predicted role in the processing of the 20S pre-rRNA into mature 18S rRNA; null mutants are hypersensitive to caspofungin
orf19.1199	0.3729	NOP5	Ortholog of S. cerevisiae Nop58; involved in pre-rRNA process; Tn mutation affects filamentous growth; macrophage/pseudohyphal-induced; physically interacts with TAP-tagged Nop1; Spider biofilm repressed
orf19.2770	0.3731		Ortholog of C. dubliniensis CD36 : Cd36_42220, C. parapsilosis CDC317 : CPAR2_500340, Debaryomyces hansenii CBS767 : DEHA2G17754g and Pichia stipitis Pignal : PICST_31424
orf19.7192	0.3736		Ortholog of Candida albicans WO-1 : CAWG_05720
orf19.7121	0.3747		Protein of unknown function; Spider biofilm repressed
orf19.5927	0.3759	RPS15	Putative ribosomal protein; macrophage/pseudohyphal-induced after 16 h; repressed upon phagocytosis by murine macrophage; Spider biofilm repressed
orf19.3700	0.3765	TOM70	Ortholog(s) have mitochondrion targeting sequence binding, protein channel activity and role in protein import into mitochondrial inner membrane, protein import into mitochondrial matrix
orf19.5163	0.3768	SFI1	Putative centrin-binding protein; predicted role in spindle pole body duplication; induced by alpha pheromone in SpiderM medium; essential for growth
orf19.5850	0.3772	NOC2	Putative nucleolar complex protein; Hap43-induced; transposon mutation affects filamentous growth; mutation confers hypersensitivity to 5-fluorouracil (5-FU), tubercidin (7-deazaadenosine); repressed in core stress response
orf19.619	0.3777
orf19.596.1	0.3783	NOP10	Small nucleolar ribonucleoprotein; flucytosine induced
orf19.300	0.3795	AIP2	Putative actin interacting protein; regulated by Gcn4; induced in response to amino acid starvation (3-AT); repressed by elevated CO2; flow model biofilm repressed
orf19.7383	0.3801	MNN9	Protein of N-linked outer-chain mannan biosynthesis; mutant has defective cell wall; required for wild-type hyphal growth; mutant is hygromycin B sensitive and vanadate resistant; has N-terminal membrane-spanning segment (positions 18-34)
orf19.645	0.3804
orf19.4211	0.3831	FET3	Multicopper oxidase; for growth in low iron, prostaglandin E2 synthesis; ketoconazole/caspofungin/amphotericin B repressed; Sef1/Sfu1/Hap43 regulated; reports differ if functional homolog of ScFet3; rat catheter and Spider biofilm induced
orf19.7368	0.3877		Ortholog(s) have mRNA binding, poly(U) RNA binding activity and role in nuclear-transcribed mRNA catabolic process, nonsense-mediated decay, regulation of mRNA stability, stress granule assembly
orf19.1989	0.3880	DCW1	Protein with predicted GPI modification; dfg5 dcw1 double mutant is inviable; not required for wild-type hyphal growth; upregulated in cyr1 mutant (yeast or hyphal form); Hap43-induced
orf19.5970	0.3886		Putative DNA repair helicase; transcriptionally induced by interaction with macrophage; fungal-specific (no human or murine homolog)
orf19.2451	0.3898	PGA45	Putative GPI-anchored cell wall protein; repressed in core caspofungin response; Hog1-induced; regulated by Ssn6; Mob2-dependent hyphal regulation; flow model biofilm induced
orf19.7393	0.3915		Predicted NAD+/NADH kinase; possible role in cellular iron ion homeostasis; Spider biofilm induced
orf19.7255	0.3917	RPC10	Putative RNA polymerase subunit ABC10-alpha of RNA polymerase complexes I, II, and III; flucytosine induced; Spider biofilm induced
orf19.2185	0.3926	NSA1	Putative 66S pre-ribosomal particles conmponent; Hap43-induced; repressed by prostaglandins
orf19.7068	0.3932	MAC1	Copper fist transcription factor; regulator of CTR1 copper transporter; induces CTR1 in low-copper conditions; ectopic expression causes copper-sensitive stimulation of filamentation in S. cerevisiae; Spider biofilm induced
orf19.3680	0.3954	SEP7	Septin, required for wild-type invasive growth in vitro but not required for virulence in a mouse model of systemic infection; localizes to hyphal septum or bud neck; Asn-rich; aberrant gel mobility; phosphorylated in vitro by Gin4p
orf19.4043	0.3955		Protein with a predicted pleckstrin homology domain; induced by alpha pheromone in SpiderM medium
orf19.7107	0.3991		Ortholog(s) have role in ribosomal large subunit biogenesis and cytoplasm, nucleus, ribosome localization
orf19.4261	0.4010	TIF5	Putative translation initiation factor; repressed upon phagocytosis by murine macrophage; Spider biofilm repressed
orf19.6187	0.4020		possible pseudouridine monophosphate glycosidase; overlaps orf19.6185 and orf19.618; has intron; Spider biofilm repressed
orf19.4290	0.4023	TRR1	Thioredoxin reductase; regulated by Tsa1/Tsa1B, Hap43; induced by nitric oxide, peroxide; oxidative stress-induce via Cap1; induced by human neutrophils; stationary phase enriched protein
orf19.5407	0.4058	SOF1	Putative protein with a predicted role in 40S ribosomal subunit biogenesis; rat catheter biofilm induced
orf19.7422	0.4072		Ortholog(s) have RNA binding activity and nucleus localization
orf19.2824	0.4078
orf19.7051	0.4111		Maf-like protein; rat catheter biofilm induced
orf19.4937	0.4113	CHS3	Major chitin synthase of yeast and hyphae; synthesizes short-chitin fibrils; Chs4-activated; transcript induced at yeast-hyphal transition; Chs1 and Chs2, but not Chs3, are inhibited by the protoberberine HWY-289; Spider biofilm induced
orf19.6000	0.4117	CDR1	Multidrug transporter of ABC superfamily; transports phospholipids in an in-to-out direction; induced by beta-estradiol, progesterone, corticosteroid, or cholesterol; Spider biofilm induced
orf19.3458	0.4135		Ortholog(s) have role in late endosome to vacuole transport via multivesicular body sorting pathway, protein targeting to vacuole and Golgi apparatus, Vps55/Vps68 complex, fungal-type vacuole membrane, mitochondrion localization
orf19.2667	0.4136	RPF1	Putative nucleolar protein with a predicted role in the assembly and export of the large ribosomal subunit; essential for growth; rat catheter and Spider biofilm induced
orf19.7123	0.4166		Protein of unknown function; Spider biofilm repressed
orf19.3973	0.4183		Ortholog of Hua1, a zinc finger domain protein with sequence similarity to Type I J-proteins; flow model biofilm induced
orf19.6375	0.4186	RPS20	Putative ribosomal protein; repressed upon phagocytosis by murine macrophage; transcript positively regulated by Tbf1; Spider biofilm repressed
orf19.442	0.4190		Ortholog of Candida guilliermondii ATCC 6260 : PGUG_05525, Candida lusitaniae ATCC 42720 : CLUG_03378 and Candida albicans WO-1 : CAWG_00876
orf19.7030	0.4196	SSR1	Beta-glucan associated ser/thr rich cell-wall protein with a role in cell wall structure; GPI anchor; similar mRNA abundance in yeast-form and germ tubes; detected at germ tube plasma membrane; repressed in cells treated with Congo Red
orf19.7512	0.4213		Has domain(s) with predicted electron carrier activity, heme binding, iron ion binding, oxidoreductase activity, acting on paired donors and with incorporation or reduction of molecular oxygen, more
orf19.4051	0.4214	HTS1	Putative tRNA-His synthetase; downregulated upon phagocytosis by murine macrophage; stationary phase enriched protein; Spider biofilm repressed
orf19.5996.1	0.4229	RPS19A	Putative ribosomal protein S19; protein level decreases in stationary phase cultures; Spider biofilm repressed
orf19.2685	0.4245	PGA54	GPI-anchored protein; Hog1-repressed; induced in cyr1 or efg1 mutant or in hyphae; colony morphology-related gene regulation by Ssn6; induced in RHE model; mRNA binds She3; regulated in Spider biofilms by Tec1, Egf1, Ntd80, Rob1, Brg1
orf19.1172	0.4264
orf19.5102	0.4265	PLB5	Putative GPI-linked phospholipase B, fungal-specific (no mammalian homolog); null mutation eliminates cell-associated phospholipase A2 activity and attenuates virulence; fluconazole-repressed; flow model biofilm repressed
orf19.7170	0.4278		Ortholog of C. dubliniensis CD36 : Cd36_73740, Candida tropicalis MYA-3404 : CTRG_05151 and Candida albicans WO-1 : CAWG_05736
orf19.4826	0.4280	IDH1	Putative mitochondrial NAD-isocitrate dehydrogenase subunit 1; soluble protein in hyphae; protein level decrease in stationary phase cultures
orf19.2379	0.4293	NOT4	Putative E3 ubiquitin-protein ligase; required for maintenance, but not induction, of hyphal development; homozygous null mutant is avirulent in mouse systemic infection despite persistence in host; repressed in rat oral candidiasis
orf19.5122	0.4296
orf19.6459	0.4301	DPP3	Protein similar to S. cerevisiae pyrophosphate phosphatase Dpp1; required for farnesol biosynthesis; repressed by 17-beta-estradiol, ethynyl estradiol; Spider biofilm induced
orf19.5563	0.4302	RNH1	Ribonuclease H (RNAse H); hyphal-induced; flucytosine induced; similar to orf19.5564 (see Locus History); possibly essential (UAU1 method); rat catheter biofilm induced; flow model biofilm repressed
orf19.76	0.4303	SPB1	Putative AdoMet-dependent methyltransferase; Hap43-induced; repressed by prostaglandins; possibly essential gene, disruptants not obtained by UAU1 method; Spider biofilm induced
orf19.6417	0.4307	TSR1	Component of 20S pre-rRNA processing unit; repressed by prostaglandins
orf19.6177	0.4307		Protein of unknown function; Spider biofilm repressed
orf19.3215	0.4357		Putative plasma membrane protein; in S. cerevisiae it is localized to the cell bud and mating projection membrane; repressed by alpha pheromone in SpiderM medium
orf19.1906	0.4370		Protein of unknown function; flow model biofilm induced
orf19.1030	0.4372		Putative peptidyl-prolyl cis-trans isomerase
orf19.6114	0.4374		Protein of unknown function; transcript detected on high-resolution tiling arrays
orf19.5858	0.4381	EGD2	Nascent polypeptide associated complex protein alpha subunit; soluble protein in hyphae; macrophage/pseudohyphal-induced; protein level decrease in stationary phase cultures; GlcNAc-induced protein; Spider biofilm repressed
orf19.5198	0.4391	NOP4	Putative nucleolar protein; Hap43-induced; mutation confers hypersensitivity to 5-fluorocytosine (5-FC), 5-fluorouracil (5-FU), and tubercidin (7-deazaadenosine); represses in core stress response
orf19.4056	0.4396	BRG1	Transcription factor; recruits Hda1 to hypha-specific promoters; Tn mutation affects filamentation; Hap43-repressed; Spider and flow model biofilm induced; required for Spider biofilm formation; Bcr1-repressed in RPMI a/a biofilms
orf19.2062	0.4405	SOD4	Cu and Zn-containing superoxide dismutase; role in response to host innate immune ROS; regulated on white-opaque switch; ciclopirox olamine induced; caspofungin repressed; SOD1,4,5,6 gene family; yeast-associated; Spider biofilm induced
orf19.5912	0.4409	MAK21	Putative 66S pre-ribosomal particle subunit; mutation confers hypersensitivity to tubercidin (7-deazaadenosine)
orf19.6804	0.4419		Ortholog(s) have signal sequence binding activity, role in protein targeting to ER and cytosol, nuclear periphery, signal recognition particle, endoplasmic reticulum targeting localization
orf19.4233	0.4461	THR4	Putative threonine synthase; protein present in exponential and stationary growth phase yeast cultures; Gcn4p-regulated; sumoylation target
orf19.5464	0.4464		Protein of unknown function
orf19.3015	0.4487	ARX1	Putative ribosomal large subunit biogenesis protein; repressed in core stress response; repressed by prostaglandins
orf19.6073	0.4504	HMX1	Heme oxygenase; utilization of hemin iron; transcript induced by heat, low iron, or hemin; repressed by Efg1; induced by low iron; upregulated by Rim101 at pH 8; Hap43-induced; Spider and flow model biofilm induced
orf19.5591	0.4520	ADO1	Adenosine kinase; heterozygous null mutant is resistant to cordycepin in C. albicans fitness test; ketoconazole-induced; protein level decrease in stationary phase cultures; sumoylation target; Spider biofilm repressed
orf19.500	0.4525		Ortholog(s) have tRNA (adenine-N1-)-methyltransferase activity, role in tRNA methylation and nucleus, tRNA (m1A) methyltransferase complex localization
orf19.38	0.4532
orf19.7635	0.4536	DRS1	Putative nucleolar DEAD-box protein; Hap43-induced; mutation confers hypersensitivity to 5-fluorouracil (5-FU), tubercidin (7-deazaadenosine); Tbf1-induced; repressed in core stress response
orf19.2923	0.4541		Predicted membrane transporter, member of the drug:proton antiporter (14 spanner) (DHA2) family, MFS superfamily; induced by alpha pheromone in SpiderM medium
orf19.7084	0.4552	DFI1	Cell-surface associated glycoprotein; promotes activation of Cek1 in a matrix-dependent manner; N-glycosylated; Spider biofilm induced
orf19.2457	0.4598		Protein of unknown function; induced during chlamydospore formation in both C. albicans and C. dubliniensis; Spider biofilm induced
orf19.3601	0.4602		Has domain(s) with predicted ATP binding, nucleoside-triphosphatase activity
orf19.6907	0.4603		Ortholog(s) have DNA binding activity and cytoplasm, nuclear chromatin localization
orf19.6837	0.4609	FMA1	Putative oxidoreductase; induced by ciclopirox olamine; upregulation correlates with clinical development of fluconazole resistance; Spider biofilm repressed
orf19.5956	0.4647	PIN3	Putative SH3-domain-containing protein; predicted role in actin cytoskeleton organization; Spider biofilm repressed
orf19.4386	0.4648
orf19.6631	0.4669
orf19.5634	0.4671	FRP1	Ferric reductase; alkaline-induced by Rim101; iron-chelation-induced by CCAAT-binding factor; fluconazole-repressed; ciclopirox-, hypoxia-, Hap43-induced; colony morphology-related regulation by Ssn6; Spider and flow model biofilm induced
orf19.7483	0.4684	CRM1	Functional homolog of S. cerevisiae Crm1, which acts in protein nuclear export; predicted to be resistant to antifungal drug leptomycin B; partially suppresses signal transduction defects of S. cerevisiae ste20 mutant
orf19.6682	0.4690
orf19.4321	0.4700		Ortholog of Candida albicans WO-1 : CAWG_04677
orf19.6901	0.4716		Ortholog(s) have exoribonuclease activator activity, m7G(5')pppN diphosphatase activity
orf19.5265	0.4718	KIP4	S. cerevisiae Smy1 ortholog; Tn mutation affects filamentous growth; filament induced; has Mob2-dependent hyphal regulation; regulated by Nrg1, Tup1; oralpharyngeal candidasis induced; Spider biofilm induced; flow model biofilm repressed
orf19.4546	0.4722	HOL4	Putative ion transporter; alkaline induced by Rim101; Plc1-regulated; caspofungin repressed; rat catheter and Spider biofilm induced
orf19.7566	0.4725		Predicted amino acid transport domain; transcript upregulated in clinical strains from HIV+ patients with oral candidiasis; alkaline upregulated by Rim101; rat catheter, Spider and flow model biofilm induced
orf19.5991	0.4741		Ortholog(s) have role in maturation of 5.8S rRNA from tricistronic rRNA transcript (SSU-rRNA, 5.8S rRNA, LSU-rRNA), maturation of LSU-rRNA from tricistronic rRNA transcript (SSU-rRNA, 5.8S rRNA, LSU-rRNA)
orf19.5764	0.4792	SKI8	Ortholog(s) have role in nuclear-transcribed mRNA catabolic process, 3'-5' exonucleolytic nonsense-mediated decay, nuclear-transcribed mRNA catabolic process, non-stop decay and protein complex assembly, more
orf19.7323	0.4818	CBP1	Corticosteroid binding protein; transcription induced at late log-phase or upon adherence to polystyrene; not induced by corticosterone; contains a possible NAD/FAD binding region; regulated by Nrg1, Tup1; Spider biofilm induced
orf19.5493	0.4842	GSP1	Small RAN G-protein; essential; no prenylation predicted; can rescue S. cerevisiae gsp1 viability; macrophage/pseudohyphal-induced; transcript not regulated by white-opaque, yeast-hypha switching; GlcNAc-induced; Spider biofilm repressed
orf19.5930	0.4876		Ortholog(s) have nucleocytoplasmic transporter activity, structural constituent of nuclear pore activity
orf19.6770	0.4949		protein with ENTH Epsin domain, N-terminal; Spider biofilm repressed
orf19.1264	0.4969	CFL2	Oxidoreductase; iron utilization; Sfu1/Sef1/Hap43/Nrg1/Tup1/Rim101 regulated; alkaline/low iron/fluphenazine/ciclopirox olamine, flucytosine, fluconazole, Spider/flow model/rat catheter biofilm induced; caspofungin/amphotericin B repressed
orf19.170	0.4984
orf19.1781	0.4986
orf19.2917	0.4995		Putative GTPase; heterozygous null mutant exhibits resistance to parnafungin in the C. albicans fitness test; Hap43p-induced gene
orf19.7362	0.5017	SKN1	Protein with a role in beta-1,6-glucan synthesis; probable N-glycosylated type II membrane protein; transcript and mRNA length change induced by yeast-hypha transition; induced by Rim101, caspofungin; rat catheter and Spider biofilm induced
orf19.7154	0.5022	UTP18	Putative U3 snoRNA-associated protein; Hap43-induced; repressed in core stress response; physically interacts with TAP-tagged Nop1
orf19.6531.1	0.5030	TOM7	Predicted component of the TOM (translocase of outer membrane) complex involved in protein translocation into mitochondria; flucytosine induced
orf19.2599	0.5035	CRC1	Mitochondrial carnitine carrier protein
orf19.6350	0.5043		Ortholog of C. dubliniensis CD36 : Cd36_11890 and Candida albicans WO-1 : CAWG_00170
orf19.5303	0.5068	PGA30	GPI-anchored protein of cell wall
orf19.6146	0.5072	CLG1	Putative cyclin-like protein; transcription is regulated upon yeast-hyphal switch
orf19.5672	0.5123	MEP2	Ammonium permease and regulator of nitrogen starvation-induced filamentation; 11 predicted transmembrane regions; in low nitrogen cytoplasmic C-terminus activates Ras/cAMP and MAPK signal transduction pathways to induce filamentation
orf19.792	0.5173		Ortholog(s) have protein serine/threonine kinase activity, role in activation of bipolar cell growth, protein phosphorylation, regulation of cytokinesis, regulation of mitotic sister chromatid segregation and cytosol, nucleus localization
orf19.3828	0.5175		Ortholog of Candida albicans WO-1 : CAWG_03357
orf19.5753	0.5189	HGT10	Glycerol permease involved in glycerol uptake; member of the major facilitator superfamily; induced by osmotic stress, at low glucose in rich media, during cell wall regeneration; 12 membrane spans; Hap43p-induced gene
orf19.4346	0.5191		Ortholog(s) have protein anchor activity, role in COPII vesicle coating, protein localization to endoplasmic reticulum exit site and ER to Golgi transport vesicle membrane, endoplasmic reticulum exit site localization
orf19.7398	0.5217		Protein of unknown function' Hap43-induced gene; repressed by prostaglandins
orf19.7015	0.5227	RPP0	Putative ribosomal protein; antigenic in mouse; repressed upon phagocytosis by murine macrophage; induced by Tbf1; overlaps orf19.7014; Spider biofilm repressed
orf19.6341	0.5240		Ortholog(s) have 5-amino-6-(5-phosphoribosylamino)uracil reductase activity, role in riboflavin biosynthetic process and cytosol, nucleus localization
orf19.7342	0.5247	AXL1	Putative endoprotease; induced by alpha factor; transcript is upregulated in an RHE model of oral candidiasis and in clinical isolates from HIV+ patients with oral candidiasis
orf19.5916	0.5248
orf19.799	0.5261	STE4	Beta subunit of heterotrimeric G protein of mating signal transduction pathway; required for mating; transcript is specific to cells homozygous at MTL; induced by alpha pheromone; ortholog of S. cerevisiae Ste4
orf19.2413	0.5286
orf19.5339	0.5298		Ortholog of S. cerevisiae Spg5; required for proteasome assembly during quiescence; transcript detected on high-resolution tiling arrays; Spider biofilm induced
orf19.6169.2	0.5306
orf19.3182	0.5320	GIS2	Translational activator for mRNAs with internal ribosome entry sites; induced in high iron; repressed by yeast-hypha switch; null exhibits sensitivity to sorbitol, 5-fluorocytosine, and cold temperatures; Spider biofilm repressed
orf19.6288	0.5325		Dubious open reading frame
orf19.6105	0.5332	MVD	Mevalonate diphosphate decarboxylase; functional homolog of S. cerevisiae Erg19; possible drug target; regulated by carbon source, yeast-hypha switch, growth phase, antifungals; gene has intron; rat catheter, Spider biofilm repressed
orf19.638	0.5336	FDH1	Formate dehydrogenase; oxidizes formate to CO2; Mig1 regulated; induced by macrophages; fluconazole-repressed; repressed by Efg1 in yeast, not hyphal conditions; stationary phase enriched; rat catheter and Spider biofilm induced
orf19.6224	0.5337		RTA domain protein; predicted role in response to stress; Spider biofilm induced
orf19.7009	0.5342		Has domain(s) with predicted catalytic activity, coenzyme binding activity and role in cellular metabolic process
orf19.614	0.5357
orf19.4887	0.5404	ECM21	Predicted regulator of endcytosis of plasma membrane proteins; fluconazole induced, alkaline induced by Rim101; repressed by caspofungin and in azole-resistant strain overexpressing MDR1; flow model, rat catheter and Spider biofilm induced
orf19.6097	0.5417
orf19.3579	0.5423	ATP4	Putative F0-ATP synthase subunit 4; macrophage/pseudohyphal-induced; present in exponential and stationary growth phases
orf19.4870	0.5434	DBP3	Putative ATP-dependent DEAD-box RNA helicase; Hap43-induced; repressed by prostaglandins; Spider biofilm induced
orf19.7655	0.5459	RPO21	RNA polymerase II; ortholog of S. cerevisiae Rpo21, transposon mutation affects filamentous growth; flow model biofilm repressed
orf19.3907	0.5565		Ortholog of Candida albicans WO-1 : CAWG_04797
orf19.1435	0.5607	TEF1	Translation elongation factor 1-alpha; at cell surface; binds human plasminogen; macrophage/pseudohyphal-induced; induced in RHE model of oral candidiasis, in clinical oral candidiasis isolates; possibly essential; Spider biofilm repressed
orf19.7367	0.5616	UBP1	Ortholog(s) have ubiquitin-specific protease activity, role in protein deubiquitination and endoplasmic reticulum localization
orf19.3835	0.5637
orf19.5170	0.5640	ENA21	Predicted P-type ATPase sodium pump; Gcn4p-regulated; flucytosine, amphotericin B, or ketoconazole-induced; osmotic stress-induced; overlaps orf19.5170.1, which is annotated as a blocked reading frame; Spider biofilm induced
orf19.5467	0.5655	TLO7	Member of a family of telomere-proximal genes of unknown function; may be spliced in vivo; rat catheter biofilm repressed
orf19.916	0.5678		Putative protein involved in apoptosis; Spider biofilm induced
orf19.6624	0.5679		Ortholog(s) have GTPase activator activity and clathrin-coated vesicle, endosome localization
orf19.85	0.5683	GPX2	Similar to glutathione peroxidase; induced in high iron; alkaline induced by Rim101; induced by alpha factor or interaction with macrophage; regulated by Efg1; caspofungin repressed; Spider biofilm induced
orf19.7160	0.5685		Ortholog(s) have unfolded protein binding activity
orf19.4055	0.5700		Protein similar to S. cerevisiae Ybr075wp; transposon mutation affects filamentous growth; clade-associated gene expression
orf19.7614	0.5716		Protein of unknown function; Hap43-induced gene; mutant is viable
orf19.2994	0.5722	RPL13	Putative ribosomal subunit; antigenic during murine infection; downregulated upon phagocytosis by murine macrophage; Spider biofilm repressed
orf19.635.1	0.5741
orf19.6216	0.5758
orf19.5063	0.5781	COI1	Secreted protein; ciclopirox olamine induced; regulated by Ssn6; induced by nitric oxide independent of Yhb1; Hap43-induced; Spider biofilm repressed
orf19.3223	0.5782	ATP3	F1-ATP synthase complex subunit; caspofungin repressed; flucytosine and macrophage/pseudohyphal-induced; present in exponential and stationary growth phases; Hap43p-induced gene
orf19.3542	0.5816	LEM3	Putative membrane protein; mutation increases resistance to miltefosine; early-stage flow model biofilm induced
orf19.2785	0.5940	ATP7	Putative subunit of the F1F0-ATPase complex; colony morphology-related gene regulation by Ssn6; farnesol, macrophage-downregulated protein abundance; protein present in exponential and stationary yeast growth phases; Hap43-induced
orf19.7097	0.6016		Putative cytoplasmic RNA-binding protein; heterozygous null mutant exhibits hypersensitivity to parnafungin and cordycepin in C. albicans fitness test; Spider biofilm repressed
orf19.6148	0.6023		Homolog of nuclear distribution factor NudE, NUDEL; regulates dynein targeting to microtubule plus ends; flow model biofilm repressed
orf19.3358	0.6043	LSC1	Putative succinate-CoA ligase subunit; induced by high iron; fluconazole-induced; protein present in exponential and stationary growth phase yeast cultures; Spider biofilm repressed
orf19.6322	0.6065	ARD	D-arabitol dehydrogenase, NAD-dependent (ArDH); enzyme of D-arabitol and D-arabinose catabolism; D-arabitol is a marker for active infection in humans; rat catheter and Spider biofilm induced
orf19.2583.1	0.6076		Pseudogene; formerly an ORF Predicted by Annotation Working Group
orf19.5943.1	0.6099		Protein of unknown function; transcript upregulated in an RHE model of oral candidiasis; rat catheter and Spider biofilm repressed
orf19.4885	0.6100	MIR1	Putative mitochondrial phosphate transporter; caspofungin repressed; expression is increased in a fluconazole-resistant isolate; induced upon adherence to polystyrene
orf19.2432	0.6107	HAC1	bZIP transcription factor; role in unfolded protein response and control of morphology; transcript undergoes atypical splicing at C terminus under ER stress; induced during mating and by caspofungin; mRNA binds She3; Spider biofilm induced
orf19.3461	0.6114		Protein of unknown function; oxidative stress-induced via Cap1; induced by alpha pheromone in SpiderM medium
orf19.7115	0.6118	SAC7	Putative GTPase activating protein (GAP) for Rho1; repressed upon adherence to polystyrene; macrophage/pseudohyphal-repressed; transcript is upregulated in RHE model of oral candidiasis and in clinical oral candidiasis
orf19.7219	0.6209	FTR1	High-affinity iron permease; required for mouse virulence, low-iron growth; iron, amphotericin B, caspofungin, ciclopirox, Hog1p, Sef1p, Sfu1p, and Hap43p regulated; complements S. cerevisiae ftr1 iron transport; Hap43p-repressed
orf19.631	0.6213
orf19.2706	0.6228	CRH11	GPI-anchored cell wall transglycosylase, putative ortholog of S. cerevisiae Crh1p; predicted glycosyl hydrolase domain; similar to Csf4p and to antigenic A. fumigatus Aspf9; predicted Kex2p substrate; caspofungin-induced
orf19.943	0.6240	FET33	Putative multicopper ferro-O2-oxidoreductase; repressed in core caspofungin response; fails to complement S. cerevisiae fet3 iron-related phenotypes; rat catheter and Spider biofilm induced
orf19.3829	0.6246	PHR1	Cell surface glycosidase; may act on cell-wall beta-1,3-glucan prior to beta-1,6-glucan linkage; role in systemic, not vaginal virulence (neutral, not low pH); high pH or filamentation induced; Bcr1-repressed in RPMI a/a biofilm
orf19.4118	0.6291	CNT	CNT family H(+)/nucleoside symporter; transports adenosine, uridine, inosine, guanosine, tubercidin; variant alleles for high/low-affinity isoforms; S or G at residue 328 affects specificity; Spider, flow model biofilm induced
orf19.3224	0.6321
orf19.576	0.6423	CTF8	Putative kinetochore protein with a predicted role in sister chromatid cohesion; repressed during the mating process; flow model biofilm induced
orf19.6844	0.6432	ICL1	Isocitrate lyase; glyoxylate cycle enzyme; required for virulence in mice; induced upon phagocytosis by macrophage; farnesol regulated; Pex5-dependent peroxisomal localization; stationary phase enriched; rat catheter, Spider biofilm induced
orf19.3116	0.6442	EXM2	Putative U1 snRNP complex compotent; decreased transcription is observed upon fluphenazine treatment
orf19.942	0.6474	KRE62	Putative subunit of glucan synthase; macrophage-induced gene; Bcr1-regulated in a/a RPMI biofilms
orf19.7062	0.6478	RPA135	Putative RNA polymerase I subunit A135; repressed by prostaglandins
orf19.929	0.6480		Protein of unknown function; rat catheter biofilm repressed
orf19.2119	0.6501	NDT80	Ortholog of Ndt80; meiosis-specific transcription factor; activator of CDR1 induction by antifungal drugs; required for wild-type drug resistance and for Spider biofilm formation; transcript induced by antifungal drug treatment
orf19.5761	0.6527
orf19.4349	0.6574		Protein of unknown function; transcript repressed by elevated CO2; Spider biofilm induced
orf19.4258	0.6669		Puttaive pre-mRNA polyadenylation factor; heterozygous null mutant exhibits hypersensitivity to parnafungin and cordycepin in the C. albicans fitness test
orf19.224	0.6713
orf19.7509.1	0.6721	ATP17	Mitochondrial ATPase complex subunit; downregulated by Efg1p; flucytosine induced; caspofungin repressed
orf19.93	0.6818		Putative mitochondrial intermembrane space protein; colony morphology-related gene regulation by Ssn6; regulated by Sef1, Sfu1, and Hap43; Spider biofilm repressed; rat catheter biofilm induced
orf19.857	0.6844	FMO2	Protein with a monooxygenase domain; Spider biofilm induced
orf19.3207	0.6846	CCN1	G1 cyclin; required for hyphal growth maintenance (not initiation); cell-cycle regulated transcription (G1/S); Cdc28p-Ccn1p initiates Cdc11p S394 phosphorylation on hyphal induction; expression in S. cerevisiae inhibits pheromone response
orf19.5636	0.6851	RBT5	GPI-linked cell wall protein; hemoglobin utilization; Rfg1, Rim101, Tbf1, Fe regulated; Sfu1, Hog1, Tup1, serum, alkaline pH, antifungal drugs, geldamycin repressed; Hap43 induced; required for RPMI biofilms; Spider biofilm induced
orf19.4115	0.6868		Ortholog of Candida albicans WO-1 : CAWG_04349
orf19.7382	0.6875	CAM1	Putative translation elongation factor eEF1 gamma; protein level decreased in stationary phase cultures; Spider biofilm repressed
orf19.3571	0.6895		Ortholog of C. dubliniensis CD36 : Cd36_19870, C. parapsilosis CDC317 : CPAR2_209420, Candida tenuis NRRL Y-1498 : CANTEDRAFT_100922 and Debaryomyces hansenii CBS767 : DEHA2D11176g
orf19.7384	0.6904	NOG1	Putative GTPase; mutation confers hypersensitivity to 5-fluorocytosine (5-FC), 5-fluorouracil (5-FU), and tubercidin (7-deazaadenosine); repressed by prostaglandins; Hap43-induced
orf19.386	0.6925	SAM4	Putative S-adenosylmethionine-homocysteine methyltransferase; Hap43-repressed; alkaline induced; Spider biofilm repressed
orf19.7238	0.6943	NPL3	Putative RNA-binding protein; required for normal flow model biofilm growth; nuclear export is facilitated by Hmt1p; transcript upregulated in RHE model of oralcandidiasis; Spider biofilm repressed
orf19.780	0.6958	DUR1,2	Urea amidolyase; hydrolyzes urea to CO2; use of urea as N source and for hyphal switch in macrophage; regulated by Nrg1/Hap43; required for virulence; promotes mouse kidney and brain colonization; rat catheter and flow model biofilm induced
orf19.4069	0.7051		Protein of unknown function; repressed by alpha pheromone in SpiderM medium
orf19.7280	0.7077		Ortholog of Candida albicans WO-1 : CAWG_02163
orf19.1200	0.7099		Protein of unknown function; Spider biofilm induced
orf19.918	0.7140	CDR11	Putative transporter of PDR subfamily of ABC family; Gcn4-regulated; induced by Rim101 at pH 8; Spider biofilm induced
orf19.1263	0.7144	CFL1	Protein similar to ferric reductase Fre10p; possible functional homolog of S. cerevisiae Fre1p (reports differ); transcription is negatively regulated by Sfu1p, copper, amphotericin B, caspofungin; induced by ciclopirox olamine
orf19.1930	0.7229	CFL5	Ferric reductase; induced in low iron; ciclopirox olamine, flucytosine induced; amphotericin B, Sfu1 repressed; Tbf1, Hap43 induced
orf19.1164	0.7349	GAR1	Putative H/ACA snoRNP pseudouridylase complex protein; mutation confers hypersensitivity to tubercidin (7-deazaadenosine); macrophage/pseudohyphal-induced; Spider biofilm repressed
orf19.5595	0.7428	SHE3	mRNA-binding protein that localizes specific mRNAs to daughter yeast cells and to hyphal tips; required for normal filamentation and host epithelial cell damage; ortholog of S. cerevisiae She3 but target mRNAs differs
orf19.4900	0.7453	MNN12	Predicted alpha-1,3-mannosyltransferase activity with a role in protein glycosylation
orf19.7116	0.7471		Protein of unknown function; transcript induced in RHE model of oral candidiasis; Spider biofilm repressed
orf19.6676	0.7718		Has domain(s) with predicted diphthine synthase activity and role in peptidyl-diphthamide biosynthetic process from peptidyl-histidine
orf19.6725	0.7742
orf19.4311	0.7770	YNK1	Nucleoside diphosphate kinase (NDP kinase); homo-hexameric; soluble protein in hyphae; flucytosine induced; biofilm induced; macrophage-induced protein; stationary phase enriched protein; Spider biofilm repressed
orf19.2942	0.7852	DIP5	Dicarboxylic amino acid permease; mutation confers hypersensitivity to toxic ergosterol analog; induced upon phagocytosis by macrophage; Gcn4-regulated; upregulated by Rim101 at pH 8; rat catheter and Spider biofilm induced
orf19.5635	0.7990	PGA7	GPI-linked hyphal surface antigen; induced by ciclopirox olamine, ketoconazole, Rim101 at pH 8; Hap43, fluconazole; flow model biofilm induced; Spider biofilm induced; required for RPMI biofilm; Bcr1-induced in a/a biofilm
orf19.5928	0.8036	RPP2B	Conserved acidic ribosomal protein; possibly involved in regulation of translation elongation; interacts with Rpp1A; 1 of 4 similar C. albicans proteins (Rpp1A, Rpp1B, Rpp2A, Rpp2B); macrophage/pseudohyphal-induced; Spider biofilm repressed
orf19.2533.1	0.8045		Protein with a predicted role in protein translocation from the endoplasmic reticulum
orf19.6090	0.8055		Putative nucleolar protein with a predicted role in pre-rRNA processing and ribosome biogenesis; repressed by nitric oxide; required for flow model biofilm formation; Spider biofilm repressed
orf19.1508	0.8114		Protein of unknown function; transcript detected on high-resolution tiling arrays
orf19.3895	0.8144	CHT2	GPI-linked chitinase; required for normal filamentous growth; repressed in core caspofungin response; fluconazole, Cyr1, Efg1, pH-regulated; mRNA binds She3 and is localized to yeast-form buds and hyphal tips; Spider biofilm repressed
orf19.3111	0.8193	PRA1	Cell surface protein that sequesters zinc from host tissue; enriched at hyphal tips; released extracellularly; binds to host complement regulators; mediates leukocyte adhesion and migration; immunogenic in mouse; produced at ambient pH
orf19.3112	0.8254	ZRT1	Putative zinc transporter; acts with Pra1 in sequestration of zinc from host tissues during infection; hyphal, macrophage-induced; alkaline induced upon adherence to polystyrene; induced in oralpharyngeal candidasis; Spider biofilm induced
orf19.3503	0.8273		Ortholog of Candida albicans WO-1 : CAWG_05160
orf19.140	0.8410
orf19.1595	0.8601		Ortholog(s) have Dsc E3 ubiquitin ligase complex, endoplasmic reticulum localization
orf19.1225	0.8604	PEX22	Putative peroxin
orf19.3014	0.8675	BMH1	Sole 14-3-3 protein in C. albicans; role in hyphal growth; possibly regulated by host interaction; localizes to yeast-form cell surface, not hyphae; alternatively spliced 5' UTR intron; Spider biofilm repressed
orf19.7054	0.8709		Dubious open reading frame
orf19.5295	0.8753		Protein with a predicted endonuclease/exonuclease/phosphatase family domain and a carbon catabolite repressor protein 4 domain; induced by alpha pheromone in SpiderM medium
orf19.4132	0.8798		Protein of unknown function; UPF0057 protein family member; localizes to the plasma membrane; Spider biofilm induced
orf19.7112	0.8825	FRP2	Putative ferric reductase; alkaline induced by Rim101; fluconazole-downregulated; upregulated in the presence of human neutrophils; possibly adherence-induced; regulated by Sef1, Sfu1, and Hap43
orf19.5382	0.8832		Ortholog of Candida albicans WO-1 : CAWG_02410
orf19.1779	0.8862	MP65	Cell surface mannoprotein; cell-wall glucan metabolism, adhesion; adhesin motif; O-glycosylation; induced by heat, germ tube formation, wall regeneration; mycelial antigen; diagnostic marker; fluconazole-repressed; Spider biofilm induced
orf19.5760	0.8876	IHD1	GPI-anchored protein; alkaline, hypha-induced; regulated by Nrg1, Rfg1, Tup1 and Tsa1, Tsa1B in minimal media at 37; oralpharyngeal candidasis induced ; Spider biofilm induced; regulated in Spider biofilms by Tec1, Efg1, Ndt80, Rob1, Brg1
orf19.4716	0.8913	GDH3	NADP-glutamate dehydrogenase; Nrg1, Plc1 regulated; hypha, hypoxia, Efg1-repressed; Rim101-induced at pH 8; GlcNAc, ciclopirox, ketoconazole induced; exp and stationary phase protein; Spider biofilm repressed; rat catheter biofilm induced
orf19.45	0.9093
orf19.6644	0.9099		Protein of unknown function; 2 predicted transmembrane domains; transcript detected on high-resolution tiling arrays; flow model biofilm induced; Spider biofilm repressed
orf19.5472	0.9127		Protein of unknown function
orf19.941	0.9220	SEC14	Essential protein; functional homolog of S. cerevisiae Sec14p, a Golgi phosphatidylinositol/phosphatidylcholine transfer protein that regulates choline-phosphate cytidyltransferase and thereby affects secretion; biofilm-regulated
orf19.4456	0.9229	GAP4	Putative amino acid permease; hyphal induced; regulated by Hap43, Gcn2 and Gcn4; colony morphology-related gene regulation by Ssnp; detected at plasma membrane of yeast and germ tube by mass spec; Spider biofilm induced
orf19.4975	0.9309	HYR1	GPI-anchored hyphal cell wall protein; macrophage-induced; repressed by neutrophils; resistance to killing by neutrophils, azoles; regulated by Rfg1, Efg1, Nrg1, Tup1, Cyr1, Bcr1, Hap43; Spider and flow model biofilm induced
orf19.2534	0.9351	PIN4	Protein with similarity to S. cerevisiae Pin4p; transposon mutation affects filamentous growth
orf19.624	0.9574
orf19.6403.1	0.9622	RPP2A	Acidic ribosomal protein; likely role in translation elongation regulation; interacts with Rpp1B; 1 of 4 similar ribosomal proteins (Rpp1A, Rpp1B, Rpp2A, Rpp2B); CUG start codon; upstream uORFs; Tbf1-induced; Spider biofilm repressed
orf19.6513	0.9717
orf19.7094	0.9754	HGT12	Glucose, fructose, mannose transporter; major facilitator superfamily; role in macrophage-induced hyphal growth; detected at germ tube plasma membrane by mass spectrometry; Snf3p-induced; 12 probable transmembrane segments
orf19.951	0.9766		Protein of unknown function; transcript repressed upon yeast-hyphal switch; fluconazole-induced; Hap43-repressed; flow model biofilm induced
orf19.6367	0.9820	SSB1	HSP70 family heat shock protein; mRNA in yeast and germ tubes; at yeast cell surface, not hyphae; antigenic in human/mouse infection; macrophage, GCN-induced; possibly essential; sumoylation target; Hap43-induced; Spider biofilm repressed
orf19.3140	1.0119		Ortholog of Candida albicans WO-1 : CAWG_03159
orf19.1206	1.0365
orf19.7302	1.0445
orf19.5741	1.0464	ALS1	Cell-surface adhesin; adhesion, virulence, immunoprotective roles; band at hyphal base; Rfg1, Ssk1, Spider biofilm induced; flow model biofilm repressed; CAI-4 strain background effects; promoter bound Bcr1, Tec1, Efg1, Ndt80, and Brg1
orf19.6	1.0578
orf19.1073	1.0585
orf19.180	1.0768
orf19.3703	1.1022
orf19.4599	1.1214	PHO89	Putative phosphate permease; transcript regulated upon white-opaque switch; alkaline induced by Rim101; possibly adherence-induced; F-12/CO2 model, rat catheter and Spider biofilm induced
orf19.5791	1.1258	IDH2	Putative mitochondrial NAD-isocitrate dehydrogenase subunit; induced by ciclopirox; induced in high iron; present in exponential and stationary growth phases; Spider biofilm repressed
orf19.5952	1.1330		Protein of unknown function; induced by nitric oxide independent of Yhb1; Sef1, Sfu1, and Hap43-induced; rat catheter and Spider biofilm induced
orf19.3119	1.1446
orf19.40	1.1583
orf19.7395	1.1643		Ortholog of Candida albicans WO-1 : CAWG_02922
orf19.66	1.1979
orf19.6037	1.2331	ASM3	Putative secreted acid sphingomyelin phosphodiesterase; possible Kex2 substrate; transcript increased in an azole-resistant strain that overexpresses MDR1; flow model biofilm induced; F-12/CO2 early biofilm induced
orf19.5993	1.2730
orf19.357	1.2936		Ortholog(s) have role in inner mitochondrial membrane organization, mitochondrion inheritance, mitochondrion morphogenesis, negative regulation of proteolysis, protein folding, replicative cell aging
orf19.4231	1.3014	PTH2	Putative cAMP-independent regulatory protein; constitutive expression independent of MTL or white-opaque status; Spider biofilm induced
orf19.2355	1.3053
orf19.1053	1.3111		Ortholog(s) have phosphatidylinositol deacylase activity
orf19.6173	1.4153	STD1	Putative transcription factor; involved in control of glucose-regulated gene expression; repressed by Rgt1; Spider biofilm induced
orf19.7	1.4367
orf19.7585	1.5064	INO1	Inositol-1-phosphate synthase; antigenic in human; repressed by farnesol in biofilm or by caspofungin; upstream inositol/choline regulatory element; glycosylation predicted; rat catheter, flow model induced; Spider biofilm repressed
orf19.6101	1.5088
orf19.160	1.5870
orf19.2765	1.5917	PGA62	Adhesin-like cell wall protein; putative GPI-anchor; fluconazole-induced; induced in high iron; induced during cell wall regeneration; Cyr1 or Ras1 repressed; Tbf1 induced
orf19.917	1.5977
orf19.621	1.6652
orf19.2358	1.6705
orf19.617	1.6952
orf19.711	1.7125		Protein of unknown function; induced by nitric oxide; predicted ORF from Assembly 19; removed from Assembly 20; restored based on transcription data
orf19.4472	1.7413		Ortholog of Candida albicans WO-1 : CAWG_00996
orf19.3713	1.7434		Protein of unknown function; flow model biofilm induced; Spider biofilm induced; induced by Mnl1 under weak acid stress; transcript detected in high-resolution tiling arrays
orf19.16	1.7859
orf19.5475	1.7903		Sef1p-, Sfu1p-, and Hap43p-regulated gene
orf19.616	2.0003
orf19.2060	2.0848	SOD5	Cu and Zn-containing superoxide dismutase; protects against oxidative stress; induced by neutrophils, hyphal growth, caspofungin, osmotic/oxidative stress; oralpharyngeal candidiasis induced; rat catheter and Spider biofilm induced
orf19.39	2.1015
orf19.1321	2.1969	HWP1	Hyphal cell wall protein; host transglutaminase substrate; opaque-, a-specific, alpha-factor induced; at MTLa side of conjugation tube; virulence complicated by URA3 effects; Bcr1-repressed in RPMI a/a biofilms; Spider biofilm induced
orf19.1072	2.2730
orf19.3374	2.3015	ECE1	Hypha-specific protein; regulated by Rfg1, Nrg1, Tup1, Cph1, Efg1, Hog1, farnesol, phagocytosis; fluconazole-induced; rat catheter and Spider biofilm induced; flow model biofilm repressed; Bcr1-repressed in RPMI a/a biofilms
orf19.7114	3.1188	CSA1	Surface antigen on elongating hyphae and buds; strain variation in repeat number; ciclopirox, filament induced, alkaline induced by Rim101; Efg1-, Cph1, Hap43-regulated; required for WT RPMI biofilm formation; Bcr1-induced in a/a biofilms

## Sheet: DEG_kidney_24h
Signficant Differentially Expressed Genes (DEGs) from C. albicans cells infecting the kidney 24h post infection compared to common reference
Legend
40 common elements in "liver_8h down", "kidney_12h down" and "kidney_24h down":
250 common elements in "Kidney_12h" and "Kidney_24h":
58 common elements in "Liver_8h" and "Kidney_24h":
ID	Name	log2FC	Function
orf19.1691		-3.0130	Plasma-membrane-localized protein; filament induced; Hog1, ketoconazole, fluconazole and hypoxia-induced; regulated by Nrg1, Tup1, Upc2; induced by prostaglandins; flow model biofilm induced; rat catheter and Spider biofilm repressed
orf19.6835		-2.8783
orf19.5180	PRX1	-2.7252	Thioredoxin peroxidase; transcriptionally induced by interaction with macrophage; fluconazole induced; Fkh2p-downregulated; caspofungin repressed; protein present in exponential and stationary growth phase yeast cultures
orf19.238	CCP1	-2.6039	Cytochrome-c peroxidase N terminus; Rim101, alkaline pH repressed; induced in low iron or by macrophage interaction; oxygen-induced activity; regulated by Sef1, Sfu1, and Hap43; Spider biofilm induced; rat catheter biofilm repressed
orf19.5904	RPL19A	-2.5547	Ribosomal protein L19; repressed upon phagocytosis by murine macrophages; Hap43-induced gene; Spider biofilm repressed
orf19.903	GPM1	-2.5273	Phosphoglycerate mutase; surface protein that binds host complement Factor H and FHL-1; antigenic; fluconazole, or amino acid starvation (3-AT) induced, farnesol-repressed; Hap43, flow model biofilm induced; Spider biofilm repressed
orf19.6745	TPI1	-2.4326	Triose-phosphate isomerase; antigenic in mouse/human; mutation affects filamentation; macrophage-repressed; protein in exponential and stationary growth phase yeast; possibly essential; flow model biofilm induced; Spider biofilm repressed
orf19.4506	LYS22	-2.2684	Putative homocitrate synthase; repressed by nitric oxide and by hypoxia; protein level decreases in stationary phase cultures; induced by ketoconazole, Spider biofilm induced; flow model biofilm repressed
orf19.6931		-2.1560	Putative cleavage factor I subunit; heterozygous null mutant exhibits hypersensitivity to parnafungin and cordycepin in the C. albicans fitness test
orf19.3764	GSG1	-1.9687	Putative subunit of the TRAPP complex; involved in targeting of ER-to-Golgi transport vesicles; flow model biofilm induced
orf19.5025	MET3	-1.9574	ATP sulfurlyase; sulfate assimilation; repressed by Met, Cys, Sfu1, or in fluconazole-resistant isolate; Hog1, caspofungin, white phase-induced; induced on biofilm formation, even in presence of Met and Cys; Spider, F-12/CO2 biofilm induced
orf19.5645	MET15	-1.8520	O-acetylhomoserine O-acetylserine sulfhydrylase; sulfur amino acid synthesis; immunogenic; Hog1, adherence-induced; brown color of mutant in Pb(2+) medium a visual selection; chlamydospore formation induced, F-12/CO2 biofilm induced
orf19.5811	MET1	-1.8367	Putative uroporphyrin-3 C-methyltransferase, methionine biosynthesis enzyme; upregulated by human whole blood or polymorphonuclear (PMN) cells; Hog1p-induced; fungal-specific (no human or murine homolog); Hap43p-repressed
orf19.5280	MUP1	-1.7255	Putative high affinity methionine permease; alkaline upregulated by Rim101; Spider biofilm induced
orf19.3651	PGK1	-1.6096	Phosphoglycerate kinase; localizes to cell wall and cytoplasm; antigenic in murine/human infection; flow model biofilm, Hog1-, Hap43-, GCN-induced; repressed upon phagocytosis; repressed in Spider biofilms by Bcr1, Ndt80, Rob1, Brg1
orf19.2762	AHP1	-1.5973	Alkyl hydroperoxide reductase; immunogenic; fluconazole-induced; amphotericin B, caspofungin, alkaline repressed; core stress response induced; Ssk1/Nrg1/Tup1/Ssn6/Hog1 regulated; flow model biofilm induced; rat catheter biofilm repressed
orf19.3575	CDC19	-1.5687	Pyruvate kinase at yeast cell surface; Gcn4/Hog1/GlcNAc regulated; Hap43/polystyrene adherence induced; repressed by phagocytosis/farnesol; hyphal growth role; stationary phase enriched; flow model biofilm induced; Spider biofilm repressed
orf19.3074	TLO10	-1.5509	Member of a family of telomere-proximal genes of unknown function
orf19.2767	PGA59	-1.5296	Adhesin-like cell wall protein; putative GPI-anchor; colony morphology-related gene regulation by Ssn6; Hap43-induced; Spider biofilm repressed
orf19.2371		-1.5087	Putative Gag protein of retrotransposon Tca2; separated by a stop codon from Pol protein orf19.2372; likely translated as single polyprotein that includes Gag, reverse transcriptase, protease, and integrase; rat catheter biofilm repressed
orf19.2645		-1.5022	Ortholog of Candida albicans WO-1 : CAWG_04710
orf19.6515	HSP90	-1.4814	Essential chaperone, regulates several signal transduction pathways and temperature-induced morphogenesis; activated by heat shock, stress; localizes to surface of hyphae, not yeast cells; mediates echinocandin and biofilm azole resistance
orf19.6402	CYS3	-1.4058	Cystathionine gamma-lyase; induced by alkaline, amphotericin B, cadmium stress, oxidative stress via Cap1; possibly adherence-induced; Hog1 regulated; reduced levels in stationary phase yeast cells; Spider and flow model biofilm induced
orf19.2098	ARO8	-1.3887	Aromatic transaminase of the Ehrlich fusel oil pathway of aromatic alcohol biosynthesis; Rim101 independent alkaline induction; protein abundance affected by URA3 expression in CAI-4 strain; Gcn4-regulated; stationary phase enriched
orf19.6834.10	TAR1	-1.3803	Ortholog of S. cerevisiae Tar1p; Transcript Antisense to Ribosomal RNA; encoded within the 25S rRNA gene on the opposite strand; induced by Tbf1
orf19.5348	TPS3	-1.3298	Predicted trehalose-phosphate synthase regulatory subunit; regulated by Efg1; regulated by Tsa1, Tsa1B under H2O2 stress conditions; flow model biofilm induced (reports differ)
orf19.4980	HSP70	-1.2845	Putative hsp70 chaperone; role in entry into host cells; heat-shock, amphotericin B, cadmium, ketoconazole-induced; surface localized in yeast and hyphae; antigenic in host; farnesol-downregulated in biofilm; Spider biofilm induced
orf19.1863		-1.2829	Has domain(s) with predicted Rho guanyl-nucleotide exchange factor activity, role in regulation of Rho protein signal transduction and intracellular localization
orf19.1427		-1.2717	Putative transporter; fungal-specific; Spider biofilm induced
orf19.2031	VPS24	-1.2485	Protein similar to S. cerevisiae Vps24p, which is a member of the ESCRT III protein sorting complex; downregulated upon adherence to polystyrene
orf19.2947	SNZ1	-1.2434	Stationary phase protein; vitamin B synthesis; induced byyeast-hypha switch, 3-AT or in azole-resistant strain overexpressing MDR1; soluble in hyphae; regulated by Gcn4, macrophage; Spider biofilm induced; rat catheter biofilm repressed
orf19.6656		-1.2291	Spermidine transporter; induced in strains from HIV patients with oral candidiasis; alkaline repressed; amphotericin B induced; colony morphology regulated by Ssn6; reduced oral epithelial cell damage by mutant; Spider biofilm induced
orf19.5812		-1.2280	Ortholog of S. cerevisiae Ett1, a nuclear protein that inhibits replication of Brome mosaic virus; early-stage flow model biofilm induced
orf19.789	PYC2	-1.2208	Putative pyruvate carboxylase; binds biotin cofactor; repressed by Ssk1 response regulator, by benomyl treatment, or in an azole-resistant strain overexpressing MDR1; stationary phase enriched protein; flow model biofilm repressed
orf19.3106	MET16	-1.1927	Putative 3'-phosphoadenylsulfate reductase; sulfur amino acid metabolism; reports differ on regulation during biofilm formation; fungal-specific; possibly an essential gene, disruptants not obtained by UAU1 method; Hap43p-repressed gene
orf19.1240		-1.1849	Ortholog of S. cerevisiae : YPR117W, C. glabrata CBS138 : CAGL0D04510g, C. dubliniensis CD36 : Cd36_45200, C. parapsilosis CDC317 : CPAR2_500480 and Candida tenuis NRRL Y-1498 : CANTEDRAFT_120679
orf19.1979	GIT3	-1.1800	Glycerophosphocholine permease; white cell specific transcript; fungal-specific; alkaline repressed; caspofungin, macrophage/pseudohyphal-repressed; flow model biofilm induced; Spider biofilm induced
orf19.1996	CHA1	-1.1633	Similar to catabolic ser/thr dehydratases; repressed by Rim101; induced in low iron; regulated on white-opaque switch; filament induced; Tn mutation affects filamentation; flow model biofilm induced; Spider biofilm repressed
orf19.2770.1	SOD1	-1.1394	Cytosolic copper- and zinc-containing superoxide dismutase; role in protection from oxidative stress; required for full virulence; alkaline induced by Rim101; induced by human blood; rat catheter, flow model and Spider biofilm repressed
orf19.5525		-1.1316	Putative oxidoreductase; protein levels affected by URA3 expression in CAI-4 strain background; Efg1, Efh1 regulated; Rgt1-repressed; protein present in exponential and stationary growth phase yeast; rat catheter biofilm repressed
orf19.4014		-1.1303	Planktonic growth-induced gene
orf19.5038		-1.1196	Predicted tRNA (guanine) methyltransferase activity; Spider biofilm induced
orf19.2337	ALP1	-1.0850	Cystine transporter; present in pathogenic yeasts (no human or murine homolog); Spider biofilm induced
orf19.13		-1.0794
orf19.5197	APE2	-1.0704	Neutral arginine, alanine, leucine specific metallo-aminopeptidase; purified from cell wall/intracellular fractions; protein repressed during mating; Hog1, farnesol-induced; may be essential (UAU1 method); rat catheter biofilm repressed
orf19.3967	PFK1	-1.0656	Phosphofructokinase alpha subinit; activated by fructose 2,6-bisphosphate, AMP, ATP inhibited; activity reduced on hyphal induction; phagocytosis-repressed; fluconazole, flow model biofilm induced; rat catheter and Spider biofilm repressed
orf19.4099	ECM17	-1.0577	Putative sulfite reductase beta subunit; role in cell wall biogenesis; regulated by Tsa1/Tsa1B in H2O2 stress; Gcn4-regulated; Tbf1-activated; Hap43-repressed; Spider, flow, F-12/CO2 model biofilm induced
orf19.409		-1.0377	Ortholog of S. cerevisiae Aim38/Rcf2, cytochrome c oxidase subunit; plasma membrane localized; Hap43-repressed; induced in oralpharyngeal candidasis; flow model biofilm induced; Spider biofilm repressed
orf19.946	MET14	-1.0230	Putative adenylylsulfate kinase; predicted role in sulfur metabolism; possibly adherence-induced; protein present in exponential and stationary growth phase yeast; F-12/CO2 biofilm induced
orf19.3915		-1.0229	Putative metallodipeptidase; protein present in exponential and stationary growth phase yeast; Hog1-induced; Hap43-repressed; sumoylation target; Spider biofilm repressed
orf19.6109	TUP1	-1.0199	Transcriptional corepressor; represses filamentous growth; regulates switching; role in germ tube induction, farnesol response; in repression pathways with Nrg1, Rfg1; farnesol upregulated in biofilm; rat catheter, Spider biofilm repressed
orf19.6565		-1.0159	Conserved mitochondrial inner membrane insertase; mediates insertion of mitochondrial- and nuclear-encoded proteins from the matrix into the inner membrane; Spider biofilm repressed
orf19.3997	ADH1	-1.0023	Alcohol dehydrogenase; oxidizes ethanol to acetaldehyde; at yeast cell surface; immunogenic in humans/mice; complements S. cerevisiae adh1 adh2 adh3 mutant; fluconazole, farnesol-induced; flow model biofilm induced; Spider biofilm repressed
orf19.2277	TPK2	-0.9974	cAMP-dependent protein kinase catalytic subunit; isoform of Tpk1; needed for epithelial cell damage, engulfment and oral (not systemic) virulence in mice; control of morphogenesis and stress response; rat catheter, Spider biofilm repressed
orf19.6817	FCR1	-0.9958	Transcription factor; repressor of fluconazole/ketoconazole/brefeldin A resistance; Tn mutation enhances filamentation; partially rescues S. cerevisiae pdr1 pdr3 fluconazole sensitivity; rat catheter biofilm induced/Spider biofilm repressed
orf19.4172		-0.9887	Has domain(s) with predicted hydrolase activity and role in metabolic process
orf19.2294.1		-0.9801
orf19.6592		-0.9730	Predicted membrane transporter, member of the aromatic acid:proton symporter (AAHS) family, major facilitator superfamily (MFS)
orf19.4197	YHM2	-0.9718	Predicted carrier protein; exports citrate from and imports oxoglutarate into the mitochondrion; alkaline induced; Spider biofilm repressed
orf19.2374		-0.9667
orf19.6081	PHR2	-0.9457	Glycosidase; role in vaginal not systemic infection (low pH not neutral); low pH, high iron, fluconazole, Hap43-induced; Rim101-repressed at pH8; rat catheter biofilm induced; Bcr1-repressed in RPMI a/a biofilms
orf19.1847	ARO10	-0.9419	Aromatic decarboxylase; Ehrlich fusel oil pathway of aromatic alcohol biosynthesis; alkaline repressed; protein abundance affected by URA3 expression in CAI-4 strain; Spider biofilm induced
orf19.6561	LAT1	-0.9367	Putative dihydrolipoamide acetyltransferase component (E2) of pyruvate dehydrogenase complex; sumoylation target; Spider biofilm repressed
orf19.6910	PSF1	-0.9330	Putative GINS complex subunit which is localized to DNA replication origins; implicated in assembly of the DNA replication machinery; flow model biofilm induced
orf19.1159		-0.9291	Protein similar to A. nidulans CysA serine O-trans-acetylase; suggests that C. albicans uses an O-acetyl-serine (OAS) pathway of sulfur assimilation; F-12/CO2 early biofilm induced; Spider biofilm induced
orf19.1517	ARO3	-0.9146	3-deoxy-D-arabinoheptulosonate-7-phosphate synthase; aromatic amino acid synthesis; GCN-regulated; feedback-inhibited by phe if expressed in S. cerevisiae; decreased in stationary phase; flow model biofilm repressed
orf19.4040	ILV3	-0.9141	Dihydroxyacid dehydratase; repressed by nitric oxide; macrophage-induced protein; protein in exponential and stationary growth phase; Sef1, Sfu1p, Hap43-regulated; farnesol-repressed; flow model biofilm induced; Spider biofilm repressed
orf19.4048	DES1	-0.9112	Putative delta-4 sphingolipid desaturase; planktonic growth-induced gene
orf19.2661	TLO34	-0.9085	Non-telomeric member of a family of telomere-proximal genes of unknown function; predicted N-terminus is extended, relative to that of other family members; overlaps orf19.2662
orf19.1607	ALR1	-0.9076	Putative transporter of divalent cations; hyphal-induced expression; rat catheter biofilm induced
orf19.2608	ADH5	-0.9056	Putative alcohol dehydrogenase; regulated by white-opaque switch; fluconazole-induced; antigenic in murine infection; regulated by Nrg1, Tup1; Hap43, macrophage repressed, flow model biofilm induced; Spider biofilm induced
orf19.4317	GRE3	-0.8993	Putative D-xylose reductase; antigenic in murine systemic infection; soluble protein in hyphae; induced by farnesol, macrophage interaction and by Mnl1 under weak acid stress; stationary-phase enriched protein; Spider biofilm induced
orf19.7448	LYS9	-0.8708	Saccharopine dehydrogenase; lysine biosynthesis; soluble protein in hyphae; amphotericin B repressed; Gcn4-regulated; colony morphology-related gene regulation by Ssn6; protein present in exponential and stationary growth phase yeast
orf19.6451		-0.8702
orf19.1368		-0.8493	Protein of unknown function; flow model biofilm induced; Spider biofilm induced
orf19.2990	XOG1	-0.8433	Exo-1,3-beta-glucanase; 5 glycosyl hydrolase family member; affects sensitivity to chitin and glucan synthesis inhibitors; not required for yeast-to-hypha transition or for virulence in mice; Hap43-induced; Spider biofilm induced
orf19.2454	PHO87	-0.8332	Putative phosphate permease; transcript repressed by Rim101 at pH 8; regulated by white-opaque switch; caspofungin repressed; virulence-group-correlated expression; flow model biofilm induced
orf19.2618	MET2	-0.8312	Homoserine acetyltransferase; Hap43p-, Gcn4p-regulated; macrophage/pseudohyphal-repressed; not highly biofilm induced, in contrast to many sulfur amino acid metabolic genes; no human or murine homolog; virulence-group-correlated expression
orf19.1358	GCN4	-0.8229	bZIP transcription factor; amino acid control response; required for Efg1-dependent pseudohyphal induction by amino acid starvation, not by serum; human whole blood and PMN induced; required for biofilm formation; Spider biofilm induced
orf19.2295		-0.8211
orf19.3950	MSM1	-0.8051	Mitochondrial methionyl-tRNA synthetase (MetRS); functionally complements methionine auxotrophy of an E. coli MetRS mutant; transcript regulated by Nrg1; flow model biofilm induced
orf19.3877		-0.8027	Ortholog of C. dubliniensis CD36 : Cd36_73360 and Candida albicans WO-1 : CAWG_01936
orf19.2651	CAM1-1	-0.7940	Putative translation elongation factor; downregulated upon phagocytosis by murine macrophages; Hap43-induced gene; Spider biofilm repressed
orf19.1868	RNR22	-0.7910	Putative ribonucleoside diphosphate reductase;colony morphology-related gene regulation by Ssn6; transcript regulated by tyrosol and cell density; Hap43-repressed; Spider biofilm induced
orf19.4152	CEF3	-0.7889	Translation elongation factor 3; antigenic in humans; predicted C-term nucleotide-binding active site; protein on surface of yeast, not hyphae; polystyrene adherence induced; higher protein amount in stationary phase; possibly essential
orf19.4152_5		-0.7791
orf19.1790		-0.7634
orf19.1494	RAD23	-0.7632	S. cerevisiae Rad23 ortholog; binds damaged DNA; Spider biofilm repressed
orf19.5370		-0.7614	Ortholog(s) have fungal-type vacuole membrane localization
orf19.4777	DAK2	-0.7583	Putative dihydroxyacetone kinase; repressed by yeast-hypha switch; fluconazole-induced; caspofungin repressed; protein enriched in stationary phase yeast cultures; flow model biofilm induced; rat catheter and Spider biofilm repressed
orf19.7218	RBE1	-0.7535	Pry family cell wall protein; Rim101, Efg1, Ssn6, alkaline repressed; O-glycosylation; no GPI anchor predicted; ketoconazol induced; regulated by Sef1, Sfu1, Hap4; flow model biofilm induced; rat catheter and Spider biofilm repressed
orf19.5673	OPT7	-0.7450	Putative oligopeptide transporter; possibly transports GSH or related compounds; Hog1-induced; expression of OPT6, -7, or -8 does not suppress defect of mutant lacking OPT1-3; Hap43-repressed; F-12/CO2 early biofilm induced
orf19.5437	RHR2	-0.7441	Glycerol 3-phosphatase; roles in osmotic tolerance, glycerol accumulation in response to salt; Spider/flow model biofilm induced; regulated by macrophage, stress, yeast-hyphal switch, pheromone, Gcn4, Hog1, Nrg1, Tup1
orf19.1697		-0.7439	Ortholog(s) have role in cytoplasmic translation and cytoplasm, polysomal ribosome localization
orf19.1189		-0.7434	Protein of unknown function; regulated by yeast-hypha switch; induced by Mnl1 in weak acid stress; 5' UTR intron; repressed by chlamydospore formation in C. albicans and C. dubliniensis; rat catheter, Spider and flow model biofilm induced
orf19.1295	VAS1	-0.7417	Putative tRNA-Val synthetase; genes encoding ribosomal subunits, translation factors, and tRNA synthetases are downregulated upon phagocytosis by murine macrophage
orf19.2644	QCR2	-0.7376	Ubiquinol-cytochrome-c reductase; antigenic; induced by interaction with macrophage; repressed by nitric oxide; in detergent-resistant membrane fraction (possible lipid raft component); levels decrease in stationary phase; Hap43p-repressed
orf19.1169		-0.7369	Putative DnaJ-like molecular chaperone; Spider biofilm induced
orf19.1626		-0.7364	Deoxyhypusine synthase; catalyzes formation of deoxyhypusine, the first step in hypusine biosynthesis; Spider biofilm repressed
orf19.5006	GCV3	-0.7328	Glycine decarboxylase, subunit H; protein level decrease in stationary phase cultures
orf19.7297		-0.7301	Putative cystathionine gamma-synthase; decreased levels in stationary phase cultures; Hog1p-induced; Gcn4p-regulated
orf19.4051	HTS1	-0.7278	Putative tRNA-His synthetase; downregulated upon phagocytosis by murine macrophage; stationary phase enriched protein; Spider biofilm repressed
orf19.1342	SHM1	-0.7271	Mitochondrial serine hydroxymethyltransferase; complements the glycine auxotrophy of an S. cerevisiae shm1 null shm2 null gly1-1 triple mutant; protein present in exponential and stationary growth phase yeast cultures
orf19.6937	PTR22	-0.7259	Oligopeptide transporter involved in uptake of di-/tripeptides; regulated by Stp2 and Stp3; transcript induced upon phagocytosis by macrophage; repressed by Rim101 at pH 8; flow model biofilm induced
orf19.2989	GOR1	-0.7224	Ortholog(s) have glyoxylate reductase activity, role in glyoxylate catabolic process and cytosol, extracellular region, mitochondrion, nucleus localization
orf19.4733	YMC2	-0.7162	Putative mitochondrial carrier protein; Gcn4-regulated; F-12/ CO2 early biofilm induced; Spider biofilm induced
orf19.687.1	RPL25	-0.7162	Putative rRNA-binding ribosomal protein component of the 60S ribosomal subunit; Hap43-induced; colony morphology-related gene regulation by Ssn6
orf19.6837	FMA1	-0.7092	Putative oxidoreductase; induced by ciclopirox olamine; upregulation correlates with clinical development of fluconazole resistance; Spider biofilm repressed
orf19.7654	CPR6	-0.7068	Putative peptidyl-prolyl cis-trans isomerase; macrophage/pseudohyphal-repressed; heavy metal (cadmium) stress-induced; heterozygous null mutant displays sensitivity to virgineone; rat catheter biofilm induced
orf19.3288	NMA111	-0.7055	Putative serine protease and general molecular chaperone; macrophage-induced gene; repressed in core stress response; merged with orf19.3288.1 in Assembly 21
orf19.6257	GLT1	-0.7053	Putative glutamate synthase; regulated by Sef1, Sfu1, and Hap43; rat catheter biofilm repressed
orf19.1065	SSA2	-0.7051	HSP70 family chaperone; cell wall fractions; antigenic; beta-defensin peptides impport; ATPase domain binds histatin 5; at hyphal surface, not yeast; farnesol-repressed in biofilm; flow model, Spider biofilm repressed; caspofungin repressed
orf19.3053		-0.7039	Protein of unknown function; present in exponential and stationary phase yeast; identified in extracts from biofilm and planktonic cells; flow model biofilm induced gene; GlcNAc-induced protein
orf19.37		-0.6878
orf19.646	GLN1	-0.6861	Putative glutamate synthase; regulated by Tsa1, Tsa1B under H2O2 stress conditions; Spider biofilm induced
orf19.2699	ABP1	-0.6856	Ortholog of S. cerevisiae Abp1; actin-binding protein of the cortical actin cytoskeleton; caspofungin induced; protein only detected in stationary phase yeast-form cultures; Spider biofilm repressed
orf19.2309.2	RPL2	-0.6816	Putative 60S ribosomal protein L2; Hap43-induced gene; repressed in infected rabbit kidney in SC5314, but not NGY152, strain background; Spider biofilm repressed
orf19.7152		-0.6814	Protein similar to Aspergillus CYSK O-acetylserine sulfhydrylase, suggesting that C. albicans uses an O-acetyl-serine (OAS) pathway of sulfur assimilation; upregulated in biofilm; protein level decreases in stationary phase cultures
orf19.1287		-0.6785	Protein of unknown function; flow model biofilm induced; Spider biofilm induced
orf19.7127	TLO16	-0.6716	Member of a family of telomere-proximal genes of unknown function; may be spliced in vivo
orf19.4152_6		-0.6681
orf19.5369		-0.6639	Uroporphyrinogen decarboxylase; catalyzes the 5th step in the heme biosynthetic pathway; flow model and Spider biofilm repressed
orf19.5700	TLO11	-0.6638	Member of a family of telomere-proximal genes of unknown function; may be spliced in vivo
orf19.1299	RPN6	-0.6608	Putative 26S proteasome subunit; Hap43p-induced gene; regulated by Gcn2p and Gcn4p
orf19.3888	PGI1	-0.6601	Glucose-6-phosphate isomerase; enzyme of glycolysis; antigenic; Efg1-regulated; induced upon adherence to polystyrene; repressed by phagocytosis, human neutrophils; flow model biofilm induced; rat catheter and Spider biofilm repressed
orf19.6816		-0.6586	Putative xylose and arabinose reductase; flow model biofilm induced; Spider biofilm repressed
orf19.1355		-0.6547	Putative protein of unknown function; stationary phase enriched protein
orf19.2172	ARA1	-0.6500	D-Arabinose dehydrogenase; dehydro-D-arabinono-1,4-lactone synthesis; active on D-arabinose, L-fucose, L-xylose, L-galactose; inhibited by metal ions, thiol group-specific reagents; induced on polystyrene adherence; Spider biofilm induced
orf19.889	THI20	-0.6494	Putative trifunctional enzyme of thiamine biosynthesis, degradation and salvage; Spider biofilm induced
orf19.3131	OYE32	-0.6450	NAD(P)H oxidoreductase family protein; induced by nitric oxide, amphotericin B, oxidative stress via Cap1; upregulation associated with MDR1 overexpression or benomyl treatment; macrophage-downregulated protein; Spider biofilm induced
orf19.2351	NIT3	-0.6435	Putative nitrilase; regulated by Gcn2p and Gcn4p; protein present in exponential and stationary growth phase yeast cultures
orf19.4045	EST1	-0.6362	Telomerase subunit; allosteric activator of catalytic activity, but not required for catalytic activity; has TPR domain
orf19.5639	HIS4	-0.6361	Multifunctional enzyme that catalyzes three steps of histidine biosynthesis, with phosphoribosyl-AMP cyclohydrolase, phosphoribosyl-ATP diphosphatase, and histidinol dehydrogenase activities; required for wild-type adhesion to human calls
orf19.2123		-0.6319	Predicted ORF from Assembly 19; removed from Assembly 20; restored based on comparative genome analysis
orf19.1272		-0.6303	Protein of unknown function; may play a role in regulation of cell size; rat catheter biofilm repressed
orf19.4907		-0.6279	Putative protein of unknown function; Hap43p-repressed gene; increased transcription is observed upon fluphenazine treatment; possibly transcriptionally regulated by Tac1p; induced by nitric oxide; fungal-specific (no human/murine homolog
orf19.682		-0.6275
orf19.6116	GLK4	-0.6265	Putative glucokinase; decreased expression in hyphae compared to yeast-form cells
orf19.1553	ENT3	-0.6249	Putative epsin; induced during the mating process; transcript is upregulated in an RHE model of oral candidiasis
orf19.1024		-0.6246
orf19.4491	ERG20	-0.6219	Putative farnesyl pyrophosphate synthetase involved in isoprenoid and sterol biosynthesis, based on similarity to S. cerevisiae Erg20p; likely to be essential for growth, based on an insertional mutagenesis strategy
orf19.2028	MXR1	-0.6175	Putative methionine sulfoxide reductase; Plc1-regulated; induced by human neutrophils, flucytosine; macrophage regulated (gene induced, protein decreased); possibly adherence-induced; Spider biofilm induced
orf19.1336.2		-0.6168	Ortholog(s) have role in mitochondrial respiratory chain complex assembly and mitochondrial intermembrane space, nucleus localization
orf19.5770	OPT8	-0.6158	Oligopeptide transporter; similar to Opt1 and to S. cerevisiae Ygl114wp, but not other OPTs; induced by nitric oxide, amphotericin B; expression of OPT6, 7, 8 does not complement mutants lacking Opt1, Opt2, and Opt3; Spider biofilm induced
orf19.1345	LIP8	-0.6137	Secreted lipase, member of a differentially expressed lipase gene family with possible roles in nutrition and/or in creating an acidic microenvironment; LIP5 and LIP8 are expressed at all stages of both mucosal and systemic infection
orf19.1438		-0.6124	Protein with homology to NADH dehydrogenase; regulated by Sef1p-, Sfu1p-, and Hap43p
orf19.2129		-0.6095	Ortholog of S. cerevisiae Spo71; a meiosis-specific protein required for spore wall formation during sporulation in S. cerevisiae; possibly an essential gene, disruptants not obtained by UAU1 method
orf19.1223	DBF2	-0.6036	Essential serine/threonine protein kinase involved in mitotic spindle formation and cytokinesis; required for septum formation, exit from mitosis, and normal hyphal morphogenesis; virulence-group-correlated expression
orf19.2341	HNT1	-0.5993	Protein with similarity to protein kinase C inhibitor-I; protein level decreases in stationary phase cultures
orf19.5746	ALA1	-0.5958	Alanyl-tRNA synthetase; translational regulation generates cytoplasmic and mitochondrial forms; Gcn4p-regulated; repressed by amino acid starvation (3-AT); translation-related genes downregulated upon phagocytosis by murine macrophages
orf19.7440	HST6	-0.5917	ABC transporter related to mammalian P-glycoproteins; functional homolog of S. cerevisiae Ste6p (a-pheromone transporter); required for mating of MTLa cells; a-type specific, not regulated during white-opaque or yeast-hyphal switching
orf19.1453	SPT5	-0.5910	Protein similar to S. cerevisiae Spt5p transcription elongation factor; transposon mutation affects filamentous growth
orf19.1428	DUO1	-0.5907	Subunit of the Dam1 (DASH) complex, which acts in chromosome segregation by coupling kinetochores to spindle microtubules
orf19.1351		-0.5859	Ortholog of C. parapsilosis CDC317 : CPAR2_407000, C. dubliniensis CD36 : Cd36_22440, Candida tenuis NRRL Y-1498 : cten_CGOB_00049 and Lodderomyces elongisporus NRLL YB-4239 : LELG_02401
orf19.1219		-0.5829	Ortholog of Spathaspora passalidarum NRRL Y-27907 : SPAPADRAFT_149713
orf19.1026		-0.5827	Ortholog(s) have role in exonucleolytic trimming to generate mature 3'-end of 5.8S rRNA from tricistronic rRNA transcript (SSU-rRNA, 5.8S rRNA and LSU-rRNA), more
orf19.1443		-0.5771
orf19.4998	ROB1	-0.5718	Zn(II)2Cys6 transcription factor; required for Spider model biofilm formation; mutant displays abnormal colony morphology and invasive growth; caspofungin repressed; flow model biofilm induced; rat catheter biofilm repressed
orf19.5479	FGR12	-0.5686	Protein lacking an ortholog in S. cerevisiae; transposon mutation affects filamentous growth; flow model biofilm induced
orf19.1136		-0.5628	Ortholog(s) have AP-2 adaptor complex, cytosol, nucleus localization
orf19.103	KAR5	-0.5614	Ortholog of S. cerevisiae Kar5; involved in nuclear membrane fusion during karyogamy; induced by alpha factor
orf19.7600	FDH3	-0.5604	Glutathione-dependent formaldehyde dehydrogenase; glycine catabolism; repressed by Efg1 in yeast, not hyphal growth conditions; induced by Mnl1 under weak acid stress; Spider biofilm repressed
orf19.1416	COX11	-0.5590	Cytochrome oxidase assembly protein; transcript regulated by Nrg1; protein repressed during the mating process; Hap43-repressed gene; rat catheter biofilm induced
orf19.7437		-0.5589	Putative protein of unknown function; Hap43p-repressed gene; ortholog of S. cerevisiae YJL218W
orf19.6058	GLO1	-0.5567	Putative monomeric glyoxalase I; oxidative stress-induced via Cap1; flow model and rat catheter biofilm repressed
orf19.1010	MNT3	-0.5560	Mannosyltransferase; transcription elevated in cyr1, chk1, nik1, and sln1 homozygous null mutants; fungal-specific (no human or murine homolog)
orf19.6704		-0.5550	Protein of unknown function; Hap43-repressed gene
orf19.5773		-0.5546	Putative dipeptidyl-peptidase III; protein detected by mass spec in exponential and stationary phase cultures; Hog1p-induced; clade-associated gene expression
orf19.1227	ZCF4	-0.5544	Putative Zn(II)2Cys6 transcription factor
orf19.5287		-0.5529	Ortholog of C. dubliniensis CD36 : Cd36_30690, C. parapsilosis CDC317 : CPAR2_204140, Debaryomyces hansenii CBS767 : DEHA2F16940g and Candida tropicalis MYA-3404 : CTRG_00570
orf19.1105.2	PGA56	-0.5507	Regulator of sorbose utilization; putative GPI-anchor; hypha and cell wall regeneration induced; colony morphology-related gene regulation by Ssn6; induced by Tbf1, Hap43; Spider biofilm induced
orf19.3066	ENG1	-0.5479	Endo-1,3-beta-glucanase; ortholog of S. cerevisiae Dse4 needed for cell separation; caspofungin, fluconazole repressed; repressed by alpha pheromone in SpiderM medium; flow model biofilm induced; rat catheter biofilm repressed
orf19.1120	FAV2	-0.5457	Adhesin-like protein; induced by mating factor in MTLa/a opaque cells, in cyr1 null, in filaments; regulated by Nrg1, Rfg1, Tup1, Tec1, Efg1, Ntd80, Rob1, Brg1; induced in oralpharyngeal candidasis; Spider biofilm induced
orf19.6703		-0.5453	Ortholog of C. dubliniensis CD36 : Cd36_73260 and Candida albicans WO-1 : CAWG_05699
orf19.6993	GAP2	-0.5452	General amino acid permease; ketoconazole, flucytosine repressed; Ssy1-dependent histidine induction; regulated by Nrg1, Tup1; colony morphology-related gene regulation by Ssn6; Spider and flow model biofilm induced
orf19.5612	BMT4	-0.5435	Beta-mannosyltransferase; for elongation of beta-mannose chains on the acid-labile fraction of cell wall phosphopeptidomannan; 9-gene family member; regulated by Tsa1, Tsa1B; flow model biofilm induced; rat catheter biofilm repressed
CaalfMp14	NAD4	-0.5434	Subunit 4 of NADH:ubiquinone oxidoreductase (NADH:ubiquinone dehydrogenase), a multisubunit enzyme complex (complex I) of the mitochondrial inner membrane that catalyzes the first step in mitochondrial respiration
orf19.2839	CIRT4B	-0.5423	Cirt family transposase; transcript repressed in an azole-resistant strain that overexpresses CDR1 and CDR2; Hap43-repressed; flow model biofilm induced
orf19.5375		-0.5391
orf19.6827	SLU7	-0.5379	Protein similar to S. cerevisiae RNA splicing factor, Slu7; induced by alpha pheromone in SpiderM medium
orf19.4229		-0.5379	Putative polyphosphate phosphatase; role in hydrolysis of diphosphorylated inositol polyphosphates and diadenosine polyphosphates; Spider biofilm induced
orf19.1352	TIM22	-0.5374	Mitochondrial inner membrane protein; predicted role in protein import; Hap43-repressed gene; flow model biofilm induced; Spider biofilm repressed
orf19.7124	RVS161	-0.5362	Protein required for endocytosis; contains a BAR domain, which is found in proteins involved in membrane curvature; null mutant exhibits defects in hyphal growth, virulence, cell wall integrity, and actin patch localization
orf19.6559		-0.5343	RNA polymerase III transcription initiation factor complex (TFIIIC) subunit; growth phase regulated protein; downregulaated in stationary phase yeast cultures; Hap43-repressed; flow model biofilm induced; Spider biofilm repressed
orf19.1034		-0.5305	Protein with a predicted cytochrome b5-like Heme/Steroid binding domain; Hap43, caspofungin repressed; flow model biofilm induced
orf19.1258		-0.5275	Adhesin-like protein; regulated by Tsa1, Tsa1B in minimal media at 37 deg; clade-associated gene expression; induced by alpha pheromone in SpiderM medium; Hap43-induced; Spider biofilm repressed
orf19.2654	RMS1	-0.5223	Putative lysine methyltransferase; Hap43-induced; protein induced during mating; possibly essential, disruptants not obtained by UAU1 method; rat catheter and Spider biofilm induced
orf19.5916		-0.5212
orf19.1465		-0.5199	Has domain(s) with predicted N-acetyltransferase activity
orf19.7273		-0.5187
orf19.5295		-0.5185	Protein with a predicted endonuclease/exonuclease/phosphatase family domain and a carbon catabolite repressor protein 4 domain; induced by alpha pheromone in SpiderM medium
orf19.1150.1		-0.5170	Ortholog of C. dubliniensis CD36 : Cd36_10990, C. parapsilosis CDC317 : CPAR2_804585, Candida tenuis NRRL Y-1498 : cten_CGOB_00256 and Debaryomyces hansenii CBS767 : DEHA2F10406g
orf19.986	GLY1	-0.5159	L-threonine aldolase; complements glycine auxotrophy of S. cerevisiae shm1 shm2 gly1-1 triple mutant; macrophage/pseudohyphal-induced; the GLY1 locus has an RFLP and is triploid in strain SGY269; flow model biofilm induced
orf19.1022		-0.5129
orf19.1121		-0.5114	Has domain(s) with predicted hydrolase activity
orf19.1027	PDR16	-0.5110	Phosphatidylinositol transfer protein; induction correlates with CDR1, CDR2 overexpression/azole resistance; fluphenazine, 17-beta-estradiol, ethynyl estradiol, NO induced; farnesol-downregulated in biofilm; rat catheter biofilm induced
orf19.5328	GCN1	-0.5109	Ortholog(s) have role in regulation of translational elongation and cytosolic ribosome, extracellular region, mitochondrion localization
orf19.242	SAP8	-0.5094	Secreted aspartyl protease; regulated by growth phase, temperature, white-opaque switch; highly expressed in opaque cells and upon deep epidermal invasion; greater expression in vaginal than oral infection; prominent role in biofilms
orf19.2560	CDC60	-0.5077	Cytosolic leucyl tRNA synthetase; conserved amino acid and ATP binding class I signature, tRNA binding, proofreading motifs; likely essential for growth; interacts with benzoxaborole antifungals; present in exponential and stationary phase
orf19.5037	HRQ2	-0.5059	Protein of unknown function; mutants are viable; rat catheter and Spider biofilm induced
orf19.1375	LEU42	-0.5058	Putative alpha-isopropylmalate synthase; fungal-specific; induced by human blood or polymorphonuclear cells; regulated by Gcn2 and Gcn4; stationary phase enriched protein; Spider biofilm induced
orf19.4279	MNN1	-0.5058	Putative alpha-1,3-mannosyltransferase; of the mannosyltransferase complex; negatively regulated by Rim101; transcript elevated in chk1 and nik1 mutants, but not in sln1 mutant; Spider and flow model biofilm induced
orf19.2871	SDH12	-0.5031	Succinate dehydrogenase; soluble protein in hyphae; macrophage-downregulated protein level; downregulated by Efg1p; repressed by nitric oxide; protein present in exponential and stationary growth phase yeast cultures; Hap43p-repressed gene
orf19.134		-0.5024	Protein of unknown function; overlaps retrotransposon Tca13; ciclopirox olamine induced
orf19.1008		-0.5013	Ortholog of Candida albicans WO-1 : CAWG_01856
orf19.2168.3		-0.5012	Ortholog(s) have role in cellular protein localization, cytokinesis, site selection, endoplasmic reticulum inheritance, endoplasmic reticulum tubular network organization, nuclear pore complex assembly, vesicle-mediated transport
orf19.6961		-0.5011
orf19.7331	FCY24	-0.4999	Putative transporter; more similar to S. cerevisiae Tpn1, which is a vitamin B6 transporter, than to purine-cytosine permeases; transcription is regulated by Nrg1; Spider biofilm induced
orf19.5278		-0.4998	Protein of unknown function; Spider biofilm induced
orf19.1086		-0.4995	Ortholog(s) have role in protein deubiquitination, regulation of ER to Golgi vesicle-mediated transport, regulation of retrograde vesicle-mediated transport, Golgi to ER, ribophagy and cytoplasm localization
orf19.1247		-0.4994	Ortholog of C. dubliniensis CD36 : Cd36_45230, C. parapsilosis CDC317 : CPAR2_500450, Candida tenuis NRRL Y-1498 : CANTEDRAFT_103249 and Debaryomyces hansenii CBS767 : DEHA2C07524g
orf19.4026	HIS1	-0.4993	ATP phosphoribosyl transferase; enzyme of histidine biosynthesis; acid upregulated/alkaline repressed by Rim101; regulated by Gcn2, Gcn4; strain CA9 is a his1 mutant; flow model biofilm induced; Spider biofilm repressed
orf19.6086	LEU4	-0.4991	Putative 2-isopropylmalate synthase; regulated by Nrg1, Mig1, Tup1, Gcn4; induced by human whole blood or PMNs; macrophage/pseudohyphal-repressed after 16h; Spider biofilm repressed
orf19.1370		-0.4973	Protein of unknown function; expression regulated by white-opaque switch; repressed by alpha pheromone in SpiderM medium
orf19.1291	ABZ1	-0.4967	Ortholog(s) have 4-amino-4-deoxychorismate synthase activity, role in para-aminobenzoic acid biosynthetic process and cytosol, nucleus localization
orf19.1158		-0.4951	Ortholog of S. cerevisiae Yft2 required for normal ER membrane biosynthesis; Hap43-repressed gene
orf19.2803	HEM13	-0.4941	Coproporphyrinogen III oxidase; antigenic; on yeast cell surface, not hyphae; iron-regulated expression; Hap43, macrophage-repressed; farnesol-induced; possibly essential; flow model biofilm induced; rat catheter, Spider biofilm repressed
orf19.1396		-0.4935	Ortholog(s) have ARF GTPase activator activity, role in ER to Golgi vesicle-mediated transport, intra-Golgi vesicle-mediated transport and Golgi apparatus, clathrin-coated vesicle localization
orf19.5671		-0.4928	Ortholog(s) have role in actin cortical patch assembly, septin cytoskeleton organization and cellular bud neck, cellular bud tip, mating projection base, mating projection tip localization
orf19.6951		-0.4919	Ortholog(s) have sphinganine-1-phosphate aldolase activity and role in calcium-mediated signaling, cellular response to starvation, sphingolipid metabolic process
orf19.1023		-0.4918
orf19.1122		-0.4910	Protein of unknown function; induced by alpha pheromone in SpiderM medium; Spider biofilm induced
orf19.3185		-0.4903	Ortholog(s) have peptide alpha-N-acetyltransferase activity, role in N-terminal protein amino acid acetylation and NatA complex, cytosolic ribosome, mitochondrion localization
orf19.1671	UTR2	-0.4888	Putative GPI anchored cell wall glycosidase; role in adhesion, hyphal growth on Spider (not serum) medium; chitin-binding, glycosyl hydrolase domains; induced during cell wall regeneration; mRNA in yeast-form cells; Spider biofilm induced
orf19.3304		-0.4884	Exosome non-catalytic core component; involved in 3'-5' RNA processing and degradation in the nucleus and cytoplasm; Spider biofilm induced
orf19.1325	ECM38	-0.4880	Putative gamma-glutamyltransferase; alkaline upregulated; Spider biofilm induced; possibly an essential gene, disruptants not obtained by UAU1 method
orf19.6292		-0.4864
orf19.1229		-0.4810	Ortholog(s) have importin-alpha export receptor activity, role in cell division, protein export from nucleus and nuclear membrane localization
orf19.137		-0.4806	Putative transferase involved in phospholipid biosynthesis; induced by alpha pheromone in SpiderM medium
orf19.886	PAN1	-0.4802	Essential protein involved in endocytosis and polarized growth; ortholog of S. cerevisiae Pan1, which is a part of a complex that regulates actin cytoskeleton; Spider biofilm repressed
orf19.1682		-0.4788	Membrane protein; Hap43p-repressed gene; repressed by nitric oxide
orf19.1492	PRP39	-0.4786	Putative component of the U1 snRNP; involved in splicing; Hap43-induced gene; Spider biofilm induced
orf19.1338		-0.4765	Protein of unknown function; possible COPI-coated vesicle, Golgi apparatus, ribosome localization; rat catheter biofilm repressed
orf19.1123		-0.4760	Dubious open reading frame
orf19.6387	HSP104	-0.4759	Heat-shock protein; roles in biofilm and virulence; complements chaperone, prion activity in S. cerevisiae; guanidine-insensitive; heat shock/stress induced; repressed in farnesol-treated biofilm; sumoylation target; Spider biofilm induced
orf19.859		-0.4754
CaalfMp02	NAD6	-0.4753	Subunit 6 of NADH:ubiquinone oxidoreductase (NADH:ubiquinone dehydrogenase), a multisubunit enzyme complex (complex I) of the mitochondrial inner membrane that catalyzes the first step in mitochondrial respiration
orf19.1175		-0.4745
orf19.1780		-0.4735	Has domain(s) with predicted catalytic activity
orf19.1344		-0.4706	Protein of unknown function; fluconazole-induced; Spider biofilm induced
orf19.136	QDR3	-0.4703	Predicted membrane transporter, member of the drug:proton antiporter (12 spanner) (DHA1) family, major facilitator superfamily (MFS); Hap43p-repressed gene
orf19.6531	NUC2	-0.4700	Putative NADH-ubiquinone oxidoreductase; identified in detergent-resistant membrane fraction (possible lipid raft component); alkaline repressed; Hap43-repressed; Spider biofilm repressed
orf19.3956		-0.4680	Ortholog(s) have glutaminyl-tRNA synthase (glutamine-hydrolyzing) activity and role in endoplasmic reticulum organization, glutaminyl-tRNAGln biosynthesis via transamidation
orf19.1796		-0.4664	Putative glyoxylate reductase; acts on glyoxylate and hydroxypyruvate substrates; Spider biofilm repressed
orf19.2727	GRX3	-0.4655	Putative glutaredoxin; flucytosine induced; regulated by Gcn4p; repressed in response to amino acid starvation (3-aminotriazole treatment)
orf19.1021		-0.4627
orf19.3328		-0.4619	Putative transcription factor; S. cerevisiae ortholog Hot1 is required for the transient induction of glycerol biosynthetic genes GPD1 and GPP2 in response to high osmolarity; filament induced
orf19.5877	ATF1	-0.4587	Putative alcohol acetyltransferase; caspofungin repressed; expression depends on Tac1p
orf19.1029	RPP1	-0.4565	Putative ortholog of S. cerevisiae Rpp1; subunit of both RNase MRP and nuclear RNase P; rat catheter and Spider biofilm induced
orf19.4086		-0.4562	Ortholog(s) have cytoplasm localization
orf19.1403		-0.4558	Ortholog(s) have ATP:ADP antiporter activity, calcium ion binding activity, role in ADP transport, ATP transport, mitochondrial transport and mitochondrion localization
orf19.489	DAP1	-0.4536	Similar to mammalian membrane-associated progesterone receptors involved in DNA damage response; induced in core stress response; Hog1 regulated; clade-associated expression; Hap43-repressed
orf19.1559	HOM2	-0.4534	Aspartate-semialdehyde dehydrogenase; forms a homodimer; conserved in bacteria, archaea, and fungi but not in mammals; ketoconazole-repressed; protein present in exponential and stationary growth phase yeast cultures; GlcNAc-induced protein
orf19.7511		-0.4533	Ortholog(s) have structural constituent of nuclear pore activity and role in cell division, nuclear pore organization, regulation of mitotic cell cycle
orf19.1304		-0.4531	Ortholog(s) have role in U4 snRNA 3'-end processing, exonucleolytic trimming to generate mature 3'-end of 5.8S rRNA from tricistronic rRNA transcript (SSU-rRNA, 5.8S rRNA and LSU-rRNA), more
orf19.5263	SER33	-0.4531	Predicted enzyme of amino acid biosynthesis; Gcn4p-regulated; upregulated in biofilm; protein present in exponential and stationary growth phase yeast cultures; S. cerevisiae ortholog is Gcn4p regulated
orf19.1581		-0.4530	Planktonic growth-induced gene
orf19.7611	TRX1	-0.4527	Thioredoxin; involved in response to reactive oxygen species; biofilm, benomyl, flucytosine, peroxide, Hap43 induced; amphotericin B, caspofungin repressed; induced by human neutrophils; macrophage-repressed gene
orf19.5575		-0.4508	Putative peripheral peroxisomal membrane peroxin; required for regulating peroxisome size and maintenance; Spider biofilm induced
orf19.1201		-0.4488	Ortholog(s) have serine-tRNA ligase activity, role in invasive growth in response to glucose limitation, mitochondrial seryl-tRNA aminoacylation, pseudohyphal growth, spore germination and mitochondrion localization
orf19.1318		-0.4472	Ortholog of C. dubliniensis CD36 : Cd36_43350, C. parapsilosis CDC317 : CPAR2_403560, Debaryomyces hansenii CBS767 : DEHA2A08250g and Pichia stipitis Pignal : PICST_29838
orf19.121	ARC18	-0.4471	Putative ARP2/3 complex subunit; mutation confers hypersensitivity to cytochalasin D
orf19.2531	CSP37	-0.4461	Hyphal cell wall protein; role in progression of mouse systemic infection; predicted P-loop, divalent cation binding, N-glycosylation sites; expressed in yeast and hyphae; hyphal downregulated; stationary-phase enriched; GlcNAc-induced
orf19.7498	LEU1	-0.4447	3-isopropylmalate dehydratase; antigenic in humans; repressed in hyphae; alkaline repressed; upregulated by human whole blood or PMNs; regulated by Sef1, Sfu1, and Hap43; rat catheter biofilm induced, Spider biofilm repressed
orf19.1276		-0.4443	Protein with a selenoprotein domain and a thioredoxin-like fold domain; similar to S. cerevisiae Vhs3p, which is a putative phosphopantothenoylcysteine decarboxylase
orf19.1035	WAR1	-0.4417	Zn(II)2Cys6 transcription factor; plays a role in resistance to weak organic acids; required for yeast cell adherence to silicone substrate; Spider biofilm induced
orf19.2570	MCI4	-0.4417	Putative NADH-ubiquinone dehydrogenase; Hap43p-repressed gene
orf19.1025		-0.4406
orf19.4021		-0.4406	Ortholog of C. dubliniensis CD36 : Cd36_54870, C. parapsilosis CDC317 : CPAR2_100250, Debaryomyces hansenii CBS767 : DEHA2D13992g and Pichia stipitis Pignal : PICST_40400
orf19.1156	FUS1	-0.4400	Membrane protein required for mating; ortholog of S. cerevisiae Fus1; transcript induced by Cph1 in cells homozygous for the MTLa locus; alpha factor induced
orf19.1334		-0.4395	Protein of unknown function; repressed by alpha pheromone in SpiderM medium
orf19.2196		-0.4393	Ortholog(s) have ubiquitin binding activity and cytoplasm localization
orf19.1279	CDS1	-0.4387	Protein similar to S. cerevisiae Cds1p; transposon mutation affects filamentous growth
orf19.4536	CYS4	-0.4375	Cystathionine beta-synthase; sulfur amino acid biosynthesis; antigenic in mouse; flow model biofilm induced; alkaline induced; macrophage/pseudohyphal-induced; present in exponential and stationary growth phase yeast cultures
orf19.1360		-0.4371	Ortholog(s) have role in mitochondrial genome maintenance and mitochondrion localization
orf19.1171	BTA1	-0.4366	Ortholog of C. dubliniensis CD36 : Cd36_10780, C. parapsilosis CDC317 : CPAR2_208080, Candida tenuis NRRL Y-1498 : CANTEDRAFT_120956 and Debaryomyces hansenii CBS767 : DEHA2F24508g
orf19.131		-0.4360	Ortholog of C. dubliniensis CD36 : Cd36_61330, C. parapsilosis CDC317 : CPAR2_602800, Candida tenuis NRRL Y-1498 : CANTEDRAFT_94450 and Debaryomyces hansenii CBS767 : DEHA2F15554g
orf19.1750	SLR1	-0.4353	Protein similar to mammalian SR-like RNA splicing factor; involved in filamentous growth and virulence; gene has intron; Spider biofilm repressed
orf19.331		-0.4338	Ortholog(s) have S-adenosylmethionine-dependent methyltransferase activity, protein methyltransferase activity and role in peptidyl-glutamine methylation, regulation of translation
orf19.1397		-0.4333	Has domain(s) with predicted heme binding activity
orf19.1363		-0.4328	Putative protein of unknown function; Plc1-regulated; transcript induced by Mnl1 under weak acid stress; flow model, rat catheter, Spider biofilm induced
orf19.1897		-0.4318	Ortholog of C. dubliniensis CD36 : Cd36_21640, C. parapsilosis CDC317 : CPAR2_105040, Candida tenuis NRRL Y-1498 : CANTEDRAFT_112352 and Debaryomyces hansenii CBS767 : DEHA2C08008g
orf19.1341	PRR2	-0.4315	Putative serine/threonine protein kinase; mutation confers resistance to 5-fluorocytosine (5-FC)
orf19.1040	MAD2	-0.4314	Protein required for the spindle assembly checkpoint of the cell cycle; necessary for survival in host cell macrophages and for virulence in a mouse model of systemic candidiasis
orf19.2551	MET6	-0.4307	Essential 5-methyltetrahydropteroyltriglutamate-homocysteine methyltransferase (cobalamin-independent methionine synthase); antigenic in murine/human systemic infection; heat shock, estrogen, GCN-induced; Spider biofilm repressed
orf19.1365		-0.4302	Putative monooxygenase; mutation confers hypersensitivity to toxic ergosterol analog; constitutive expression independent of MTL or white-opaque status
orf19.1119	MTR10	-0.4298	Putative importin; member of a family of fungal-specific nuclear importins; Mig1-regulated
orf19.1599		-0.4291	Ortholog of Candida albicans WO-1 : CAWG_06018
orf19.1480		-0.4289	Putative succinate dehydrogenase; enzyme of citric acid cycle; repressed by nitric oxide; Efg1, Hap43 repressed
orf19.2190	VRP1	-0.4288	Verprolin-related protein involved in actin cytoskeleton organization and polarized morphogenesis; interacts with Wal1p and Myo5p; downregulated upon adherence to polystyrene
orf19.202	CDC47	-0.4286	Phosphorylated protein described as having role in control of cell division; RNA abundance regulated by tyrosol and cell density; merged with orf19.201 in Assembly 20; unmerged from orf19.201 in a revision of Assembly 21
orf19.1297		-0.4280	Ortholog(s) have phosphatidylinositol-3-phosphate binding activity and role in CVT pathway, early endosome to Golgi transport, macroautophagy, mitochondrion degradation
orf19.115		-0.4274	Ortholog of Candida tropicalis MYA-3404 : CTRG_02973 and Candida albicans WO-1 : CAWG_05252
orf19.1336	PUP3	-0.4273	Putative beta 3 subunit of the 20S proteasome; macrophage/pseudohyphal-repressed
orf19.3986	PPR1	-0.4264	Putative transcription factor with zinc cluster DNA-binding motif; has similarity to S. cerevisiae Ppr1p, which is a transcription factor involved in the regulation of uracil biosynthesis genes
orf19.1066	GIG1	-0.4252	Protein induced by N-acetylglucosamine (GlcNAc); localized in cytoplasm; mutation causes increased resistance to nikkomycin Z
orf19.451	SOK1	-0.4247	Protein kinase required for degradation of Nrg1p; mutants are sensitive to growth on hydrogen peroxide medium; induced by alpha pheromone in SpiderM medium; rat catheter and Spider biofilm induced
orf19.1307		-0.4242	Predicted membrane protein; rat catheter biofilm induced
orf19.4824		-0.4230	Planktonic growth-induced gene
orf19.2970	LYS2	-0.4229	Heterodimeric alpha-aminoadipate reductase large subunit; lysine biosynthesis; predicted binding sites for AMP and alpha-aminoadipate; inhibited by lys or thialysine; regulated by Gcn2 and Gcn4; Spider biofilm induced, flow model repressed
orf19.1002		-0.4227	Protein of unknown function; Hap43-repressed gene
orf19.1017		-0.4197
orf19.3099	TRP4	-0.4196	Predicted enzyme of amino acid biosynthesis; upregulated in biofilm; regulated by Gcn2p and Gcn4p; S. cerevisiae ortholog is Gcn4p regulated
orf19.1253	PHO4	-0.4194	bHLH transcription factor of the myc-family; required for growth in medium lacking phosphate and for resistance to copper and Phloxine B; induced by Mnl1 under weak acid stress
orf19.1404		-0.4184	Predicted tRNA dihydrouridine synthase; Spider biofilm induced
orf19.1005		-0.4179	Protein with predicted RNI-like domains; rat catheter biofilm induced
orf19.1333	SNG3	-0.4179	Putative membrane transporter; Hap43p-induced gene; mutation confers hypersensitivity to toxic ergosterol analog; shows colony morphology-related gene regulation by Ssn6p
orf19.3175		-0.4176	Putative ortholog of human electron transfer flavoprotein dehydrogenase (ETF-dH); alkaline repressed; repressed by nitric oxide; virulence-group-correlated expression; Spider biofilm induced
orf19.4616	POL30	-0.4166	Similar to proliferating cell nuclear antigen (PCNA); RNA abundance regulated by tyrosol, cell density; induced by flucytosine, interaction with macrophages; stationary phase enriched protein; rat catheter and Spider biofilm repressed
orf19.114		-0.4164	Ortholog of C. dubliniensis CD36 : Cd36_61190, C. parapsilosis CDC317 : CPAR2_603230, Candida tenuis NRRL Y-1498 : cten_CGOB_00054 and Debaryomyces hansenii CBS767 : DEHA2E21142g
orf19.1074		-0.4163
orf19.1149	MRF1	-0.4151	Putative mitochondrial respiratory protein; induced by farnesol, benomyl, nitric oxide, core stress response; oxidative stress-induced via Cap1; stationary-phase enriched protein; Spider biofilm induced
orf19.1095	GLE2	-0.4148	Putative nuclear pore complex; possibly an essential gene, disruptants not obtained by UAU1 method; rat catheter biofilm repressed
orf19.1393		-0.4148	Ortholog(s) have NAD transporter activity, pyruvate secondary active transmembrane transporter activity, role in NAD transmembrane transport, mitochondrial pyruvate transport and endoplasmic reticulum, mitochondrion localization
orf19.1632		-0.4121	Ortholog(s) have cytosol, nucleus localization
orf19.172	RPC19	-0.4115	Putative RNA polymerases I and III subunit AC19; Hap43-induced; rat catheter biofilm induced
orf19.1124		-0.4110	Protein of unknown function; flow model biofilm induced; Spider biofilm induced
orf19.3357		-0.4105	Ortholog(s) have mitochondrion localization
orf19.1275	GAT1	-0.4100	GATA-type transcription factor; regulator of nitrogen utilization; required for nitrogen catabolite repression and utilization of isoleucine, tyrosine and tryptophan N sources; required for virulence in a mouse systemic infection model
orf19.1070		-0.4100	Ortholog(s) have cytoplasm localization
orf19.5576		-0.4090	Putative pantothenate kinase; ortholog of S. cerevisiae Cab1; transposon mutation affects filamentous growth; repressed in core stress response
orf19.1162.1		-0.4085	Ortholog(s) have Golgi apparatus localization
orf19.1763	IFR1	-0.4077	Predicted oxidoreductase/dehydrogenase; induced by nitric oxide; rat catheter and Spider biofilm induced
orf19.1267.1		-0.4067	Ortholog(s) have enzyme activator activity, role in iron-sulfur cluster assembly and extrinsic to mitochondrial inner membrane, mitochondrial matrix localization
orf19.1791		-0.4067	Putative protein with a predicted role in 60S ribosomal subunit biogenesis; Hap43p-induced gene; ortholog of S. cerevisiae MAK11
orf19.1054		-0.4058	Ortholog(s) have structural constituent of nuclear pore activity
orf19.4502		-0.4048	Ortholog(s) have ATPase activity, DNA binding, TBP-class protein binding activity
orf19.1181		-0.4047	Has domain(s) with predicted catalytic activity and membrane localization
orf19.1504		-0.4046	Putative patatin-like phospholipase; fungal-specific (no human or murine homolog)
orf19.1616	FGR23	-0.4038	Protein of unknown function; repressed by a1/alpha2 in white-phase cells, a-specific, alpha factor-induced; Hap43-repressed; flow model biofilm induced; Tn mutation affects filamentous growth;
orf19.1302		-0.4032	Ortholog of C. dubliniensis CD36 : Cd36_43500, Spathaspora passalidarum NRRL Y-27907 : SPAPADRAFT_64619, Candida tropicalis MYA-3404 : CTRG_00335 and Candida albicans WO-1 : CAWG_03437
orf19.1068		-0.4029
orf19.1033	STR2	-0.4028	Ortholog(s) have cystathionine gamma-synthase activity, role in transsulfuration and cytosol, nucleus localization
orf19.2138	ILS1	-0.4027	Putative isoleucyl-tRNA synthetase, the target of drugs including the cyclic beta-amino acid icofungipen/PLD-118/BAY-10-8888 and mupirocin; protein present in exponential and stationary growth phase yeast cultures
orf19.5744		-0.4023
orf19.1762	OCA1	-0.4014	Putative protein phosphatase of the PTP family (tyrosine-specific); ortholog of S. cerevisiae Oca1; mutant is viable; mutant shows virulence defect
orf19.3656	COX15	-0.4010	Cytochrome oxidase assembly protein; transcript regulated by Nrg1 and Tup1; alkaline repressed; Hap43-repressed; early-stage flow model biofilm induced; Spider biofilm repressed
orf19.2582		-0.4007	Ortholog(s) have role in cytoplasmic translation, ribosome-associated ubiquitin-dependent protein catabolic process and RQC complex, cytosol, cytosolic large ribosomal subunit localization
orf19.1799	GAP5	-0.3984	Putative general amino acid permease; fungal-specific (no human or murine homolog)
orf19.1062		-0.3979	Ortholog of C. dubliniensis CD36 : Cd36_04020, C. parapsilosis CDC317 : CPAR2_107000, Candida tenuis NRRL Y-1498 : CANTEDRAFT_113990 and Pichia stipitis Pignal : PICST_32780
orf19.1677		-0.3977	Protein of unknown function; transcript detected on high-resolution tiling arrays
orf19.555		-0.3967	Protein similar to S. cerevisiae Cis3p, which has a role cell-wall-related processes; predicted Kex2p substrate; possibly an essential gene, disruptants not obtained by UAU1 method
orf19.1493	RAD7	-0.3963	Protein similar to S. cerevisiae Rad7p, which is a subunit of the Nucleotide Excision Repair Factor 4; induced under hydroxyurea treatment
orf19.185		-0.3959	Ortholog(s) have structural constituent of ribosome activity, role in mitochondrial translational initiation and mitochondrial small ribosomal subunit localization
orf19.1067	GPM2	-0.3958	Putative phosphoglycerate mutase; repressed in hyphae; macrophage/pseudohyphal-repressed; induced by high levels of peroxide stress, farnesol; flow model biofilm induced; rat catheter and Spider biofilm repressed
orf19.1146		-0.3957	Ortholog of Candida albicans WO-1 : CAWG_00265
orf19.84	CAN3	-0.3953	Predicted amino acid transmembrane transporter; transcript regulated by white-opaque switch; Hap43-repressed gene
orf19.6957.3		-0.3951
orf19.1353		-0.3941	Protein of unknown function; repressed by yeast-hypha switch; Ras1-regulated; oral infection induced; mutants defective in damage to oral epithelium; flow model biofilm induced; Spider biofilm induced
orf19.1383		-0.3941	Protein of unknown function; induced by alpha pheromone in SpiderM medium
orf19.139	TRA1	-0.3932	Subunit of the NuA4 histone acetyltransferase complex
orf19.2284		-0.3929	Protein with an FMN-binding domain; Hap43-repressed; flow model biofilm induced
orf19.5667	MNR2	-0.3929	Putative ion transporter; fungal-specific (no human or murine homolog)
orf19.1348		-0.3921	Ortholog of C. dubliniensis CD36 : Cd36_22500, Candida tropicalis MYA-3404 : CTRG_01825 and Candida albicans WO-1 : CAWG_05921
orf19.1028	ELA1	-0.3916	Elongin A; F-box protein; ubiquitin-protein ligase; role in protein ubiquitination and ubiquitin-dependent protein catabolism; rat catheter biofilm induced
orf19.3938		-0.3914	Putative mitochondrial ribosomal protein of the small subunit; mutation confers hypersensitivity to 5-fluorocytosine (5-FC), 5-fluorouracil (5-FU), and tubercidin (7-deazaadenosine)
orf19.1050		-0.3913	Ortholog of S. cerevisiae : YMR087W, C. glabrata CBS138 : CAGL0J01397g, C. dubliniensis CD36 : Cd36_03920, C. parapsilosis CDC317 : CPAR2_107150 and Pichia stipitis Pignal : PICST_61741
orf19.1170	ARO7	-0.3911	Putative chorismate mutase; fungal-specific (no human or murine homolog); alkaline upregulated
orf19.6584	PRT1	-0.3900	Putative translation initiation factor eIF3; mutation confers hypersensitivity to roridin A, verrucarin A; genes encoding ribosomal subunits, translation factors, tRNA synthetases are downregulated upon phagocytosis by murine macrophages
orf19.1039	BET4	-0.3899	Ortholog(s) have Rab geranylgeranyltransferase activity and role in ER to Golgi vesicle-mediated transport, protein geranylgeranylation, protein targeting to membrane
orf19.1574		-0.3899	Putative TFIID subunit involved in RNA polymerase II transcription initiation; possibly an essential gene, disruptants not obtained by UAU1 method
orf19.2169		-0.3884	Ortholog of C. parapsilosis CDC317 : CPAR2_805720, C. dubliniensis CD36 : Cd36_22330, Lodderomyces elongisporus NRLL YB-4239 : LELG_02628 and Candida orthopsilosis Co 90-125 : CORT_0C03440
orf19.7404		-0.3878	Catabolic L-serine (L-threonine) deaminase;, catalyzes degradation of L-serine and L-threonine; required to use serine or threonine as a sole nitrogen source; Spider biofilm repressed
orf19.4650	ILV6	-0.3874	Putative regulatory subunit of acetolacetate synthase; alkaline induced; regulated by Gcn2 and Gcn4; protein present in exponential and stationary growth phase yeast; Spider biofilm repressed
orf19.1294		-0.3873
orf19.1011	MNN21	-0.3863	Ortholog(s) have alpha-1,2-mannosyltransferase activity, role in cell wall mannoprotein biosynthetic process and Golgi apparatus localization
orf19.122	CDC20	-0.3863	Activator of anaphase-promoting complex/cyclosome; induced under Cdc5 depletion; member of conserved Mcm1 regulon; mRNA expression peaks at cell-cycle G2/M phase; mRNA binds She3 and is localized to buds of yeast cells and to hyphal tips
orf19.4836	URA1	-0.3860	Dihydroorotate dehydrogenase; de novo pyrimidine biosynthesis; regulated by yeast-hypha switch, Nrg1/Mig1/Tup1; flow model biofilm induced; rat catheter and Spider biofilm repressed
orf19.1477		-0.3854	Protein of unknown function; possible ER protein; Hap43p-repressed; Spider biofilm induced
orf19.123	RCN1	-0.3844	Protein involved in calcineurin-dependent signaling that controls stress response and virulence; inhibits calcineurin function
orf19.1311	SPO75	-0.3838	Ortholog(s) have role in ascospore wall assembly
orf19.1232	VRG4	-0.3824	GDP-mannose transporter; essential; required for glycosylation, hyphal growth; functional homolog of S. cerevisiae Vrg4p, which imports GDP-mannose from cytoplasm to Golgi for protein and lipid mannosylation; no mammalian homolog
orf19.1133	MSB1	-0.3815	Putative regulator of transcription; expression in S. cerevisiae flo8 and flo11 mutants suggests a role in regulation of adhesion factors
orf19.4881		-0.3806
orf19.1519		-0.3804	Protein of unknown function; Hap43-repressed gene
orf19.2770		-0.3801	Ortholog of C. dubliniensis CD36 : Cd36_42220, C. parapsilosis CDC317 : CPAR2_500340, Debaryomyces hansenii CBS767 : DEHA2G17754g and Pichia stipitis Pignal : PICST_31424
orf19.1150		-0.3799	GATA-like transcription factor; oral infection induced; mutant has reduced capacity to damage oral epithelial cells; regulated by Gcn2 and Gcn4; Spider biofilm induced
orf19.1367	MTW1	-0.3797	Kinetochore component; amount of Nuf2p and Mtw1p protein detected at each centromere is consistent with a single kinetochore microtubule attachment site
orf19.1057		-0.3794	Ortholog of C. dubliniensis CD36 : Cd36_03980, C. parapsilosis CDC317 : CPAR2_107050, Candida tenuis NRRL Y-1498 : CANTEDRAFT_113999 and Debaryomyces hansenii CBS767 : DEHA2D12518g
orf19.7447	JEN1	-0.3794	Lactate transporter; induced by lactic acid, activated by Cat8; alkaline repressed by Rim101; localizes to plasma membrane; Spider biofilm induced
orf19.7150	NRG1	-0.3791	Transcription factor/repressor; regulates chlamydospore formation/hyphal gene induction/virulence and rescue/stress response genes; effects both Tup1 dependent and independent regulation; flow model biofilm induced; Spider biofilm repressed
orf19.2541		-0.3782	Ortholog(s) have 3'-5'-exodeoxyribonuclease activity, endonuclease activity, role in apoptotic DNA fragmentation, cellular response to oxidative stress and cytosol, nucleus localization
orf19.1525		-0.3782	Ortholog(s) have role in nuclear-transcribed mRNA catabolic process, nonsense-mediated decay and cytoplasm, nucleus localization
orf19.1359		-0.3773	Ortholog(s) have protein complex binding activity, role in ER-associated ubiquitin-dependent protein catabolic process, sporulation resulting in formation of a cellular spore and cytoplasm, extrinsic to membrane, nucleus localization
orf19.3960	HYS2	-0.3771	Putative DNA polymerase III (delta) subunit with a predicted role in DNA replication and DNA repair; cell-cycle regulated periodic mRNA expression
orf19.1331	HSM3	-0.3769	Ortholog(s) have role in mismatch repair, proteasome regulatory particle assembly and cytosol, nucleus, proteasome regulatory particle, base subcomplex localization
orf19.1091	NOP8	-0.3767	Ortholog of S. cereviiae Nop8; has a role in ribosomal large subunit biogenesis; rat catheter and Spider biofilm induced
orf19.1251	BRN1	-0.3752	Putative condensin complex subunit; cell-cycle regulated periodic mRNA expression
orf19.4091	MED18	-0.3749	RNA polymerase II mediator complex subunit; rat catheter biofilm repressed
orf19.1089	PEX11	-0.3738	Putative peroxisomal membrane protein; role in fatty acid oxidation; expression is Tac1-regulated; Hms1p-dependent induction by geldamycin; Spider biofilm induced
orf19.1032	SKO1	-0.3737	bZIP transcription factor; involved in cell wall damage response; represses the yeast-to-hypha transition; mutants are caspofungin sensitive; induced by osmotic stress via Hog1; induced by Mnl1 under weak acid stress
orf19.1162		-0.3731	Protein of unknown function; transcript upregulated by benomyl treatment
orf19.1491		-0.3726	Ortholog(s) have RNA binding activity, role in mRNA splicing, via spliceosome and U1 snRNP, U2-type prespliceosome localization
orf19.1679		-0.3712	Ortholog of C. dubliniensis CD36 : Cd36_81550, C. parapsilosis CDC317 : CPAR2_503570, Candida tenuis NRRL Y-1498 : cten_CGOB_00261 and Debaryomyces hansenii CBS767 : DEHA2D15378g
orf19.6214	ATC1	-0.3710	Cell wall acid trehalase; catalyzes hydrolysis of the disaccharide trehalose; similar to S. cerevisiae vacuolar acid trehalase (Ath1p); Hap43p-repressed gene
orf19.1439	IPK1	-0.3699	Ortholog of S. cerevisiae/S. pombe Ipk1; an inositol pentakisphosphate 2-kinase, a nuclear protein required for synthesis of 1,2,3,4,5,6-hexakisphosphate; Spider biofilm induced
orf19.1400		-0.3698	Ortholog of C. dubliniensis CD36 : Cd36_23640, C. parapsilosis CDC317 : CPAR2_406130, Candida tenuis NRRL Y-1498 : CANTEDRAFT_116273 and Debaryomyces hansenii CBS767 : DEHA2B11176g
orf19.1298	NUP84	-0.3693	Ortholog(s) have structural constituent of nuclear pore activity
orf19.6991	PRE3	-0.3689	Putative beta-1 proteasome subunit; macrophage-induced protein; regulated by Gcn2p and Gcn4p; GlcNAc-induced protein
orf19.3690.2		-0.3687	Ribosomal 60S subunit protein; Spider biofilm repressed
orf19.1792		-0.3680	Ortholog(s) have ubiquitin-protein ligase activity
orf19.1139		-0.3668	Protein of unknown funtion; S. cerevisiae ortholog Svl3 plays a role in endocytosis and is localized to the bud neck; Spider biofilm induced
orf19.1268		-0.3665	Protein of unknown function; transcript detected on high-resolution tiling arrays; rat catheter biofilm induced
orf19.1060		-0.3655	Ortholog of Candida albicans WO-1 : CAWG_00968
orf19.1041		-0.3650	Ortholog(s) have cyclin-dependent protein serine/threonine kinase activity
orf19.1196	PKH3	-0.3646	Ortholog(s) have protein kinase activity and role in MAPK cascade involved in cell wall biogenesis, protein phosphorylation
orf19.1802	OFD1	-0.3641	Putative prolyl hydroxylase family member; regulates Ume6p stability in response to oxygen; inhibited by hypoxia; repressed by prostaglandins; Spider biofilm induced
orf19.1007	KCS1	-0.3636	Putative bZIP transcription factor; Spider biofilm induced
orf19.1706	MET18	-0.3626	Putative protein with a predicted role in nucleotide excision repair (NER) and RNA polymerase II (RNAP II) transcription; Plc1p-regulated
orf19.1135	CAS1	-0.3620	Putative transcription factor with Ku70/Ku80 beta-barrel DNA-binding motif; involved in telomerase regulation and telomere protection; mutation causes marginal increase in caspofungin sensitivity
orf19.1207		-0.3615	Ortholog of C. dubliniensis CD36 : Cd36_33200 and Candida albicans WO-1 : CAWG_03416
orf19.4297	CKB2	-0.3614	Regulatory subunit of protein kinase CK2 (casein kinase II), beta' subunit; null mutants are hypersensitive to caspofungin
orf19.118	FAD2	-0.3613	Delta-12 fatty acid desaturase, involved in production of linoleic acid, which is a major component of membranes
orf19.1167		-0.3607	Ortholog(s) have sulfonate dioxygenase activity and role in sulfur compound catabolic process
orf19.1509	ROD1	-0.3603	Protein similar to S. cerevisiae Rod1;a membrane protein with a role in drug tolerance; repressed by Rgt1; mutant is viable
orf19.1366		-0.3599	Has domain(s) with predicted oxidoreductase activity, acting on paired donors, with incorporation or reduction of molecular oxygen, 2-oxoglutarate as one donor, and incorporation of one atom each of oxygen into both donors activity
orf19.138	FIG1	-0.3596	S. cerevisiae Fig1 ortholog; an integral membrane protein required for mating; role in thigmotropism; transcript is opaque-specific and a-specific; activated by Cph1 or alpha pheromone
orf19.1828	BUD16	-0.3594	Putative pyridoxal kinase; a key enzyme in pyridoxal 5'-phosphate synthesis, the active form of vitamin B6; involved in bud-site selection and genome integrity in S. cerevisiae; induced by alpha pheromone in SpiderM medium
orf19.1009		-0.3586	Ortholog of Candida albicans WO-1 : CAWG_01857
orf19.1360.1		-0.3583	Putative adhesin-like protein
orf19.1656		-0.3571	Protein with a predicted FYVE/PHD zinc finger domain; Hap43-repressed; Spider biofilm induced
orf19.1082		-0.3560	Protein with an Alba DNA/RNA-binding protein domain; Spider biofilm induced
orf19.4396		-0.3560	Mitochondrial inner membrane protein; mammalian mitofilin domain; Spider biofilm repressed
orf19.1777		-0.3554	Ortholog(s) have ubiquitin-specific protease activity, role in endocytosis, protein deubiquitination and cell division site, cytosol, nucleus, peroxisome, transport vesicle localization
orf19.1885	TAF4	-0.3551	Putative TFIID subunit; mutation confers hypersensitivity to toxic ergosterol analog
orf19.124	CIC1	-0.3546	Putative proteasome-interacting protein; rat catheter biofilm induced
orf19.2335		-0.3540	Putative aspartyl aminopeptidase; stationary phase enriched protein; mutation confers hypersensitivity to 5-fluorouracil (5-FU); Hog1-induced; planktonic growth-induced; rat catheter and Spider biofilm repressed
orf19.675		-0.3536	Cell wall protein; induced in core stress response and core caspofungin response; iron-regulated; amphotericin B, ketoconazole, and hypoxia induced; regulated by Cyr1, Ssn6; induced in oralpharyngeal candidasis; Spider biofilm repressed
orf19.1142	AVT4	-0.3531	Putative vacuolar transporter of large neutral amino acids; induced by alpha pheromone in SpiderM medium
orf19.1261	CGT1	-0.3530	mRNA 5' guanylyltransferase; small subunit of mRNA capping enzyme; binds an RNA Pol II C-terminal domain peptide; Cet1p and Cgt1p form a 2:1 complex; functional homolog of S. cerevisiae Ceg1p
orf19.1808	MED5	-0.3523	RNA polymerase II mediator complex subunit; transcription positively regulated by Tbf1p
orf19.1669	AFG3	-0.3517	Similar to S. cerevisiae Afg3p, a subunit of the mitochondrial inner membrane m-AAA protease; likely to be essential for growth, based on an insertional mutagenesis strategy
orf19.1406		-0.3514	Ortholog(s) have DNA-directed DNA polymerase activity, role in error-free translesion synthesis, error-prone translesion synthesis and mitochondrion, nuclear chromatin, zeta DNA polymerase complex localization
orf19.1476		-0.3510	Ortholog(s) have mRNA (N6-adenosine)-methyltransferase activity, role in mRNA methylation, meiosis, negative regulation of pseudohyphal growth and MIS complex localization
orf19.4318	MIG1	-0.3500	C2H2 transcription factor; repressor; regulates genes for carbon source utilization; Tup1-dependent and independent functions; hyphal, Hap43 and caspofungin repressed; Spider and flow model biofilm induced
orf19.2528		-0.3500	Putative RNA polymerase III transcription factor (TFIIIB) subunit; flucytosine repressed
orf19.1460		-0.3500	Putative glutamine-dependent NAD synthetase, involved in NAD salvage pathway
orf19.104		-0.3490	Protein of unknown function; induced by alpha pheromone in SpiderM medium
orf19.1411		-0.3490	Putative cytochrome P450; Hap43-repressed gene
orf19.2367		-0.3464	Putative protein of unknown function; Hap43-induced; repressed by Rim101; Spider biofilm induced
orf19.3599	TIF4631	-0.3461	Putative translation initiation factor eIF4G; overexpression causes hyperfilamentation; hyphal- and macrophage-induced; genes encoding some translation factors are downregulated upon phagocytosis by murine macrophage
orf19.1591	ERG10	-0.3449	Acetyl-CoA acetyltransferase; role in ergosterol biosynthesis; soluble in hyphae; changes in protein abundance associated with azole resistance; fluconazole or ketoconazole induced; macrophage-downregulated protein; GlcNAc-induced protein
orf19.2133	LIP4	-0.3444	Secreted lipase, member of a differentially expressed lipase gene family with possible roles in nutrition and/or in creating an acidic microenvironment; expressed more strongly during mucosal infections than during systemic infections
orf19.2611	MCM6	-0.3441	Putative MCM DNA replication initiation complex component; mRNA expression peak at cell-cycle M/G1 phase; regulated by tyrosol and cell density; repressed by alpha pheromone in SpiderM medium; Hap43-induced gene
orf19.1349		-0.3433	Ortholog of C. dubliniensis CD36 : Cd36_22470, Candida tropicalis MYA-3404 : CTRG_01829 and Candida albicans WO-1 : CAWG_05920
orf19.4152_2		-0.3429
orf19.2261		-0.3423	Ortholog(s) have RNA binding activity, role in mRNA splicing, via spliceosome and U2 snRNP, U2-type prespliceosome, cytosol localization
orf19.4488		-0.3423	Predicted ortholog of S. cerevisiae Swi3, subunit of the SWI/SNF chromatin remodeling complex; possibly an essential gene, disruptants not obtained by UAU1 method
orf19.4370		-0.3405	Protein of unknown function; induced by nitric oxide; oxidative stress-induced via Cap1; fungal-specific (no human or murine homolog)
orf19.1412		-0.3403	Ortholog of C. dubliniensis CD36 : Cd36_44020, C. parapsilosis CDC317 : CPAR2_302330, Candida tenuis NRRL Y-1498 : CANTEDRAFT_105448 and Debaryomyces hansenii CBS767 : DEHA2C10582g
orf19.1483		-0.3399	Ortholog(s) have copper ion binding activity, role in mitochondrial respiratory chain complex IV assembly and extrinsic to mitochondrial inner membrane, mitochondrial intermembrane space localization
orf19.1357	FCY21	-0.3386	High affinity, high capacity, hypoxanthine-adenine-guanine-cytosine/H+ symporter; similar to S. cerevisiae Fcy2; mutation confers resistance to 5-fluorocytosine (5-FC); flow model biofilm induced
orf19.4193		-0.3384	Ortholog(s) have Arp2/3 complex binding activity, role in actin cortical patch assembly, actin filament debranching, negative regulation of Arp2/3 complex-mediated actin nucleation and actin cortical patch, cytosol, nucleus localization
orf19.1063		-0.3377	Ortholog(s) have dolichyl-phosphate-mannose-glycolipid alpha-mannosyltransferase activity, role in GPI anchor biosynthetic process and integral to endoplasmic reticulum membrane, mannosyltransferase complex, mitochondrion localization
orf19.4969	KEM1	-0.3376	5'->3' exoribonuclease of cytoplasmic stress granules; role in filamentous growth; complements slow growth/mating of S. cerevisiae kem1 mutant; required for SD or Spider medium biofilm formation
orf19.1362	SMM1	-0.3375	Putative dihydrouridine synthase; Hap43-induced gene; rat catheter biofilm induced; Spider biofilm induced
orf19.1990	SNX4	-0.3367	Putative sorting nexin; induced during the mating process
orf19.102		-0.3361	Ortholog(s) have translation regulator activity, role in regulation of translation and mitochondrion localization
orf19.1335		-0.3359	Ortholog of S. cerevisiae Mtr4, an ATP-dependent 3'-5' RNA helicase of the DEAD-box family; Hap43-induced gene; Spider biofilm induced
orf19.1394		-0.3352	Putative protein of unknown function; mutant is viable; protein level decreases in stationary phase cultures; Spider biofilm induced
orf19.1312		-0.3339
orf19.1183		-0.3339	Ortholog(s) have fungal-type vacuole localization
orf19.1778		-0.3332	Dubious open reading frame
orf19.1390	PMI1	-0.3329	Phosphomannose isomerase; cell wall biosynthesis enzyme; drug target; functional homolog of S. cerevisiae, E. coli phosphomannose isomerase; Gcn4-regulated; induced on adherence to polystyrene, phagocytosis; 3-AT, Spider biofilm repressed
orf19.6614		-0.3325
orf19.1751	SPT23	-0.3313	Protein involved in regulation of unsaturated fatty acid biosynthesis; controls the expression of the Ole1p delta-9-fatty acid desaturase
orf19.1301		-0.3310	Ortholog(s) have cytoplasm, nucleus, ribosome localization
orf19.1071		-0.3297
orf19.5647	SUB2	-0.3297	Putative TREX complex component with a predicted role in nuclear mRNA export; transcription is regulated by Mig1; Hap43-induced gene; Spider biofilm repressed
orf19.2007		-0.3296	Ortholog(s) have role in Golgi to vacuole transport, ascospore wall assembly, retrograde transport, endosome to Golgi and GARP complex, mitochondrion localization
orf19.1105.3		-0.3296	Protein of unknown function
orf19.1499	CTF1	-0.3296	Putative zinc-finger transcription factor, similar to A. nidulans FarA and FarB; activates genes required for fatty acid degradation; induced by oleate; null mutant displays carbon source utilization defects and slightly reduced virulence
orf19.1584		-0.3288	Predicted MFS membrane transporter; monocarboxylate porter family member; colony morphology-related gene regulation by Ssn6; flow model biofilm induced; Spider biofilm induced
orf19.1528		-0.3287	Putative mitochondrial RNA polymerase specificity factor; possibly an essential gene, disruptants not obtained by UAU1 method
orf19.1077	ATM1	-0.3285	Member of MDR subfamily of ABC family; ortholog of S. cerevisiae ABC transporter, Atm1; induced in low iron; induced by nitric oxide independent of Yhb1
orf19.6558		-0.3276	Has domain(s) with predicted zinc ion binding activity, role in ER to Golgi vesicle-mediated transport, intracellular protein transport and COPII vesicle coat localization
orf19.1260	LEA1	-0.3271	Predicted component of U2 snRNP; induced by alpha pheromone in SpiderM medium
orf19.1388		-0.3261	Putative 66S pre-ribosomal particle component; Hap43-induced; F-12/CO2 early biofilm induced
orf19.1577		-0.3244	Has domain(s) with predicted sequence-specific DNA binding, sequence-specific DNA binding transcription factor activity, zinc ion binding activity and role in regulation of transcription, DNA-dependent
orf19.2272	AFT2	-0.3242	Putative Aft domain transcription factor; role in regulation of iron metabolism, oxidative stress, adhesion, hyphal growth, colony morphology, virulence; complements S. cerevisiae aft1 mutation; Spider biofilm induced
orf19.1296		-0.3240	Ortholog(s) have role in spliceosomal snRNP assembly and U4/U6 x U5 tri-snRNP complex, mitochondrion localization
orf19.1215		-0.3234	Ortholog of C. dubliniensis CD36 : Cd36_64550, Candida tropicalis MYA-3404 : CTRG_02747 and Candida albicans WO-1 : CAWG_04972
orf19.1649	RNA1	-0.3219	Putative GTPase-activating protein; protein level decreases in stationary phase cultures; Spider biofilm repressed
orf19.1783	YOR1	-0.3211	Protein similar to S. cerevisiae Yor1; ABC-type plasma membrane transporter involved in resistance to aureobasidin A; white cell type-specific transcript; Spider biofilm induced
orf19.2709	ZUO1	-0.3210	Ortholog of S. cerevisiae Zuo1; a cytosolic ribosome-associated chaperone; likely to be essential for growth, based on an insertional mutagenesis strategy; Spider biofilm repressed
orf19.1384		-0.3205
orf19.1771	CWC22	-0.3194	Predicted spliceosome-associated protein; role in pre-mRNA splicing; Spider biofilm induced
orf19.535	RBR1	-0.3192	Glycosylphosphatidylinositol (GPI)-anchored cell wall protein; required for filamentous growth at acidic pH; expression repressed by Rim101 and activated by Nrg1; Hap43-induced
orf19.6748		-0.3188	Ortholog(s) have role in ascospore formation, cellular response to cadmium ion, detoxification of cadmium ion
orf19.1043		-0.3182	Ortholog(s) have lysophosphatidic acid acyltransferase activity and role in cellular response to cadmium ion, cellular triglyceride homeostasis, detoxification of cadmium ion, lipid particle organization, protein targeting to vacuole
orf19.1235	HOM3	-0.3173	Putative L-aspartate 4-P-transferase; fungal-specific (no human or murine homolog); regulated by Gcn2 and Gcn4; early-stage flow model biofilm induced
orf19.1432		-0.3171
orf19.1651		-0.3171	Ortholog of C. dubliniensis CD36 : Cd36_81960, Pichia stipitis Pignal : psti_CGOB_00163, Candida tropicalis MYA-3404 : CTRG_02378 and Candida albicans WO-1 : CAWG_02525
orf19.3391	ADK1	-0.3168	Putative adenylate kinase; repressed in hyphae; macrophage-induced protein; adenylate kinase release used as marker for cell lysis; possibly essential (UAU1 method); flow model biofilm induced; rat catheter and Spider biofilm repressed
orf19.168		-0.3161	Ortholog(s) have role in U4 snRNA 3'-end processing, exonucleolytic trimming to generate mature 3'-end of 5.8S rRNA from tricistronic rRNA transcript (SSU-rRNA, 5.8S rRNA and LSU-rRNA), more
orf19.3655		-0.3160	Ortholog of C. dubliniensis CD36 : Cd36_60640, C. parapsilosis CDC317 : CPAR2_602930, Candida tenuis NRRL Y-1498 : CANTEDRAFT_115038 and Pichia stipitis Pignal : PICST_31932
orf19.173		-0.3158	C2H2 transcription factor; induced by Mnl1 under weak acid stress
orf19.422	SPT20	-0.3156	Putative transcription factor; downregulated upon adherence to polystyrene; flucytosine repressed
orf19.1082.1		-0.3155	Ortholog(s) have cytochrome-c oxidase activity, role in mitochondrial respiratory chain complex IV assembly and cytosol, mitochondrial intermembrane space, mitochondrial respiratory chain complex IV, nucleus localization
orf19.2960	FRS2	-0.3148	Putative tRNA-Phe synthetase; downregulated upon phagocytosis by murine macrophage; protein present in exponential and stationary growth phase yeast cultures; Spider biofilm repressed
orf19.1837	TBP1	-0.3145	Transcription initiation factor; binds TATA box sequence, binding does not require TFIIA; caspofungin repressed; functional homolog of S. cerevisiae and human TATA-binding proteins; Spider biofilm induced
orf19.1699	BZZ1	-0.3137	Protein similar to S. cerevisiae Bzz1p, which is an SH3 domain protein involved in the regulation of actin polymerization
orf19.4152_3		-0.3132
orf19.2244		-0.3128	Similar to oxidoreductases and to S. cerevisiae Yjr096wp; Sfu1 repressed; induced by benomyl treatment, Ssr1; Hap43-repressed; flow model biofilm repressed
orf19.2160	NAG4	-0.3120	Putative transporter; fungal-specific; similar to Nag3p and to S. cerevisiae Ypr156Cp and Ygr138Cp; required for wild-type mouse virulence and wild-type cycloheximide resistance; gene cluster encodes enzymes of GlcNAc catabolism
orf19.1163		-0.3117	Has domain(s) with predicted GTP binding activity
orf19.1939		-0.3116	Ortholog of S. cerevisiae : YDR374C, C. glabrata CBS138 : CAGL0A02970g, C. dubliniensis CD36 : Cd36_51030, C. parapsilosis CDC317 : CPAR2_303320 and Candida tenuis NRRL Y-1498 : CANTEDRAFT_106457
orf19.3214		-0.3103	Alpha/beta-HydrolasE superfamily protein; membrane-localized
orf19.1045		-0.3081	Putative U2 snRNP protein; Hap43p-induced gene; mutation confers hypersensitivity to 5-fluorocytosine (5-FC), 5-fluorouracil (5-FU), and tubercidin (7-deazaadenosine)
orf19.2252		-0.3077	Protein of unknown function; rat catheter biofilm repressed
orf19.117		-0.3077	Ortholog(s) have SNAP receptor activity, role in exocytosis, vesicle fusion and SNARE complex, extrinsic to plasma membrane localization
orf19.4211	FET3	-0.3077	Multicopper oxidase; for growth in low iron, prostaglandin E2 synthesis; ketoconazole/caspofungin/amphotericin B repressed; Sef1/Sfu1/Hap43 regulated; reports differ if functional homolog of ScFet3; rat catheter and Spider biofilm induced
orf19.1371		-0.3073	Ortholog of C. dubliniensis CD36 : Cd36_23880, C. parapsilosis CDC317 : CPAR2_806590, Candida tenuis NRRL Y-1498 : CANTEDRAFT_92769 and Debaryomyces hansenii CBS767 : DEHA2B13376g
orf19.5211	IDP1	-0.3065	Putative isocitrate dehydrogenase; transcriptionally induced by interaction with macrophage; alkaline induced; Spider biofilm repressed
orf19.159		-0.3059
orf19.2227		-0.3052	Protein of unknown function; flow model biofilm induced; nitric oxide-repressed
orf19.1210		-0.3047	Ortholog(s) have L-arginine transmembrane transporter activity, L-aspartate transmembrane transporter activity and L-glutamate transmembrane transporter activity, more
orf19.1185		-0.3043	Ortholog(s) have protein homodimerization activity, ubiquitin-protein ligase activity
orf19.1582		-0.3035	Predicted membrane transporter; member of the drug:proton antiporter (12 spanner) (DHA1) family, major facilitator superfamily (MFS); mRNA binds She3
orf19.17	SCP1	-0.3035	Putative cortical actin cytoskeleton protein; constitutive expression independent of MTL or white-opaque status
orf19.1567		-0.3030	Ortholog(s) have Rab guanyl-nucleotide exchange factor activity, phosphatidylinositol binding activity
orf19.1177		-0.3000	Ortholog of S. cerevisiae Rtt106; histone chaperone that regulates chromatin structure in transcribed and silenced chromosomal regions; affects transcriptional elongation; Hap43-repressed; Spider biofilm repressed
orf19.1482	HSK3	-0.2988	Subunit of the Dam1 (DASH) complex, which acts in chromosome segregation by coupling kinetochores to spindle microtubules; expression regulated during planktonic growth
orf19.3375		-0.2987	Ortholog of C. dubliniensis CD36 : Cd36_43270 and Candida albicans WO-1 : CAWG_03460
orf19.1391		-0.2971	Protein with similarity to trimeric LpxA-like enzymes; Hap43-repressed gene
orf19.1140		-0.2971	Protein of unknown function; Spider biofilm repressed
orf19.2175		-0.2970	Putative mitochondrial cell death effector; induced by nitric oxide; Spider biofilm induced; rat catheter biofilm repressed
orf19.2191		-0.2960	Ortholog(s) have role in endocytic recycling, peptidyl-diphthamide biosynthetic process from peptidyl-histidine and cytosol, endosome, nucleus localization
orf19.7506		-0.2954	Ortholog(s) have ATPase activity, DNA binding, nucleosome binding activity, role in chromatin remodeling and Isw1 complex localization
orf19.1300		-0.2952	Putative mitochondrial membrane protein; homozygous transposon insertion causes decreased colony wrinkling under filamentous growth-inducing conditions, but does not block true hyphal formation in liquid media
orf19.1087		-0.2933	Ortholog of C. parapsilosis CDC317 : CPAR2_601130, C. dubliniensis CD36 : Cd36_64620, Lodderomyces elongisporus NRLL YB-4239 : LELG_04885 and Candida orthopsilosis Co 90-125 : CORT_0F02130
orf19.1821		-0.2930	Protein of unknown function; repressed by alpha pheromone in SpiderM medium
orf19.157		-0.2917
orf19.3130		-0.2900	Ortholog of S. cerevisiae Gpn3 a GTPase with a role in biogenesis of RNA pol II and polIII; possibly an essential gene, disruptants not obtained by UAU1 method
orf19.2000		-0.2896	Ortholog(s) have DNA helicase activity, role in DNA replication initiation, donor selection, interstrand cross-link repair, mitotic sister chromatid cohesion, negative regulation of DNA recombination and cytosol, nucleus localization
orf19.1624		-0.2891	Non-catalytic subunit of N-terminal acetyltransferase of the NatC type; flow model biofilm repressed
orf19.1075		-0.2890	Protein of unknown function; Spider biofilm induced
orf19.5580	TEL1	-0.2863	Ortholog(s) have protein serine/threonine kinase activity, telomeric DNA binding activity and role in DNA damage induced protein phosphorylation, double-strand break repair, histone phosphorylation, telomere maintenance
orf19.3218		-0.2860	Putative multidrug resistance protein; upregulated by Efg1p
orf19.177		-0.2812	Has domain(s) with predicted phosphatidylinositol binding activity and role in cell communication
orf19.1542	HEX3	-0.2810	Protein similar to S. cerevisiae Hex3p, which is involved in DNA damage response; transposon mutation affects filamentous growth
orf19.1806		-0.2809	Ortholog of C. dubliniensis CD36 : Cd36_30340, C. parapsilosis CDC317 : CPAR2_203900, Candida tenuis NRRL Y-1498 : CANTEDRAFT_113094 and Debaryomyces hansenii CBS767 : DEHA2G22374g
orf19.1246		-0.2807	Putative eisosome component role in proper eisosome assembly; upregulated in cyr1 null mutant
orf19.2708		-0.2805	Ortholog(s) have guanyl-nucleotide exchange factor activity, role in mature ribosome assembly and cytosol, nucleolus, polysome, preribosome, large subunit precursor localization
orf19.119		-0.2802	Ortholog(s) have protein C-terminal S-isoprenylcysteine carboxyl O-methyltransferase activity
orf19.2280	ZCF10	-0.2774	Putative transcription factor with zinc cluster DNA-binding motif
orf19.1531		-0.2772	Ortholog(s) have RNA binding, protein heterodimerization activity, role in mRNA cleavage, mRNA polyadenylation and cytosol, mRNA cleavage factor complex, mitochondrion localization
orf19.1418	SEC15	-0.2768	Predicted exocyst subunit; cellular bud tip-associated protein; ortholog of S. cerevisiae SEC15
orf19.182		-0.2757	Ortholog(s) have rRNA (guanine-N1-)-methyltransferase activity, role in rRNA modification and endoplasmic reticulum, mitochondrion localization
orf19.4414		-0.2739	Ortholog of C. dubliniensis CD36 : Cd36_45590, C. parapsilosis CDC317 : CPAR2_501450, Candida tenuis NRRL Y-1498 : CANTEDRAFT_105024 and Debaryomyces hansenii CBS767 : DEHA2D12364g
orf19.1220	RVS167	-0.2738	SH3-domain- and BAR domain-containing protein involved in endocytosis; null mutant exhibits defects in hyphal growth, virulence, cell wall integrity, and actin patch localization; cosediments with phosphorylated Myo5p
orf19.505	SRV2	-0.2731	Adenylate cyclase-associated protein; regulates adenylate cyclase activity; required for wild-type germ tube formation and for virulence in mice; mutant defects in filamentous growth are rescued by cAMP or dbcAMP; Spider biofilm repressed
orf19.3448		-0.2730	Protein of unknown function; ketoconazole-repressed
orf19.1625		-0.2722	Putative ubiquinone oxidoreductase; repressed by nitric oxide; Hap43p-repressed
orf19.1805	PEX14	-0.2697	Ortholog(s) have peroxisome matrix targeting signal-1 binding, peroxisome matrix targeting signal-2 binding, protein binding, bridging activity
orf19.1852		-0.2674	Ortholog(s) have mitochondrion localization
orf19.1467	COX13	-0.2656	Cytochrome c oxidase; flucytosine induced; repressed by nitric oxide
orf19.1286		-0.2656	Ortholog of Candida albicans WO-1 : CAWG_04776
orf19.1667		-0.2655	Protein with a predicted SWI/SNF-related matrix-associated actin-dependent regulator of chromatin subfamily domain; Hap43-repressed gene
orf19.1590		-0.2651	Ortholog of C. dubliniensis CD36 : Cd36_18970, C. parapsilosis CDC317 : CPAR2_212800, Debaryomyces hansenii CBS767 : DEHA2F08690g and Candida guilliermondii ATCC 6260 : PGUG_01488
orf19.7652	CKA1	-0.2651	Putative alpha subunit (catalytic subunit) of protein kinase CK2; Cka1p and Cka2p have a common target with respect to fluconazole resistance; synthetically lethal with CKA2; flucytosine induced
orf19.1160		-0.2641	Ortholog(s) have COPII adaptor activity and role in ER to Golgi vesicle-mediated transport, fungal-type cell wall organization, protein glycosylation, protein retention in Golgi apparatus
orf19.7484	ADE1	-0.2634	Phosphoribosylaminoimadazole succinocarboxamide synthetase, enzyme of adenine biosynthesis; not induced in GCN response, unlike the S. cerevisiae ortholog; fungal-specific (no human or murine homolog); levels decrease in stationary phase
orf19.3543		-0.2630	Dubious open reading frame
orf19.2545	DOT6	-0.2612	Protein with a predicted role in telomeric gene silencing and filamentation; repressed by high-level peroxide stress; Spider biofilm induced
orf19.1244	GYP2	-0.2610	Ortholog(s) have Rab GTPase activator activity, role in intracellular protein transport and cell division site, cytosol localization
orf19.1459	PPE1	-0.2605	Protein similar to S. cerevisiae Ppe1p; shows genetic interaction with some genes involved in diploid filamentous growth and haploid invasive growth in S. cerevisiae
orf19.1469		-0.2594
orf19.4643		-0.2576	Ortholog of C. dubliniensis CD36 : Cd36_41430, Candida tropicalis MYA-3404 : CTRG_00187 and Candida albicans WO-1 : CAWG_03642
orf19.1484		-0.2498	Ortholog of S, cerevisiae Spc24; a component of the conserved kinetochore-associated Ndc80 complex involved in chromosome segregation, spindle checkpoint activity and kinetochore clustering; Hap43-induced gene
orf19.2081	POM152	-0.2492	Putative nuclear pore membrane glycoprotein
orf19.151	TPO5	-0.2469	Putative polyamine transporter; mutation confers hypersensitivity to toxic ergosterol analog; hyphal induced; macrophage induced
orf19.3420		-0.2448	Protein of unknown function; decreased expression in hyphae than in yeast
orf19.1209		-0.2444
orf19.253		-0.2444
orf19.1481	HAP42	-0.2440	Predicted transcription factor; possibly an essential gene, disruptants not obtained by UAU1 method
orf19.209	DFG10	-0.2428	Ortholog(s) have role in dolichol biosynthetic process, dolichol-linked oligosaccharide biosynthetic process, polyprenol catabolic process, pseudohyphal growth and endoplasmic reticulum localization
orf19.1211		-0.2417
orf19.687		-0.2406	Ortholog of C. dubliniensis CD36 : Cd36_62090, C. parapsilosis CDC317 : CPAR2_602150, Candida tenuis NRRL Y-1498 : CANTEDRAFT_112751 and Debaryomyces hansenii CBS767 : DEHA2F11814g
orf19.1702	ARF3	-0.2398	Similar to but not orthologous to S. cerevisae Arf3; transcript filament induced; Tup1 regulated; rat catheter biofilm repressed (see Locus History Note for Assembly 19 correction)
orf19.1839	RPA190	-0.2395	Putative RNA polymerase I subunit A190; Hap43p-induced gene; flucytosine induced
orf19.4192	CDC14	-0.2394	Protein involved in exit from mitosis and morphogenesis; ortholog of S. cerevisiae Cdc14p, which is a dual-specificity phosphatase and cell-cycle regulator; suppresses S. cerevisiae cdc15-lyt1, dbf2-2, and (partially) tem1 mutant phenotypes
orf19.2112		-0.2388	snRNP U5 splicing factor component; involved in positioning the 3' splice site during the 2nd catalytic step of splicing; Spider biofilm induced
orf19.1643		-0.2348	Ortholog(s) have serine-type endopeptidase activity, role in regulation of mitochondrion organization, signal peptide processing and mitochondrial inner membrane localization
orf19.1610		-0.2201	Putative protein of unknown function, transcription is activated in the presence of elevated CO2
orf19.5880		0.2242	Putative voltage-gated chloride channel; predicted role in copper ion and iron ion homeostasis; flow model biofilm induced
orf19.6339	NRG2	0.2298	Transcription factor; transposon mutation affects filamentous growth
orf19.5174	TAF19	0.2358	Putative TFIID subunit; mutation confers hypersensitivity to amphotericin B; rat catheter biofilm induced
orf19.5509		0.2386
orf19.4348	MED14	0.2389	RNA polymerase II mediator complex subunit
orf19.3011		0.2430
orf19.6131	KSR1	0.2437	3-ketosphinganine reductase, catalyzes the second step in phytosphingosine synthesis
orf19.5409	IST1	0.2450	Protein with a positive role in the multivesicular body sorting pathway; rat catheter biofilm repressed
orf19.7665		0.2471	Ortholog(s) have role in mitochondrial respiratory chain complex IV assembly and mitochondrial inner membrane localization
orf19.4950	AKR1	0.2530	Ankyrin-repeat protein; induced by fluphenazine
orf19.5401		0.2545
orf19.5446		0.2550	Putative protein of unknown function; transcript is upregulated in clinical isolates from HIV+ patients with oral candidiasis; regulated by Ssn6
orf19.1982		0.2571
orf19.6453		0.2588	Ortholog of C. dubliniensis CD36 : Cd36_72300, C. parapsilosis CDC317 : CPAR2_703060, Candida tenuis NRRL Y-1498 : CANTEDRAFT_92002 and Debaryomyces hansenii CBS767 : DEHA2B06028g
orf19.5875	VAM3	0.2604	Predicted target membrane receptor (t-SNARE) involved in vacuolar transport, endocytosis, and secretion; required for biofilm formation in RPMI-1640 and for virulence; rat catheter biofilm repressed
orf19.148		0.2606
orf19.7316		0.2608	Putative phytanoyl-CoA dioxygenase family protein; mutation confers hypersensitivity to 5-fluorocytosine (5-FC), 5-fluorouracil (5-FU), and tubercidin (7-deazaadenosine); induced by nitric oxide
orf19.7250		0.2615	Protein of unknown function; rat catheter and Spider biofilm induced
orf19.481	GCD1	0.2633	Putative translation initiation factor; transcript regulated by Mig1; repressed upon phagocytosis by murine macrophage
orf19.894		0.2647	Ortholog(s) have guanyl-nucleotide exchange factor activity, role in retrograde transport, endosome to Golgi and Golgi membrane, Ric1p-Rgp1p complex, guanyl-nucleotide exchange factor complex localization
orf19.3387		0.2690
orf19.7286	RPN7	0.2702	Subunit of the proteasome regulatory particle; regulated by Gcn2p and Gcn4p; protein present in exponential and stationary growth phase yeast cultures
orf19.1694		0.2717
orf19.2426		0.2738	Predicted HD domain metal dependent phosphohydrolase; Spider biofilm repressed
orf19.2806		0.2742
orf19.1437		0.2780
orf19.528	SEC26	0.2785	Secretory vesicles coatomer complex protein
orf19.5182	POL3	0.2787	Large subunit of DNA polymerase III; partially complements defects of an S. cerevisiae cdc2 mutant; differing reports about periodic (G1/S) or non-periodic mRNA expression through cell cycle; Hap43p-repressed
orf19.997	SNL1	0.2829	Ribosome-associated protein predicted to function in protein synthesis; 1 predicted transmembrane domain; rat catheter biofilm repressed
orf19.7043.1	ACB1	0.2831	Protein similar to a region of acyl-coenzyme-A-binding protein; amphotericin B repressed; regulated by Nrg1, Tup1; Hap43-induced
orf19.4803		0.2846	Ortholog of Candida albicans WO-1 : CAWG_00488
orf19.6279		0.2869
orf19.4913		0.2881	Ortholog(s) have ubiquitin binding activity, role in cellular protein localization, positive regulation of deubiquitinase activity and cell cortex of cell tip, cell division site, cytosol localization
orf19.855		0.2900	Ortholog of C. dubliniensis CD36 : Cd36_18340, Candida tenuis NRRL Y-1498 : CANTEDRAFT_124631, Debaryomyces hansenii CBS767 : DEHA2D04356g and Pichia stipitis Pignal : PICST_34839
orf19.4770		0.2903
orf19.6044	MOB2	0.2920	Mob1/phocein domain protein of RAM signaling network; cell wall integrity; role in cell separation, cortical actin polarization; required for hyphal growth; phosphorylated by Cdc28 on hyphal induction; activates Cbk1; mRNA binds She3
orf19.4771		0.2923	Protein of unknown function; Spider biofilm induced
orf19.5941		0.2928	Ortholog(s) have role in ER to Golgi vesicle-mediated transport and ER to Golgi transport vesicle, integral to Golgi membrane, integral to endoplasmic reticulum membrane localization
orf19.3426	ANB1	0.2931	Translation initiation factor eIF-5A; repressed in hyphae vs yeast cells; downregulated upon phagocytosis by murine macrophage; Hap43-induced; GlcNAc-induced protein; Spider biofilm repressed
orf19.1597	ABG1	0.2936	Vacuolar membrane protein; depletion causes abnormal vacuolar morphology, cell separation defect, sensitivity to cell wall stress, increased hyphal branching; essential, no mammalian homolog; Cyr1-regulated; rat catheter biofilm repressed
orf19.5122		0.2948
orf19.6327	HET1	0.2951	Putative sphingolipid transfer protein; involved in localization of glucosylceramide which is important for virulence; Spider biofilm repressed
orf19.557		0.2972	Protein of unknown function; Hap43-repressed; Spider biofilm repressed
orf19.7093	HGT13	0.2979	Predicted sugar transporter, involved in glycerol utilization; member of the major facilitator superfamily; 12 transmembrane; gene has intron; oxidative stress-induced via Cap1p; expressed in rich medium, 2% glucose
orf19.5537	WSC2	0.2986	Putative cell wall integrity and stress response protein; mRNA binds She3; Spider biofilm induced
orf19.5274		0.3049	Ortholog(s) have cellular bud neck, cellular bud tip, cytoplasm localization
orf19.1875		0.3055
orf19.5903	RAX1	0.3058	Protein with a predicted role in bud site selection; hypha-induced expression; Spider biofilm induced
orf19.6673	HEX1	0.3059	Beta-N-acetylhexosaminidase/chitobiase, highly glycosylated enzyme that is secreted to the periplasm and culture medium; required for full virulence; may have role in carbon or nitrogen scavenging; possibly an essential gene (UAU1 method)
orf19.5500	MAK16	0.3061	Putative constituent of 66S pre-ribosomal particles; Hap43-induced; repressed by prostaglandins; Spider biofilm induced
orf19.7596		0.3066	Protein with a phosphoglycerate mutase family domain; Hap43-repressed gene
orf19.7061		0.3079	Ortholog(s) have ATPase activity and cytosol, nucleus localization
orf19.6883		0.3079	Putative oxysterol binding protein family; probable peripheral membrane protein of the Golgi complex; flow model and Spider biofilm repressed
orf19.6461		0.3097	Ortholog(s) have unfolded protein binding activity, role in aerobic respiration, mitochondrial respiratory chain complex IV assembly, protein processing and mitochondrial inner membrane localization
orf19.5292	AXL2	0.3100	Ortholog of S. cerevisiae Axl2; a plasma membrane protein involved in determination of budding pattern; O-glycosylated by Pmt4; mutant is viable
orf19.5399	IFF11	0.3106	Secreted protein required for normal cell wall structure and for virulence; member of the IFF family; Hap43p-repressed gene
orf19.4342	SUT1	0.3115	Zn2Cys6 transcription factor involved in sterol uptake; flow model biofilm induced; Spider biofilm repressed
orf19.7455		0.3149	Ortholog of C. dubliniensis CD36 : Cd36_86630 and Candida tropicalis MYA-3404 : CTRG_05698
orf19.4573	ZCF26	0.3157	Zn2-Cys6 transcription factor of unknown function; induced by alpha pheromone in SpiderM medium
orf19.4732	SEC24	0.3164	Protein with a possible role in ER to Golgi transport; induced upon yeast-hyphal switch; sumoylation target; Spider biofilm repressed
orf19.6658		0.3173	Stationary phase enriched protein; predicted ORF from Assembly 19; removed from Assembly 20; subsequently reinstated in Assembly 21 based on comparative genome analysis
orf19.2672	NCP1	0.3174	NADPH-cytochrome P450 reductase, acts with Erg11p in sterol 14 alpha-demethylation in ergosterol biosynthesis; subject to hypoxic regulation; ketoconazole-induced; caspofungin repressed
orf19.3400	COQ3	0.3186	Protein with a predicted role in coenzyme Q biosynthesis; transcriptionally induced by interaction with macrophages; possibly an essential gene, disruptants not obtained by UAU1 method
orf19.1861		0.3192	Protein of unknown function; flow model biofilm induced
orf19.5626		0.3200	Protein of unknown function; Plc1-regulated; induced by Mnl1 under weak acid stress; flow model biofilm induced
orf19.807	CHS5	0.3202	Putative chitin biosynthesis protein; fungal-specific; repressed upon yeast-to-hypha switch; rat catheter biofilm repressed
orf19.3378		0.3214	Protein of unknown function; regulated by Tsa1, Tsa1B in minimal media at 37 degrees C
orf19.5058	SMI1	0.3219	Cell wall biosynthesis protein; Hap43, caspofungin-repressed; Cyr1-induced in hyphal cells; reduced biofilm cell wall glucan in mutant; possibly essential (UAU1 method); flow model biofilm induced
orf19.5144	PGA28	0.3232	Protein similar to S. cerevisiae Wsc2p, which has roles in stress- and cell-wall-related processes; predicted Kex2p substrate; putative GPI-anchored adhesin-like protein
orf19.5142	DFR1	0.3236	Trimethoprim resistant dihydrofolate reductase (DHFR), reduces 7,8-dihydrofolate to 5,4,7,8-tetrahydrofolate; binds NADPH; target of drugs that selectively inhibit the fungal enzyme rather than the human enzyme
orf19.4546	HOL4	0.3261	Putative ion transporter; alkaline induced by Rim101; Plc1-regulated; caspofungin repressed; rat catheter and Spider biofilm induced
orf19.4952		0.3274	Protein of unknown function; flow model biofilm induced; Spider biofilm induced
orf19.725		0.3276	Ortholog of C. dubliniensis CD36 : Cd36_31880, C. parapsilosis CDC317 : CPAR2_702220, Candida tenuis NRRL Y-1498 : CANTEDRAFT_115848 and Debaryomyces hansenii CBS767 : DEHA2E06028g
orf19.4662	RLM1	0.3301	Putative transcription factor; required for wild-type resistance to cell wall perturbation, caspofungin treatment; regulates caspofungin induction of PGA13
orf19.6237	RAC1	0.3322	G-protein of RAC subfamily; required for embedded filamentous growth, not for serum-induced hyphal growth; dynamic localization at plasma membrane and nucleus; similar to, but not interchangeable with, Cdc42p; lacks S. cerevisiae homolog
orf19.7020		0.3332	Protein similar to S. cerevisiae Kex1p, which is a pheromone-processing peptidase; possible Kex2p substrate
orf19.7292	ARP2	0.3333	Component of the Arp2/3 complex; required for virulence, hyphal growth, cell wall/cytoskeleton organization, not for endocytosis; mutation confers hypersensitivity to cytochalasin D; regulated by Gcn2 and Gcn4; Spider biofilm repressed
orf19.882	HSP78	0.3355	Heat-shock protein; regulated by macrophage response, Nrg1, Mig1, Gcn2, Gcn4, Mnl1p; heavy metal (cadmium) stress-induced; stationary phase enriched protein; rat catheter and Spider biofilm induced
orf19.5061	ADE5,7	0.3380	Phosphoribosylamine-glycine ligase and phosphoribosylformylglycinamidine cyclo-ligase; interacts with Vps34p; required for hyphal growth and virulence; flucytosine induced; not induced in GCN response, in contrast to S. cerevisiae ortholog
orf19.4763		0.3383	Protein of unknown function; possibly membrane bound; mutants are viable; rat catheter biofilm repressed
orf19.4531		0.3412	Putative PDR-subfamily ABC transporter; Spider biofilm induced
orf19.4316		0.3414	Trimethyllysine dioxygenase, the first enzyme in the carnitine biosynthesis pathway; hypha-induced expression, regulated by Cyr1, Ras1, Efg1; rat catheter biofilm repressed
orf19.5140		0.3428	Protein of unknown function; rat catheter and Spider biofilm induced
orf19.5495		0.3464	Putative RNA-binding protein; induced by alpha pheromone in SpiderM medium
orf19.7589		0.3468	Protein of unknown function; Hap43-repressed gene; transcript induced by elevated CO2
orf19.4736		0.3468	Ortholog(s) have alkaline phosphatase activity and role in cellular response to cadmium ion, detoxification of cadmium ion, nicotinamide nucleotide metabolic process, protein dephosphorylation
orf19.4601		0.3470	Putative RNA polymerase III transcription initiation factor complex (TFIIIC) subunit; possibly an essential gene, disruptants not obtained by UAU1 method
orf19.4931.1	RPL14	0.3501	Ribosomal protein L14; promoter bound directly by Tbf1p; Hap43p-induced gene
orf19.5244	MCD4	0.3504	Protein of major facilitator superfamily; has phosphodiesterase/nucleotide pyrophosphatase domain; similar to S. cerevisiae Mcd4p, which acts in GPI anchor biosynthesis; possibly an essential gene, disruptants not obtained by UAU1 method
orf19.7469	ARG1	0.3520	Argininosuccinate synthase; arginine synthesis; Gcn4, Rim101 regulated; induced by amino acid starvation (3-AT), benomyl treatment; stationary phase enriched protein; repressed in alkalinizing medium; rat catheter, Spider biofilm induced
orf19.746		0.3538	Has domain(s) with predicted role in protein transport
orf19.4679	AGP2	0.3552	Amino acid permease; hyphal repressed; white-opaque switch regulated; induced in core caspofungin response, during cell wall regeneration, by flucytosine; regulated by Sef1, Sfu1, and Hap43; rat catheter and Spider biofilm induced
orf19.3409	SEC12	0.3561	Putative guanyl-nucleotide exchange factor; induced in high iron; Hap43-repressed
orf19.4780		0.3566	Predicted MFS family membrane transporter, member of the drug:proton antiporter (12 spanner) (DHA1) family; Spider biofilm induced
orf19.43		0.3567
orf19.4727		0.3575	Ortholog(s) have succinate dehydrogenase (ubiquinone) activity
orf19.5999	DYN1	0.3624	Dynein heavy chain; motor protein that moves to microtubule minus end; required for yeast cell separation, spindle positioning, nuclear migration, hyphal growth; regulated by Mig1, Hap43; flow model and rat catheter biofilm repressed
orf19.2348		0.3625
orf19.3366	CSH3	0.3640	Functional homolog of S. cerevisiae Shr3p, which is a chaperone specific for amino acid permeases; localized to ER; required for wild-type amino-acid responsive hyphal growth and for mouse systemic virulence; regulated by Gcn2p and Gcn4p
orf19.6408		0.3659	Putative DnaJ-like heat shock/chaperone; Hap43-repressed; Spider and F-12/CO2 biofilm induced
orf19.3462	SAR1	0.3674	Functional homolog of S. cerevisiae Sar1; which is required for ER-to-Golgi protein transport; binds GTP; similar to small GTPase superfamily proteins; gene has intron; Hap43-induced; rat catheter biofilm repressed
orf19.5932		0.3685	Protein of unknown function; Spider biofilm induced
orf19.2270	SMF12	0.3687	Ortholog of S. cerevisiae Smf1; manganese transporter; Gcn4-regulated; Hap43, alkaline induced; caspofungin repressed; mutants are viable
orf19.4845	TVP18	0.3691	Putative integral membrane protein; fluconazole-induced
orf19.1048	IFD6	0.3721	Aldo-keto reductase; similar to aryl alcohol dehydrogenases; protein increase correlates with MDR1 overexpression (not CDR1 or CDR2) in fluconazole-resistant clinical isolates; farnesol regulated; possibly essential; Spider biofilm induced
orf19.7563	BET2	0.3729	Putative Type II geranylgeranyltransferase beta subunit; transcript regulated by Mig1
orf19.7039		0.3735
orf19.6683		0.3753
[truncated: 182 more rows]

## Sheet: Venn_Diagram
Venn Diagram of C. albicans DEGs						80 common elements in "Liver_8h", "Kidney_12h" and "Kidney_24h":	217 common elements in "Liver_8h" and "Kidney_12h":	250 common elements in "Kidney_12h" and "Kidney_24h":	58 common elements in "Liver_8h" and "Kidney_24h":
[truncated: 250 more rows]
