# Supplementary material for: Dual-species transcriptional profiling during systemic candidiasis reveals organ-specific host-pathogen interactions
Source: Sci Rep. 2016 Nov 3;6:36055. doi: 10.1038/srep36055 (PMC5093689; doi:10.1038/srep36055)
Supplement: Supplementary Dataset 5 [file srep36055-s5.xls]

## Sheet: increased kidney_12
BP																					alt
GOID	GO_term	Cluster frequency	Background frequency	Corrected P-value	False discovery rate	Gene(s) annotated to the term	Directly Annotated GOID List														GOID	GO_term	Cluster frequency	Background frequency	Corrected P-value	False discovery rate	Gene(s) annotated to the term	Directly Annotated GOID List
42254	ribosome biogenesis	56 out of 431 genes, 13.0%	300 out of 6218 background genes, 4.8%	3.18e-09	0.00%	ARX1:NOP4:C1_04710C_A:YTM1:DBP3:C1_10620W_A:GAR1:RPS9B:C2_05160C_A:LAS1:GSP1:MAK16:NSA1:SOF1:HBR3:MAK21:RPS15:C3_05160C_A:RPS19A:CAM1:NOG1:C3_06370C_A:NSA2:RPF1:RPL30:C4_05010W_A:C4_06210C_A:TIF5:NOP5:HRR25:MRT4:SPB1:C7_00160C_A:RPP0:C7_02780W_A:ENP2:C7_03850W_A:C7_04140C_A:UTP18:CRM1:BUD22:PWP2:DBP2:CR_04110W_A:NOC2:CR_07750C_A:IMP4:NOP10:SSB1:RIO2:RPS20:TSR1:CR_08500W_A:CR_10470C_A:DRS1:POP3	51083:920:6282:51276:51726:32888:1990443:6270:31167:2000370:45944:6886:55:6449:6913:27:30447:44416:31938:6281:42274:463:48315:31291:447:462:36289:75306:6997:42254:71216:70793:6468:1990120:42149:42752:480:31120:294:467:15031:34501:2001159:45947:10972:6970:30010:6450:1732:56:43248:31118:51211:17148:54:44182:1902626:469:36180:46827:495:1522:60628:6406:6414:40010:32880:466:16973:30490:184:1901673:803…														44011	single-species biofilm formation on inanimate substrate	6 out of 26 genes, 23.1%	119 out of 6473 background genes, 1.8%	0.00067	0	ECE1:HWP1:CSA2:ALS1:CSA1:ALS3	1900735:44406:44117:44011:33212:36178:30448:44182:43709:7155:33215:6897:43708:30447:44416:31505:16337:43710:6879:43707:9405:43689:36244:30260
22613	ribonucleoprotein complex biogenesis	60 out of 431 genes, 13.9%	367 out of 6218 background genes, 5.9%	1.61e-07	0.00%	ARX1:NOP4:C1_04710C_A:DHH1:YTM1:DBP3:C1_10620W_A:GAR1:RPS9B:C2_05160C_A:LAS1:GSP1:MAK16:NSA1:TIF11:SOF1:HBR3:MAK21:RPS15:C3_05160C_A:RPS19A:C3_05880C_A:CAM1:NOG1:C3_06370C_A:NSA2:RPF1:RPL30:C4_05010W_A:C4_06210C_A:EXM2:TIF5:NOP5:HRR25:MRT4:SPB1:C7_00160C_A:RPP0:C7_02780W_A:ENP2:C7_03850W_A:C7_04140C_A:UTP18:CRM1:BUD22:PWP2:DBP2:CR_04110W_A:NOC2:CR_07750C_A:IMP4:NOP10:SSB1:RIO2:RPS20:TSR1:CR_08500…	51083:920:6282:51276:6376:51726:32888:1990443:6270:31167:2000370:45944:6886:55:6449:6913:30447:27:44416:31938:6281:42274:463:48315:33962:31291:447:462:36289:75306:6997:42254:71216:70793:6468:1990120:42149:42752:480:31120:294:467:15031:34501:290:2001159:1731:45947:10972:6970:30010:6450:1732:56:43248:31118:17148:51211:54:44182:1902626:469:36180:46827:43488:1522:495:60628:6406:40010:6414:32880:466:1…														51703	intraspecies interaction between organisms	6 out of 26 genes, 23.1%	119 out of 6473 background genes, 1.8%	0.00067	0	ECE1:HWP1:CSA2:ALS1:CSA1:ALS3	1900735:44406:44117:44011:33212:36178:30448:44182:43709:7155:33215:6897:30447:43708:44416:31505:16337:43710:6879:43707:9405:43689:36244:30260
42273	ribosomal large subunit biogenesis	24 out of 431 genes, 5.6%	90 out of 6218 background genes, 1.4%	6.04e-06	0.00%	NOP4:C1_04710C_A:YTM1:DBP3:C2_05160C_A:LAS1:MAK16:NSA1:MAK21:C3_05160C_A:NOG1:NSA2:RPF1:C4_05010W_A:C4_06210C_A:HRR25:MRT4:SPB1:C7_00160C_A:RPP0:NOC2:CR_07750C_A:CR_08500W_A:DRS1	6282:51276:1990443:31167:2000370:55:30447:27:6281:42274:463:36289:75306:71216:70793:6468:42752:2001159:17148:54:1902626:36180:60628:6414:40010:466:2098:38083:51455:9267:6364:2181:464:30242:42493:6606:42273:36170:956:448:35690														33212	iron assimilation	3 out of 26 genes, 11.5%	10 out of 6473 background genes, 0.2%	0.00079	0	CSA2:FET34:ALS3	44406:55114:44011:33212:44182:36180:34755:43709:7155:71281:46688:33215:6897:43708:6827:1901684:16337:36170:43710:9405:10106:30260
6879	cellular iron ion homeostasis	14 out of 431 genes, 3.2%	41 out of 6218 background genes, 0.7%	0.00036	0.00%	HMX1:FTR1:C3_06110C_A:FRP1:PGA7:RBT5:CFL2:CSA2:CFL5:FET34:CSA1:MAC1:ISU1:ALS3	44571:43709:97428:45944:15891:33215:2000220:43710:10106:19674:55114:33212:71281:20028:6979:6827:45732:6741:16226:44406:44117:44182:36180:7155:42167:1900461:43708:6788:2098:44011:34755:34465:46688:6826:6897:1901684:16337:36170:6879:9405:6878:30260														90609	single-species submerged biofilm formation	6 out of 26 genes, 23.1%	129 out of 6473 background genes, 2.0%	0.00108	0	ECE1:HWP1:CSA2:ALS1:CSA1:ALS3	1900735:44406:44117:44011:33212:36178:30448:44182:43709:7155:33215:6897:30447:43708:44416:31505:16337:43710:6879:43707:9405:43689:36244:30260
55072	iron ion homeostasis	14 out of 431 genes, 3.2%	43 out of 6218 background genes, 0.7%	0.00072	0.00%	HMX1:FTR1:C3_06110C_A:FRP1:PGA7:RBT5:CFL2:CSA2:CFL5:FET34:CSA1:MAC1:ISU1:ALS3	44571:43709:97428:45944:15891:33215:2000220:43710:10106:19674:55114:33212:71281:20028:6979:6827:45732:6741:16226:44406:44117:44182:36180:7155:42167:1900461:43708:6788:2098:44011:34755:34465:46688:6826:6897:1901684:16337:36170:6879:9405:6878:30260														44010	single-species biofilm formation	6 out of 26 genes, 23.1%	131 out of 6473 background genes, 2.0%	0.00118	0	ECE1:HWP1:CSA2:ALS1:CSA1:ALS3	1900735:44406:44117:44011:33212:36178:30448:44182:43709:7155:33215:6897:30447:43708:44416:31505:16337:43710:6879:43707:9405:43689:36244:30260
6364	rRNA processing	35 out of 431 genes, 8.1%	208 out of 6218 background genes, 3.3%	0.00075	0.00%	NOP4:DBP3:C1_10620W_A:RPS9B:LAS1:GSP1:MAK16:SOF1:HBR3:C3_05160C_A:NOG1:C3_06370C_A:NSA2:RPF1:RPL30:C4_06210C_A:NOP5:MRT4:SPB1:ENP2:C7_03850W_A:UTP18:BUD22:PWP2:DBP2:CR_07750C_A:IMP4:NOP10:SSB1:RIO2:RPS20:TSR1:CR_10470C_A:DRS1:POP3	51083:920:51276:51726:6270:31167:55:6886:30447:27:6913:44416:31938:42274:463:48315:447:462:6997:6468:1990120:42149:480:31120:294:467:15031:10972:30010:6450:43248:31118:51211:54:44182:1902626:469:495:40010:466:16973:30490:184:8033:6452:6267:7264:6364:2181:6412:464:46830:45903:1990481:34965:461:48025:71042:42493:6897:7165:42273:956:472:448:35690														42710	biofilm formation	6 out of 26 genes, 23.1%	142 out of 6473 background genes, 2.2%	0.00188	0.01	ECE1:HWP1:CSA2:ALS1:CSA1:ALS3	1900735:44406:44117:44011:33212:36178:30448:44182:43709:7155:33215:6897:30447:43708:44416:31505:16337:43710:6879:43707:9405:43689:36244:30260
33212	iron assimilation	7 out of 431 genes, 1.6%	10 out of 6218 background genes, 0.2%	0.00090	0.00%	FTR1:FRP1:PGA7:CSA2:FET34:MAC1:ALS3	43709:45944:33215:2000220:43710:10106:55114:33212:71281:6827:45732:44406:44117:44182:36180:7155:1900461:43708:44011:34755:46688:6826:6897:1901684:16337:36170:9405:6878:30260														6879	cellular iron ion homeostasis	4 out of 26 genes, 15.4%	40 out of 6473 background genes, 0.6%	0.00198	0.0086	CSA2:FET34:CSA1:ALS3	44406:55114:44011:33212:44182:36180:34755:43709:7155:71281:46688:33215:6897:43708:6827:1901684:16337:36170:43710:6879:9405:10106:30260
46916	cellular transition metal ion homeostasis	17 out of 431 genes, 3.9%	68 out of 6218 background genes, 1.1%	0.00295	0.00%	HMX1:FTR1:C2_02200W_A:C3_06110C_A:FRP1:PGA7:RBT5:CFL2:CSA2:ZRT1:PRA1:CFL5:FET34:CSA1:MAC1:ISU1:ALS3	44571:43709:97428:45944:15891:33215:2000220:30447:55085:52155:43710:7159:6882:10106:19674:32119:55114:6877:33212:42784:71281:20028:6979:6827:45732:6741:16226:98849:44406:44117:44182:36180:7155:45916:42167:1900461:43708:6788:2098:6812:71577:44011:30001:34755:34465:46688:6826:6897:1901684:16337:36170:6879:9405:6878:30260														55072	iron ion homeostasis	4 out of 26 genes, 15.4%	41 out of 6473 background genes, 0.6%	0.00219	0.0075	CSA2:FET34:CSA1:ALS3	44406:55114:44011:33212:44182:36180:34755:43709:7155:71281:46688:33215:6897:43708:6827:1901684:16337:36170:43710:6879:9405:10106:30260
16072	rRNA metabolic process	35 out of 431 genes, 8.1%	221 out of 6218 background genes, 3.6%	0.00325	0.00%	NOP4:DBP3:C1_10620W_A:RPS9B:LAS1:GSP1:MAK16:SOF1:HBR3:C3_05160C_A:NOG1:C3_06370C_A:NSA2:RPF1:RPL30:C4_06210C_A:NOP5:MRT4:SPB1:ENP2:C7_03850W_A:UTP18:BUD22:PWP2:DBP2:CR_07750C_A:IMP4:NOP10:SSB1:RIO2:RPS20:TSR1:CR_10470C_A:DRS1:POP3	51083:920:51276:51726:6270:31167:55:6886:30447:27:6913:44416:31938:42274:463:48315:447:462:6997:6468:1990120:42149:480:31120:294:467:15031:10972:30010:6450:43248:31118:51211:54:44182:1902626:469:495:40010:466:16973:30490:184:8033:6452:6267:7264:6364:2181:6412:464:46830:45903:1990481:34965:461:48025:71042:42493:6897:7165:42273:956:472:448:35690														16337	single organismal cell-cell adhesion	3 out of 26 genes, 11.5%	15 out of 6473 background genes, 0.2%	0.00296	0.0133	HWP1:ALS1:ALS3	1900735:44406:44117:44011:36178:30448:44182:43709:7155:33215:6897:30447:43708:44416:31505:16337:43710:43707:9405:43689:36244:30260
55076	transition metal ion homeostasis	17 out of 431 genes, 3.9%	70 out of 6218 background genes, 1.1%	0.00454	0.00%	HMX1:FTR1:C2_02200W_A:C3_06110C_A:FRP1:PGA7:RBT5:CFL2:CSA2:ZRT1:PRA1:CFL5:FET34:CSA1:MAC1:ISU1:ALS3	44571:43709:97428:45944:15891:33215:2000220:30447:55085:52155:43710:7159:6882:10106:19674:32119:55114:6877:33212:42784:71281:20028:6979:6827:45732:6741:16226:98849:44406:44117:44182:36180:7155:45916:42167:1900461:43708:6788:2098:6812:71577:44011:30001:34755:34465:46688:6826:6897:1901684:16337:36170:6879:9405:6878:30260														98602	single organism cell adhesion	3 out of 26 genes, 11.5%	15 out of 6473 background genes, 0.2%	0.00296	0.012	HWP1:ALS1:ALS3	1900735:44406:44117:44011:36178:30448:44182:43709:7155:33215:6897:30447:43708:44416:31505:16337:43710:43707:9405:43689:36244:30260
6875	cellular metal ion homeostasis	19 out of 431 genes, 4.4%	93 out of 6218 background genes, 1.5%	0.01866	0.00%	HMX1:ADE5,7:FTR1:C2_02200W_A:VMA7:C3_06110C_A:FRP1:PGA7:RBT5:CFL2:CSA2:ZRT1:PRA1:CFL5:FET34:CSA1:MAC1:ISU1:ALS3	44571:43709:97428:45944:15891:33215:2000220:30447:1900434:34220:55085:52155:43710:7159:6882:10106:19674:32119:55114:71216:6877:33212:7035:42784:71281:20028:6979:6827:45732:6741:16226:98849:15991:44406:44117:44182:36180:7155:45916:42167:1900461:43708:46084:6788:2098:6812:71577:9267:44011:30001:34755:34465:46688:6826:6875:6897:6189:1901684:16337:36170:6879:9405:6878:30260														98609	cell-cell adhesion	3 out of 26 genes, 11.5%	16 out of 6473 background genes, 0.2%	0.00364	0.0145	HWP1:ALS1:ALS3	1900735:44406:44117:44011:36178:30448:44182:43709:7155:33215:6897:30447:43708:44416:31505:16337:43710:43707:9405:43689:36244:30260
34470	ncRNA processing	41 out of 431 genes, 9.5%	304 out of 6218 background genes, 4.9%	0.02784	0.17%	NOP4:DBP3:C1_10620W_A:RPS9B:LAS1:GSP1:MAK16:RPC11:SOF1:HBR3:C3_05160C_A:NOG1:C3_06370C_A:NSA2:RPF1:RPL30:C4_06210C_A:NOP5:HRR25:MRT4:SPB1:ISU1:ENP2:C7_03850W_A:UTP18:BUD22:PWP2:DBP2:CR_04160C_A:CR_07750C_A:IMP4:NOP10:SSB1:RIO2:RPS20:ATS1:TSR1:CR_08900C_A:CR_10470C_A:DRS1:POP3	51083:920:6282:51276:44571:6413:51726:1990443:97428:6270:31167:2000370:55:6886:30447:27:6913:44416:31938:6281:42274:463:48315:42797:447:462:36289:75306:6997:70793:6468:1990120:42149:42752:480:31120:294:467:15031:2001159:10972:30010:226:6450:16226:43248:31118:51211:30847:54:44182:1902626:469:495:60628:40010:466:16973:7117:42779:30846:30490:184:6386:8033:2098:38083:51455:31126:6452:30488:6267:7264:…														43709	cell adhesion involved in single-species biofilm formation	3 out of 26 genes, 11.5%	20 out of 6473 background genes, 0.3%	0.00733	0.0267	HWP1:ALS1:ALS3	1900735:44406:44117:44011:36178:30448:44182:43709:7155:33215:6897:30447:43708:44416:31505:16337:43710:43707:9405:43689:36244:30260
33215	iron assimilation by reduction and transport	4 out of 431 genes, 0.9%	4 out of 6218 background genes, 0.1%	0.02816	0.15%	FTR1:FRP1:FET34:ALS3	43709:33215:43710:10106:55114:71281:6827:44406:44117:44182:36180:7155:43708:44011:34755:46688:6826:6897:1901684:16337:36170:9405:30260														43708	cell adhesion involved in biofilm formation	3 out of 26 genes, 11.5%	22 out of 6473 background genes, 0.3%	0.00985	0.0262	HWP1:ALS1:ALS3	1900735:44406:44117:44011:36178:30448:44182:43709:7155:33215:6897:30447:43708:44416:31505:16337:43710:43707:9405:43689:36244:30260
55065	metal ion homeostasis	19 out of 431 genes, 4.4%	99 out of 6218 background genes, 1.6%	0.04716	1.00%	HMX1:ADE5,7:FTR1:C2_02200W_A:VMA7:C3_06110C_A:FRP1:PGA7:RBT5:CFL2:CSA2:ZRT1:PRA1:CFL5:FET34:CSA1:MAC1:ISU1:ALS3	44571:43709:97428:45944:15891:33215:2000220:30447:1900434:34220:55085:52155:43710:7159:6882:10106:19674:32119:55114:71216:6877:33212:7035:42784:71281:20028:6979:6827:45732:6741:16226:98849:15991:44406:44117:44182:36180:7155:45916:42167:1900461:43708:46084:6788:2098:6812:71577:9267:44011:30001:34755:34465:46688:6826:6875:6897:6189:1901684:16337:36170:6879:9405:6878:30260														90605	submerged biofilm formation	3 out of 26 genes, 11.5%	22 out of 6473 background genes, 0.3%	0.00985	0.0243	HWP1:ALS1:ALS3	1900735:44406:44117:44011:36178:30448:44182:43709:7155:33215:6897:30447:43708:44416:31505:16337:43710:43707:9405:43689:36244:30260
30003	cellular cation homeostasis	21 out of 431 genes, 4.9%	120 out of 6218 background genes, 1.9%	0.07832	0.93%	HMX1:ADE5,7:FTR1:C2_02200W_A:VMA7:CDR1:C3_06110C_A:FRP1:PGA7:RBT5:CFL2:CSA2:ZRT1:PRA1:CFL5:FET34:SNQ2:CSA1:MAC1:ISU1:ALS3	44571:43709:97428:45944:15891:33215:2000220:30447:1900434:45117:34220:55085:52155:15903:43710:7159:6882:10106:19674:32119:55114:71216:6877:33212:7035:42784:71281:20028:6855:6979:6827:45732:6741:16226:98849:15991:44406:44117:71383:44182:36180:7155:45916:42167:1900461:43708:46084:6788:46618:2098:30003:6812:71577:34599:9267:44011:30001:34755:34465:46688:6826:6810:6875:6897:6189:1901684:45332:16337:3…														30260	entry into host cell	2 out of 26 genes, 7.7%	4 out of 6473 background genes, 0.1%	0.01083	0.0227	ALS1:ALS3	1900735:44406:44011:36178:30448:44182:43709:7155:33215:6897:43708:30447:44416:16337:43710:9405:43689:36244:30260
98660	inorganic ion transmembrane transport	14 out of 431 genes, 3.2%	62 out of 6218 background genes, 1.0%	0.07879	0.88%	ATP7:MIR1:FTR1:C2_02200W_A:VMA7:ATP4:FRP1:C4_00330C_A:MEP2:PHO89:FET34:MAC1:ATP17:ATP3	19740:45944:33215:2000220:30447:1900434:34220:55085:35786:15986:1402:6754:6882:10106:55114:71216:72488:6877:33212:7035:71281:6995:6827:45732:98849:72489:15991:42407:44117:44182:36180:1900461:15696:6817:35435:6812:71577:7124:9267:34755:46688:6826:1403:6875:1901684:36170:9405:6878														33215	iron assimilation by reduction and transport	2 out of 26 genes, 7.7%	4 out of 6473 background genes, 0.1%	0.01083	0.0212	FET34:ALS3	44406:55114:44011:44182:36180:34755:43709:7155:71281:46688:33215:6897:43708:6827:1901684:16337:36170:43710:9405:10106:30260
463	maturation of LSU-rRNA from tricistronic rRNA transcript (SSU-rRNA, 5.8S rRNA, LSU-rRNA)	10 out of 431 genes, 2.3%	34 out of 6218 background genes, 0.5%	0.08235	0.82%	NOP4:DBP3:LAS1:MAK16:C3_05160C_A:NSA2:RPF1:C4_06210C_A:SPB1:CR_07750C_A	31167:55:27:463:1902626:40010:466:464:42493:448:35690														51806	entry into cell of other organism involved in symbiotic interaction	2 out of 26 genes, 7.7%	4 out of 6473 background genes, 0.1%	0.01083	0.02	ALS1:ALS3	1900735:44406:44011:36178:30448:44182:43709:7155:33215:6897:43708:30447:44416:16337:43710:9405:43689:36244:30260
Cellular component																					46916	cellular transition metal ion homeostasis	4 out of 26 genes, 15.4%	67 out of 6473 background genes, 1.0%	0.01545	0.02	CSA2:FET34:CSA1:ALS3	44406:55114:44011:33212:44182:36180:34755:43709:7155:71281:46688:33215:6897:43708:6827:1901684:16337:36170:43710:6879:9405:10106:30260
GOID	GO_term	Cluster frequency	Background frequency	Corrected P-value	False discovery rate	Gene(s) annotated to the term	Directly Annotated GOID List														55076	transition metal ion homeostasis	4 out of 26 genes, 15.4%	68 out of 6473 background genes, 1.1%	0.01637	0.0189	CSA2:FET34:CSA1:ALS3	44406:55114:44011:33212:44182:36180:34755:43709:7155:71281:46688:33215:6897:43708:6827:1901684:16337:36170:43710:6879:9405:10106:30260
9986	cell surface	41 out of 431 genes, 9.5%	202 out of 6218 background genes, 3.2%	5.01e-08	0.00%	EXG2:RPL13:BMH1:PGA45:COI1:PLB5:RPL14:CHS3:HYR1:FTR1:SOD4:SOD5:DCW1:TEF1:MP65:IFF11:AIP2:EGD2:CDR1:PGA7:RBT5:PGA62:CRH11:PGA54:RBT1:HWP1:PGA30:PHR1:PGA41:PRA1:CHT2:ALS1:ALS9:IHD1:CSA1:SSR1:RBR3:ALS3:SSB1:INO1:CR_10200W_A	33573:5628:9986:46658:324:329:16021:42788:5621:5759:30687:5886:5844:5887:22625:32153:44732:5935:30445:45009:30446:5737:131:5829:5783:5739:5794:51233:5854:33101:9277:5933:16020:5634:1411:5937:30428:43332:5576:45121														44764	multi-organism cellular process	6 out of 26 genes, 23.1%	226 out of 6473 background genes, 3.5%	0.02538	0.024	ECE1:HWP1:CSA2:ALS1:CSA1:ALS3	1900735:44406:44117:44011:33212:36178:30448:44182:43709:7155:33215:6897:30447:43708:44416:31505:16337:43710:6879:43707:9405:43689:36244:30260
30684	preribosome	36 out of 431 genes, 8.4%	164 out of 6218 background genes, 2.6%	6.93e-08	0.00%	ARX1:NOP4:C1_04710C_A:YTM1:DBP3:C1_10620W_A:RPL14:RPS9B:LAS1:MAK16:NSA1:SOF1:HBR3:MAK21:C3_05160C_A:NOG1:NSA2:RPF1:C4_06210C_A:NOP5:MRT4:SPB1:RPP0:C7_01030C_A:ENP2:C7_03850W_A:UTP18:CRM1:BUD22:PWP2:NOC2:CR_07750C_A:IMP4:TSR1:CR_10470C_A:DRS1	9986:32040:5654:5816:30687:31429:72686:22625:30691:44732:776:30686:22627:30446:5737:5829:5739:34388:70545:5635:34457:5656:30688:5643:31428:5730:5634:34399:30690														6875	cellular metal ion homeostasis	4 out of 26 genes, 15.4%	90 out of 6473 background genes, 1.4%	0.04837	0.0333	CSA2:FET34:CSA1:ALS3	44406:55114:44011:33212:44182:36180:34755:43709:7155:71281:46688:33215:6897:43708:6827:1901684:16337:36170:43710:6879:9405:10106:30260
30687	preribosome, large subunit precursor	23 out of 431 genes, 5.3%	74 out of 6218 background genes, 1.2%	9.55e-08	0.00%	ARX1:NOP4:C1_04710C_A:YTM1:DBP3:RPL14:LAS1:MAK16:NSA1:MAK21:C3_05160C_A:NOG1:NSA2:RPF1:C4_06210C_A:MRT4:SPB1:RPP0:C7_03850W_A:CRM1:NOC2:CR_07750C_A:DRS1	9986:5654:5816:30687:72686:22625:30691:776:30686:30446:5829:5739:70545:5635:5656:5643:5730:5634:34399:30690														43710	cell adhesion involved in multi-species biofilm formation	2 out of 26 genes, 7.7%	8 out of 6473 background genes, 0.1%	0.05008	0.0345	ALS1:ALS3	1900735:44406:44011:36178:30448:44182:43709:7155:33215:6897:43708:30447:44416:16337:43710:9405:43689:36244:30260
30446	hyphal cell wall	21 out of 431 genes, 4.9%	69 out of 6218 background genes, 1.1%	8.70e-07	0.00%	PLB5:RPL14:HYR1:SOD4:SOD5:TEF1:MP65:TSA1B:PGA62:CRH11:ECE1:RBT1:HWP1:PGA30:PHR1:PRA1:ALS1:CSA1:ALS3:RPS20:INO1	9986:46658:324:329:5886:5621:30687:22625:22627:30445:30446:5737:131:5829:5783:5739:33101:9277:5933:5634:1411:30428:5937:5576:45121														44399	multi-species biofilm formation	2 out of 26 genes, 7.7%	8 out of 6473 background genes, 0.1%	0.05008	0.033	ALS1:ALS3	1900735:44406:44011:36178:30448:44182:43709:7155:33215:6897:43708:30447:44416:16337:43710:9405:43689:36244:30260
5730	nucleolus	48 out of 431 genes, 11.1%	286 out of 6218 background genes, 4.6%	1.20e-06	0.00%	C1_00160C_A:ARX1:C1_03790C_A:NOP4:C1_04710C_A:C1_06890C_A:YTM1:DBP3:RPA34:C1_10620W_A:RPL29:GAR1:RPC10:C2_05160C_A:LAS1:MAK16:NSA1:SOF1:MAK21:RPS15:C3_05160C_A:RPS19A:NOG1:RPF1:C4_05010W_A:C4_06210C_A:C5_00030W_A:GIS2:NOP5:MRT4:SPB1:C7_00250C_A:RPA135:C7_01030C_A:ENP2:C7_03850W_A:UTP18:BUD22:PWP2:DBP2:NOC2:CR_07750C_A:IMP4:NOP10:TSR1:CR_10470C_A:DRS1:POP3	5666:5655:32040:5654:5762:1990251:42788:30687:790:15934:5844:31429:72686:22625:30691:44732:172:30686:22627:15935:5737:5622:5829:5840:5739:5736:932:34388:70545:5635:34457:5656:30688:31428:5730:5634:5665:10494:30690														90608	multi-species submerged biofilm formation	2 out of 26 genes, 7.7%	8 out of 6473 background genes, 0.1%	0.05008	0.0317	ALS1:ALS3	1900735:44406:44011:36178:30448:44182:43709:7155:33215:6897:43708:30447:44416:16337:43710:9405:43689:36244:30260
5618	cell wall	31 out of 431 genes, 7.2%	160 out of 6218 background genes, 2.6%	2.81e-05	0.00%	EXG2:BMH1:PGA45:PLB5:RPL14:HYR1:SOD4:SOD5:TEF1:MP65:IFF11:TSA1B:RBT5:PGA62:CRH11:ECE1:RBT1:HWP1:PGA30:PHR1:PRA1:CHT2:ALS1:ALS9:CSA1:SSR1:RBR3:ALS3:SSB1:RPS20:INO1	9986:46658:324:329:5621:30687:5886:5844:22625:32153:44732:22627:30445:30446:5737:131:5829:5783:5739:51233:33101:9277:5933:5634:1411:30428:5937:5576:45121														55065	metal ion homeostasis	4 out of 26 genes, 15.4%	94 out of 6473 background genes, 1.5%	0.0571	0.032	CSA2:FET34:CSA1:ALS3	44406:55114:44011:33212:44182:36180:34755:43709:7155:71281:46688:33215:6897:43708:6827:1901684:16337:36170:43710:6879:9405:10106:30260
9277	fungal-type cell wall	31 out of 431 genes, 7.2%	160 out of 6218 background genes, 2.6%	2.81e-05	0.00%	EXG2:BMH1:PGA45:PLB5:RPL14:HYR1:SOD4:SOD5:TEF1:MP65:IFF11:TSA1B:RBT5:PGA62:CRH11:ECE1:RBT1:HWP1:PGA30:PHR1:PRA1:CHT2:ALS1:ALS9:CSA1:SSR1:RBR3:ALS3:SSB1:RPS20:INO1	9986:46658:324:329:5621:30687:5886:5844:22625:32153:44732:22627:30445:30446:5737:131:5829:5783:5739:51233:33101:9277:5933:5634:1411:30428:5937:5576:45121														31589	cell-substrate adhesion	3 out of 26 genes, 11.5%	40 out of 6473 background genes, 0.6%	0.06026	0.0308	HWP1:ALS1:ALS3	1900735:44406:44117:44011:36178:30448:44182:43709:7155:33215:6897:30447:43708:44416:31505:16337:43710:43707:9405:43689:36244:30260
30312	external encapsulating structure	31 out of 431 genes, 7.2%	161 out of 6218 background genes, 2.6%	3.26e-05	0.00%	EXG2:BMH1:PGA45:PLB5:RPL14:HYR1:SOD4:SOD5:TEF1:MP65:IFF11:TSA1B:RBT5:PGA62:CRH11:ECE1:RBT1:HWP1:PGA30:PHR1:PRA1:CHT2:ALS1:ALS9:CSA1:SSR1:RBR3:ALS3:SSB1:RPS20:INO1	9986:46658:324:329:5621:30687:5886:5844:22625:32153:44732:22627:30445:30446:5737:131:5829:5783:5739:51233:33101:9277:5933:5634:1411:30428:5937:5576:45121
5576	extracellular region	26 out of 431 genes, 6.0%	124 out of 6218 background genes, 2.0%	6.08e-05	0.00%	BMH1:PGA45:COI1:HYR1:SOD4:SOD5:GSP1:TEF1:MP65:IFF11:MEU1:CAM1:RBT5:CRH11:RBT1:C4_04140W_A:PHR1:GDH3:CSA2:PRA1:YNK1:HEX1:CHT2:SSR1:FDH1:ALS3	9986:46658:324:329:5621:5886:32153:44732:30445:30446:5622:131:5829:5758:5783:5739:51233:33101:30287:9277:16020:5634:1411:30428:5576:45121:5853
1990904	ribonucleoprotein complex	68 out of 431 genes, 15.8%	562 out of 6218 background genes, 9.0%	0.00054	0.00%	RPL13:ARX1:NOP4:C1_04710C_A:MSI3:C1_06890C_A:DHH1:YTM1:DBP3:C1_10620W_A:RPL29:GAR1:RPL14:RPS9B:C2_05160C_A:LAS1:MAK16:NSA1:TIF11:SOF1:HBR3:EGD2:MAK21:RPS15:RPP2B:C3_04810C_A:C3_05160C_A:RPS19A:C3_05880C_A:NOG1:NSA2:C3_06970W_A:RPF1:RPL30:C4_05010W_A:C4_06210C_A:EXM2:C5_00030W_A:GIS2:TIF5:C5_03170C_A:NOP5:MRT4:SPB1:C7_00160C_A:C7_00250C_A:RPP0:C7_01030C_A:C7_01190W_A:ENP2:C7_03850W_A:UTP18:CRM1:BU…	5655:33290:9986:32040:5654:5786:5762:1990251:5816:42788:5886:30687:790:15934:31429:5844:72686:16282:22625:46540:30691:243:44732:172:5935:776:30686:30445:71004:22627:15935:30446:5761:5622:5737:5829:5840:5739:5682:43614:932:34388:5854:70545:5635:34457:5685:5656:9277:30688:5643:31428:5730:5634:34399:10494:30690
30529	intracellular ribonucleoprotein complex	68 out of 431 genes, 15.8%	562 out of 6218 background genes, 9.0%	0.00054	0.00%	RPL13:ARX1:NOP4:C1_04710C_A:MSI3:C1_06890C_A:DHH1:YTM1:DBP3:C1_10620W_A:RPL29:GAR1:RPL14:RPS9B:C2_05160C_A:LAS1:MAK16:NSA1:TIF11:SOF1:HBR3:EGD2:MAK21:RPS15:RPP2B:C3_04810C_A:C3_05160C_A:RPS19A:C3_05880C_A:NOG1:NSA2:C3_06970W_A:RPF1:RPL30:C4_05010W_A:C4_06210C_A:EXM2:C5_00030W_A:GIS2:TIF5:C5_03170C_A:NOP5:MRT4:SPB1:C7_00160C_A:C7_00250C_A:RPP0:C7_01030C_A:C7_01190W_A:ENP2:C7_03850W_A:UTP18:CRM1:BU…	5655:33290:9986:32040:5654:5786:5762:1990251:5816:42788:5886:30687:790:15934:31429:5844:72686:16282:22625:46540:30691:243:44732:172:5935:776:30686:30445:71004:22627:15935:30446:5761:5622:5737:5829:5840:5739:5682:43614:932:34388:5854:70545:5635:34457:5685:5656:9277:30688:5643:31428:5730:5634:34399:10494:30690
30445	yeast-form cell wall	15 out of 431 genes, 3.5%	55 out of 6218 background genes, 0.9%	0.00074	0.00%	BMH1:PGA45:SOD4:TEF1:MP65:RBT5:CRH11:PGA30:PHR1:CHT2:ALS1:SSR1:ALS3:SSB1:RPS20	9986:46658:329:5621:5886:5844:32153:44732:22627:30445:30446:131:5829:5783:5739:51233:33101:9277:5634:30428:5576:45121
71944	cell periphery	76 out of 431 genes, 17.6%	718 out of 6218 background genes, 11.5%	0.01813	0.15%	HMX1:SEP7:DIP5:EXG2:BMH1:DUR3:PGA45:GAP4:ATP7:PLB5:C1_09980C_A:MIR1:SFH5:PHO84:RPL14:HYR1:FTR1:SOD4:SOD5:DCW1:STE4:RHO3:LEM3:ATP4:CNT:TEF1:C2_09870W_A:MP65:IFF11:DAL5:NDE1:PIN3:CDR1:TSA1B:RBT5:MEP2:PHO89:PGA62:CRH11:CSH3:ECE1:RBT1:HWP1:PGA30:PHR1:CFL1:PRA1:CFL5:C5_01420W_A:C5_03960W_A:CHT2:FET34:FET31:HRR25:ALS1:ALS9:HGT10:SNQ2:SAC7:CSA1:HGT12:DFI1:SSR1:TOM70:RBR3:ATP17:ATP3:CRC1:HGT9:ALS3:HGT16:…	5753:5628:276:9986:942:46658:324:31966:51286:5881:329:5621:5886:5756:1990429:22625:5887:32153:44732:22627:31307:5737:5622:5940:5640:31097:31680:51233:1990531:5743:9277:5933:5937:30428:43332:45121:274:30176:33573:33551:144:5934:16021:70250:30687:5844:5811:5935:5742:5876:30445:30446:70850:131:5829:328:5783:5739:5794:5938:30479:33101:5834:31305:16020:5634:32541:1411:5576:5741
30686	90S preribosome	16 out of 431 genes, 3.7%	82 out of 6218 background genes, 1.3%	0.03270	0.29%	YTM1:C1_10620W_A:RPS9B:SOF1:MAK21:NOP5:RPP0:C7_01030C_A:ENP2:UTP18:BUD22:PWP2:NOC2:IMP4:TSR1:CR_10470C_A	31429:22625:30691:44732:30686:22627:5737:70545:30688:32040:30687:72686:5829:5739:34388:34457:31428:5730:30690
31226	intrinsic component of plasma membrane	13 out of 431 genes, 3.0%	61 out of 6218 background genes, 1.0%	0.05586	0.27%	EXG2:PHO84:HYR1:DCW1:CNT:CDR1:CRH11:PHR1:HGT10:CSA1:HGT12:HGT9:HGT16	9986:46658:5621:5886:5887:9277:5933:30428:45121:16021:30445:30446:131:5739:5783:33101:16020:5576
Molecular Funtion
GOID	GO_term	Cluster frequency	Background frequency	Corrected P-value	False discovery rate	Gene(s) annotated to the term	Directly Annotated GOID List
3729	mRNA binding	23 out of 431 genes, 5.3%	148 out of 6218 background genes, 2.4%	0.05950	4.00%	C1_00160C_A:NOP4:DHH1:C1_10620W_A:NPL3:C2_05160C_A:IMH3:SOF1:MEU1:MAK21:C3_05880C_A:C4_06210C_A:EXM2:GIS2:HTS1:NOP5:SHE3:C7_01030C_A:PWP2:PIN4:NOC2:RPS20:CR_10820W_A	8266:4645:3735:8143:993:3676:8270:43047:31370:17061:166:4821:900:3697:3729:90079:3938:3682:5525:9982:5524:8139:4386:3730:3924:30515:4812:8026:45182
44822	poly(A) RNA binding	23 out of 431 genes, 5.3%	149 out of 6218 background genes, 2.4%	0.06593	3.00%	C1_00160C_A:NOP4:DHH1:C1_10620W_A:NPL3:C2_05160C_A:IMH3:SOF1:MEU1:MAK21:C3_05880C_A:C4_06210C_A:EXM2:GIS2:HTS1:NOP5:SHE3:C7_01030C_A:PWP2:PIN4:NOC2:RPS20:CR_10820W_A	8266:4645:3735:8143:993:3676:8270:43047:31370:17061:166:4821:900:3697:3729:3938:90079:3682:5525:9982:5524:8139:3730:4386:3924:30515:4812:8026:45182
3723	RNA binding	46 out of 431 genes, 10.7%	393 out of 6218 background genes, 6.3%	0.07707	2.00%	C1_00160C_A:NOP4:DHH1:C1_10620W_A:GAR1:RPL14:NPL3:RPS9B:C2_05160C_A:IMH3:TEF1:TIF11:SOF1:HBR3:MEU1:MAK21:C3_05160C_A:C3_05880C_A:CAM1:RPF1:RPL30:C4_06210C_A:EXM2:C5_00030W_A:GIS2:C5_02480W_A:TIF5:HTS1:NOP5:SHE3:C7_00070C_A:C7_00250C_A:RPP0:C7_01030C_A:C7_01190W_A:PWP2:PIN4:GCD1:CR_04110W_A:CR_04160C_A:NOC2:IMP4:NOP10:RPS20:CR_08400C_A:CR_10820W_A	8266:3735:31369:5543:1047:44692:8270:5516:43047:166:70181:16429:19003:3697:3729:16818:90079:8139:33592:4386:3700:30627:30515:3743:1990269:3824:30674:4645:5096:5509:993:8143:50072:19843:3676:42134:31370:3746:43024:17061:4821:900:5515:4521:16779:3938:3682:5525:9982:5085:5524:34513:5092:1076:3730:3924:70180:4812:340:16787:3723:8026:45182

## Sheet: increased kidney_24
BP																	alt
GOID	GO_term	Cluster frequency	Background frequency	Corrected P-value	False discovery rate	Gene(s) annotated to the term	Directly Annotated GOID List										GOID	GO_term	Cluster frequency	Background frequency	Corrected P-value	False discovery rate	Gene(s) annotated to the term	Directly Annotated GOID List
55072	iron ion homeostasis	15 out of 284 genes, 5.3%	43 out of 6218 background genes, 0.7%	2.48e-07	0.00%	HMX1:HAP43:FTR1:MRS4:IRO1:C3_04360W_A:FRP1:PGA7:CFL2:CSA2:CFL5:FET34:CSA1:MAC1:ALS3	44406:44117:71469:44182:36180:43709:7155:48250:42167:45944:1900461:15891:33215:2000220:43708:30447:6821:6788:55085:55072:43710:10106:55114:44011:33212:34465:34755:6826:46688:71281:6979:6897:33217:1901684:6827:90375:16337:36170:6879:45732:9405:6878:30260										44010	single-species biofilm formation	9 out of 29 genes, 31.0%	131 out of 6473 background genes, 2.0%	4.33e-07	0	HYR1:ECE1:HWP1:CSA2:ALS1:ALS9:CSA1:ALS3:DEF1	1900735:1900430:44406:44117:36178:30448:44182:43709:7155:44114:33215:43708:30447:44416:71361:43710:501:43689:44011:33212:34605:6897:44413:31505:16337:70301:43707:6879:1900189:44407:9405:36244:30260
33212	iron assimilation	8 out of 284 genes, 2.8%	10 out of 6218 background genes, 0.2%	6.83e-07	0.00%	HAP43:FTR1:FRP1:PGA7:CSA2:FET34:MAC1:ALS3	44406:44117:71469:44182:36180:43709:7155:45944:1900461:33215:2000220:43708:43710:10106:55114:44011:33212:34755:71281:46688:6826:6897:33217:1901684:6827:90375:16337:36170:45732:9405:6878:30260										42710	biofilm formation	9 out of 29 genes, 31.0%	142 out of 6473 background genes, 2.2%	8.87e-07	0	HYR1:ECE1:HWP1:CSA2:ALS1:ALS9:CSA1:ALS3:DEF1	1900735:1900430:44406:44117:36178:30448:44182:43709:7155:44114:33215:30447:43708:44416:71361:43710:501:43689:44011:33212:34605:6897:44413:31505:70301:16337:1900189:6879:43707:9405:44407:36244:30260
55076	transition metal ion homeostasis	18 out of 284 genes, 6.3%	70 out of 6218 background genes, 1.1%	1.13e-06	0.00%	HMX1:HAP43:FTR1:SMF12:MRS4:IRO1:C3_04360W_A:FRP1:PGA7:CFL2:CSA2:ZRT1:PRA1:CFL5:FET34:CSA1:MAC1:ALS3	44406:44117:71469:44182:36180:43709:7155:45916:48250:42167:45944:1900461:15891:33215:2000220:43708:30447:6821:6788:55085:6828:52155:55072:43710:7159:10106:6876:32119:55114:15691:44011:33212:30001:34755:42784:34465:71281:46688:6826:6979:6897:30026:33217:1901684:6827:90375:16337:36170:6879:45732:9405:6825:6878:30260										46916	cellular transition metal ion homeostasis	7 out of 29 genes, 24.1%	67 out of 6473 background genes, 1.0%	1.69e-06	0	FTR1:CFL2:CSA2:ZRT1:FET34:CSA1:ALS3	44406:44117:44182:36180:43709:7155:33215:43708:55085:43710:10106:32119:55114:44011:33212:30001:34755:71281:46688:6826:6897:6827:1901684:16337:36170:6879:9405:30260
6879	cellular iron ion homeostasis	14 out of 284 genes, 4.9%	41 out of 6218 background genes, 0.7%	1.38e-06	0.00%	HMX1:HAP43:FTR1:IRO1:C3_04360W_A:FRP1:PGA7:CFL2:CSA2:CFL5:FET34:CSA1:MAC1:ALS3	44406:44117:71469:44182:36180:43709:7155:42167:45944:1900461:15891:33215:2000220:43708:30447:6821:6788:55085:43710:10106:55114:44011:33212:34755:34465:71281:46688:6826:6979:6897:33217:1901684:6827:90375:16337:36170:6879:45732:9405:6878:30260										55076	transition metal ion homeostasis	7 out of 29 genes, 24.1%	68 out of 6473 background genes, 1.1%	1.88e-06	0	FTR1:CFL2:CSA2:ZRT1:FET34:CSA1:ALS3	44406:44117:44182:36180:43709:7155:33215:43708:55085:43710:10106:32119:55114:44011:33212:30001:34755:71281:46688:6826:6897:6827:1901684:16337:36170:6879:9405:30260
46916	cellular transition metal ion homeostasis	17 out of 284 genes, 6.0%	68 out of 6218 background genes, 1.1%	5.31e-06	0.00%	HMX1:HAP43:FTR1:SMF12:IRO1:C3_04360W_A:FRP1:PGA7:CFL2:CSA2:ZRT1:PRA1:CFL5:FET34:CSA1:MAC1:ALS3	44406:44117:71469:44182:36180:43709:7155:45916:42167:45944:1900461:15891:33215:2000220:43708:30447:6821:6788:55085:6828:52155:43710:7159:10106:6876:32119:55114:15691:44011:33212:30001:34755:42784:34465:71281:46688:6826:6979:6897:30026:33217:1901684:6827:90375:16337:36170:6879:45732:9405:6825:6878:30260										6879	cellular iron ion homeostasis	6 out of 29 genes, 20.7%	40 out of 6473 background genes, 0.6%	2.27e-06	0	FTR1:CFL2:CSA2:FET34:CSA1:ALS3	44406:44117:44182:36180:43709:7155:33215:43708:43710:10106:55114:44011:33212:34755:71281:46688:6826:6897:6827:1901684:16337:36170:6879:9405:30260
55065	metal ion homeostasis	20 out of 284 genes, 7.0%	99 out of 6218 background genes, 1.6%	1.25e-05	0.00%	HMX1:ADE5,7:VCX1:HAP43:FTR1:SMF12:MRS4:IRO1:C3_04360W_A:FRP1:PGA7:CFL2:CSA2:ZRT1:PRA1:CFL5:FET34:CSA1:MAC1:ALS3	44406:44117:71469:44182:36180:43709:7155:45916:48250:42167:45944:1900461:15891:33215:2000220:43708:30447:46084:6821:6788:6828:55085:52155:55072:43710:7159:10106:6876:32119:55114:15691:44011:33212:30001:34755:42784:34465:71281:46688:6826:6875:6979:6897:30026:6189:33217:6816:1901684:6827:90375:6874:16337:36170:6879:45732:9405:6825:6878:30260										43709	cell adhesion involved in single-species biofilm formation	5 out of 29 genes, 17.2%	20 out of 6473 background genes, 0.3%	2.62e-06	0	HWP1:ALS1:ALS9:ALS3:DEF1	1900735:1900430:44406:44117:36178:30448:44182:43709:7155:44114:33215:30447:43708:44416:71361:43710:501:43689:44011:34605:6897:31505:70301:16337:1900189:43707:9405:36244:30260
6875	cellular metal ion homeostasis	19 out of 284 genes, 6.7%	93 out of 6218 background genes, 1.5%	2.41e-05	0.00%	HMX1:ADE5,7:VCX1:HAP43:FTR1:SMF12:IRO1:C3_04360W_A:FRP1:PGA7:CFL2:CSA2:ZRT1:PRA1:CFL5:FET34:CSA1:MAC1:ALS3	44406:44117:71469:44182:36180:43709:7155:45916:42167:45944:1900461:15891:33215:2000220:43708:30447:46084:6821:6788:6828:55085:52155:43710:7159:10106:6876:32119:55114:15691:44011:33212:30001:34755:42784:34465:71281:46688:6826:6875:6979:6897:30026:6189:33217:6816:1901684:6827:90375:6874:16337:36170:6879:45732:9405:6825:6878:30260										55072	iron ion homeostasis	6 out of 29 genes, 20.7%	41 out of 6473 background genes, 0.6%	2.65e-06	0	FTR1:CFL2:CSA2:FET34:CSA1:ALS3	44406:44117:44182:36180:43709:7155:33215:43708:43710:10106:55114:44011:33212:34755:71281:46688:6826:6897:6827:1901684:16337:36170:6879:9405:30260
44010	single-species biofilm formation	23 out of 284 genes, 8.1%	134 out of 6218 background genes, 2.2%	2.62e-05	0.00%	C1_00160C_A:MOB2:CSH1:IFD6:SMI1:IPT1:HYR1:YAK1:CAS4:AHR1:PGA7:BGL2:ECE1:HWP1:PHR1:CSA2:SUN41:ALS1:ALS9:CSA1:PMT1:ALS3:DEF1	45861:1900735:32:920:30448:36178:5975:1900445:43709:7346:1900443:45944:31579:33215:44114:70887:30447:44416:31589:71361:43710:70880:71216:71712:6468:902:33212:42149:71467:7163:34605:1900101:42546:36187:44413:51668:31505:7160:43707:1900189:36281:36244:1900430:44117:44406:1900239:30148:44182:36180:35269:7155:32995:44409:7118:43708:6493:6355:501:43689:6676:9267:44011:1934:1403:2000100:30866:6897:7078…										43708	cell adhesion involved in biofilm formation	5 out of 29 genes, 17.2%	22 out of 6473 background genes, 0.3%	4.42e-06	0	HWP1:ALS1:ALS9:ALS3:DEF1	1900735:1900430:44406:44117:36178:30448:44182:43709:7155:44114:33215:30447:43708:44416:71361:43710:501:43689:44011:34605:6897:31505:70301:16337:1900189:43707:9405:36244:30260
6826	iron ion transport	9 out of 284 genes, 3.2%	19 out of 6218 background genes, 0.3%	4.50e-05	0.00%	FTR1:SMF12:SIT1:MRS4:FRP1:CFL1:FET34:CTR1:MAC1	35434:45944:15677:15891:33215:2000220:55085:55072:10106:6876:55114:15691:33212:71281:30026:6827:45732:6825:44117:44182:36180:48250:1900461:6828:34755:46688:6826:42928:44718:1901684:36170:35690:9405:6878										90605	submerged biofilm formation	5 out of 29 genes, 17.2%	22 out of 6473 background genes, 0.3%	4.42e-06	0	HWP1:ALS1:ALS9:ALS3:DEF1	1900735:1900430:44406:44117:36178:30448:44182:43709:7155:44114:33215:30447:43708:44416:71361:43710:501:43689:44011:34605:6897:31505:70301:16337:1900189:43707:9405:36244:30260
90609	single-species submerged biofilm formation	22 out of 284 genes, 7.7%	131 out of 6218 background genes, 2.1%	8.00e-05	0.00%	C1_00160C_A:MOB2:CSH1:IFD6:SMI1:IPT1:YAK1:CAS4:AHR1:PGA7:BGL2:ECE1:HWP1:PHR1:CSA2:SUN41:ALS1:ALS9:CSA1:PMT1:ALS3:DEF1	45861:1900735:32:920:30448:36178:5975:1900445:43709:7346:1900443:45944:31579:33215:44114:70887:30447:44416:31589:71361:43710:70880:71216:71712:6468:902:33212:42149:71467:7163:34605:1900101:42546:36187:51668:31505:7160:43707:1900189:36281:36244:1900430:44406:44117:1900239:30148:44182:36180:35269:7155:32995:44409:7118:43708:6493:6355:501:43689:6676:9267:44011:1934:1403:30866:2000100:6897:70787:9651…										44403	symbiosis, encompassing mutualism through parasitism	8 out of 29 genes, 27.6%	125 out of 6473 background genes, 1.9%	6.65e-06	0	HYR1:FTR1:SOD5:HWP1:ALS1:ALS9:ALS3:DEF1	1900735:1900430:44406:44117:36178:30448:44182:43709:7155:20012:44114:71451:33215:30447:43708:6801:44416:71361:43710:52059:501:43689:10106:34599:55114:44011:6826:34605:6897:44413:6827:1901684:31505:70301:16337:1900189:43707:9405:44407:36244:30260
42710	biofilm formation	23 out of 284 genes, 8.1%	142 out of 6218 background genes, 2.3%	8.05e-05	0.00%	C1_00160C_A:MOB2:CSH1:IFD6:SMI1:IPT1:HYR1:YAK1:CAS4:AHR1:PGA7:BGL2:ECE1:HWP1:PHR1:CSA2:SUN41:ALS1:ALS9:CSA1:PMT1:ALS3:DEF1	45861:1900735:32:920:30448:36178:5975:1900445:43709:7346:1900443:45944:31579:33215:44114:70887:30447:44416:31589:71361:43710:70880:71216:71712:6468:902:33212:42149:71467:7163:34605:1900101:42546:36187:44413:51668:31505:7160:43707:1900189:36281:36244:1900430:44406:44117:1900239:30148:44182:36180:35269:7155:32995:44409:7118:43708:6493:6355:501:43689:6676:9267:44011:1934:1403:30866:2000100:6897:7078…										44419	interspecies interaction between organisms	8 out of 29 genes, 27.6%	127 out of 6473 background genes, 2.0%	7.53e-06	0	HYR1:FTR1:SOD5:HWP1:ALS1:ALS9:ALS3:DEF1	1900735:1900430:44406:44117:36178:30448:44182:43709:7155:20012:44114:71451:33215:30447:43708:6801:44416:71361:43710:52059:501:43689:10106:34599:55114:44011:6826:34605:6897:44413:6827:1901684:31505:70301:16337:1900189:43707:9405:44407:36244:30260
51704	multi-organism process	53 out of 284 genes, 18.7%	552 out of 6218 background genes, 8.9%	8.62e-05	0.00%	C1_00160C_A:MOB2:CSH1:IFD6:ESS1:ICL1:RBT4:SMI1:ADE5,7:C1_08690W_A:KEX2:IPT1:MTS1:HAP43:HYR1:ACT1:FTR1:SOD5:CHS5:YAK1:IFF6:IFF11:IRO1:CAS4:AHR1:PGA7:RFX2:BGL2:CSH3:ECE1:RBT1:HWP1:PHR1:CMD1:CSA2:PRA1:CDC11:HEX1:HET1:FET34:SUN41:STE23:SHE3:ALS1:ALS9:CSA1:PMT1:RFG1:ALS3:SSB1:ARP2:ALO1:DEF1	45861:32:16237:6767:1410:35307:70485:916:36178:71990:1900445:30036:51726:43709:1900443:45944:31579:33215:30011:921:30447:31589:6281:18293:52155:71361:97271:753:11:71712:6468:30476:42784:71467:413:45899:2000749:742:34605:1900101:7114:6661:44413:6827:51668:6046:6607:90375:1900436:30010:15976:7160:6450:45892:1900189:1766:36281:6893:9847:1300:36244:43967:7323:44406:1900239:31322:44182:6033:35269:7155…										90609	single-species submerged biofilm formation	8 out of 29 genes, 27.6%	129 out of 6473 background genes, 2.0%	8.52e-06	0	ECE1:HWP1:CSA2:ALS1:ALS9:CSA1:ALS3:DEF1	1900735:1900430:44406:44117:36178:30448:44182:43709:7155:44114:33215:30447:43708:44416:71361:43710:501:43689:44011:33212:34605:6897:31505:70301:16337:1900189:6879:43707:9405:36244:30260
55080	cation homeostasis	21 out of 284 genes, 7.4%	125 out of 6218 background genes, 2.0%	0.00015	0.00%	HMX1:ADE5,7:VCX1:HAP43:FTR1:SMF12:MRS4:IRO1:C3_04360W_A:FRP1:PGA7:CFL2:CSA2:ZRT1:PRA1:CFL5:FET34:SNQ2:CSA1:MAC1:ALS3	43709:45944:15891:33215:30447:6821:55085:52155:6876:15691:42784:6816:6827:90375:45732:6825:44406:44182:7155:45916:42167:1900461:6788:30003:9267:44011:30001:6875:1901684:16337:36170:6879:9405:30260:71469:2000220:55072:43710:7159:10106:32119:71216:55114:33212:71281:6979:30026:44117:36180:48250:43708:46084:6828:34755:34465:46688:6826:6810:6897:6189:33217:6874:35690:6878										33212	iron assimilation	4 out of 29 genes, 13.8%	10 out of 6473 background genes, 0.2%	9.44e-06	0	FTR1:CSA2:FET34:ALS3	44406:44117:44182:36180:43709:7155:33215:43708:43710:10106:55114:44011:33212:34755:71281:46688:6826:6897:6827:1901684:16337:36170:9405:30260
44011	single-species biofilm formation on inanimate substrate	20 out of 284 genes, 7.0%	119 out of 6218 background genes, 1.9%	0.00031	0.00%	C1_00160C_A:MOB2:CSH1:IFD6:SMI1:IPT1:YAK1:CAS4:PGA7:BGL2:ECE1:HWP1:PHR1:CSA2:SUN41:ALS1:CSA1:PMT1:ALS3:DEF1	45861:32:36178:1900445:43709:31579:33215:30447:31589:71712:6468:71467:1900101:51668:7160:1900189:36244:44406:44182:35269:7155:32995:44409:6355:43689:9267:44011:1934:70787:9651:36171:1900233:16337:36170:6879:44407:9405:32527:30260:1900735:920:30448:5975:7346:44114:70887:44416:43710:70880:71216:902:33212:7163:42546:36187:31505:43707:1900430:44117:30148:36180:7118:43708:6493:6676:30866:2000100:6897:…										6875	cellular metal ion homeostasis	7 out of 29 genes, 24.1%	90 out of 6473 background genes, 1.4%	1.36e-05	0	FTR1:CFL2:CSA2:ZRT1:FET34:CSA1:ALS3	44406:44117:44182:36180:43709:7155:33215:43708:55085:43710:10106:32119:55114:44011:33212:30001:34755:71281:46688:6826:6897:6827:1901684:16337:36170:6879:9405:30260
51703	intraspecies interaction between organisms	20 out of 284 genes, 7.0%	119 out of 6218 background genes, 1.9%	0.00031	0.00%	C1_00160C_A:MOB2:CSH1:IFD6:SMI1:IPT1:YAK1:CAS4:PGA7:BGL2:ECE1:HWP1:PHR1:CSA2:SUN41:ALS1:CSA1:PMT1:ALS3:DEF1	45861:32:36178:1900445:43709:31579:33215:30447:31589:71712:6468:71467:1900101:51668:7160:1900189:36244:44406:44182:35269:7155:32995:44409:6355:43689:9267:44011:1934:70787:9651:36171:1900233:16337:36170:6879:44407:9405:32527:30260:1900735:920:30448:5975:7346:44114:70887:44416:43710:70880:71216:902:33212:7163:42546:36187:31505:43707:1900430:44117:30148:36180:7118:43708:6493:6676:30866:2000100:6897:…										55065	metal ion homeostasis	7 out of 29 genes, 24.1%	94 out of 6473 background genes, 1.5%	1.84e-05	0	FTR1:CFL2:CSA2:ZRT1:FET34:CSA1:ALS3	44406:44117:44182:36180:43709:7155:33215:43708:55085:43710:10106:32119:55114:44011:33212:30001:34755:71281:46688:6826:6897:6827:1901684:16337:36170:6879:9405:30260
30003	cellular cation homeostasis	20 out of 284 genes, 7.0%	120 out of 6218 background genes, 1.9%	0.00036	0.00%	HMX1:ADE5,7:VCX1:HAP43:FTR1:SMF12:IRO1:C3_04360W_A:FRP1:PGA7:CFL2:CSA2:ZRT1:PRA1:CFL5:FET34:SNQ2:CSA1:MAC1:ALS3	43709:45944:15891:33215:30447:6821:55085:52155:6876:15691:42784:6816:6827:90375:45732:6825:44406:44182:7155:45916:42167:1900461:6788:30003:9267:44011:30001:6875:1901684:16337:36170:6879:9405:30260:71469:2000220:43710:7159:10106:32119:71216:55114:33212:71281:6979:30026:44117:36180:43708:46084:6828:34755:34465:46688:6826:6810:6897:6189:33217:6874:35690:6878										33215	iron assimilation by reduction and transport	3 out of 29 genes, 10.3%	4 out of 6473 background genes, 0.1%	4.54e-05	0	FTR1:FET34:ALS3	44406:44117:44182:36180:43709:7155:33215:43708:43710:10106:55114:44011:34755:71281:46688:6826:6897:6827:1901684:16337:36170:9405:30260
98771	inorganic ion homeostasis	20 out of 284 genes, 7.0%	120 out of 6218 background genes, 1.9%	0.00036	0.00%	HMX1:ADE5,7:VCX1:HAP43:FTR1:SMF12:MRS4:IRO1:C3_04360W_A:FRP1:PGA7:CFL2:CSA2:ZRT1:PRA1:CFL5:FET34:CSA1:MAC1:ALS3	43709:45944:15891:33215:30447:6821:55085:52155:6876:15691:42784:6816:6827:90375:45732:6825:44406:44182:7155:45916:42167:1900461:6788:44011:30001:6875:1901684:16337:36170:6879:9405:30260:71469:2000220:55072:43710:7159:10106:32119:55114:33212:71281:6979:30026:44117:36180:48250:43708:46084:6828:34755:34465:46688:6826:6897:6189:33217:6874:6878										44764	multi-organism cellular process	9 out of 29 genes, 31.0%	226 out of 6473 background genes, 3.5%	5.04e-05	0	HYR1:ECE1:HWP1:CSA2:ALS1:ALS9:CSA1:ALS3:DEF1	1900735:1900430:44406:44117:36178:30448:44182:43709:7155:44114:33215:30447:43708:44416:71361:43710:501:43689:44011:33212:34605:6897:44413:31505:70301:16337:1900189:6879:43707:9405:44407:36244:30260
50801	ion homeostasis	21 out of 284 genes, 7.4%	134 out of 6218 background genes, 2.2%	0.00053	0.00%	HMX1:ADE5,7:VCX1:HAP43:FTR1:SMF12:MRS4:IRO1:C3_04360W_A:FRP1:PGA7:CFL2:CSA2:ZRT1:PRA1:CFL5:FET34:SNQ2:CSA1:MAC1:ALS3	43709:45944:15891:33215:30447:6821:55085:52155:6876:15691:42784:6816:6827:90375:45732:6825:44406:44182:7155:45916:42167:1900461:6788:30003:9267:44011:30001:6875:1901684:16337:36170:6879:9405:30260:71469:2000220:55072:43710:7159:10106:32119:71216:55114:33212:71281:6979:30026:44117:36180:48250:43708:46084:6828:34755:34465:46688:6826:6810:6897:6189:33217:6874:35690:6878										30003	cellular cation homeostasis	7 out of 29 genes, 24.1%	115 out of 6473 background genes, 1.8%	7.4e-05	0	FTR1:CFL2:CSA2:ZRT1:FET34:CSA1:ALS3	44406:44117:44182:36180:43709:7155:33215:43708:55085:43710:10106:32119:55114:44011:33212:30001:34755:71281:46688:6826:6897:6827:1901684:16337:36170:6879:9405:30260
44403	symbiosis, encompassing mutualism through parasitism	20 out of 284 genes, 7.0%	126 out of 6218 background genes, 2.0%	0.00081	0.00%	SMI1:KEX2:IPT1:HYR1:FTR1:SOD5:RFX2:BGL2:HWP1:PHR1:PRA1:SUN41:SHE3:ALS1:ALS9:PMT1:ALS3:SSB1:ARP2:DEF1	45861:32:36178:30036:43709:33215:30447:31589:52155:71361:71712:30476:42784:71467:34605:1900101:44413:6827:51668:6450:1900189:36281:9847:36244:7323:44406:44182:35269:7155:45916:71470:32995:44409:71451:32258:43689:52559:34599:1897:52032:9267:44011:2181:30100:6412:48309:34314:70787:9651:1901684:36171:70301:16337:36170:90472:9405:44407:32527:30260:51083:1900735:920:30448:5975:7346:70887:44114:8298:68…										98771	inorganic ion homeostasis	7 out of 29 genes, 24.1%	118 out of 6473 background genes, 1.8%	8.83e-05	0	FTR1:CFL2:CSA2:ZRT1:FET34:CSA1:ALS3	44406:44117:44182:36180:43709:7155:33215:43708:55085:43710:10106:32119:55114:44011:33212:30001:34755:71281:46688:6826:6897:6827:1901684:16337:36170:6879:9405:30260
6873	cellular ion homeostasis	20 out of 284 genes, 7.0%	126 out of 6218 background genes, 2.0%	0.00081	0.00%	HMX1:ADE5,7:VCX1:HAP43:FTR1:SMF12:IRO1:C3_04360W_A:FRP1:PGA7:CFL2:CSA2:ZRT1:PRA1:CFL5:FET34:SNQ2:CSA1:MAC1:ALS3	43709:45944:15891:33215:30447:6821:55085:52155:6876:15691:42784:6816:6827:90375:45732:6825:44406:44182:7155:45916:42167:1900461:6788:30003:9267:44011:30001:6875:1901684:16337:36170:6879:9405:30260:71469:2000220:43710:7159:10106:32119:71216:55114:33212:71281:6979:30026:44117:36180:43708:46084:6828:34755:34465:46688:6826:6810:6897:6189:33217:6874:35690:6878										44011	single-species biofilm formation on inanimate substrate	7 out of 29 genes, 24.1%	119 out of 6473 background genes, 1.8%	9.35e-05	0	ECE1:HWP1:CSA2:ALS1:CSA1:ALS3:DEF1	1900735:1900430:44406:44117:36178:30448:44182:43709:7155:44114:33215:30447:43708:44416:43710:43689:44011:33212:6897:31505:16337:1900189:6879:43707:9405:36244:30260
9405	pathogenesis	30 out of 284 genes, 10.6%	250 out of 6218 background genes, 4.0%	0.00083	0.00%	CSH1:ESS1:ICL1:RBT4:ADE5,7:KEX2:MTS1:HAP43:FTR1:SOD5:IFF11:IRO1:AHR1:PGA7:RFX2:BGL2:CSH3:RBT1:PHR1:CDC11:HEX1:HET1:FET34:SUN41:ALS1:PMT1:RFG1:ALS3:ARP2:ALO1	45861:32:6767:1410:35307:70485:36178:30036:43709:1900443:45944:33215:30011:921:30447:31589:97271:71712:30476:71467:413:45899:2000749:34605:1900101:6827:6046:90375:1900436:15976:7160:45892:1900189:9847:36244:7323:44406:1900239:44182:6033:35269:7155:71470:44409:71451:1901407:32258:43689:52559:34599:52032:8105:9267:44011:30100:6875:34314:70787:31064:6679:70783:9651:1901684:16337:36170:90472:6879:801…										51703	intraspecies interaction between organisms	7 out of 29 genes, 24.1%	119 out of 6473 background genes, 1.8%	9.35e-05	0	ECE1:HWP1:CSA2:ALS1:CSA1:ALS3:DEF1	1900735:1900430:44406:44117:36178:30448:44182:43709:7155:44114:33215:30447:43708:44416:43710:43689:44011:33212:6897:31505:16337:1900189:6879:43707:9405:36244:30260
44419	interspecies interaction between organisms	20 out of 284 genes, 7.0%	128 out of 6218 background genes, 2.1%	0.00104	0.00%	SMI1:KEX2:IPT1:HYR1:FTR1:SOD5:RFX2:BGL2:HWP1:PHR1:PRA1:SUN41:SHE3:ALS1:ALS9:PMT1:ALS3:SSB1:ARP2:DEF1	45861:32:36178:30036:43709:33215:30447:31589:52155:71361:71712:30476:42784:71467:34605:1900101:44413:6827:51668:6450:1900189:36281:9847:36244:7323:44406:44182:35269:7155:45916:71470:32995:44409:71451:32258:43689:52559:34599:1897:52032:9267:44011:2181:30100:6412:48309:34314:70787:9651:1901684:36171:70301:16337:36170:90472:9405:44407:32527:30260:51083:1900735:920:30448:5975:7346:70887:44114:8298:68…										55080	cation homeostasis	7 out of 29 genes, 24.1%	119 out of 6473 background genes, 1.8%	9.35e-05	0	FTR1:CFL2:CSA2:ZRT1:FET34:CSA1:ALS3	44406:44117:44182:36180:43709:7155:33215:43708:55085:43710:10106:32119:55114:44011:33212:30001:34755:71281:46688:6826:6897:6827:1901684:16337:36170:6879:9405:30260
9605	response to external stimulus	36 out of 284 genes, 12.7%	338 out of 6218 background genes, 5.4%	0.00119	0.00%	RPL16A:MOB2:ESS1:KEX2:IPT1:HAP43:CHO1:HYR1:FTR1:SOD5:DCK1:APR1:DDR48:CAS4:GLX3:DYN1:AHR1:C3_07670W_A:FBP1:FRP1:CSH3:PRA1:FET33:CHT2:NRG2:FET34:STE23:SHE3:ALS1:SNQ2:PMT1:RFG1:SSB1:ARP2:ALO1:PTP3	45861:32:16237:6767:35307:70485:36178:1900445:30036:43709:1900443:45944:31579:47496:33215:30447:31589:6281:52155:70789:40009:71712:30476:42784:413:45899:6659:2000749:34605:1900101:19563:44413:6827:51668:90375:10972:1900436:6450:40001:45892:1900189:10512:9847:36244:71554:7323:44406:7019:1900239:44182:30473:33554:35269:7155:45916:71470:71451:1901407:6355:1990264:30003:32258:43689:52559:34599:1897:5…										31589	cell-substrate adhesion	5 out of 29 genes, 17.2%	40 out of 6473 background genes, 0.6%	0.0001	0	HWP1:ALS1:ALS9:ALS3:DEF1	1900735:1900430:44406:44117:36178:30448:44182:43709:7155:44114:33215:30447:43708:44416:71361:43710:501:43689:44011:34605:6897:31505:70301:16337:1900189:43707:9405:36244:30260
44764	multi-organism cellular process	29 out of 284 genes, 10.2%	241 out of 6218 background genes, 3.9%	0.00121	0.00%	C1_00160C_A:MOB2:CSH1:IFD6:SMI1:KEX2:IPT1:HYR1:CHS5:YAK1:IFF6:CAS4:AHR1:PGA7:BGL2:ECE1:HWP1:PHR1:CMD1:CSA2:SUN41:STE23:SHE3:ALS1:ALS9:CSA1:PMT1:ALS3:DEF1	45861:32:16237:36178:71990:1900445:51726:43709:1900443:45944:31579:33215:30447:31589:71361:753:71712:6468:30476:71467:742:34605:1900101:7114:6661:44413:51668:6607:7160:1900189:36281:6893:9847:36244:7323:44406:1900239:31322:44182:35269:7155:90307:71470:32995:44409:6355:43689:52559:1897:6644:9267:44011:282:48309:1934:70787:747:9651:36171:1900233:70301:16337:36170:90472:6879:44407:9405:32527:30260:1…										6873	cellular ion homeostasis	7 out of 29 genes, 24.1%	123 out of 6473 background genes, 1.9%	0.00011	0	FTR1:CFL2:CSA2:ZRT1:FET34:CSA1:ALS3	44406:44117:44182:36180:43709:7155:33215:43708:55085:43710:10106:32119:55114:44011:33212:30001:34755:71281:46688:6826:6897:6827:1901684:16337:36170:6879:9405:30260
22610	biological adhesion	16 out of 284 genes, 5.6%	88 out of 6218 background genes, 1.4%	0.00165	0.00%	CSH1:SMI1:HYR1:AHR1:RFX2:BGL2:HWP1:PHR1:PRA1:SUN41:ALS1:ALS9:DFI1:PMT1:ALS3:DEF1	45861:32:36178:43709:1900443:45944:33215:30447:31589:52155:71361:71712:42784:71467:34605:1900101:44413:7160:1900189:36281:36244:44406:1900239:44182:35269:7155:45916:32995:44409:43689:34599:9267:44011:70787:9651:36170:70301:16337:44407:9405:32527:30260:1900735:920:30448:5975:7346:44114:44416:43710:7159:10768:70880:32119:71216:42149:42546:31505:43707:1900430:44117:34644:36180:43708:1900429:6493:501…										50801	ion homeostasis	7 out of 29 genes, 24.1%	130 out of 6473 background genes, 2.0%	0.00017	0	FTR1:CFL2:CSA2:ZRT1:FET34:CSA1:ALS3	44406:44117:44182:36180:43709:7155:33215:43708:55085:43710:10106:32119:55114:44011:33212:30001:34755:71281:46688:6826:6897:6827:1901684:16337:36170:6879:9405:30260
31669	cellular response to nutrient levels	31 out of 284 genes, 10.9%	282 out of 6218 background genes, 4.5%	0.00361	0.00%	RPL16A:MOB2:ESS1:IPT1:HAP43:CHO1:FTR1:DCK1:APR1:DDR48:CAS4:GLX3:DYN1:AHR1:C3_07670W_A:FBP1:FRP1:CSH3:FET33:CHT2:NRG2:FET34:STE23:SHE3:SNQ2:PMT1:RFG1:SSB1:ARP2:ALO1:PTP3	45861:32:16237:6767:35307:70485:36178:1900445:30036:43709:1900443:45944:31579:47496:33215:30447:31589:6281:70789:40009:71712:30476:413:45899:6659:2000749:34605:1900101:19563:6827:51668:90375:10972:1900436:6450:40001:45892:1900189:10512:9847:36244:71554:7019:1900239:44182:30473:33554:35269:7155:1901407:6355:1990264:30003:32258:34599:1897:52032:6644:9267:44011:2181:30100:48309:6412:1934:34314:70193…										55082	cellular chemical homeostasis	7 out of 29 genes, 24.1%	132 out of 6473 background genes, 2.0%	0.00018	0	FTR1:CFL2:CSA2:ZRT1:FET34:CSA1:ALS3	44406:44117:44182:36180:43709:7155:33215:43708:55085:43710:10106:32119:55114:44011:33212:30001:34755:71281:46688:6826:6897:6827:1901684:16337:36170:6879:9405:30260
41	transition metal ion transport	10 out of 284 genes, 3.5%	37 out of 6218 background genes, 0.6%	0.00374	0.00%	FTR1:ZRT2:SMF12:SIT1:MRS4:FRP1:CFL1:FET34:CTR1:MAC1	45944:15891:33215:55085:48315:40009:6876:15691:6827:45732:6825:44182:1900461:6831:44749:1901684:36170:9405:35434:15677:2000220:55072:10106:55114:33212:71281:30026:44117:36180:48250:6828:34755:46688:6826:42928:44718:35690:6878										51704	multi-organism process	12 out of 29 genes, 41.4%	544 out of 6473 background genes, 8.4%	0.00021	0	HYR1:FTR1:SOD5:ECE1:HWP1:CSA2:FET34:ALS1:ALS9:CSA1:ALS3:DEF1	1900735:1900430:44406:44117:36178:30448:44182:36180:43709:7155:20012:44114:71451:33215:30447:43708:6801:44416:71361:43710:52059:501:43689:10106:34599:55114:44011:33212:34755:71281:46688:6826:34605:6897:44413:6827:1901684:31505:70301:36170:16337:1900189:6879:43707:9405:44407:36244:30260
33215	iron assimilation by reduction and transport	4 out of 284 genes, 1.4%	4 out of 6218 background genes, 0.1%	0.00407	0.00%	FTR1:FRP1:FET34:ALS3	43709:33215:6827:44406:44182:7155:44011:1901684:16337:36170:9405:30260:43710:10106:55114:71281:44117:36180:43708:34755:46688:6826:6897										22610	biological adhesion	6 out of 29 genes, 20.7%	85 out of 6473 background genes, 1.3%	0.00022	0	HYR1:HWP1:ALS1:ALS9:ALS3:DEF1	1900735:1900430:44406:44117:36178:30448:44182:43709:7155:44114:33215:30447:43708:44416:71361:43710:501:43689:44011:34605:6897:44413:31505:70301:16337:1900189:43707:9405:44407:36244:30260
31668	cellular response to extracellular stimulus	31 out of 284 genes, 10.9%	287 out of 6218 background genes, 4.6%	0.00522	0.00%	RPL16A:MOB2:ESS1:IPT1:HAP43:CHO1:FTR1:DCK1:APR1:DDR48:CAS4:GLX3:DYN1:AHR1:C3_07670W_A:FBP1:FRP1:CSH3:FET33:CHT2:NRG2:FET34:STE23:SHE3:SNQ2:PMT1:RFG1:SSB1:ARP2:ALO1:PTP3	45861:32:16237:6767:35307:70485:36178:1900445:30036:43709:1900443:45944:31579:47496:33215:30447:31589:6281:70789:40009:71712:30476:413:45899:6659:2000749:34605:1900101:19563:6827:51668:90375:10972:1900436:6450:40001:45892:1900189:10512:9847:36244:71554:7019:1900239:44182:30473:33554:35269:7155:1901407:6355:1990264:30003:32258:34599:1897:52032:6644:9267:44011:2181:30100:48309:6412:1934:34314:70193…										48878	chemical homeostasis	7 out of 29 genes, 24.1%	145 out of 6473 background genes, 2.2%	0.00035	0	FTR1:CFL2:CSA2:ZRT1:FET34:CSA1:ALS3	44406:44117:44182:36180:43709:7155:33215:43708:55085:43710:10106:32119:55114:44011:33212:30001:34755:71281:46688:6826:6897:6827:1901684:16337:36170:6879:9405:30260
40007	growth	53 out of 284 genes, 18.7%	631 out of 6218 background genes, 10.1%	0.00589	0.00%	RPL16A:MOB2:UGA32:CDC12:ESS1:RAC1:ADE5,7:KEX2:IPT1:MTS1:CHO1:ACT1:MYO2:FTR1:DCK1:YAK1:DDR48:ABG1:IRO1:CAS4:VAM3:DYN1:AHR1:C3_07670W_A:RFX2:BGL2:CSH3:HWP1:C4_04440W_A:PHR1:CMD1:CDC11:YNK1:CHT2:NRG2:FET34:SUN41:STE23:SHE3:ALS1:SNQ2:C7_00120W_A:MAC1:CUP9:PMT1:LMO1:ASG1:RFG1:ALS3:SSB1:ARP2:ALO1:DEF1	45861:32:16237:6767:6974:1410:35307:70485:916:36178:71990:1904601:1900445:30036:51726:43709:1900443:45944:31579:47496:33215:30011:921:30447:7049:31589:6281:70789:97271:40009:11:71712:6468:30476:6241:71467:413:45899:6659:2000749:742:7107:34605:1900101:7114:6661:6165:6827:51668:6607:1900436:30010:6450:40001:45892:1900189:1766:10512:45732:9847:1300:36244:1900428:6461:43967:71554:7323:44406:7019:1900…										43710	cell adhesion involved in multi-species biofilm formation	3 out of 29 genes, 10.3%	8 out of 6473 background genes, 0.1%	0.00062	0	ALS1:ALS9:ALS3	1900735:44406:36178:30448:44182:43709:7155:33215:43708:30447:44416:71361:43710:501:43689:44011:34605:6897:70301:16337:9405:36244:30260
44407	single-species biofilm formation in or on host organism	6 out of 284 genes, 2.1%	12 out of 6218 background genes, 0.2%	0.00603	0.00%	SMI1:HYR1:BGL2:HWP1:PHR1:SUN41	30447:31589:71467:44413:44406:44182:7155:32995:44409:44011:9651:16337:9405:44407:920:30448:5975:7346:44114:70880:71216:42546:31505:43707:44117:36180:43708:35690										44399	multi-species biofilm formation	3 out of 29 genes, 10.3%	8 out of 6473 background genes, 0.1%	0.00062	0	ALS1:ALS9:ALS3	1900735:44406:36178:30448:44182:43709:7155:33215:43708:30447:44416:71361:43710:501:43689:44011:34605:6897:70301:16337:9405:36244:30260
9267	cellular response to starvation	28 out of 284 genes, 9.9%	247 out of 6218 background genes, 4.0%	0.00608	0.00%	RPL16A:MOB2:ESS1:IPT1:HAP43:CHO1:FTR1:DCK1:APR1:DDR48:CAS4:DYN1:AHR1:C3_07670W_A:FBP1:FRP1:FET33:CHT2:NRG2:FET34:STE23:SHE3:SNQ2:PMT1:RFG1:SSB1:ARP2:ALO1	45861:32:16237:6767:35307:70485:36178:1900445:30036:43709:1900443:45944:31579:47496:33215:30447:31589:6281:70789:40009:71712:30476:413:45899:6659:2000749:34605:1900101:19563:6827:51668:90375:6450:40001:45892:1900189:10512:9847:36244:71554:7019:1900239:44182:30473:33554:35269:7155:1901407:6355:30003:32258:34599:1897:52032:6644:9267:44011:2181:30100:48309:6412:1934:34314:70193:70787:31064:1901684:3…										90608	multi-species submerged biofilm formation	3 out of 29 genes, 10.3%	8 out of 6473 background genes, 0.1%	0.00062	0	ALS1:ALS9:ALS3	1900735:44406:36178:30448:44182:43709:7155:33215:43708:30447:44416:71361:43710:501:43689:44011:34605:6897:70301:16337:9405:36244:30260
55082	cellular chemical homeostasis	20 out of 284 genes, 7.0%	144 out of 6218 background genes, 2.3%	0.00682	0.00%	HMX1:ADE5,7:VCX1:HAP43:FTR1:SMF12:IRO1:C3_04360W_A:FRP1:PGA7:CFL2:CSA2:ZRT1:PRA1:CFL5:FET34:SNQ2:CSA1:MAC1:ALS3	43709:45944:15891:33215:30447:6821:55085:52155:6876:15691:42784:6816:6827:90375:45732:6825:44406:44182:7155:45916:42167:1900461:6788:30003:9267:44011:30001:6875:1901684:16337:36170:6879:9405:30260:71469:2000220:43710:7159:10106:32119:71216:55114:33212:71281:6979:30026:44117:36180:43708:46084:6828:34755:34465:46688:6826:6810:6897:6189:33217:6874:35690:6878										19725	cellular homeostasis	7 out of 29 genes, 24.1%	161 out of 6473 background genes, 2.5%	0.00071	0	FTR1:CFL2:CSA2:ZRT1:FET34:CSA1:ALS3	44406:44117:44182:36180:43709:7155:33215:43708:55085:43710:10106:32119:55114:44011:33212:30001:34755:71281:46688:6826:6897:6827:1901684:16337:36170:6879:9405:30260
71496	cellular response to external stimulus	31 out of 284 genes, 10.9%	292 out of 6218 background genes, 4.7%	0.00747	0.00%	RPL16A:MOB2:ESS1:IPT1:HAP43:CHO1:FTR1:DCK1:APR1:DDR48:CAS4:GLX3:DYN1:AHR1:C3_07670W_A:FBP1:FRP1:CSH3:FET33:CHT2:NRG2:FET34:STE23:SHE3:SNQ2:PMT1:RFG1:SSB1:ARP2:ALO1:PTP3	45861:32:16237:6767:35307:70485:36178:1900445:30036:43709:1900443:45944:31579:47496:33215:30447:31589:6281:70789:40009:71712:30476:413:45899:6659:2000749:34605:1900101:19563:6827:51668:90375:10972:1900436:6450:40001:45892:1900189:10512:9847:36244:71554:7019:1900239:44182:30473:33554:35269:7155:1901407:6355:1990264:30003:32258:34599:1897:52032:6644:9267:44011:2181:30100:48309:6412:1934:34314:70193…										7155	cell adhesion	5 out of 29 genes, 17.2%	59 out of 6473 background genes, 0.9%	0.00074	0	HWP1:ALS1:ALS9:ALS3:DEF1	1900735:1900430:44406:44117:36178:30448:44182:43709:7155:44114:33215:30447:43708:44416:71361:43710:501:43689:44011:34605:6897:31505:70301:16337:1900189:43707:9405:36244:30260
48878	chemical homeostasis	21 out of 284 genes, 7.4%	159 out of 6218 background genes, 2.6%	0.00897	0.00%	HMX1:ADE5,7:VCX1:HAP43:FTR1:SMF12:MRS4:IRO1:C3_04360W_A:FRP1:PGA7:CFL2:CSA2:ZRT1:PRA1:CFL5:FET34:SNQ2:CSA1:MAC1:ALS3	43709:45944:15891:33215:30447:6821:55085:52155:6876:15691:42784:6816:6827:90375:45732:6825:44406:44182:7155:45916:42167:1900461:6788:30003:9267:44011:30001:6875:1901684:16337:36170:6879:9405:30260:71469:2000220:55072:43710:7159:10106:32119:71216:55114:33212:71281:6979:30026:44117:36180:48250:43708:46084:6828:34755:34465:46688:6826:6810:6897:6189:33217:6874:35690:6878										1901684	arsenate ion transmembrane transport	2 out of 29 genes, 6.9%	2 out of 6473 background genes, 0.0%	0.00273	0	FTR1:FET34	44117:36180:33215:10106:55114:34755:71281:46688:6826:6827:1901684:36170:9405
10106	cellular response to iron ion starvation	5 out of 284 genes, 1.8%	8 out of 6218 background genes, 0.1%	0.00917	0.00%	HAP43:FTR1:FRP1:FET33:FET34	33215:6827:90375:70193:1901684:36170:9405:71469:10106:55114:33212:71281:44117:36180:7126:34755:46688:6826:33217										16337	single organismal cell-cell adhesion	3 out of 29 genes, 10.3%	15 out of 6473 background genes, 0.2%	0.005	0	HWP1:ALS1:ALS3	1900735:44406:44117:36178:30448:44182:43709:7155:33215:30447:43708:44416:43710:43689:44011:6897:31505:16337:43707:9405:36244:30260
31667	response to nutrient levels	31 out of 284 genes, 10.9%	296 out of 6218 background genes, 4.8%	0.00988	0.00%	RPL16A:MOB2:ESS1:IPT1:HAP43:CHO1:FTR1:DCK1:APR1:DDR48:CAS4:GLX3:DYN1:AHR1:C3_07670W_A:FBP1:FRP1:CSH3:FET33:CHT2:NRG2:FET34:STE23:SHE3:SNQ2:PMT1:RFG1:SSB1:ARP2:ALO1:PTP3	45861:32:16237:6767:35307:70485:36178:1900445:30036:43709:1900443:45944:31579:47496:33215:30447:31589:6281:70789:40009:71712:30476:413:45899:6659:2000749:34605:1900101:19563:6827:51668:90375:10972:1900436:6450:40001:45892:1900189:10512:9847:36244:71554:7019:1900239:44182:30473:33554:35269:7155:1901407:6355:1990264:30003:32258:34599:1897:52032:6644:9267:44011:2181:30100:48309:6412:1934:34314:70193…										98602	single organism cell adhesion	3 out of 29 genes, 10.3%	15 out of 6473 background genes, 0.2%	0.005	0	HWP1:ALS1:ALS3	1900735:44406:44117:36178:30448:44182:43709:7155:33215:30447:43708:44416:43710:43689:44011:6897:31505:16337:43707:9405:36244:30260
9991	response to extracellular stimulus	31 out of 284 genes, 10.9%	300 out of 6218 background genes, 4.8%	0.01298	0.00%	RPL16A:MOB2:ESS1:IPT1:HAP43:CHO1:FTR1:DCK1:APR1:DDR48:CAS4:GLX3:DYN1:AHR1:C3_07670W_A:FBP1:FRP1:CSH3:FET33:CHT2:NRG2:FET34:STE23:SHE3:SNQ2:PMT1:RFG1:SSB1:ARP2:ALO1:PTP3	45861:32:16237:6767:35307:70485:36178:1900445:30036:43709:1900443:45944:31579:47496:33215:30447:31589:6281:70789:40009:71712:30476:413:45899:6659:2000749:34605:1900101:19563:6827:51668:90375:10972:1900436:6450:40001:45892:1900189:10512:9847:36244:71554:7019:1900239:44182:30473:33554:35269:7155:1901407:6355:1990264:30003:32258:34599:1897:52032:6644:9267:44011:2181:30100:48309:6412:1934:34314:70193…										98609	cell-cell adhesion	3 out of 29 genes, 10.3%	16 out of 6473 background genes, 0.2%	0.00614	0	HWP1:ALS1:ALS3	1900735:44406:44117:36178:30448:44182:43709:7155:33215:30447:43708:44416:43710:43689:44011:6897:31505:16337:43707:9405:36244:30260
42594	response to starvation	28 out of 284 genes, 9.9%	259 out of 6218 background genes, 4.2%	0.01506	0.00%	RPL16A:MOB2:ESS1:IPT1:HAP43:CHO1:FTR1:DCK1:APR1:DDR48:CAS4:DYN1:AHR1:C3_07670W_A:FBP1:FRP1:FET33:CHT2:NRG2:FET34:STE23:SHE3:SNQ2:PMT1:RFG1:SSB1:ARP2:ALO1	45861:32:16237:6767:35307:70485:36178:1900445:30036:43709:1900443:45944:31579:47496:33215:30447:31589:6281:70789:40009:71712:30476:413:45899:6659:2000749:34605:1900101:19563:6827:51668:90375:6450:40001:45892:1900189:10512:9847:36244:71554:7019:1900239:44182:30473:33554:35269:7155:1901407:6355:30003:32258:34599:1897:52032:6644:9267:44011:2181:30100:48309:6412:1934:34314:70193:70787:31064:1901684:3…										44406	adhesion of symbiont to host	4 out of 29 genes, 13.8%	48 out of 6473 background genes, 0.7%	0.00778	0	HYR1:HWP1:ALS1:ALS3	1900735:44406:44117:36178:30448:44182:43709:7155:33215:30447:43708:44416:43710:43689:44011:6897:44413:31505:16337:43707:9405:44407:36244:30260
7154	cell communication	41 out of 284 genes, 14.4%	457 out of 6218 background genes, 7.3%	0.01679	0.00%	RPL16A:MOB2:ESS1:C1_06340W_A:RAC1:IPT1:HAP43:CHO1:FTR1:DCK1:APR1:DDR48:CAS4:GLX3:DYN1:C3_05250C_A:AHR1:C3_07670W_A:FBP1:FRP1:RLM1:CSH3:CMD1:FET33:CHT2:NRG2:FET34:SAR1:WSC2:STE23:SHE3:SNQ2:C7_00790W_A:BEM2:PMT1:LMO1:RFG1:SSB1:ARP2:ALO1:PTP3	45861:32:16237:6767:35307:70485:36178:71990:1900445:30036:51726:43709:3400:1900443:45944:31579:47496:33215:30447:31589:6281:70789:40009:71712:30476:413:45899:6659:2000749:742:34605:1900101:7114:6661:19563:6827:51668:6607:90375:10972:1900436:6450:40001:45892:1900189:10512:9847:36244:71554:7019:1900239:7154:31322:30473:44182:33554:35269:7155:90307:1901407:6355:1990264:30003:32258:7266:34599:1897:52…										42592	homeostatic process	7 out of 29 genes, 24.1%	242 out of 6473 background genes, 3.7%	0.01017	0	FTR1:CFL2:CSA2:ZRT1:FET34:CSA1:ALS3	44406:44117:44182:36180:43709:7155:33215:43708:55085:43710:10106:32119:55114:44011:33212:30001:34755:71281:46688:6826:6897:6827:1901684:16337:36170:6879:9405:30260
30447	filamentous growth	50 out of 284 genes, 17.6%	614 out of 6218 background genes, 9.9%	0.02660	0.00%	RPL16A:MOB2:UGA32:CDC12:ESS1:RAC1:ADE5,7:KEX2:IPT1:MTS1:CHO1:ACT1:MYO2:DCK1:YAK1:DDR48:ABG1:IRO1:CAS4:VAM3:DYN1:AHR1:C3_07670W_A:RFX2:CSH3:C4_04440W_A:PHR1:CMD1:CDC11:YNK1:CHT2:NRG2:FET34:SUN41:STE23:SHE3:ALS1:SNQ2:C7_00120W_A:MAC1:CUP9:PMT1:LMO1:ASG1:RFG1:ALS3:SSB1:ARP2:ALO1:DEF1	45861:32:16237:6767:6974:1410:35307:70485:916:36178:71990:1904601:1900445:30036:51726:43709:1900443:45944:31579:33215:47496:30011:921:30447:7049:31589:6281:70789:97271:40009:11:71712:6468:30476:6241:71467:413:45899:6659:2000749:742:7107:34605:1900101:7114:6661:6165:6827:51668:6607:1900436:30010:6450:40001:45892:1900189:1766:10512:45732:9847:1300:36244:1900428:6461:43967:71554:7323:44406:7019:1900…										30260	entry into host cell	2 out of 29 genes, 6.9%	4 out of 6473 background genes, 0.1%	0.0163	0.002	ALS1:ALS3	1900735:44406:36178:30448:44182:43709:7155:33215:43708:30447:44416:43710:43689:44011:6897:16337:9405:36244:30260
34755	iron ion transmembrane transport	5 out of 284 genes, 1.8%	10 out of 6218 background genes, 0.2%	0.03827	0.00%	FTR1:FRP1:FET34:CTR1:MAC1	45944:33215:6827:45732:6825:44182:1900461:1901684:36170:9405:35434:15677:2000220:10106:55114:33212:71281:44117:36180:34755:46688:6826:6878										51806	entry into cell of other organism involved in symbiotic interaction	2 out of 29 genes, 6.9%	4 out of 6473 background genes, 0.1%	0.0163	0.0019	ALS1:ALS3	1900735:44406:36178:30448:44182:43709:7155:33215:43708:30447:44416:43710:43689:44011:6897:16337:9405:36244:30260
6827	high-affinity iron ion transmembrane transport	5 out of 284 genes, 1.8%	10 out of 6218 background genes, 0.2%	0.03827	0.00%	FTR1:FRP1:FET34:CTR1:MAC1	45944:33215:6827:45732:6825:44182:1900461:1901684:36170:9405:35434:15677:2000220:10106:55114:33212:71281:44117:36180:34755:46688:6826:6878										51701	interaction with host	4 out of 29 genes, 13.8%	60 out of 6473 background genes, 0.9%	0.01878	0.0019	HYR1:SOD5:ALS1:ALS3	1900735:44406:36178:30448:44182:43709:7155:20012:33215:71451:43708:30447:6801:44416:43710:52059:43689:34599:55114:44011:6897:44413:16337:9405:44407:36244:30260
44406	adhesion of symbiont to host	10 out of 284 genes, 3.5%	48 out of 6218 background genes, 0.8%	0.04502	0.00%	SMI1:HYR1:RFX2:BGL2:HWP1:PHR1:PRA1:SUN41:ALS1:ALS3	36178:43709:33215:30447:31589:52155:42784:71467:34605:44413:36244:44406:44182:7155:45916:32995:44409:43689:34599:44011:9651:16337:9405:44407:30260:1900735:920:30448:5975:7346:44114:44416:43710:7159:10768:70880:32119:71216:42546:31505:43707:44117:36180:34644:43708:1900429:122:6897:35690										9605	response to external stimulus	8 out of 29 genes, 27.6%	398 out of 6473 background genes, 6.1%	0.03662	0.0032	HYR1:FTR1:SOD5:DDR48:CHT2:FET34:ALS1:PTP3	1900735:71511:44406:44117:90029:188:36178:30448:44182:5975:33554:36180:43709:7155:20012:32880:71451:33215:30447:6801:44416:6281:1990264:43710:52059:43689:10106:35335:34599:9267:71216:55114:44011:34755:71281:46688:6826:43937:44413:6827:1901684:10972:45014:16337:36170:173:9405:44407:36244:30260
19725	cellular homeostasis	21 out of 284 genes, 7.4%	177 out of 6218 background genes, 2.8%	0.04676	0.00%	HMX1:ADE5,7:VCX1:HAP43:FTR1:SMF12:IRO1:C3_04360W_A:FRP1:PGA7:CFL2:CSA2:ZRT1:PRA1:CFL5:FET34:SNQ2:CSA1:MAC1:C7_02080W_A:ALS3	43709:45944:15891:33215:30447:6821:55085:52155:45454:6876:15691:42784:6816:6827:90375:45732:6825:44406:44182:7155:45916:42167:1900461:6788:30003:9267:44011:30001:6875:1901684:16337:36170:6879:9405:30260:71469:2000220:43710:7159:10106:32119:71216:55114:33212:71281:6979:30026:44117:36180:43708:46084:6828:34755:34465:46688:6826:6810:6897:6189:33217:6874:35690:6878										65008	regulation of biological quality	8 out of 29 genes, 27.6%	420 out of 6473 background genes, 6.5%	0.05291	0.0058	FTR1:CFL2:CSA2:ZRT1:FET34:ALS1:CSA1:ALS3	1900735:44406:44117:36178:30448:44182:36180:43709:7155:33215:43708:30447:44416:55085:43710:43689:10106:32119:55114:44011:33212:30001:34755:71281:46688:6826:6897:6827:1901684:16337:36170:6879:9405:36244:30260
44182	filamentous growth of a population of unicellular organisms	40 out of 284 genes, 14.1%	464 out of 6218 background genes, 7.5%	0.05399	0.00%	RPL16A:MOB2:UGA32:ESS1:RAC1:ADE5,7:KEX2:IPT1:CHO1:MYO2:DCK1:YAK1:DDR48:CAS4:DYN1:AHR1:C3_07670W_A:RFX2:CSH3:PHR1:CMD1:CDC11:CHT2:NRG2:FET34:SUN41:STE23:SHE3:ALS1:SNQ2:MAC1:PMT1:LMO1:ASG1:RFG1:ALS3:SSB1:ARP2:ALO1:DEF1	45861:32:16237:6767:1410:35307:70485:36178:71990:1904601:1900445:30036:51726:43709:1900443:45944:31579:33215:47496:30011:921:30447:31589:6281:70789:97271:40009:11:71712:6468:30476:71467:413:45899:6659:2000749:742:7107:34605:1900101:7114:6661:6827:51668:6607:1900436:6450:40001:45892:1900189:10512:45732:9847:36244:1900428:71554:7323:44406:7019:1900239:31322:30473:44182:33554:6033:35269:7155:90307:7…										128	flocculation	2 out of 29 genes, 6.9%	9 out of 6473 background genes, 0.1%	0.09648	0.0096	ALS1:ALS9	1900735:44406:36178:30448:44182:43709:7155:30447:44416:71361:43710:501:43689:44011:34605:70301:16337:9405:36244:30260
44699	single-organism process	177 out of 284 genes, 62.3%	3176 out of 6218 background genes, 51.1%	0.05879	0.04%	RPL16A:HMX1:MOB2:UGA32:HOL4:DIP5:CDC12:ESS1:ICL1:C1_06340W_A:RAC1:GAP4:SMI1:ADE5,7:PLB5:VCX1:C1_08690W_A:C1_08730W_A:SEC24:C1_08780W_A:KEX2:IPT1:C1_09220W_A:C1_09430W_A:MTS1:MLS1:MIR1:SFH5:MNN12:HAP43:CHO1:MCD4:RIB3:SPC3:AKR1:ACT1:MYO2:FTR1:SOD5:ZRT2:IDH2:C2_03340W_A:DCK1:CHS5:YAK1:C2_04870C_A:ATP4:C2_05720C_A:ATP14:SMF12:APR1:C2_07530C_A:SIT1:MRS4:UCF1:IFF6:DDR48:ABG1:C2_10070W_A:IST1:IRO1:CAS4:…	2000601:32:16237:6974:9313:1410:35307:70485:71990:3400:1900443:45944:47496:15891:33215:921:30447:7049:31589:6281:48315:46488:18293:55085:9272:70789:6116:11:71712:15691:15914:42784:1903272:15031:45899:742:7107:1900101:7114:15867:51666:45329:6165:19563:6827:10972:40001:10512:45732:6893:15758:6627:7019:1900239:31322:44182:6033:6112:7155:42167:71470:32995:71451:6505:16071:6351:1990264:6831:44528:6812…										6827	high-affinity iron ion transmembrane transport	2 out of 29 genes, 6.9%	9 out of 6473 background genes, 0.1%	0.09648	0.0094	FTR1:FET34	44117:36180:33215:10106:55114:34755:71281:46688:6826:6827:1901684:36170:9405
6811	ion transport	27 out of 284 genes, 9.5%	265 out of 6218 background genes, 4.3%	0.06170	0.04%	DIP5:GAP4:VCX1:MIR1:SFH5:MCD4:FTR1:ZRT2:ATP4:ATP14:SMF12:SIT1:MRS4:C3_04360W_A:C3_04720C_A:FRP1:CSH3:CFL1:ZRT1:C5_03930C_A:FET34:CTR1:MAC1:ACB1:ENA21:ATP3:FAA4	45944:15891:33215:30447:48315:46488:55085:15691:15914:15867:6827:45732:44182:6505:6831:6812:30001:44749:1901684:6865:6879:9405:70778:2000114:35336:15677:2000220:55072:6888:36187:43090:36168:6457:48250:6828:6817:35435:6506:46688:15909:6878:36178:6821:35786:40009:6876:34605:6816:1900436:6825:1300:36244:42407:1676:1900461:17157:36170:35434:15813:15986:10106:71852:32119:71216:55114:33212:71281:30026:…										98630	aggregation of unicellular organisms	2 out of 29 genes, 6.9%	9 out of 6473 background genes, 0.1%	0.09648	0.0092	ALS1:ALS9	1900735:44406:36178:30448:44182:43709:7155:30447:44416:71361:43710:501:43689:44011:34605:70301:16337:9405:36244:30260
30001	metal ion transport	12 out of 284 genes, 4.2%	71 out of 6218 background genes, 1.1%	0.07112	0.16%	VCX1:FTR1:ZRT2:SMF12:SIT1:MRS4:FRP1:CFL1:ZRT1:FET34:CTR1:MAC1	45944:15891:33215:48315:55085:15691:6827:45732:44182:6831:30001:44749:1901684:9405:15677:2000220:55072:48250:6828:46688:6878:40009:6876:6816:6825:1900461:36170:35434:10106:32119:55114:33212:71281:30026:44117:36180:34755:6826:42928:44718:6874:35690										98743	cell aggregation	2 out of 29 genes, 6.9%	9 out of 6473 background genes, 0.1%	0.09648	0.009	ALS1:ALS9	1900735:44406:36178:30448:44182:43709:7155:30447:44416:71361:43710:501:43689:44011:34605:70301:16337:9405:36244:30260
7155	cell adhesion	11 out of 284 genes, 3.9%	62 out of 6218 background genes, 1.0%	0.08999	0.20%	CSH1:AHR1:HWP1:PHR1:PRA1:ALS1:ALS9:DFI1:PMT1:ALS3:DEF1	32:1900443:45944:33215:30447:31589:71361:71712:42784:1900101:36281:1900239:44182:7155:9651:70301:16337:9405:1900735:44416:43710:7159:42149:43708:6493:1403:45861:36178:43709:52155:71467:34605:7160:1900189:36244:44406:35269:45916:44409:43689:9267:44011:70787:36170:44407:32527:30260:30448:5975:44114:32119:71216:31505:43707:1900430:44117:36180:501:6897:44845:35690
Cellular component
GOID	GO_term	Cluster frequency	Background frequency	Corrected P-value	False discovery rate	Gene(s) annotated to the term	Directly Annotated GOID List
71944	cell periphery	74 out of 284 genes, 26.1%	817 out of 13081 background genes, 6.2%	1.03e-14	0.00%	HMX1:MOB2:DIP5:EXG2:CDC12:CSH1:RAC1:GAP4:PLB5:MTS1:MIR1:SFH5:SNL1:MCD4:RPL14:HYR1:ACT1:MYO2:FTR1:SOD5:ZRT2:DCK1:ATP4:SMF12:C2_07640W_A:SIT1:MRS4:UCF1:IFF6:DDR48:FLO9:IFF11:GLX3:NDE1:C3_04360W_A:DYN1:C3_07470W_A:AGP2:BGL2:CSH3:ECE1:RBT1:HWP1:PGA30:AXL2:PHR1:CFL1:PRA1:CDC11:CFL5:CHT2:FET34:CTR1:SUN41:ALS1:ALS9:SNQ2:CSA1:HGT13:DFI1:BEM2:CRN1:PMT1:LMO1:ATP3:HGT18:SEC26:ALS3:SSB1:RPS20:ARP2:ALO1:INO1:…	97583:5628:9986:30139:32160:5619:30864:46658:324:31966:30133:51286:5881:16459:329:5816:5826:5621:5886:5756:35267:71563:15629:35838:97582:5887:22625:32153:9898:22627:31307:30126:5737:31941:5640:5940:31097:142:5797:5868:932:5884:31521:5743:9277:5933:97575:5937:30428:22626:43332:1400:45121:72687:30176:274:33573:812:5789:1902716:32432:31011:5934:144:9514:16021:30687:5844:31105:5811:5935:5876:30445:30…
9986	cell surface	33 out of 284 genes, 11.6%	203 out of 13081 background genes, 1.6%	1.79e-12	0.00%	EXG2:RPL13:CSH1:RBT4:PLB5:RPL14:HYR1:ACT1:FTR1:SOD5:SIT1:IFF6:DDR48:IFF11:AIP2:PGA7:BGL2:RBT1:HWP1:PGA30:PHR1:PRA1:CHT2:SUN41:ALS1:ALS9:IHD1:CSA1:PGA28:ALS3:SSB1:INO1:CR_10200W_A	5628:9986:30864:46658:324:51286:5621:5759:5886:35267:15629:22625:5737:142:5884:9277:5933:30428:5937:45121:33573:812:32432:31011:9514:16021:30687:5844:30445:30446:5768:5829:5783:5794:30479:16023:33101:16020:5634:1411:5576
5618	cell wall	28 out of 284 genes, 9.9%	163 out of 13081 background genes, 1.2%	5.41e-11	0.00%	EXG2:CSH1:PLB5:MCD4:RPL14:HYR1:SOD5:IFF6:DDR48:IFF11:GLX3:BGL2:ECE1:RBT1:HWP1:PGA30:PHR1:PRA1:CDC11:CHT2:SUN41:ALS1:ALS9:CSA1:ALS3:SSB1:RPS20:INO1	5628:9986:32160:5619:46658:324:5881:329:5621:5886:22625:22627:5737:5940:932:9277:5933:30428:5937:43332:1400:45121:72687:5789:144:16021:30687:5844:31105:5935:5876:30445:30446:5829:5794:399:33101:5634:1411:32168:10494:5576
9277	fungal-type cell wall	28 out of 284 genes, 9.9%	163 out of 13081 background genes, 1.2%	5.41e-11	0.00%	EXG2:CSH1:PLB5:MCD4:RPL14:HYR1:SOD5:IFF6:DDR48:IFF11:GLX3:BGL2:ECE1:RBT1:HWP1:PGA30:PHR1:PRA1:CDC11:CHT2:SUN41:ALS1:ALS9:CSA1:ALS3:SSB1:RPS20:INO1	5628:9986:32160:5619:46658:324:5881:329:5621:5886:22625:22627:5737:5940:932:9277:5933:30428:5937:43332:1400:45121:72687:5789:144:16021:30687:5844:31105:5935:5876:30445:30446:5829:5794:399:33101:5634:1411:32168:10494:5576
30312	external encapsulating structure	28 out of 284 genes, 9.9%	164 out of 13081 background genes, 1.3%	6.34e-11	0.00%	EXG2:CSH1:PLB5:MCD4:RPL14:HYR1:SOD5:IFF6:DDR48:IFF11:GLX3:BGL2:ECE1:RBT1:HWP1:PGA30:PHR1:PRA1:CDC11:CHT2:SUN41:ALS1:ALS9:CSA1:ALS3:SSB1:RPS20:INO1	5628:9986:32160:5619:46658:324:5881:329:5621:5886:22625:22627:5737:5940:932:9277:5933:30428:5937:43332:1400:45121:72687:5789:144:16021:30687:5844:31105:5935:5876:30445:30446:5829:5794:399:33101:5634:1411:32168:10494:5576
30446	hyphal cell wall	18 out of 284 genes, 6.3%	69 out of 13081 background genes, 0.5%	7.62e-10	0.00%	CSH1:PLB5:RPL14:HYR1:SOD5:DDR48:GLX3:ECE1:RBT1:HWP1:PGA30:PHR1:PRA1:ALS1:CSA1:ALS3:RPS20:INO1	9986:46658:324:5886:5621:22625:22627:5737:932:9277:5933:30428:5937:45121:30687:30445:30446:5829:33101:5634:1411:10494:5576
16020	membrane	96 out of 284 genes, 33.8%	1576 out of 13081 background genes, 12.0%	1.03e-08	0.00%	RPL16A:HMX1:HOL4:C1_01920W_A:DIP5:EXG2:CDC12:RAC1:GAP4:VCX1:SEC24:C1_08780W_A:KEX2:C1_09060C_A:IPT1:C1_09220W_A:C1_09430W_A:MTS1:TVP18:MIR1:SFH5:SNL1:ERP5:CHO1:MCD4:SPC3:AKR1:HYR1:ACT1:MYO2:FTR1:ZRT2:IDH2:C2_03340W_A:DCK1:ATP4:C2_05720C_A:ATP14:SMF12:C2_07640W_A:SIT1:MRS4:IFF6:ABG1:FLO9:NDE1:VAM3:C3_04360W_A:C3_04720C_A:C3_04780C_A:SKN1:C3_07470W_A:AGP2:BFR1:AMS1:NCP1:CSH3:AXL2:C4_04440W_A:PHR1:P…	97583:5628:276:9986:30139:32160:34424:5619:30864:46658:324:31966:30133:51286:5881:16459:329:5759:5621:5886:5756:35267:71563:15629:19898:97582:5887:32153:22625:9898:31307:30126:5737:31941:5940:5640:31097:142:5777:5797:34066:30173:5884:31521:70971:5743:9277:5933:97575:5937:5802:30428:22626:43332:31201:30127:1400:45121:72687:42175:30176:274:32473:33573:812:139:1902716:5789:32040:32432:31011:30134:57…
5886	plasma membrane	44 out of 284 genes, 15.5%	526 out of 13081 background genes, 4.0%	8.74e-07	0.00%	HMX1:DIP5:EXG2:RAC1:GAP4:MTS1:MIR1:SFH5:SNL1:HYR1:FTR1:ZRT2:DCK1:ATP4:SMF12:C2_07640W_A:SIT1:MRS4:IFF6:FLO9:NDE1:C3_04360W_A:C3_07470W_A:AGP2:CSH3:AXL2:PHR1:CFL1:CFL5:FET34:CTR1:SNQ2:CSA1:HGT13:DFI1:BEM2:PMT1:LMO1:ATP3:HGT18:SEC26:SSB1:ALO1:FAA4	97583:5628:9986:46658:324:31966:329:5621:5886:5756:97582:5887:32153:9898:31307:30126:5737:5940:5640:5797:5743:9277:5933:30428:5937:22626:43332:45121:30176:274:33573:5789:5934:16021:5844:5811:5935:30445:30446:51285:131:5768:5829:328:5739:5783:5794:5938:16023:33101:31305:16020:32541:5634:12505:5576:5741
98588	bounding membrane of organelle	40 out of 284 genes, 14.1%	580 out of 13081 background genes, 4.4%	0.00080	0.00%	HMX1:C1_01920W_A:DIP5:RAC1:VCX1:SEC24:C1_08780W_A:KEX2:C1_09060C_A:C1_09430W_A:TVP18:CHO1:MCD4:SPC3:AKR1:MYO2:C2_03340W_A:C2_05720C_A:ABG1:VAM3:C3_04720C_A:C3_04780C_A:AGP2:AMS1:NCP1:CSH3:C4_04440W_A:PUF3:FET33:SEC12:C6_02180W_A:SAR1:C7_00120W_A:DPP3:PMT1:HGT18:SEC26:KSR1:ALO1:FAA4	97583:30139:34424:30133:16459:329:5886:71563:19898:97582:5887:32153:31307:30126:31941:5640:31097:5777:34066:30173:31521:70971:9277:97575:5802:43332:31201:30127:30176:32473:139:1902716:5789:32432:30134:5774:5934:16021:30136:5787:5811:5935:131:5829:328:1990819:5739:31207:5783:5794:30479:16020:5634:1411:12505:5576:5741
31090	organelle membrane	52 out of 284 genes, 18.3%	858 out of 13081 background genes, 6.6%	0.00113	0.00%	HMX1:C1_01920W_A:DIP5:RAC1:VCX1:SEC24:C1_08780W_A:KEX2:C1_09060C_A:C1_09430W_A:TVP18:MIR1:CHO1:MCD4:SPC3:AKR1:MYO2:IDH2:C2_03340W_A:ATP4:C2_05720C_A:ATP14:MRS4:ABG1:NDE1:VAM3:C3_04720C_A:C3_04780C_A:AGP2:AMS1:NCP1:CSH3:C4_04440W_A:PUF3:FET33:IMP2:SEC12:COQ3:C6_02180W_A:SAR1:C7_00060C_A:C7_00120W_A:C7_02480W_A:DPP3:PMT1:ATP3:HGT18:SEC26:KSR1:ALO1:FAA4:CR_10760C_A	97583:276:30139:34424:31966:30133:16459:329:5759:5886:5756:71563:19898:97582:5887:32153:31307:30126:31941:5640:31097:5777:34066:30173:31521:70971:5743:9277:97575:5802:43332:31201:30127:30176:274:32473:139:1902716:5789:32432:30134:5774:5934:16021:30136:5787:5811:5962:5935:131:5829:42720:328:1990819:31207:5739:5783:5794:30479:31305:16020:5634:1411:12505:5576:5741
98805	whole membrane	32 out of 284 genes, 11.3%	425 out of 13081 background genes, 3.2%	0.00141	0.00%	HMX1:C1_01920W_A:DIP5:RAC1:VCX1:SEC24:C1_08780W_A:C1_09060C_A:C1_09430W_A:CHO1:MCD4:AKR1:MYO2:ABG1:VAM3:C3_04720C_A:C3_07470W_A:AGP2:AMS1:NCP1:PHR1:PUF3:FET33:C6_02180W_A:SAR1:C7_00120W_A:DPP3:HGT18:SEC26:KSR1:ALO1:FAA4	9986:30139:34424:46658:30133:16459:329:5621:5886:71563:5887:32153:31307:30126:31941:5640:31097:5777:31521:70971:9277:5933:97575:30428:31201:30127:45121:32473:1902716:5789:32432:5774:5934:16021:5811:5935:30445:30446:51285:131:5829:328:1990819:5739:5783:5794:30479:33101:16020:5634:1411:12505:5576:5741
44425	membrane part	53 out of 284 genes, 18.7%	896 out of 13081 background genes, 6.8%	0.00183	0.00%	HMX1:HOL4:C1_01920W_A:EXG2:GAP4:VCX1:SEC24:KEX2:C1_09220W_A:TVP18:MIR1:ERP5:CHO1:MCD4:SPC3:HYR1:FTR1:ZRT2:ATP4:C2_05720C_A:ATP14:C2_07640W_A:ABG1:FLO9:VAM3:C3_04780C_A:SKN1:C3_07470W_A:AGP2:CSH3:AXL2:C4_04440W_A:PHR1:PUF3:IMP2:FET34:CTR1:SEC12:COQ3:C6_02180W_A:SAR1:STE23:SNQ2:IHD1:CSA1:HGT13:DFI1:PMT1:ENA21:ATP3:HGT18:SEC26:ALO1	97583:276:9986:30139:34424:46658:329:5621:5886:5756:19898:97582:5887:32153:9898:31307:30126:5737:5940:5640:30173:70971:5743:9277:5933:30428:5802:43332:31201:30127:45121:30176:274:32473:33573:139:5789:30134:5774:16021:30136:5787:5935:30445:30446:51285:5829:42720:31207:5739:5783:5794:33101:31305:16020:5634:1411:5576:5741
5933	cellular bud	17 out of 284 genes, 6.0%	165 out of 13081 background genes, 1.3%	0.00516	0.00%	MOB2:CDC12:SMI1:C1_11930W_A:ACT1:MYO2:CAS4:RAX1:C3_07470W_A:AXL2:PHR1:CMD1:CDC11:WSC2:SHE3:CSA1:BEM2	5628:9986:32160:5619:30864:46658:30133:51286:5881:16459:329:5621:5886:35267:71563:15629:35841:5887:32153:44732:5737:31941:5940:31097:142:35840:5884:31521:935:9277:5933:97575:30428:43332:1400:45121:72687:812:1902716:32432:31011:9514:144:5934:31105:5935:5876:30445:30446:5823:51285:131:5829:1990819:5783:5739:5794:5938:30479:399:33101:5634:1411:32168:5576
322	storage vacuole	23 out of 284 genes, 8.1%	275 out of 13081 background genes, 2.1%	0.00603	0.00%	C1_01920W_A:DIP5:RAC1:VCX1:C1_08780W_A:C1_09430W_A:MCD4:AKR1:MYO2:APR1:ABG1:VAM3:C3_04360W_A:C3_04720C_A:AGP2:AMS1:PRA1:FET33:C6_02180W_A:C7_00940W_A:DPP3:C7_03500W_A:HGT18	9986:30139:34424:324:30133:16459:329:5886:71563:5887:31941:31097:5797:31521:9277:97575:5802:31201:1902716:5789:32432:5774:5934:16021:5935:30446:5768:131:5829:328:1990819:5739:5783:5794:30479:16020:5634:1411:12505:5576
323	lytic vacuole	23 out of 284 genes, 8.1%	275 out of 13081 background genes, 2.1%	0.00603	0.00%	C1_01920W_A:DIP5:RAC1:VCX1:C1_08780W_A:C1_09430W_A:MCD4:AKR1:MYO2:APR1:ABG1:VAM3:C3_04360W_A:C3_04720C_A:AGP2:AMS1:PRA1:FET33:C6_02180W_A:C7_00940W_A:DPP3:C7_03500W_A:HGT18	9986:30139:34424:324:30133:16459:329:5886:71563:5887:31941:31097:5797:31521:9277:97575:5802:31201:1902716:5789:32432:5774:5934:16021:5935:30446:5768:131:5829:328:1990819:5739:5783:5794:30479:16020:5634:1411:12505:5576
324	fungal-type vacuole	23 out of 284 genes, 8.1%	275 out of 13081 background genes, 2.1%	0.00603	0.00%	C1_01920W_A:DIP5:RAC1:VCX1:C1_08780W_A:C1_09430W_A:MCD4:AKR1:MYO2:APR1:ABG1:VAM3:C3_04360W_A:C3_04720C_A:AGP2:AMS1:PRA1:FET33:C6_02180W_A:C7_00940W_A:DPP3:C7_03500W_A:HGT18	9986:30139:34424:324:30133:16459:329:5886:71563:5887:31941:31097:5797:31521:9277:97575:5802:31201:1902716:5789:32432:5774:5934:16021:5935:30446:5768:131:5829:328:1990819:5739:5783:5794:30479:16020:5634:1411:12505:5576
31224	intrinsic component of membrane	35 out of 284 genes, 12.3%	526 out of 13081 background genes, 4.0%	0.00749	0.00%	HOL4:C1_01920W_A:EXG2:GAP4:VCX1:KEX2:C1_09220W_A:TVP18:MIR1:ERP5:CHO1:MCD4:SPC3:HYR1:FTR1:ZRT2:ABG1:FLO9:C3_04780C_A:SKN1:AGP2:CSH3:AXL2:PHR1:CTR1:SEC12:SNQ2:IHD1:CSA1:HGT13:DFI1:PMT1:ENA21:HGT18:ALO1	97583:9986:30139:46658:329:5621:5886:97582:5887:31307:5737:5940:30173:9277:5933:30428:5802:43332:45121:30176:33573:5789:30134:5774:16021:30136:5787:5935:30445:30446:5829:5739:5783:5794:33101:31305:16020:5634:1411:5576:5741
5576	extracellular region	17 out of 284 genes, 6.0%	172 out of 13081 background genes, 1.3%	0.00885	0.00%	RBT4:C1_08780W_A:HYR1:SOD5:IFF11:MEU1:BGL2:RBT1:PHR1:CSA2:PRA1:YNK1:HEX1:CHT2:SUN41:ACB1:ALS3	9986:46658:324:329:5886:5621:9277:30428:45121:30445:30446:5829:5758:33101:30287:5634:1411:5576
30445	yeast-form cell wall	9 out of 284 genes, 3.2%	55 out of 13081 background genes, 0.4%	0.01342	0.00%	GLX3:BGL2:PGA30:PHR1:CHT2:ALS1:ALS3:SSB1:RPS20	9986:46658:5886:5621:22627:932:9277:30428:45121:5844:30445:30446:5829:33101:5634:10494:5576
42995	cell projection	14 out of 284 genes, 4.9%	131 out of 13081 background genes, 1.0%	0.01846	0.10%	MOB2:CDC12:SMI1:MYO2:CHS5:IFF6:CAS4:CSH3:HWP1:CMD1:CDC11:WSC2:BEM2:CRN1	5628:9986:30139:32160:5619:30133:51286:5881:16459:329:5826:5886:71563:35838:35841:32153:44732:5737:31941:5940:31097:35840:31521:935:9277:5933:97575:5937:30428:43332:1400:72687:30176:1902716:32432:144:5934:16021:31105:5935:5876:30446:5823:131:5829:1990819:5783:5739:5938:30479:399:5634:1411:32168:34044:5885
5937	mating projection	14 out of 284 genes, 4.9%	131 out of 13081 background genes, 1.0%	0.01846	0.10%	MOB2:CDC12:SMI1:MYO2:CHS5:IFF6:CAS4:CSH3:HWP1:CMD1:CDC11:WSC2:BEM2:CRN1	5628:9986:30139:32160:5619:30133:51286:5881:16459:329:5826:5886:71563:35838:35841:32153:44732:5737:31941:5940:31097:35840:31521:935:9277:5933:97575:5937:30428:43332:1400:72687:30176:1902716:32432:144:5934:16021:31105:5935:5876:30446:5823:131:5829:1990819:5783:5739:5938:30479:399:5634:1411:32168:34044:5885
329	fungal-type vacuole membrane	18 out of 284 genes, 6.3%	202 out of 13081 background genes, 1.5%	0.02067	0.09%	C1_01920W_A:DIP5:RAC1:VCX1:C1_08780W_A:C1_09430W_A:MCD4:AKR1:MYO2:ABG1:VAM3:C3_04720C_A:AGP2:AMS1:FET33:C6_02180W_A:DPP3:HGT18	30139:34424:30133:16459:329:5886:71563:5887:31941:31097:31521:9277:97575:31201:1902716:5789:32432:5774:5934:16021:5935:131:5829:328:1990819:5739:5783:5794:30479:16020:5634:1411:12505:5576
98852	lytic vacuole membrane	18 out of 284 genes, 6.3%	202 out of 13081 background genes, 1.5%	0.02067	0.09%	C1_01920W_A:DIP5:RAC1:VCX1:C1_08780W_A:C1_09430W_A:MCD4:AKR1:MYO2:ABG1:VAM3:C3_04720C_A:AGP2:AMS1:FET33:C6_02180W_A:DPP3:HGT18	30139:34424:30133:16459:329:5886:71563:5887:31941:31097:31521:9277:97575:31201:1902716:5789:32432:5774:5934:16021:5935:131:5829:328:1990819:5739:5783:5794:30479:16020:5634:1411:12505:5576
5773	vacuole	23 out of 284 genes, 8.1%	301 out of 13081 background genes, 2.3%	0.02456	0.08%	C1_01920W_A:DIP5:RAC1:VCX1:C1_08780W_A:C1_09430W_A:MCD4:AKR1:MYO2:APR1:ABG1:VAM3:C3_04360W_A:C3_04720C_A:AGP2:AMS1:PRA1:FET33:C6_02180W_A:C7_00940W_A:DPP3:C7_03500W_A:HGT18	9986:30139:34424:324:30133:16459:329:5886:71563:5887:31941:31097:5797:31521:9277:97575:5802:31201:1902716:5789:32432:5774:5934:16021:5935:30446:5768:131:5829:328:1990819:5739:5783:5794:30479:16020:5634:1411:12505:5576
31226	intrinsic component of plasma membrane	9 out of 284 genes, 3.2%	62 out of 13081 background genes, 0.5%	0.03515	0.08%	EXG2:HYR1:FLO9:AGP2:AXL2:PHR1:CSA1:HGT13:HGT18	9986:46658:329:5886:5621:5887:5940:9277:5933:30428:45121:5789:5935:30445:30446:33101:16020:5576
30427	site of polarized growth	20 out of 284 genes, 7.0%	251 out of 13081 background genes, 1.9%	0.03983	0.08%	MOB2:CDC12:SMI1:C1_11930W_A:ACT1:MYO2:CHS5:ABG1:CAS4:RAX1:DYN1:CSH3:AXL2:CMD1:PRA1:CDC11:WSC2:SHE3:BEM2:CRN1	5628:9986:30139:32160:5619:30864:324:30133:51286:5881:16459:329:5816:5826:5886:35267:71563:15629:35838:35841:5887:32153:44732:5737:31941:5940:31097:142:35840:5868:5884:31521:935:9277:5933:97575:30428:43332:1400:72687:30176:812:5789:1902716:32432:31011:5774:9514:144:5934:16021:31105:5935:5876:30446:5823:131:5829:1990819:5783:5739:5938:30479:399:235:5634:1411:32168:34044:5576:30286:5885
5774	vacuolar membrane	18 out of 284 genes, 6.3%	215 out of 13081 background genes, 1.6%	0.04570	0.07%	C1_01920W_A:DIP5:RAC1:VCX1:C1_08780W_A:C1_09430W_A:MCD4:AKR1:MYO2:ABG1:VAM3:C3_04720C_A:AGP2:AMS1:FET33:C6_02180W_A:DPP3:HGT18	30139:34424:30133:16459:329:5886:71563:5887:31941:31097:31521:9277:97575:31201:1902716:5789:32432:5774:5934:16021:5935:131:5829:328:1990819:5739:5783:5794:30479:16020:5634:1411:12505:5576
46658	anchored component of plasma membrane	5 out of 284 genes, 1.8%	18 out of 13081 background genes, 0.1%	0.04777	0.07%	EXG2:HYR1:FLO9:PHR1:CSA1	9986:46658:5886:5621:9277:5933:30428:45121:30445:30446:33101:5576
31225	anchored component of membrane	5 out of 284 genes, 1.8%	19 out of 13081 background genes, 0.1%	0.06313	0.07%	EXG2:HYR1:FLO9:PHR1:CSA1	9986:46658:5886:5621:9277:5933:30428:45121:30445:30446:33101:5576
44437	vacuolar part	18 out of 284 genes, 6.3%	222 out of 13081 background genes, 1.7%	0.06799	0.07%	C1_01920W_A:DIP5:RAC1:VCX1:C1_08780W_A:C1_09430W_A:MCD4:AKR1:MYO2:ABG1:VAM3:C3_04720C_A:AGP2:AMS1:FET33:C6_02180W_A:DPP3:HGT18	30139:34424:30133:16459:329:5886:71563:5887:31941:31097:31521:9277:97575:31201:1902716:5789:32432:5774:5934:16021:5935:131:5829:328:1990819:5739:5783:5794:30479:16020:5634:1411:12505:5576
Molecular Funtion
GOID	GO_term	Cluster frequency	Background frequency	Corrected P-value	False discovery rate	Gene(s) annotated to the term
16722	oxidoreductase activity, oxidizing metal ions	5 out of 284 genes, 1.8%	11 out of 6218 background genes, 0.2%	0.01639	0.00%	FRP1:CFL1:CFL5:FET34:FRE7
16723	oxidoreductase activity, oxidizing metal ions, NAD or NADP as acceptor	4 out of 284 genes, 1.4%	7 out of 6218 background genes, 0.1%	0.03102	1.00%	FRP1:CFL1:CFL5:FRE7
5381	iron ion transmembrane transporter activity	4 out of 284 genes, 1.4%	8 out of 6218 background genes, 0.1%	0.05981	0.67%	FTR1:SIT1:MRS4:FET34
46915	transition metal ion transmembrane transporter activity	6 out of 284 genes, 2.1%	22 out of 6218 background genes, 0.4%	0.08016	0.50%	FTR1:ZRT2:SIT1:MRS4:FET34:CTR1

## Sheet: increased liver_8
BP
GOID	GO_term	Cluster frequency	Background frequency	Corrected P-value	False discovery rate	Gene(s) annotated to the term	Directly Annotated GOID List						The following genes in your query set are unknown CGD gene based on your selections:
44406	adhesion of symbiont to host	17 out of 506 genes, 3.4%	48 out of 6218 background genes, 0.8%	0.00011	0.00%	ECM33:HYR1:UTR2:SAP9:TEC1:AAF1:HWP1:PHR1:SUN41:SAP6:ALS5:ALS1:ALS4:ALS2:HXK1:ALS3:PGA1	6096:1900735:10527:920:6037:6006:36178:30448:19538:5975:1900445:43709:7329:45944:33215:6043:44114:2000220:30447:6013:44416:31589:52155:43710:1402:2253:1900231:52391:71216:902:71467:6807:44413:6046:31505:7160:43707:36244:1300:44406:1900430:44117:46323:44182:36180:7155:6000:1900461:44409:44270:1900429:43708:71432:6355:36003:43689:7124:9267:30163:16485:44011:1403:71502:32445:6897:70783:9651:46835:16…						orf19.3144
15749	monosaccharide transport	13 out of 506 genes, 2.6%	31 out of 6218 background genes, 0.5%	0.00039	0.00%	HGT2:GAL1:HGT8:ITR1:C2_09280C_A:STD1:HGT17:HXK1:NAG3:HGT12:HGT13:HXT5:HGT9	6096:15798:6006:36178:30448:15749:44114:6043:30447:6013:55085:15753:71216:15893:6046:36244:15758:44406:44117:46323:44182:36180:8646:6000:1900429:33499:8645:19388:15757:51594:8643:9267:32445:7165:46835:1678:36170:35690:9405:411:15756						orf19.1099
8645	hexose transport	13 out of 506 genes, 2.6%	31 out of 6218 background genes, 0.5%	0.00039	0.00%	HGT2:GAL1:HGT8:ITR1:C2_09280C_A:STD1:HGT17:HXK1:NAG3:HGT12:HGT13:HXT5:HGT9	6096:15798:6006:36178:30448:15749:44114:6043:30447:6013:55085:15753:71216:15893:6046:36244:15758:44406:44117:46323:44182:36180:8646:6000:1900429:33499:8645:19388:15757:51594:8643:9267:32445:7165:46835:1678:36170:35690:9405:411:15756						orf19.83
8643	carbohydrate transport	14 out of 506 genes, 2.8%	37 out of 6218 background genes, 0.6%	0.00062	0.00%	HGT2:GAL1:HGT8:ITR1:C2_09280C_A:STD1:HGT17:MAL31:HXK1:NAG3:HGT12:HGT13:HXT5:HGT9	6096:15798:6006:36178:30448:15749:44114:6043:30447:6013:55085:15753:71216:15893:6046:36244:15758:44406:44117:46323:44182:36180:8646:6000:1900429:33499:8645:19388:15757:51594:8643:9267:32445:7165:46835:1678:36170:35690:9405:411:15756						orf19.3145
22610	biological adhesion	21 out of 506 genes, 4.2%	88 out of 6218 background genes, 1.4%	0.00626	0.00%	ECM33:HYR1:MP65:GPD1:UTR2:SAP9:TEC1:AAF1:HWP1:PHR1:SNF1:SUN41:SAP6:ALS5:ALS1:ALS4:ALS2:HXK1:DFI1:ALS3:PGA1	6096:1900735:10527:920:6037:6006:30448:36178:19538:5975:1900445:43709:7329:45944:33215:6043:44114:2000220:30447:6013:44416:31589:52155:45722:43710:1402:6116:2253:16239:1900231:52391:71216:6468:902:16558:42149:71467:6979:6995:6807:6073:44413:6046:6114:1900436:31505:6072:7160:43707:17148:1300:36244:44117:1900430:44406:46323:44182:36180:7155:36164:6000:90606:44270:44409:1900461:1900429:43708:71432:6…						orf19.2427
16337	single organismal cell-cell adhesion	8 out of 506 genes, 1.6%	15 out of 6218 background genes, 0.2%	0.00887	0.00%	MP65:AAF1:HWP1:ALS5:ALS1:ALS4:ALS2:ALS3	1900735:30448:36178:43709:33215:30447:44416:31589:43710:42149:6073:31505:7160:43707:36244:44117:44406:44182:7155:43708:6355:43689:44011:71502:6897:747:16337:36170:9405:30260						orf19.6808
98602	single organism cell adhesion	8 out of 506 genes, 1.6%	15 out of 6218 background genes, 0.2%	0.00887	0.00%	MP65:AAF1:HWP1:ALS5:ALS1:ALS4:ALS2:ALS3	1900735:30448:36178:43709:33215:30447:44416:31589:43710:42149:6073:31505:7160:43707:36244:44117:44406:44182:7155:43708:6355:43689:44011:71502:6897:747:16337:36170:9405:30260						orf19.924
44282	small molecule catabolic process	22 out of 506 genes, 4.3%	100 out of 6218 background genes, 1.6%	0.01534	0.00%	CTN1:GAL1:GAL7:ICL1:MLS1:ARO8:UGA1:GDH2:FOX2:PXP2:POX1-3:C3_02880W_A:FBP1:C5_00800C_A:PUT1:ARD:POT1:PGM2:PEX14:FDH1:ECI1:CDG1	9437:6635:30447:6084:48315:19571:5978:19674:42183:55114:6520:6537:19478:42268:42149:9448:9062:6094:45733:6546:10133:6807:6066:19563:19441:19551:15976:34354:19255:949:6011:19528:30437:42125:16560:6536:45333:15942:43605:46148:9450:33499:19388:42758:15757:6097:5992:19451:52574:46835:36171:6874:72593:9405:411:19558						orf19.3386
98609	cell-cell adhesion	8 out of 506 genes, 1.6%	16 out of 6218 background genes, 0.3%	0.01649	0.00%	MP65:AAF1:HWP1:ALS5:ALS1:ALS4:ALS2:ALS3	1900735:30448:36178:43709:33215:30447:44416:31589:43710:42149:6073:31505:7160:43707:36244:44117:44406:44182:7155:43708:6355:43689:44011:71502:6897:747:16337:36170:9405:30260						orf19.7505
44403	symbiosis, encompassing mutualism through parasitism	25 out of 506 genes, 4.9%	126 out of 6218 background genes, 2.0%	0.02682	0.20%	ECM33:CAT1:HYR1:SOD5:MP65:UTR2:SAP9:TEC1:CTA4:TSA1:AAF1:HWP1:PHR1:SUN41:SAP6:ALS5:ALS1:ALS4:ALS2:HXK1:ALS3:YHB1:SSB1:ACO1:PGA1	51083:6096:1900735:10527:920:6037:6006:30448:36178:19538:5975:1900445:43709:51701:45893:7329:45944:33215:6043:44114:61407:2000220:6099:30447:6013:6801:44416:31589:52155:52565:43710:45454:1402:61429:2253:61077:1900231:1315:52391:55114:71216:902:42149:71467:77:6807:6073:44413:6046:31505:7160:6450:46210:43707:1300:36244:54:44117:1900430:44406:42744:46323:44182:2:33554:36180:7155:20012:6000:33194:442…						orf19.3975
55085	transmembrane transport	52 out of 506 genes, 10.3%	360 out of 6218 background genes, 5.8%	0.03014	0.18%	ENA2:HOL4:C1_01940C_A:HGT2:DIP5:GAP4:C1_09210C_A:C1_09220W_A:PHO84:ATP19:HGT8:KAR2:C2_04180C_A:ITR1:FRP3:TIM22:OPT5:C2_09280C_A:GPD1:NGT1:DAL5:DUR35:GAP2:HST6:MEP2:HGT17:JEN2:TNA1:GAP6:MAL31:STV1:CAN1:ATM1:NAG3:HGT12:HGT13:C7_00630C_A:C7_01510W_A:MDH1:CR_01220W_A:OPT3:OPT4:HXT5:PEX14:HGT9:HSP60:FLC2:CR_07480W_A:TRK1:SSU1:CR_09920W_A:CR_10770W_A	10107:15798:36178:30448:51131:5975:15749:70778:6635:19740:15802:42144:35672:33157:6099:15813:30447:97639:61454:30433:6821:48315:55085:15753:35786:316:9272:45454:15986:30007:1402:1990847:6116:6458:6820:1990573:70880:71216:51180:72488:6808:16558:6847:42268:6094:15890:50821:34605:15719:742:51515:42938:6995:97080:15893:71631:90002:6836:15846:6114:31505:6072:71433:6814:70588:36244:1903222:30437:15991:…						orf19.1021
44419	interspecies interaction between organisms	25 out of 506 genes, 4.9%	128 out of 6218 background genes, 2.1%	0.03554	0.17%	ECM33:CAT1:HYR1:SOD5:MP65:UTR2:SAP9:TEC1:CTA4:TSA1:AAF1:HWP1:PHR1:SUN41:SAP6:ALS5:ALS1:ALS4:ALS2:HXK1:ALS3:YHB1:SSB1:ACO1:PGA1	51083:6096:1900735:10527:920:6037:6006:30448:36178:19538:5975:1900445:43709:51701:45893:7329:45944:33215:6043:44114:61407:2000220:6099:30447:6013:6801:44416:31589:52155:52565:43710:45454:1402:61429:2253:61077:1900231:1315:52391:55114:71216:902:42149:71467:77:6807:6073:44413:6046:31505:7160:6450:46210:43707:1300:36244:54:44117:1900430:44406:42744:46323:44182:2:33554:36180:7155:20012:6000:33194:442…						orf19.1128
16054	organic acid catabolic process	17 out of 506 genes, 3.4%	70 out of 6218 background genes, 1.1%	0.03923	0.15%	CTN1:ICL1:MLS1:ARO8:UGA1:GDH2:FOX2:PXP2:POX1-3:C3_02880W_A:C5_00800C_A:PUT1:POT1:PEX14:FDH1:ECI1:CDG1	9437:6635:30447:6084:48315:19674:42183:55114:6520:6537:19478:42268:9448:9062:45733:6546:10133:6807:6066:19441:19551:15976:34354:949:30437:16560:6536:45333:15942:43605:46148:9450:42758:6097:19451:36171:9405:19558						orf19.1126
46395	carboxylic acid catabolic process	17 out of 506 genes, 3.4%	70 out of 6218 background genes, 1.1%	0.03923	0.14%	CTN1:ICL1:MLS1:ARO8:UGA1:GDH2:FOX2:PXP2:POX1-3:C3_02880W_A:C5_00800C_A:PUT1:POT1:PEX14:FDH1:ECI1:CDG1	9437:6635:30447:6084:48315:19674:42183:55114:6520:6537:19478:42268:9448:9062:45733:6546:10133:6807:6066:19441:19551:15976:34354:949:30437:16560:6536:45333:15942:43605:46148:9450:42758:6097:19451:36171:9405:19558						orf19.2413
9062	fatty acid catabolic process	8 out of 506 genes, 1.6%	18 out of 6218 background genes, 0.3%	0.04842	0.13%	ICL1:MLS1:FOX2:PXP2:POX1-3:POT1:PEX14:ECI1	6635:30447:48315:55114:42268:9062:45733:15976:30437:16560:42758:6097:9405						orf19.311
6046	N-acetylglucosamine catabolic process	4 out of 506 genes, 0.8%	4 out of 6218 background genes, 0.1%	0.05487	0.12%	HEX1:HXK1:NAG1:DAC1	6096:6006:30448:5975:44114:6043:97316:30447:6013:71216:6046:44406:44117:46323:44182:36180:6000:9267:32445:46835:1678:36171:36170:9405						orf19.618
51701	interaction with host	15 out of 506 genes, 3.0%	61 out of 6218 background genes, 1.0%	0.09807	0.12%	CAT1:HYR1:SOD5:MP65:SAP9:CTA4:TSA1:PHR1:SAP6:ALS5:ALS1:ALS3:YHB1:SSB1:ACO1	51083:1900735:30448:36178:19538:5975:1900445:43709:51701:45893:45944:33215:44114:61407:6099:30447:6801:44416:31589:52155:52565:43710:45454:1402:61429:2253:61077:1315:52391:71216:55114:42149:71467:77:6807:6073:44413:31505:7160:6450:46210:36244:54:44117:44406:42744:44182:2:33554:36180:7155:20012:33194:44270:44409:71451:70786:43708:71432:15671:6351:42262:52059:42743:43689:34599:31940:30163:9267:6452…						orf19.7189
Cellular component													orf19.224
GOID	GO_term	Cluster frequency	Background frequency	Corrected P-value	False discovery rate	Gene(s) annotated to the term	Directly Annotated GOID List						orf19.2428.2
31226	intrinsic component of plasma membrane	19 out of 506 genes, 3.8%	61 out of 6218 background genes, 1.0%	4.07e-05	0.00%	HGT2:ECM33:PHO84:HYR1:HGT8:ITR1:UTR2:SAP9:GAP2:HGT17:CRH11:PHR1:PGA4:CSA1:HGT12:HGT13:HGT9:FLC2:PLB3	5628:131:5829:9986:328:5783:5739:32178:5794:30173:46658:30134:33101:144:5621:5886:5771:9277:5933:16020:5887:30428:42597:31225:30445:5576:45121:31520:30446						orf19.6631
5618	cell wall	33 out of 506 genes, 6.5%	160 out of 6218 background genes, 2.6%	9.77e-05	0.00%	ECM33:BMH1:PGA45:CAT1:HYR1:SOD5:IPP1:MP65:UTR2:SAP9:TSA1:TSA1B:PGA10:CRH11:ECE1:RBT1:HWP1:PGA31:PHR1:PGA14:BUD2:HYR3:PGA4:SUN41:ALS5:ALS1:ALS4:ALS2:CSA1:SSR1:CHT1:ALS3:SSB1	5737:5628:131:5829:9986:5783:5739:51233:5782:46658:33101:144:5621:5759:5886:5844:9277:5933:16020:5634:32153:1411:5937:30428:44732:5935:31225:30445:5576:45121:30446						orf19.7145
9277	fungal-type cell wall	33 out of 506 genes, 6.5%	160 out of 6218 background genes, 2.6%	9.77e-05	0.00%	ECM33:BMH1:PGA45:CAT1:HYR1:SOD5:IPP1:MP65:UTR2:SAP9:TSA1:TSA1B:PGA10:CRH11:ECE1:RBT1:HWP1:PGA31:PHR1:PGA14:BUD2:HYR3:PGA4:SUN41:ALS5:ALS1:ALS4:ALS2:CSA1:SSR1:CHT1:ALS3:SSB1	5737:5628:131:5829:9986:5783:5739:51233:5782:46658:33101:144:5621:5759:5886:5844:9277:5933:16020:5634:32153:1411:5937:30428:44732:5935:31225:30445:5576:45121:30446						orf19.6513
30312	external encapsulating structure	33 out of 506 genes, 6.5%	161 out of 6218 background genes, 2.6%	0.00011	0.00%	ECM33:BMH1:PGA45:CAT1:HYR1:SOD5:IPP1:MP65:UTR2:SAP9:TSA1:TSA1B:PGA10:CRH11:ECE1:RBT1:HWP1:PGA31:PHR1:PGA14:BUD2:HYR3:PGA4:SUN41:ALS5:ALS1:ALS4:ALS2:CSA1:SSR1:CHT1:ALS3:SSB1	5737:5628:131:5829:9986:5783:5739:51233:5782:46658:33101:144:5621:5759:5886:5844:9277:5933:16020:5634:32153:1411:5937:30428:44732:5935:31225:30445:5576:45121:30446						orf19.226
9986	cell surface	38 out of 506 genes, 7.5%	202 out of 6218 background genes, 3.2%	0.00015	0.00%	RPL10:ECM33:BMH1:PGA45:HYR1:SOD5:KAR2:PGA17:MP65:UTR2:SAP9:TSA1:PGA10:CRH11:RBT1:HWP1:PGA31:PHR1:PGA41:PGA14:HYR3:PGA58:PGA37:PGA4:SUN41:GPD2:ALS5:ALS1:IHD1:ALS4:ALS2:CSA1:SSR1:CHT1:ALS3:SSB1:PLB3:PGA1	5628:9986:31965:46658:144:16021:5621:5886:5844:34099:32153:22625:44732:42597:30445:30446:9331:5737:131:5829:5739:5783:5794:51233:33101:9277:5933:16020:5634:30428:5937:31225:5576:45121						orf19.38
71944	cell periphery	92 out of 506 genes, 18.2%	718 out of 6218 background genes, 11.5%	0.00073	0.00%	C1_00210C_A:ENA2:TIF:HSP30:HGT2:SEP7:DIP5:ECM33:BMH1:YPT1:PGA45:CAT1:GAP4:C1_08610C_A:AOX2:C1_09210C_A:CRP1:PHO84:ATP19:HYR1:DDI1:SOD5:C2_00750W_A:HGT8:COX13:C2_04850C_A:ITR1:RTA2:FRP3:TIM22:OPT5:IPP1:MP65:BNA4:NGT1:UTR2:C3_01910C_A:DAL5:GTT12:PHB1:SAP9:PIN3:NCE102:GAP2:TSA1:TSA1B:HST6:MEP2:PGA10:HGT17:ERG251:C4_02720C_A:CRH11:ECE1:RBT1:HWP1:JEN2:PGA31:PHR1:C4_04800W_A:PGA14:BUD2:ERG11:HYR3:C5_01…	5628:276:9986:407:46658:31966:51286:329:5621:5759:5886:35838:32153:5887:44732:42597:5622:5737:5940:31097:31410:5777:30173:51233:31521:9277:138:5933:32865:5937:5802:30428:31225:5751:43332:31520:45121:30176:5789:139:30134:31985:5934:144:16021:70250:5771:5844:5935:97249:30445:30446:131:5829:328:5739:5783:5794:32178:5938:5782:30479:33101:5773:32126:31305:16020:5634:32541:1411:42721:5576:5741:16281						orf19.140
46658	anchored component of plasma membrane	9 out of 506 genes, 1.8%	18 out of 6218 background genes, 0.3%	0.00088	0.00%	ECM33:HYR1:UTR2:SAP9:CRH11:PHR1:PGA4:CSA1:PLB3	5628:9986:46658:5621:5886:42597:9277:5933:30428:31225:45121:144:30445:30446:131:5783:5739:33101:16020:5576						orf19.1127
31225	anchored component of membrane	9 out of 506 genes, 1.8%	19 out of 6218 background genes, 0.3%	0.00156	0.00%	ECM33:HYR1:UTR2:SAP9:CRH11:PHR1:PGA4:CSA1:PLB3	5628:9986:46658:5621:5886:42597:9277:5933:30428:31225:45121:144:30445:30446:131:5783:5739:33101:16020:5576						orf19.614
30446	hyphal cell wall	17 out of 506 genes, 3.4%	69 out of 6218 background genes, 1.1%	0.00618	0.00%	ECM33:HYR1:SOD5:IPP1:MP65:UTR2:TSA1:TSA1B:CRH11:ECE1:RBT1:HWP1:PHR1:PGA4:ALS1:CSA1:ALS3	5628:9986:46658:5621:5886:5737:9277:5933:5937:30428:45121:144:5844:30445:30446:131:5829:5783:5739:33101:16020:5634:5576						orf19.5315
5886	plasma membrane	65 out of 506 genes, 12.8%	492 out of 6218 background genes, 7.9%	0.01007	0.00%	C1_00210C_A:ENA2:TIF:HSP30:HGT2:DIP5:ECM33:BMH1:YPT1:GAP4:C1_08610C_A:AOX2:C1_09210C_A:CRP1:PHO84:ATP19:HYR1:DDI1:C2_00750W_A:HGT8:COX13:ITR1:RTA2:FRP3:TIM22:OPT5:BNA4:NGT1:UTR2:C3_01910C_A:DAL5:GTT12:PHB1:SAP9:NCE102:GAP2:HST6:MEP2:HGT17:ERG251:C4_02720C_A:CRH11:JEN2:PHR1:ERG11:C5_01420W_A:TNA1:PGA4:CAN1:CSA1:HGT12:HGT13:DFI1:SSR1:C7_01180W_A:BEM2:OPT3:OPT4:HGT9:FLC2:SSB1:CR_08990C_A:CR_09110C_A…	5628:276:9986:407:46658:31966:51286:329:5621:5886:35838:32153:5887:44732:42597:5737:31410:5777:30173:51233:31521:9277:138:5933:32865:30428:5802:43332:31225:5751:31520:45121:30176:139:5789:30134:31985:5934:144:16021:70250:5771:5844:97249:30445:30446:131:5829:328:5783:5739:32178:5794:5938:33101:5773:32126:31305:16020:5634:42721:5576:5741:16281						orf19.1100
5576	extracellular region	24 out of 506 genes, 4.7%	124 out of 6218 background genes, 2.0%	0.01155	0.00%	ECM33:BMH1:PGA45:HYR1:C2_00180C_A:SOD5:KAR2:MP65:UTR2:CAM1:CRH11:RBT1:C4_04140W_A:PHR1:HEX1:PGA4:SUN41:SAP6:ALS4:SSR1:CHT1:FDH1:ALS3:MAL2	5628:9986:31965:46658:5621:5886:32153:44732:5622:5840:51233:9277:30428:45121:5853:144:34099:30445:30446:131:5829:5783:5739:5794:33101:30287:16020:5634:5576						orf19.1781
31224	intrinsic component of membrane	67 out of 506 genes, 13.2%	516 out of 6218 background genes, 8.3%	0.01321	0.00%	C1_00210C_A:ENA2:C1_00660C_A:HOL4:HGT2:C1_02700C_A:ECM33:C1_06860W_A:GAP4:C1_08610C_A:C1_09210C_A:C1_09220W_A:CRP1:PHO84:HYR1:HGT8:FEN12:ITR1:RTA2:FRP3:C2_08830W_A:C2_09280C_A:NGT1:ATO1:ATO2:UTR2:C3_01910C_A:DAL5:C3_03760W_A:SAP9:CDR11:GAP2:C3_06420C_A:HST6:HGT17:CRH11:JEN2:PHR1:C4_04800W_A:C4_07240W_A:ERG11:C5_01420W_A:TNA1:C5_03570W_A:MAL31:PGA4:ATG15:C6_02640C_A:IHD1:ATM1:NAG3:CSA1:HGT12:HGT13…	5628:9986:46658:51286:329:5621:5886:32153:5887:42597:5737:30173:837:5743:9277:5933:5801:30428:43332:31225:31201:31520:45121:30176:839:30134:144:16021:5771:5811:97249:30445:30446:131:5829:328:30137:5783:5739:32178:5794:33101:5773:31305:16020:32541:5775:32592:5576:5741						orf19.624
30445	yeast-form cell wall	14 out of 506 genes, 2.8%	55 out of 6218 background genes, 0.9%	0.02181	0.00%	ECM33:BMH1:PGA45:MP65:UTR2:CRH11:PGA31:PHR1:PGA4:ALS1:ALS4:SSR1:ALS3:SSB1	5628:9986:46658:5621:5886:32153:44732:51233:9277:30428:45121:144:5844:30445:30446:131:5829:5783:5739:33101:16020:5634:5576						orf19.6097
9514	glyoxysome	9 out of 506 genes, 1.8%	28 out of 6218 background genes, 0.5%	0.06021	0.14%	C1_04460C_A:ICL1:MLS1:OSM2:FOX2:POT1:MDH1:CIT1:CR_08920W_A	5777:9514:5829:5758:5739:5783:5782:5634:34399						orf19.6153
42579	microbody	17 out of 506 genes, 3.4%	84 out of 6218 background genes, 1.4%	0.08400	0.27%	C1_04460C_A:ICL1:CAT1:MLS1:OSM2:GPD1:FOX2:PXP2:POX1-3:CTN3:POT1:MDH1:OPT3:CIT1:PEX14:ECI1:CR_08920W_A	5886:5759:1990429:5777:9277:138:5778:9514:9331:5829:5758:5739:5783:5782:5634:34399						orf19.6
5777	peroxisome	17 out of 506 genes, 3.4%	84 out of 6218 background genes, 1.4%	0.08400	0.25%	C1_04460C_A:ICL1:CAT1:MLS1:OSM2:GPD1:FOX2:PXP2:POX1-3:CTN3:POT1:MDH1:OPT3:CIT1:PEX14:ECI1:CR_08920W_A	5886:5759:1990429:5777:9277:138:5778:9514:9331:5829:5758:5739:5783:5782:5634:34399						orf19.7435
													orf19.5993
Molecular Funtion													orf19.6603
GOID	GO_term	Cluster frequency	Background frequency	Corrected P-value	False discovery rate	Gene(s) annotated to the term	Directly Annotated GOID List						orf19.7
15144	carbohydrate transmembrane transporter activity	12 out of 506 genes, 2.4%	28 out of 6218 background genes, 0.5%	0.00022	0.00%	HGT2:HGT8:ITR1:C2_09280C_A:HGT17:JEN2:MAL31:NAG3:HGT12:HGT13:HXT5:HGT9	15578:5365:15535:5355:15148:15306:15145:51119:15238:5353:15149:5310						orf19.64
1901476	carbohydrate transporter activity	12 out of 506 genes, 2.4%	28 out of 6218 background genes, 0.5%	0.00022	0.00%	HGT2:HGT8:ITR1:C2_09280C_A:HGT17:JEN2:MAL31:NAG3:HGT12:HGT13:HXT5:HGT9	15578:5365:15535:5355:15148:15306:15145:15238:51119:5353:15149:5310						orf19.917
51119	sugar transmembrane transporter activity	12 out of 506 genes, 2.4%	28 out of 6218 background genes, 0.5%	0.00022	0.00%	HGT2:HGT8:ITR1:C2_09280C_A:HGT17:JEN2:MAL31:NAG3:HGT12:HGT13:HXT5:HGT9	15578:5365:15535:5355:15148:15306:15145:15238:51119:5353:15149:5310						orf19.621
15145	monosaccharide transmembrane transporter activity	9 out of 506 genes, 1.8%	22 out of 6218 background genes, 0.4%	0.00913	0.00%	HGT2:HGT8:ITR1:C2_09280C_A:HGT17:NAG3:HGT12:HGT13:HGT9	15578:5365:15535:5355:15148:15145:15238:51119:5353:15149						orf19.2358
15149	hexose transmembrane transporter activity	8 out of 506 genes, 1.6%	20 out of 6218 background genes, 0.3%	0.03141	1.60%	HGT2:HGT8:ITR1:C2_09280C_A:HGT17:HGT12:HGT13:HGT9	15578:5365:15535:5355:15148:51119:5353:15149						orf19.160
16491	oxidoreductase activity	55 out of 506 genes, 10.9%	422 out of 6218 background genes, 6.8%	0.07967	1.67%	C1_00630W_A:FMA1:C1_04460C_A:CAT1:AOX2:AOX1:ARG5,6:UBA4:C1_11290W_A:FAD3:OSM2:C2_00180C_A:SOD5:C2_01540W_A:COX13:C2_05060C_A:GDH2:C2_10070W_A:GPD1:BNA4:FOX2:PXP2:POX1-3:GTT12:TSA1:TSA1B:MET8:ERG251:SCS7:ALD6:IFG3:ERG11:C5_00800C_A:PUT1:TRR1:C5_03770C_A:ARD:GPX2:GPD2:HPD1:C7_02010C_A:C7_03030W_A:COX3A:CR_00220W_A:MDH1:ADH5:IDP2:FDH1:IFE2:CR_07170W_A:ARO2:YHB1:CR_08920W_A:CR_09110C_A:CDG1	43022:5506:51287:8270:71949:5507:16717:4090:8198:4107:8692:16491:16620:8379:4364:4791:8762:4129:30234:97641:3997:9916:32542:17172:4096:4491:4784:5515:42292:4616:4128:3857:16966:4300:20037:50660:16615:3884:42389:47565:16616:4352:43115:4367:3995:16712:9055:3677:4833:70733:42803:33754:8398:4846:4602:8941:104:3824:8144:19825:4497:4502:4657:3942:4450:16705:10181:16627:80132:51082:50662:4792:50464:4260…						orf19.616
													orf19.16
													orf19.66

## Sheet: DEG kidney_12
BP
GOID	GO_term	Cluster frequency	Background frequency	Corrected P-value	False discovery rate	Gene(s) annotated to the term	Directly Annotated GOID List
55114	oxidation-reduction process	99 out of 854 genes, 11.6%	401 out of 6218 background genes, 6.4%	1.68e-06	0.00%	HMX1:C1_01360C_A:LYS2:BMH1:C1_03440C_A:COQ6:GLT1:OLE1:IDH1:URA1:MRF1:C1_11890W_A:C1_12810W_A:GND1:MET3:SOD4:SOD5:C2_00840W_A:COX13:ALD5:IDH2:CDC19:OSM1:IMH3:C2_06890C_A:C2_07070W_A:C2_07250C_A:RNR22:ALG7:C2_08100W_A:ARA1:MET10:C2_09850C_A:MDH1-3:ETR1:DOT5:CCP1:AIP2:NDE1:HEM13:TSA1B:LYS9:C3_06700C_A:C3_06860C_A:TPI1:FUM12:FRP1:HIS4:ERG251:FRE10:C4_05390W_A:OFD1:CFL1:CFL2:GDH3:SOU1:PDC11:OYE32:MET1…	6096:1900409:6767:6006:1410:70485:36178:6890:71210:1900445:6636:9712:44262:6270:15891:33215:6784:9231:30447:6002:97250:45454:9186:1402:6116:6102:11:42183:8615:6520:6559:9113:19379:43066:34605:6546:8152:10133:6807:45329:9085:6740:6827:10972:15976:6725:16226:46686:1300:36244:9847:6090:44406:42744:19660:44182:6662:5977:33554:7155:6177:42167:71470:6561:71451:6696:6788:6307:6355:42843:6735:6489:42866:…
44281	small molecule metabolic process	135 out of 854 genes, 15.8%	644 out of 6218 background genes, 10.4%	0.00012	0.00%	MVD:GLO1:SNZ1:FRS2:LYS2:COQ4:COQ6:PDR16:ACS2:ICL1:DUR1,2:PHO87:GLT1:ATP7:C1_07840W_A:ADE5,7:TKL1:OLE1:SAM4:DAK2:RIM20:GUA1:IDH1:URA1:GLY1:LKH1:HNT1:CHO1:PHO84:C1_11610C_A:GAD1:FEN1:C1_12810W_A:GCV3:GND1:MET3:C2_00390C_A:C2_00740C_A:C2_01530C_A:ALD5:IDH2:FEN12:GPM1:LYS22:ERG20:CDC19:ATP4:ILV1:SER1:IMH3:VAS1:ARE2:RNR22:C2_08100W_A:ARA1:C2_09970C_A:SPT23:MDH1-3:ETR1:RHR2:C3_02880W_A:NDE1:C3_03680W_A…	1900535:1900409:6974:6006:1410:70485:6890:19284:2001246:6535:45944:1900443:9435:30447:6002:48315:46488:16126:6567:9186:1402:6116:70417:9097:19280:11:8615:15914:19478:9113:6657:6546:6807:97080:45329:9085:8361:6740:6165:71285:6814:10512:7029:9082:43942:7188:6090:6749:1900239:6564:19358:19660:31322:44182:6662:6071:7155:6177:19676:71470:6561:70481:42823:6351:42843:6735:30466:6228:34599:6154:30163:687…
72524	pyridine-containing compound metabolic process	24 out of 854 genes, 2.8%	63 out of 6218 background genes, 1.0%	0.00227	0.00%	SNZ1:C1_07840W_A:TKL1:GND1:C2_01530C_A:GPM1:CDC19:C2_08100W_A:C2_09970C_A:MDH1-3:NDE1:C3_06110C_A:TPI1:PDC11:PDA1:PFK1:C6_02560W_A:PFK2:CR_00350W_A:TAL1:HXK2:PDX3:PGI1:GLK1	6006:9435:30447:6002:48315:6116:8615:8361:6740:19358:19660:42823:6735:34599:6098:46835:1678:6879:44416:6086:6000:19655:2000377:43065:46015:6409:6096:51701:6559:42819:8152:15976:34354:6741:1300:6355:42866:9267:32445:36170:6569:42867:30448:5975:6635:61621:51156:6013:19674:71216:55114:6094:7163:304:949:51211:9051:46323:36180:30388:7124:1302:15992:6108
43436	oxoacid metabolic process	83 out of 854 genes, 9.7%	366 out of 6218 background genes, 5.9%	0.00228	0.00%	GLO1:FRS2:LYS2:ACS2:ICL1:PHO87:GLT1:C1_07840W_A:OLE1:SAM4:RIM20:IDH1:GLY1:LKH1:CHO1:PHO84:C1_11610C_A:GAD1:FEN1:GCV3:MET3:C2_00390C_A:ALD5:IDH2:FEN12:GPM1:LYS22:CDC19:ILV1:SER1:VAS1:ARA1:SPT23:MDH1-3:ETR1:C3_02880W_A:NDE1:C3_03680W_A:MEU1:FAS2:C3_06280W_A:LYS9:TPI1:FUM12:HIS4:MET15:ILV6:ERG251:GDH3:PDC11:MET16:PDA1:THR4:C5_02920W_A:MSM1:C5_04710W_A:PFK1:PUT2:GRF10:C5_05140W_A:DES1:HTS1:C6_00390W_…	1900535:1900409:6006:1410:6890:19284:6535:45944:30447:6002:48315:6567:6116:70417:9097:19280:11:19478:9113:6546:6807:97080:45329:9085:8361:71285:6814:10512:7029:9082:6090:6749:6564:19660:44182:6662:7155:19676:6561:6735:30466:34599:30163:6098:96:36177:950:46835:1678:6730:6508:70301:16559:9405:9060:1990355:70887:19243:6631:9257:44416:2000679:19878:103:6888:19722:6537:42149:9062:9088:44255:70158:7147…
6082	organic acid metabolic process	83 out of 854 genes, 9.7%	367 out of 6218 background genes, 5.9%	0.00257	0.00%	GLO1:FRS2:LYS2:ACS2:ICL1:PHO87:GLT1:C1_07840W_A:OLE1:SAM4:RIM20:IDH1:GLY1:LKH1:CHO1:PHO84:C1_11610C_A:GAD1:FEN1:GCV3:MET3:C2_00390C_A:ALD5:IDH2:FEN12:GPM1:LYS22:CDC19:ILV1:SER1:VAS1:ARA1:SPT23:MDH1-3:ETR1:C3_02880W_A:NDE1:C3_03680W_A:MEU1:FAS2:C3_06280W_A:LYS9:TPI1:FUM12:HIS4:MET15:ILV6:ERG251:GDH3:PDC11:MET16:PDA1:THR4:C5_02920W_A:MSM1:C5_04710W_A:PFK1:PUT2:GRF10:C5_05140W_A:DES1:HTS1:C6_00390W_…	1900535:1900409:6006:1410:6890:19284:6535:45944:30447:6002:48315:6567:6116:70417:9097:19280:11:19478:9113:6546:6807:97080:45329:9085:8361:71285:6814:10512:7029:9082:6090:6749:6564:19660:44182:6662:7155:19676:6561:6735:30466:34599:30163:6098:96:36177:950:46835:1678:6730:6508:70301:16559:9405:9060:1990355:70887:19243:6631:9257:44416:2000679:19878:103:6888:19722:6537:42149:9062:9088:44255:70158:7147…
19752	carboxylic acid metabolic process	81 out of 854 genes, 9.5%	356 out of 6218 background genes, 5.7%	0.00270	0.00%	GLO1:FRS2:LYS2:ACS2:ICL1:GLT1:C1_07840W_A:OLE1:SAM4:RIM20:IDH1:GLY1:LKH1:CHO1:C1_11610C_A:GAD1:FEN1:GCV3:MET3:C2_00390C_A:ALD5:IDH2:FEN12:GPM1:LYS22:CDC19:ILV1:SER1:VAS1:ARA1:SPT23:MDH1-3:ETR1:C3_02880W_A:NDE1:C3_03680W_A:MEU1:FAS2:C3_06280W_A:LYS9:TPI1:FUM12:HIS4:MET15:ILV6:ERG251:GDH3:PDC11:MET16:PDA1:THR4:C5_02920W_A:MSM1:C5_04710W_A:PFK1:PUT2:GRF10:C5_05140W_A:DES1:HTS1:C6_00390W_A:MAE1:PEX11…	1900535:1900409:6006:1410:6890:19284:6535:45944:30447:6002:48315:6567:6116:70417:9097:19280:11:19478:9113:6546:6807:45329:9085:8361:71285:10512:7029:9082:6090:6749:6564:19660:44182:6662:7155:19676:6561:6735:30466:34599:30163:6098:96:36177:950:46835:1678:6730:6508:70301:16559:9405:9060:1990355:70887:19243:6631:9257:44416:2000679:19878:103:6888:19722:6537:42149:9062:9088:44255:70158:71472:19413:666…
46496	nicotinamide nucleotide metabolic process	22 out of 854 genes, 2.6%	56 out of 6218 background genes, 0.9%	0.00346	0.00%	C1_07840W_A:TKL1:GND1:C2_01530C_A:GPM1:CDC19:C2_08100W_A:C2_09970C_A:MDH1-3:NDE1:C3_06110C_A:TPI1:PDC11:PDA1:PFK1:C6_02560W_A:PFK2:CR_00350W_A:TAL1:HXK2:PGI1:GLK1	6006:9435:30447:6002:48315:6116:8361:6740:19358:19660:6735:34599:6098:46835:1678:6879:44416:6086:6000:19655:2000377:43065:46015:6409:6096:51701:6559:8152:15976:34354:6741:1300:6355:42866:9267:32445:36170:6569:42867:30448:5975:6635:61621:51156:6013:19674:71216:55114:6094:7163:304:949:51211:9051:46323:36180:30388:7124:1302:15992:6108
44710	single-organism metabolic process	281 out of 854 genes, 32.9%	1634 out of 6218 background genes, 26.3%	0.00411	0.00%	TUP1:MVD:HMX1:TTR1:GLO1:LRO1:NMA111:C1_01360C_A:SNZ1:FRS2:LYS2:XOG1:COQ4:BMH1:TPS2:C1_03440C_A:COQ6:MNS1:PDR16:C1_04190C_A:ACS2:ICL1:DUR1,2:GPI7:PHO87:GLT1:ATC1:ATP7:C1_07840W_A:ADE5,7:PLB5:TKL1:OLE1:SAM4:DAK2:RIM20:GUA1:IDH1:URA1:C1_09980C_A:SFH5:MNN12:GLY1:LKH1:TBP1:HNT1:CDC48:CHO1:PHO84:C1_11610C_A:GAD1:MRF1:CAS1:C1_11890W_A:SNT1:GSG1:FEN1:C1_12810W_A:CHS3:GCV3:GND1:MET3:MUQ1:RFA1:C2_00390C_A:…	32:70485:5979:70893:9712:6535:2000370:1900443:33215:15908:30447:6002:1932:48478:31589:43558:7004:71361:6116:33047:9097:16239:722:6642:19280:42766:46519:19478:45461:9113:43066:71139:6657:16320:51666:34497:45329:8361:6740:6827:31030:6673:35955:71285:6814:70843:2001209:7029:9082:6725:43942:1904541:6749:1900239:6564:19358:19660:35719:6662:34975:70389:6071:7155:31929:6177:71470:6505:6351:6735:6489:464…
19362	pyridine nucleotide metabolic process	22 out of 854 genes, 2.6%	57 out of 6218 background genes, 0.9%	0.00491	0.00%	C1_07840W_A:TKL1:GND1:C2_01530C_A:GPM1:CDC19:C2_08100W_A:C2_09970C_A:MDH1-3:NDE1:C3_06110C_A:TPI1:PDC11:PDA1:PFK1:C6_02560W_A:PFK2:CR_00350W_A:TAL1:HXK2:PGI1:GLK1	30447:6002:6116:8361:6740:19358:19660:6735:6098:46835:1678:44416:2000377:43065:51701:8152:15976:42866:9267:32445:36170:6569:42867:30448:5975:61621:19674:55114:9051:7124:1302:15992:6108:6006:9435:48315:34599:6879:6086:6000:19655:46015:6409:6096:6559:34354:6741:1300:6355:6635:51156:6013:71216:6094:7163:304:949:51211:46323:36180:30388
1901564	organonitrogen compound metabolic process	143 out of 854 genes, 16.7%	734 out of 6218 background genes, 11.8%	0.00493	0.00%	HMX1:TTR1:GLO1:LRO1:SNZ1:FRS2:LYS2:RPL13:BMH1:APE2:DUR1,2:GLT1:C1_06890C_A:ATP7:C1_07840W_A:ADE5,7:TKL1:SAM4:RIM20:GUA1:URA1:GLY1:RPL29:CHO1:C1_11610C_A:GAD1:FEN1:C1_12810W_A:RPL14:CHS3:GCV3:GND1:MET3:NPL3:C2_00390C_A:C2_01530C_A:C2_01660C_A:C2_02930C_A:EFT2:FEN12:GPM1:RPS9B:LYS22:CDC19:ATP4:ILV1:SER1:IMH3:RTA2:VAS1:HEM15:C2_08100W_A:TEF1:MIT1:C2_09970C_A:MDH1-3:TIF11:RPT2:AFG3:SLD1:C3_02880W_A:N…	43171:6535:1900443:15908:30447:6002:43558:6116:9097:19280:42254:46519:19478:9113:43066:6657:1990145:45329:8361:6740:6673:71285:70843:1732:45732:7029:9082:6749:1900239:6564:19358:19660:35719:6662:7155:31929:6177:6351:6735:6228:6267:6875:10570:6098:96:36177:950:6679:70783:46835:45332:1678:9405:71963:31110:51083:6037:9060:61508:288:723:1990355:70887:19243:44416:6672:2182:6688:1900231:44878:46777:653…
51701	interaction with host	22 out of 854 genes, 2.6%	61 out of 6218 background genes, 1.0%	0.01808	0.18%	TUP1:RIM20:HYR1:SOD4:SOD5:GPM1:CDC19:IMH3:TPK2:TEF1:MP65:RHR2:TPI1:PHR1:CWH41:PRA1:SHE3:ALS1:CYR1:MET6:ALS3:SSB1	33215:30447:31589:19280:45461:35955:71285:1900239:6071:7155:6177:71470:36177:70783:9651:16337:9405:51083:70887:1903759:44416:2182:1900231:45827:43486:7186:70786:46084:1900198:10737:43065:70873:16485:72353:7533:43936:36178:1900439:1900445:51701:10914:52155:71280:2001020:8152:6555:6073:45892:9847:36244:33554:45916:44409:9311:75308:42866:43689:2000217:9267:44030:2181:43156:6342:16584:10515:45014:361…
55086	nucleobase-containing small molecule metabolic process	48 out of 854 genes, 5.6%	189 out of 6218 background genes, 3.0%	0.02072	0.17%	ATP7:C1_07840W_A:ADE5,7:TKL1:SAM4:GUA1:URA1:HNT1:GND1:C2_01530C_A:GPM1:CDC19:ATP4:SER1:IMH3:RNR22:C2_08100W_A:C2_09970C_A:MDH1-3:NDE1:MEU1:C3_06110C_A:HNT2:TPI1:C3_07490W_A:C4_00330C_A:PDC11:PDA1:URA4:YNK1:QCR2:PFK1:PPR1:GRF10:C6_02560W_A:ADO1:APA2:PFK2:CYR1:ATP17:CR_00350W_A:ATP3:MET6:TAL1:HXK2:PGI1:MIS11:GLK1	1900443:30447:6002:6116:19280:9113:8361:6740:1900239:6564:19358:19660:6177:6351:6735:6228:6875:6098:70783:46835:1678:9405:9060:61508:70887:44416:1900231:46777:6537:46115:6221:9396:70786:46084:50667:2000377:43065:6166:6148:9116:1900439:1900445:51701:35786:6754:46037:6145:8152:6555:15976:9847:1900399:75308:42866:9267:44030:32445:36170:6569:71244:42867:30448:5975:61621:9117:15986:19674:6207:55114:19…
6733	oxidoreduction coenzyme metabolic process	24 out of 854 genes, 2.8%	71 out of 6218 background genes, 1.1%	0.02573	0.15%	COQ4:COQ6:C1_07840W_A:TKL1:GND1:C2_01530C_A:GPM1:CDC19:C2_08100W_A:C2_09970C_A:MDH1-3:NDE1:C3_06110C_A:TPI1:PDC11:PDA1:PFK1:C6_02560W_A:PFK2:CR_00350W_A:TAL1:HXK2:PGI1:GLK1	30447:6002:6116:8361:6740:19358:19660:6735:6098:46835:1678:44416:2000377:43065:51701:8152:15976:42866:9267:32445:36170:6569:42867:30448:5975:61621:19674:55114:6744:9051:7124:1302:15992:6108:6006:9435:48315:34599:6879:6086:6000:19655:46015:6409:6096:6559:34354:6741:1300:6355:6635:51156:6013:71216:6094:7163:304:949:51211:46323:36180:30388
6090	pyruvate metabolic process	13 out of 854 genes, 1.5%	27 out of 6218 background genes, 0.4%	0.03533	0.14%	GPM1:CDC19:NDE1:TPI1:PDC11:PDA1:PFK1:MAE1:LAT1:PFK2:HXK2:PGI1:GLK1	30447:6002:6116:8361:19660:6098:46835:1678:44416:2000377:51701:6520:8152:15976:42866:9267:32445:36170:6569:42867:30448:61621:55114:7124:1302:15992:6108:6006:48315:6090:6086:6000:19655:46015:6096:6559:1300:6355:51156:6013:71216:6094:7163:949:51211:46323:36180:30388
9132	nucleoside diphosphate metabolic process	13 out of 854 genes, 1.5%	27 out of 6218 background genes, 0.4%	0.03533	0.13%	GPM1:CDC19:RNR22:NDE1:TPI1:PDC11:PDA1:YNK1:PFK1:PFK2:HXK2:PGI1:GLK1	30447:6002:6116:8361:19660:6228:6098:46835:1678:61508:44416:46777:2000377:51701:8152:15976:42866:9267:32445:36170:6569:42867:30448:61621:55114:7124:1302:15992:6974:6006:48315:9186:6165:6979:6086:6000:19655:6183:46015:6096:6559:6241:1300:6355:51156:6013:71216:6094:7163:949:51211:46323:36180:30388
6950	response to stress	149 out of 854 genes, 17.4%	803 out of 6218 background genes, 12.9%	0.04985	0.12%	TUP1:HMX1:TTR1:NMA111:C1_01390C_A:SWI4:BMH1:TPS2:MNS1:C1_04190C_A:HHT21:RPN4:PIL1:GPI7:BRG1:HAC1:C1_06860W_A:ATC1:SOG2:OLE1:YTM1:FGR41:CDC48:C1_11120C_A:CHO1:GAD1:CAS1:KIP4:SNT1:TYE7:GND1:FTR1:IML2:NDT80:RFA1:SOD4:SOD5:RFC5:BCY1:ESC4:RAD7:FAB1:C2_02200W_A:HSP21:VMA7:CDC19:FGR12:IMH3:RTA3:RTA2:LSP1:C2_07070W_A:TPK2:PDS5:C2_08100W_A:CDC47:C2_09870W_A:GCN4:MP65:SPT23:C2_10670W_A:RHR2:DOT5:NCE103:BZZ…	60905:51014:32:70485:5979:2000370:33215:15908:30447:1932:45991:48478:31589:55085:15753:43558:7004:71361:6116:6882:33047:16239:722:19280:42766:46519:45461:43066:45899:71139:16320:30968:51666:6827:35955:71285:70843:10674:36281:6749:1900239:35719:6662:34975:70389:8646:6071:7155:31929:1903833:6177:71470:6505:34198:6351:1900464:30466:6812:6228:10526:6267:6302:34517:715:30242:6875:6098:36177:70783:9651…
46031	ADP metabolic process	11 out of 854 genes, 1.3%	21 out of 6218 background genes, 0.3%	0.05849	0.12%	GPM1:CDC19:NDE1:TPI1:PDC11:PDA1:PFK1:PFK2:HXK2:PGI1:GLK1	30447:6002:6116:8361:19660:6098:46835:1678:44416:2000377:51701:8152:15976:42866:9267:32445:36170:6569:42867:30448:61621:55114:7124:1302:15992:6006:48315:6086:6000:19655:46015:6096:6559:1300:6355:51156:6013:71216:6094:7163:949:51211:46323:36180:30388
44724	single-organism carbohydrate catabolic process	19 out of 854 genes, 2.2%	52 out of 6218 background genes, 0.8%	0.05961	0.11%	ATC1:GPM1:CDC19:TPK2:NDE1:C3_06860C_A:TPI1:SOU1:PDC11:PDA1:SNF1:GRE3:PFK1:ARD:PFK2:CYR1:HXK2:PGI1:GLK1	30447:6002:71361:6116:16239:8361:1900239:19660:7155:71470:6098:70783:9651:46835:1678:9405:70887:1903759:44416:19571:45722:1900231:7186:70786:10737:2000377:43065:72353:43936:1900439:1900445:51701:8152:15976:17148:9847:33554:44409:75308:42866:6986:9267:32445:10515:6109:45014:36170:6569:71244:42867:30448:61621:55114:1900241:31505:1900429:7265:19388:7124:1302:71465:15992:71497:6006:48315:1402:1900760…
9066	aspartate family amino acid metabolic process	17 out of 854 genes, 2.0%	44 out of 6218 background genes, 0.7%	0.06778	0.21%	LYS2:SAM4:C1_11610C_A:C2_00390C_A:LYS22:ILV1:MEU1:C3_06280W_A:LYS9:MET15:MET16:THR4:LYS12:MET6:MET2:ARO10:TRX1	6535:30447:9097:19280:6662:950:1990355:44416:6537:46084:50667:9116:45454:19346:19379:6555:42744:44030:6569:9092:55114:19509:80058:1900429:9086:71269:951:1900409:6890:19284:6567:11:9085:44182:34599:19878:6888:9088:34614:6559:34605:71266:19344:42144:1902987:6552:949:9099:6565:35690
6165	nucleoside diphosphate phosphorylation	10 out of 854 genes, 1.2%	18 out of 6218 background genes, 0.3%	0.07010	0.20%	GPM1:CDC19:TPI1:PDA1:YNK1:PFK1:PFK2:HXK2:PGI1:GLK1	30447:6002:8361:19660:6228:6098:46835:1678:61508:44416:46777:51701:8152:15976:42866:9267:32445:36170:42867:30448:61621:55114:7124:1302:15992:6974:6006:48315:6165:6979:6086:6000:6183:46015:6096:6241:51156:6013:71216:6094:7163:51211:46323:36180:30388
44711	single-organism biosynthetic process	121 out of 854 genes, 14.2%	631 out of 6218 background genes, 10.1%	0.07265	0.19%	TUP1:MVD:LRO1:C1_01360C_A:SNZ1:LYS2:COQ4:BMH1:TPS2:COQ6:MNS1:PDR16:ACS2:GPI7:GLT1:ATP7:C1_07840W_A:ADE5,7:OLE1:SAM4:RIM20:GUA1:URA1:LKH1:CHO1:C1_11610C_A:FEN1:C1_12810W_A:CHS3:MUQ1:RFA1:C2_00390C_A:C2_01530C_A:ALD5:FEN12:GPM1:STE4:LYS22:ERG20:CDC19:ATP4:ILV1:SER1:IMH3:LPT1:HEM15:ALG7:CDC47:MIT1:SPT23:ETR1:RHR2:SLD1:MEU1:HEM13:KRE9:FAS2:SKN1:C3_06110C_A:LYS9:C3_07490W_A:HIS4:MET15:C4_00330C_A:ILV6…	32:6535:30447:7004:9097:722:19280:45461:9113:43066:6657:45329:6673:35955:71285:9082:43942:1900239:6564:19358:6662:6071:7155:6177:71470:6505:30466:6489:46474:6228:43577:6267:6875:10570:6098:36177:950:6679:70783:97237:70301:16337:9405:71963:31110:61508:9060:1990355:70887:44416:6672:19571:6348:5978:6688:1900231:44878:46777:6537:70987:70158:45827:19413:46115:6221:70317:30437:6526:43486:36168:1:9396:3…
5991	trehalose metabolic process	9 out of 854 genes, 1.1%	15 out of 6218 background genes, 0.2%	0.07718	0.18%	TPS2:ATC1:BCY1:HSP21:TPK2:SNF1:CYR1:TPS1:HSP104	5979:30447:1932:71361:16239:51666:1900239:34975:70389:7155:71470:70783:9651:9405:70887:1903759:45722:1900231:5991:30437:70414:36168:7186:51447:70786:10737:43065:5992:72353:43936:1900439:1900445:90441:17148:9847:33554:44409:75308:6986:9267:10515:6109:45014:36170:71244:30448:1900241:31505:43335:1900429:7265:7124:1302:71465:7165:71497:46580:48315:1402:1900760:7188:44182:46827:35617:34599:60257:9306:…
51186	cofactor metabolic process	39 out of 854 genes, 4.6%	151 out of 6218 background genes, 2.4%	0.09329	0.35%	MVD:HMX1:LSC1:SNZ1:COQ4:COQ6:ACS2:C1_07840W_A:TKL1:SAM4:GND1:C2_01530C_A:GPM1:CDC19:HEM15:C2_08100W_A:C2_09970C_A:MDH1-3:NDE1:HEM13:C3_06110C_A:TPI1:PDC11:PDA1:PFK1:C5_05140W_A:COX15:C6_02560W_A:LAT1:PFK2:CR_00350W_A:CR_01920W_A:TAL1:HXK2:PGI1:LSC2:MIS11:GLK1:CR_09520C_A	30447:6002:6116:9113:8361:6740:19358:19660:6735:6098:46835:1678:71963:31110:44416:9396:50667:2000377:43065:71456:51701:42819:8152:15976:42866:9267:32445:36170:6569:42867:30448:5975:61621:19674:55114:6744:6083:9051:7020:7124:1302:15992:6108:6006:19284:9435:48315:16126:8615:6546:42167:42823:34599:6730:6879:6785:9257:51315:6979:6086:6085:6000:19655:34465:46015:6409:6096:6784:9102:6559:34354:6741:130…
6879	cellular iron ion homeostasis	16 out of 854 genes, 1.9%	41 out of 6218 background genes, 0.7%	0.09983	0.42%	HMX1:FTR1:C3_06110C_A:FRP1:PGA7:RBT5:CFL2:CSA2:CFL5:C6_00340C_A:FET34:CSA1:MAC1:ISU1:C7_04010W_A:ALS3	33215:6827:45732:7155:1901684:16337:9405:2000220:6880:1900461:36170:30260:97428:10106:19674:55114:71281:50821:2098:34755:6826:45944:15891:16226:6627:44182:42167:51604:6879:43710:6979:43708:34465:46688:6878:43709:6741:44406:6788:44011:44571:33212:20028:44117:36180:6897
Cellular component
GOID	GO_term	Cluster frequency	Background frequency	Corrected P-value	False discovery rate	Gene(s) annotated to the term	Directly Annotated GOID List
9986	cell surface	64 out of 854 genes, 7.5%	202 out of 6218 background genes, 3.2%	8.09e-09	0.00%	EXG2:XOG1:RPL13:BMH1:ENG1:PGA45:COI1:PLB5:TKL1:FGR41:CDC48:RPL14:CHS3:HYR1:RBE1:FTR1:PGA52:SOD4:SOD5:DCW1:PLB4.5:EFT2:GPM1:HSP21:CDC19:TEF1:MP65:IFF11:PGA44:AIP2:HEM13:EGD2:KRE9:RPL19A:CDR1:TPI1:PGA7:RBT5:PGA62:CRH11:PGA54:RBT1:HWP1:PGA30:FRE10:PHR1:PGA41:PDC11:PRA1:CHT2:ALS1:ALS9:IHD1:CSA1:SSR1:RBR3:CSP37:MET6:TAL1:ALS3:SSB1:HSP104:INO1:CR_10200W_A	33573:5628:9986:839:46658:324:329:16021:42788:5621:5759:30687:5886:790:5844:72380:1990023:5887:22625:32153:44732:5935:34098:30445:45009:30446:31307:36266:5737:131:5829:1990112:5758:5840:1990819:5783:5739:5794:51233:5854:33101:837:935:9277:5933:16020:5634:1411:5937:30428:43332:34399:5576:45121
30312	external encapsulating structure	55 out of 854 genes, 6.4%	161 out of 6218 background genes, 2.6%	8.47e-09	0.00%	EXG2:XOG1:BMH1:C1_03510C_A:ENG1:APE2:PGA45:ATC1:PLB5:TKL1:RPL14:HYR1:RBE1:PGA52:SOD4:SOD5:EFT2:GPM1:CDC19:TEF1:MP65:C2_10320C_A:IFF11:HEM13:KRE9:TSA1B:TPI1:RBT5:MET15:PGA62:AHP1:CRH11:ECE1:RBT1:HWP1:PGA30:PHR1:PDC11:PRA1:HSP12:CHT2:ALS1:ALS9:CSA1:SSR1:CYP1:RBR3:CSP37:MET6:TAL1:ALS3:SSB1:RPS20:INO1:XYL2	5628:9986:5619:31160:46658:324:9514:329:16021:5621:30687:5886:5844:9279:22625:32153:44732:22627:30445:30446:31307:5737:5622:131:34967:5829:5758:5840:1990819:5783:5739:51233:33101:30287:935:9277:5933:16020:5634:1411:5937:30428:5576:45121
30446	hyphal cell wall	32 out of 854 genes, 3.7%	69 out of 6218 background genes, 1.1%	1.78e-08	0.00%	PLB5:RPL14:HYR1:SOD4:SOD5:GPM1:CDC19:TEF1:MP65:TSA1B:TPI1:MET15:PGA62:AHP1:CRH11:ECE1:RBT1:HWP1:PGA30:PHR1:PDC11:PRA1:HSP12:ALS1:CSA1:CSP37:MET6:TAL1:ALS3:RPS20:INO1:XYL2	9986:46658:324:16021:329:5621:5886:30687:22625:22627:30445:30446:31307:5737:131:5829:5758:5783:5739:33101:9277:5933:16020:5634:1411:30428:5937:5576:45121
5618	cell wall	54 out of 854 genes, 6.3%	160 out of 6218 background genes, 2.6%	2.20e-08	0.00%	EXG2:XOG1:BMH1:ENG1:APE2:PGA45:ATC1:PLB5:TKL1:RPL14:HYR1:RBE1:PGA52:SOD4:SOD5:EFT2:GPM1:CDC19:TEF1:MP65:C2_10320C_A:IFF11:HEM13:KRE9:TSA1B:TPI1:RBT5:MET15:PGA62:AHP1:CRH11:ECE1:RBT1:HWP1:PGA30:PHR1:PDC11:PRA1:HSP12:CHT2:ALS1:ALS9:CSA1:SSR1:CYP1:RBR3:CSP37:MET6:TAL1:ALS3:SSB1:RPS20:INO1:XYL2	5628:9986:5619:31160:46658:324:9514:16021:329:5621:30687:5886:5844:22625:32153:44732:22627:30445:30446:31307:5737:5622:131:34967:5829:5758:5840:1990819:5783:5739:51233:33101:30287:935:9277:5933:16020:5634:1411:5937:30428:5576:45121
9277	fungal-type cell wall	54 out of 854 genes, 6.3%	160 out of 6218 background genes, 2.6%	2.20e-08	0.00%	EXG2:XOG1:BMH1:ENG1:APE2:PGA45:ATC1:PLB5:TKL1:RPL14:HYR1:RBE1:PGA52:SOD4:SOD5:EFT2:GPM1:CDC19:TEF1:MP65:C2_10320C_A:IFF11:HEM13:KRE9:TSA1B:TPI1:RBT5:MET15:PGA62:AHP1:CRH11:ECE1:RBT1:HWP1:PGA30:PHR1:PDC11:PRA1:HSP12:CHT2:ALS1:ALS9:CSA1:SSR1:CYP1:RBR3:CSP37:MET6:TAL1:ALS3:SSB1:RPS20:INO1:XYL2	5628:9986:5619:31160:46658:324:9514:16021:329:5621:30687:5886:5844:22625:32153:44732:22627:30445:30446:31307:5737:5622:131:34967:5829:5758:5840:1990819:5783:5739:51233:33101:30287:935:9277:5933:16020:5634:1411:5937:30428:5576:45121
71944	cell periphery	156 out of 854 genes, 18.3%	718 out of 6218 background genes, 11.5%	1.13e-07	0.00%	HMX1:SEP7:DIP5:EXG2:XOG1:BMH1:C1_03450C_A:AGE1:C1_03510C_A:ENG1:PDR16:APE2:DUR3:PIL1:GPI7:PHO87:PGA45:ATC1:GAP4:BBC1:ATP7:PLB5:TKL1:C1_08610C_A:C1_09980C_A:MIR1:SFH5:C1_10680C_A:CDC48:ALP1:PHO84:FUS1:C1_11800C_A:MUP1:RPL14:C1_13190W_A:HYR1:RBE1:FTR1:PGA52:SOD4:SOD5:HGT8:BCY1:DCW1:COX13:EFT2:GPM1:SSY1:STE4:RHO3:LEM3:CDC19:ATP4:CNT:RTA2:DBF2:LSP1:TOR1:APM4:TEF1:C2_08860W_A:C2_09710C_A:C2_09870W_A:M…	5753:5628:276:9986:942:5745:5619:30122:36286:46658:324:31966:51286:5881:1990528:31234:329:5816:5750:5621:5886:5756:34064:790:1990023:19898:1990429:9279:22625:5887:32153:9898:44732:5952:22627:31307:36266:5622:5737:34967:5940:5640:31097:5840:31680:51233:1990531:31932:837:31931:30132:935:5743:9277:30130:5933:19897:5937:5802:30428:31201:5751:43332:61645:1400:31520:45121:30176:274:33573:5789:97002:839…
5576	extracellular region	44 out of 854 genes, 5.2%	124 out of 6218 background genes, 2.0%	2.29e-07	0.00%	XOG1:BMH1:ENG1:APE2:PGA45:ATC1:COI1:FGR41:C1_10820C_A:HYR1:RBE1:SOD4:SOD5:PLB4.5:C2_04500W_A:GSP1:TEF1:MP65:GCN1:IFF11:MEU1:HEM13:KRE9:CAM1:RBT5:CRH11:RBT1:C4_04140W_A:PHR1:GDH3:CSA2:PRA1:UBI3:YNK1:GRE3:HEX1:CHT2:SSR1:CYP1:PRX1:MET6:TAL1:FDH1:ALS3	9986:46658:324:329:5621:5886:32153:44732:22627:5737:5622:34967:5840:51233:935:9277:30428:22626:45121:5853:31160:9514:228:30445:30446:131:5829:5758:328:1990819:5783:5739:33101:30287:5730:16020:5634:1411:5576
30445	yeast-form cell wall	24 out of 854 genes, 2.8%	55 out of 6218 background genes, 0.9%	2.16e-05	0.00%	BMH1:PGA45:TKL1:SOD4:EFT2:CDC19:TEF1:MP65:HEM13:RBT5:AHP1:CRH11:PGA30:PHR1:PDC11:HSP12:CHT2:ALS1:SSR1:CYP1:TAL1:ALS3:SSB1:RPS20	9986:46658:329:5621:5886:32153:44732:22627:5737:34967:5840:51233:9277:30428:45121:9514:5844:30445:30446:131:5829:5758:5783:5739:33101:16020:5634:5576
5886	plasma membrane	109 out of 854 genes, 12.8%	492 out of 6218 background genes, 7.9%	2.97e-05	0.00%	HMX1:DIP5:EXG2:BMH1:C1_03450C_A:AGE1:PDR16:DUR3:PIL1:GPI7:PHO87:GAP4:ATP7:TKL1:C1_08610C_A:C1_09980C_A:MIR1:SFH5:C1_10680C_A:CDC48:ALP1:PHO84:FUS1:C1_11800C_A:MUP1:C1_13190W_A:HYR1:FTR1:PGA52:HGT8:BCY1:DCW1:COX13:EFT2:SSY1:STE4:RHO3:LEM3:CDC19:ATP4:CNT:RTA2:LSP1:TOR1:APM4:C2_08860W_A:C2_09870W_A:BZZ1:C3_01540W_A:AFG3:ALR1:DAL5:NDE1:PTR22:CDR1:GAP2:JEN1:UBI4:SLK19:TPI1:RBT5:MET15:MEP2:ERG251:PHO89…	5753:5628:276:9986:5745:30122:36286:46658:324:31966:51286:31234:329:5750:5621:5886:5756:34064:790:1990023:19898:1990429:22625:5887:32153:9898:44732:5952:31307:36266:5622:5737:5640:5840:31680:51233:1990531:31932:837:31931:30132:5743:9277:30130:5933:19897:30428:5937:5802:31201:5751:43332:31520:45121:274:30176:33573:5789:97002:839:36362:33551:30134:5934:16021:70250:5771:5844:5811:5742:5935:34098:972…
5775	vacuolar lumen	7 out of 854 genes, 0.8%	9 out of 6218 background genes, 0.1%	0.01015	0.00%	DIP5:C1_10820C_A:C2_08700C_A:GAP2:C4_03050C_A:TFS1:ATG15	329:5886:5887:5840:31520:30134:16021:5771:5829:328:5783:32178:5794:5775:5576
30687	preribosome, large subunit precursor	23 out of 854 genes, 2.7%	74 out of 6218 background genes, 1.2%	0.03505	0.00%	ARX1:NOP4:C1_04710C_A:YTM1:DBP3:RPL14:LAS1:MAK16:NSA1:MAK21:C3_05160C_A:NOG1:NSA2:RPF1:C4_06210C_A:MRT4:SPB1:RPP0:C7_03850W_A:CRM1:NOC2:CR_07750C_A:DRS1	9986:5654:5816:22625:30691:30686:70545:5635:30687:72686:776:30446:5829:5739:5656:5643:5730:5634:34399:30690
44459	plasma membrane part	30 out of 854 genes, 3.5%	109 out of 6218 background genes, 1.8%	0.04040	0.00%	EXG2:GPI7:PHO84:FUS1:C1_11800C_A:HYR1:FTR1:PGA52:HGT8:DCW1:STE4:CNT:LSP1:TOR1:APM4:PTR22:CDR1:GAP2:SLK19:CRH11:PHR1:C5_03960W_A:FET34:SEC9:CHC1:HGT10:CSA1:HGT12:HGT9:HGT16	5628:9986:30122:36286:46658:324:31234:329:5621:5886:34064:32153:5887:9898:5737:31680:31932:31931:30132:9277:30130:5933:19897:30428:5937:31201:43332:45121:31520:30176:33573:36362:30134:16021:70250:5771:30445:30446:131:5829:328:5739:5783:32178:5794:33101:5834:32126:16020:5634:5576:5741
5829	cytosol	214 out of 854 genes, 25.1%	1259 out of 6218 background genes, 20.2%	0.05378	0.00%	TUP1:MVD:TTR1:GLO1:SWI4:SNZ1:FRS2:LYS2:RPL13:BMH1:ARX1:AGE1:ACS2:ICL1:PIL1:LPG20:YBN5:RPT1:MSI3:C1_06890C_A:PGA63:SOG2:ADE5,7:TKL1:GUA1:C1_09850C_A:SFH5:C1_10620W_A:HNT1:CDC48:RPL29:CHO1:C1_11800C_A:C1_11890W_A:SNT1:C1_12810W_A:RPL14:RPN1:GND1:MET3:IML2:RPC10:MUQ1:RFA1:RFC5:BCY1:C2_01530C_A:CDC55:ALD5:PR26:IDH2:EFT2:GPM1:RPS9B:VMA7:C2_04280W_A:LYS22:RHO3:CDC19:RPN10:SER1:GSP1:MAK16:IMH3:DBF2:PRE2…	5666:5628:5655:9986:942:5786:30122:30133:31966:51286:5881:329:5816:43625:70210:34064:31261:1990023:1903600:5851:5945:5688:30906:32153:22625:243:5662:33180:22627:17053:36266:31298:5840:8541:932:5635:31931:1990726:31389:71958:34515:43332:70693:139:5789:794:42555:1990861:5663:42406:30687:811:16591:228:172:5935:34098:776:30445:5761:70850:131:5768:1990112:5794:5682:5938:5782:43614:34388:5685:5656:5773…
328	fungal-type vacuole lumen	6 out of 854 genes, 0.7%	8 out of 6218 background genes, 0.1%	0.05817	0.14%	DIP5:C1_10820C_A:C2_08700C_A:GAP2:C4_03050C_A:TFS1	329:5887:5840:31520:30134:32178:5794:5576:5886:16021:5771:5829:328:5783
Molecular Funtion
GOID	GO_term	Cluster frequency	Background frequency	Corrected P-value	False discovery rate	Gene(s) annotated to the term	Directly Annotated GOID List
16491	oxidoreductase activity	96 out of 854 genes, 11.2%	422 out of 6218 background genes, 6.8%	6.66e-05	0.00%	HMX1:TTR1:LYS2:C1_03440C_A:COQ6:FMA1:LPG20:GLT1:OLE1:IDH1:URA1:MRF1:C1_11890W_A:C1_12810W_A:GCV3:GND1:SOD4:SOD5:C2_00840W_A:COX13:ALD5:IDH2:OSM1:IMH3:C2_06890C_A:C2_07070W_A:C2_07250C_A:RNR22:C2_08100W_A:ARA1:MET10:C2_09850C_A:MDH1-3:ETR1:DOT5:CCP1:SLD1:AIP2:NDE1:HEM13:FAS2:TSA1B:LYS9:C3_06860C_A:FRP1:HIS4:C4_00260W_A:ERG251:AHP1:FRE10:C4_05390W_A:OFD1:CFL1:CFL2:GDH3:SOU1:OYE32:MET16:PDA1:FET33:C…	3779:3954:42284:18456:31418:5506:4471:4449:71949:4090:4768:16491:4316:16747:16620:8379:4364:4322:4129:4636:287:46872:18576:3960:4109:8199:5496:5524:4733:4329:4739:17091:16616:50661:3697:4470:16712:4635:34648:31177:249:3677:16903:3700:8785:4602:104:3824:16209:16651:4458:16705:10181:51082:4783:16706:4158:30060:8863:4375:15035:51536:4152:3735:51287:8270:5507:8198:4032:8121:16653:4742:16722:45290:475…
16616	oxidoreductase activity, acting on the CH-OH group of donors, NAD or NADP as acceptor	22 out of 854 genes, 2.6%	67 out of 6218 background genes, 1.1%	0.02504	3.00%	LPG20:IDH1:C1_12810W_A:GND1:IDH2:IMH3:ARA1:MDH1-3:AIP2:FAS2:C3_06860C_A:HIS4:C4_05390W_A:SOU1:GRE3:C5_05140W_A:ARD:MAE1:LYS12:ADH5:FDH1:ALO1	3779:18456:4471:4449:4090:16491:4316:4636:287:16616:50661:4470:4635:4458:30060:8863:51287:8270:4032:45290:32115:4448:8762:4312:32866:3938:8677:47046:4616:8703:50660:3729:4315:4399:50085:3885:8897:50662:47002
16614	oxidoreductase activity, acting on CH-OH group of donors	22 out of 854 genes, 2.6%	71 out of 6218 background genes, 1.1%	0.06667	2.67%	LPG20:IDH1:C1_12810W_A:GND1:IDH2:IMH3:ARA1:MDH1-3:AIP2:FAS2:C3_06860C_A:HIS4:C4_05390W_A:SOU1:GRE3:C5_05140W_A:ARD:MAE1:LYS12:ADH5:FDH1:ALO1	3779:18456:4471:4449:4090:16491:4316:4636:287:16616:50661:4470:4635:4458:30060:8863:51287:8270:4032:45290:32115:4448:8762:4312:32866:3938:8677:47046:4616:8703:50660:3729:4315:4399:50085:3885:8897:50662:47002
16209	antioxidant activity	13 out of 854 genes, 1.5%	32 out of 6218 background genes, 0.5%	0.08055	2.50%	TTR1:C1_11890W_A:SOD4:SOD5:DOT5:CCP1:TSA1B:AHP1:TRR1:C5_04530W_A:GPX2:PRX1:TRX1	8379:4364:46872:8785:4602:16209:51082:15035:3735:5507:8198:4791:51920:4784:20037:15038:4130:9055

## Sheet: DEG kidney_24
BP
GOID	GO_term	Cluster frequency	Background frequency	Corrected P-value	False discovery rate	Gene(s) annotated to the term	Directly Annotated GOID List
43436	oxoacid metabolic process	98 out of 838 genes, 11.7%	366 out of 6218 background genes, 5.9%	4.25e-09	0.00%	LEU4:GLO1:CYS4:FRS2:LYS2:GOR1:STR2:GPM2:ICL1:PHO87:GLT1:C1_08690W_A:MLS1:GLY1:CHO1:ARO7:C1_11610C_A:SER33:GCV3:MET3:ARO8:MXR1:C2_01690W_A:CTF1:ARO3:HOM2:MET1:IDH2:GPM1:LYS22:CDC19:IDP1:ECM17:VAS1:ZCF10:ARA1:LEU42:SPT23:GLX3:NDE1:C3_03680W_A:MEU1:C3_06280W_A:LYS9:TPI1:FUM12:HIS4:MET15:ILV6:PYC2:C4_04360W_A:ABZ1:LYS1:HOM3:ARO9:SDH12:MET16:TRP4:MET14:C5_02220C_A:C5_02920W_A:CDS1:MSM1:C5_04710W_A:PFK…	6096:43936:1900409:9116:6006:6890:1901907:1900445:6636:51701:19740:44262:6535:45944:9089:8153:30447:6427:6002:48315:46488:18293:6567:6429:46654:45454:9070:6116:6102:70417:9097:19343:19280:19346:46417:11:6559:6563:6531:70681:19379:6659:34605:6995:6546:8152:97080:6807:6555:45329:9085:10124:15976:6814:10512:7029:9082:1300:6090:6749:46294:71554:44406:42744:1676:19660:44182:6662:46855:7155:19676:9249:…
19752	carboxylic acid metabolic process	96 out of 838 genes, 11.5%	356 out of 6218 background genes, 5.7%	4.65e-09	0.00%	LEU4:GLO1:CYS4:FRS2:LYS2:GOR1:STR2:GPM2:ICL1:GLT1:C1_08690W_A:MLS1:GLY1:CHO1:ARO7:C1_11610C_A:SER33:GCV3:MET3:ARO8:MXR1:C2_01690W_A:CTF1:ARO3:HOM2:MET1:IDH2:GPM1:LYS22:CDC19:IDP1:ECM17:VAS1:ZCF10:ARA1:LEU42:SPT23:GLX3:NDE1:C3_03680W_A:MEU1:C3_06280W_A:LYS9:TPI1:FUM12:HIS4:MET15:ILV6:PYC2:C4_04360W_A:ABZ1:LYS1:HOM3:ARO9:SDH12:MET16:TRP4:MET14:C5_02920W_A:CDS1:MSM1:C5_04710W_A:PFK1:ADH1:HIS1:ILV3:D…	6096:43936:1900409:9116:6006:6890:1900445:6636:51701:19740:44262:6535:45944:9089:8153:30447:6427:6002:48315:46488:18293:6567:6429:46654:45454:9070:6116:6102:70417:9097:19343:19346:19280:46417:11:6559:6563:6531:70681:19379:6659:34605:6995:6546:8152:6807:6555:45329:9085:10124:15976:10512:7029:9082:1300:6090:6749:46294:71554:44406:42744:1676:19660:44182:6662:7155:19676:9249:46148:32543:6544:6355:196…
6082	organic acid metabolic process	98 out of 838 genes, 11.7%	367 out of 6218 background genes, 5.9%	5.07e-09	0.00%	LEU4:GLO1:CYS4:FRS2:LYS2:GOR1:STR2:GPM2:ICL1:PHO87:GLT1:C1_08690W_A:MLS1:GLY1:CHO1:ARO7:C1_11610C_A:SER33:GCV3:MET3:ARO8:MXR1:C2_01690W_A:CTF1:ARO3:HOM2:MET1:IDH2:GPM1:LYS22:CDC19:IDP1:ECM17:VAS1:ZCF10:ARA1:LEU42:SPT23:GLX3:NDE1:C3_03680W_A:MEU1:C3_06280W_A:LYS9:TPI1:FUM12:HIS4:MET15:ILV6:PYC2:C4_04360W_A:ABZ1:LYS1:HOM3:ARO9:SDH12:MET16:TRP4:MET14:C5_02220C_A:C5_02920W_A:CDS1:MSM1:C5_04710W_A:PFK…	6096:43936:1900409:9116:6006:6890:1901907:1900445:6636:51701:19740:44262:6535:45944:9089:8153:30447:6427:6002:48315:46488:18293:6567:6429:46654:45454:9070:6116:6102:70417:9097:19343:19346:19280:46417:11:6559:6563:6531:70681:19379:6659:34605:6995:6546:8152:6807:97080:6555:45329:9085:10124:15976:6814:10512:7029:9082:1300:6090:6749:46294:71554:44406:42744:1676:19660:44182:6662:46855:7155:19676:9249:…
44281	small molecule metabolic process	144 out of 838 genes, 17.2%	644 out of 6218 background genes, 10.4%	8.43e-08	0.00%	LEU4:GLO1:CYS4:SNZ1:FRS2:LYS2:GOR1:STR2:PDR16:GPM2:ICL1:PHO87:GLT1:ADE5,7:C1_08690W_A:C1_08780W_A:DAK2:MLS1:URA1:GLY1:HNT1:CHO1:ARO7:C1_11610C_A:SER33:RIB3:GCV3:MET3:ARO8:MXR1:C2_01530C_A:C2_01690W_A:CTF1:ARO3:HOM2:MET1:IDH2:GPM1:THI20:ERG10:LYS22:ERG20:C2_04620W_A:CDC19:ATP4:IDP1:ECM17:ATP14:VAS1:ZCF10:RNR22:C2_08100W_A:ARA1:DFG10:LEU42:C2_09970C_A:SPT23:RHR2:GLX3:NDE1:C3_03680W_A:MEU1:ATF1:C3_0…	1900409:6974:9313:6006:70485:6890:1901907:6535:1900443:45944:9089:9435:30447:6002:48315:46488:18293:16126:6567:6429:9186:6116:70417:9097:19343:19280:11:8615:15914:6531:6546:6807:97080:45329:9085:6740:6165:19563:6814:10512:7029:9082:43942:6090:6749:19358:19660:44182:6662:6071:7155:19676:71470:70481:42823:6351:42843:30466:6228:34599:7089:1901911:6875:6098:96:16024:950:97237:34553:46835:10919:1678:6…
96	sulfur amino acid metabolic process	20 out of 838 genes, 2.4%	34 out of 6218 background genes, 0.5%	1.29e-06	0.00%	CYS4:STR2:C1_11610C_A:MET3:MXR1:HOM2:MET1:ECM17:MEU1:MET15:HOM3:MET16:MET14:C7_04210C_A:MET6:MET2:LAP3:ARO10:CYS3:TRX1	1900409:6890:6535:9089:30447:9097:19343:19280:11:6531:44182:6662:34599:7089:96:950:6508:70301:1990355:44416:103:6888:6537:9088:97:46084:34614:46677:19354:122:43418:70814:9090:9116:45454:19346:6559:19379:34605:6555:42744:71266:44030:6569:19344:9092:42144:10134:55114:19509:6552:80058:949:1900429:9086:71269:951:35690
55114	oxidation-reduction process	97 out of 838 genes, 11.6%	401 out of 6218 background genes, 6.4%	2.74e-06	0.00%	HMX1:LYS2:GOR1:GLT1:C1_08690W_A:URA1:C1_11530C_A:MRF1:C1_11770C_A:C1_11890W_A:SER33:RIB3:MET3:SOD5:MXR1:COX13:C2_01690W_A:HOM2:MET1:IDH2:CDC19:IDP1:ECM17:C2_06890C_A:C2_07270W_A:RNR22:C2_08100W_A:ARA1:UCF1:C2_09500W_A:C2_09850C_A:C2_09860C_A:SMM1:C2_10070W_A:IFR1:CCP1:AIP2:NDE1:HEM13:LYS9:C3_06860C_A:TPI1:FUM12:FRP1:HIS4:SOD1:NCP1:C4_03340C_A:COX11:C4_04360W_A:PUF3:C4_05390W_A:OFD1:CFL1:CFL2:SDH1…	1900409:6006:70485:6890:45944:15891:33215:9089:30447:6002:48315:18293:9186:6882:6116:9097:11:6531:6546:6807:45329:9085:6740:6827:19660:44182:6662:6112:7155:42167:71470:71451:6307:42843:44528:34599:96:1901684:34553:46835:1678:51646:70301:16559:6879:9405:9060:288:1990355:15677:2000678:44205:6631:6801:1901856:44416:46356:2000679:19878:103:6888:6537:42149:9088:6979:97:6665:6400:71455:30437:19752:6101…
6520	cellular amino acid metabolic process	59 out of 838 genes, 7.0%	204 out of 6218 background genes, 3.3%	6.01e-06	0.00%	LEU4:CYS4:FRS2:LYS2:STR2:GLT1:GLY1:CHO1:ARO7:C1_11610C_A:SER33:GCV3:MET3:ARO8:MXR1:ARO3:HOM2:MET1:LYS22:IDP1:ECM17:VAS1:LEU42:MEU1:C3_06280W_A:LYS9:HIS4:MET15:ILV6:ABZ1:LYS1:HOM3:ARO9:MET16:TRP4:MET14:CDS1:MSM1:C5_04710W_A:HIS1:ILV3:HTS1:C6_00390W_A:ALA1:ILS1:DFR1:SHM1:C7_04210C_A:LEU1:ARG1:MET6:CDC60:MET2:LAP3:GLN1:ARO10:CYS3:FDH3:TRX1	1900409:6890:6535:9089:30447:46488:6567:6429:9097:19343:19280:11:6531:6546:6807:9085:10512:7029:9082:44182:6662:7155:19676:34599:7089:96:16024:950:6730:6508:70301:9405:1990355:162:9073:70887:44416:19878:103:6888:6537:9088:70158:97:70317:6526:6431:6069:9058:46084:34614:32006:46677:19354:122:46452:1403:9165:43418:70814:9090:9116:19740:8153:6427:46654:45454:9070:6102:19346:46417:6559:6563:70681:1937…
44699	single-organism process	503 out of 838 genes, 60.0%	3176 out of 6218 background genes, 51.1%	2.70e-05	0.00%	TUP1:LEU4:RPL16A:PHR2:HMX1:GLO1:MOB2:UGA32:NMA111:HOL4:CYS4:DIP5:SNZ1:FRS2:LYS2:GOR1:XOG1:CDC12:ENG1:MSB1:STR2:SKO1:PDR16:BET4:MAD2:C1_04110W_A:C1_04120C_A:C1_04200C_A:C1_04280C_A:SSA2:GPM2:ESS1:ICL1:SPT20:PHO87:BUD16:C1_06320W_A:C1_06340W_A:GLT1:RAC1:ATC1:GAP4:C1_07690C_A:VRG4:SMI1:ADE5,7:PLB5:VCX1:C1_08690W_A:C1_08730W_A:SEC24:YMC2:C1_08780W_A:KEX2:IPT1:DAK2:C1_09220W_A:C1_09430W_A:MTS1:MLS1:UR…	70485:32889:15749:8054:6535:1900443:33215:30447:6849:7004:6116:6642:42766:72530:15691:6531:1903272:45899:742:1902361:44774:45732:2001209:51229:19358:35719:6071:32995:34198:6351:1900464:1901481:30001:30100:6616:44749:96:31064:70783:97237:46835:10919:6865:51646:80182:9405:30518:51083:61508:288:31578:1990355:70887:2000220:6631:1903759:44416:15937:10691:1900231:44878:35853:43087:6303:2000059:6855:709…
8652	cellular amino acid biosynthetic process	38 out of 838 genes, 4.5%	112 out of 6218 background genes, 1.8%	3.99e-05	0.00%	LEU4:CYS4:LYS2:GLT1:ARO7:C1_11610C_A:SER33:MXR1:ARO3:HOM2:MET1:LYS22:IDP1:ECM17:LEU42:MEU1:LYS9:HIS4:MET15:ILV6:ABZ1:LYS1:HOM3:MET16:TRP4:MET14:HIS1:ILV3:DFR1:SHM1:C7_04210C_A:LEU1:ARG1:MET6:MET2:GLN1:CYS3:TRX1	6535:30447:6531:1990355:44416:8153:19346:46417:6563:6555:44030:9092:55114:19509:80058:9086:71269:9098:6571:1900409:9085:44182:19676:34599:6730:19878:9088:19354:70814:9090:9070:44406:71266:1902987:9094:6545:105:9089:9097:19343:19280:9082:6662:7155:70301:6537:6526:46084:9165:9116:46654:45454:19379:8152:42744:6542:1900429:6890:11:6807:7089:162:9073:103:6888:97:9058:34614:46452:19740:6102:34605:6995:…
9069	serine family amino acid metabolic process	18 out of 838 genes, 2.1%	33 out of 6218 background genes, 0.5%	4.88e-05	0.00%	CYS4:STR2:GLY1:C1_11610C_A:SER33:GCV3:HOM2:C3_06280W_A:MET15:HOM3:MET16:DFR1:SHM1:C7_04210C_A:MET6:MET2:CYS3:FDH3	6535:6531:9405:44416:19346:6563:6555:46294:44030:9092:55114:19464:33859:9086:71269:34599:6730:9088:6069:70814:9090:9070:71266:6545:9089:9097:19343:19280:46084:9165:46654:45454:19379:9249:947:6567:6546:7089:46452:34605:6544:19344:6565:35690
44283	small molecule biosynthetic process	69 out of 838 genes, 8.2%	268 out of 6218 background genes, 4.3%	5.65e-05	0.00%	LEU4:CYS4:SNZ1:LYS2:PDR16:GLT1:ARO7:C1_11610C_A:SER33:RIB3:ARO8:MXR1:ARO3:HOM2:MET1:GPM1:THI20:ERG10:LYS22:ERG20:CDC19:IDP1:ECM17:DFG10:LEU42:SPT23:RHR2:MEU1:LYS9:FBP1:HIS4:MET15:ILV6:NCP1:IPK1:PYC2:C4_04360W_A:ABZ1:LYS1:HOM3:ARO9:MET16:TRP4:MET14:C5_02920W_A:HIS1:ILV3:DES1:PGK1:FAD2:COQ3:DPP3:DFR1:SHM1:C7_04210C_A:PCK1:LEU1:ARG1:MET6:MET2:DAP1:GLN1:KCS1:PGI1:ARO10:CYS3:INO1:FDH3:TRX1	6535:30447:6531:6071:10919:9405:1990355:44416:6021:43936:8153:19346:46417:6563:42819:6555:10124:46294:46148:6644:44030:9228:36170:9092:55114:6744:8299:19509:6488:80058:33859:9086:71269:9098:951:6571:1900409:48315:15914:9085:19563:44182:19676:34599:6730:9230:19878:9088:6715:6069:36164:19354:70814:9090:6096:6636:9070:44406:6696:71266:8654:1902987:6094:9094:6545:105:6633:19558:9089:9097:19343:19280:…
97	sulfur amino acid biosynthetic process	16 out of 838 genes, 1.9%	27 out of 6218 background genes, 0.4%	6.01e-05	0.00%	CYS4:C1_11610C_A:MXR1:HOM2:MET1:ECM17:MEU1:MET15:HOM3:MET16:MET14:C7_04210C_A:MET6:MET2:CYS3:TRX1	6535:30447:6531:1990355:44416:19346:6555:44030:9092:55114:19509:80058:9086:71269:1900409:44182:34599:9088:19354:70814:9090:71266:9089:9097:19343:19280:6662:70301:6537:46084:9116:45454:19379:42744:1900429:6890:11:7089:103:6888:97:34614:34605:19344:42144:35690
1901605	alpha-amino acid metabolic process	43 out of 838 genes, 5.1%	142 out of 6218 background genes, 2.3%	0.00020	0.00%	LEU4:CYS4:LYS2:STR2:GLT1:GLY1:CHO1:ARO7:C1_11610C_A:SER33:GCV3:ARO8:MXR1:HOM2:MET1:LYS22:IDP1:LEU42:MEU1:C3_06280W_A:LYS9:HIS4:MET15:LYS1:HOM3:MET16:TRP4:MET14:CDS1:HIS1:DFR1:SHM1:C7_04210C_A:LEU1:ARG1:MET6:MET2:LAP3:GLN1:ARO10:CYS3:FDH3:TRX1	6535:30447:6531:9405:1990355:70887:44416:70317:19346:46417:6563:6555:46294:46148:6644:44030:36170:9092:71852:55114:19509:19464:80058:33859:9086:71269:9098:951:6571:1900409:46488:9085:44182:19676:34599:6730:19878:9088:6069:19354:122:43418:70814:9090:9070:71554:44406:71266:6658:6646:1902987:9094:6545:105:19558:9089:9097:19343:19280:6662:7155:950:70301:6537:6526:46084:9165:9116:46654:45454:19379:815…
9066	aspartate family amino acid metabolic process	20 out of 838 genes, 2.4%	44 out of 6218 background genes, 0.7%	0.00043	0.00%	CYS4:LYS2:C1_11610C_A:MXR1:HOM2:MET1:LYS22:MEU1:C3_06280W_A:LYS9:MET15:LYS1:HOM3:MET16:MET14:MET6:MET2:ARO10:CYS3:TRX1	6535:30447:6531:1990355:44416:19346:6555:44030:9092:55114:19509:80058:9086:71269:951:1900409:9085:44182:34599:19878:9088:19354:70814:9090:71266:1902987:9089:9097:19343:19280:6662:950:70301:6537:46084:9116:45454:19379:42744:6569:1900429:6890:6567:11:7089:6888:34614:6559:34605:19344:42144:6552:949:6565:35690
9067	aspartate family amino acid biosynthetic process	18 out of 838 genes, 2.1%	37 out of 6218 background genes, 0.6%	0.00048	0.00%	CYS4:LYS2:C1_11610C_A:MXR1:HOM2:MET1:LYS22:MEU1:LYS9:MET15:LYS1:HOM3:MET16:MET14:MET6:MET2:CYS3:TRX1	6535:30447:6531:1990355:44416:19346:6555:44030:9092:55114:19509:80058:9086:71269:1900409:9085:44182:34599:19878:9088:19354:70814:9090:71266:1902987:9089:9097:19343:19280:6662:70301:6537:46084:9116:45454:19379:42744:1900429:6890:11:7089:6888:34614:34605:19344:42144:35690
6555	methionine metabolic process	15 out of 838 genes, 1.8%	27 out of 6218 background genes, 0.4%	0.00053	0.00%	CYS4:C1_11610C_A:MXR1:HOM2:MET1:MEU1:MET15:HOM3:MET16:MET14:MET6:MET2:ARO10:CYS3:TRX1	6535:30447:6531:1990355:44416:19346:6555:44030:9092:55114:19509:80058:9086:71269:951:1900409:44182:34599:9088:19354:70814:9090:71266:9089:9097:19343:19280:6662:950:70301:6537:46084:9116:45454:19379:42744:6569:1900429:6890:11:7089:6888:34614:6559:34605:19344:42144:6552:949:35690
1901607	alpha-amino acid biosynthetic process	33 out of 838 genes, 3.9%	101 out of 6218 background genes, 1.6%	0.00093	0.00%	LEU4:CYS4:LYS2:GLT1:ARO7:C1_11610C_A:SER33:MXR1:HOM2:MET1:LYS22:IDP1:LEU42:MEU1:LYS9:HIS4:MET15:LYS1:HOM3:MET16:TRP4:MET14:HIS1:DFR1:SHM1:C7_04210C_A:LEU1:ARG1:MET6:MET2:GLN1:CYS3:TRX1	6535:30447:6531:1990355:44416:19346:46417:6563:6555:44030:9092:55114:19509:80058:9086:71269:9098:6571:1900409:9085:44182:19676:34599:6730:19878:9088:19354:70814:9090:9070:44406:71266:1902987:9094:6545:105:9089:9097:19343:19280:6662:7155:70301:6537:6526:46084:9165:9116:46654:45454:19379:8152:42744:6542:1900429:6890:11:6807:7089:162:6888:34614:46452:19740:6102:34605:6995:6544:19344:42144:909:35690
9086	methionine biosynthetic process	14 out of 838 genes, 1.7%	25 out of 6218 background genes, 0.4%	0.00117	0.00%	CYS4:C1_11610C_A:MXR1:HOM2:MET1:MEU1:MET15:HOM3:MET16:MET14:MET6:MET2:CYS3:TRX1	6535:30447:6531:1990355:44416:19346:6555:44030:9092:55114:19509:80058:9086:71269:1900409:44182:34599:9088:19354:70814:9090:71266:9089:9097:19343:19280:6662:70301:6537:46084:9116:45454:19379:42744:1900429:6890:11:7089:6888:34614:34605:19344:42144:35690
44403	symbiosis, encompassing mutualism through parasitism	38 out of 838 genes, 4.5%	126 out of 6218 background genes, 2.0%	0.00129	0.00%	TUP1:XOG1:MSB1:MAD2:SSA2:SMI1:KEX2:IPT1:HYR1:HSP70:FTR1:SOD5:GPM1:CDC19:TPK2:RHR2:UTR2:TPI1:HIS4:RFX2:BGL2:HWP1:PHR1:PRA1:ADH1:PGK1:SUN41:SHE3:ALS1:ALS9:LIP4:PMT1:NRG1:MET6:ALS3:SSB1:ARP2:DEF1	33215:30447:44774:35719:6071:32995:1900464:30100:6616:70783:9405:51083:70887:1903759:44416:1900231:36187:43486:36168:6457:7186:1:71432:10737:6676:16485:72353:7533:45861:43936:36178:1900445:15833:10914:71280:2001020:6555:30010:1900189:45892:36244:2000217:44030:2181:43156:36170:30260:8298:10768:10106:71852:55114:51834:31505:43707:7265:501:9086:6826:44845:51312:48315:70791:42784:1900760:44413:190044…
44419	interspecies interaction between organisms	38 out of 838 genes, 4.5%	128 out of 6218 background genes, 2.1%	0.00199	0.00%	TUP1:XOG1:MSB1:MAD2:SSA2:SMI1:KEX2:IPT1:HYR1:HSP70:FTR1:SOD5:GPM1:CDC19:TPK2:RHR2:UTR2:TPI1:HIS4:RFX2:BGL2:HWP1:PHR1:PRA1:ADH1:PGK1:SUN41:SHE3:ALS1:ALS9:LIP4:PMT1:NRG1:MET6:ALS3:SSB1:ARP2:DEF1	33215:30447:44774:35719:6071:32995:1900464:30100:6616:70783:9405:51083:70887:1903759:44416:1900231:36187:43486:36168:6457:7186:1:71432:10737:6676:16485:72353:7533:45861:43936:36178:1900445:15833:10914:71280:2001020:6555:30010:1900189:45892:36244:2000217:44030:2181:43156:36170:30260:8298:10768:10106:71852:55114:51834:31505:43707:7265:501:9086:6826:44845:51312:48315:70791:42784:1900760:44413:190044…
44710	single-organism metabolic process	278 out of 838 genes, 33.2%	1634 out of 6218 background genes, 26.3%	0.00204	0.00%	TUP1:LEU4:HMX1:GLO1:NMA111:CYS4:SNZ1:FRS2:LYS2:GOR1:XOG1:STR2:SKO1:PDR16:C1_04280C_A:GPM2:ESS1:ICL1:SPT20:PHO87:BUD16:GLT1:ATC1:VRG4:SMI1:ADE5,7:PLB5:C1_08690W_A:C1_08780W_A:IPT1:DAK2:MTS1:MLS1:URA1:SFH5:MNN12:GLY1:TBP1:HNT1:CHO1:ARO7:C1_11530C_A:C1_11600W_A:C1_11610C_A:C1_11620W_A:MRF1:C1_11770C_A:CAS1:C1_11890W_A:SER33:MCD4:RIB3:GSG1:GCV3:ACT1:MET3:ARO8:SOD5:MXR1:C2_01240C_A:SNX4:PLB4.5:PPE1:C2…	70485:32889:6535:1900443:33215:30447:7004:6116:6642:42766:6531:1903272:45899:742:19358:6071:32995:6351:30100:96:31064:97237:46835:10919:51646:80182:9405:30518:61508:288:1990355:70887:6631:1903759:44416:15937:1900231:6303:2000059:70987:70158:36187:70317:30437:43486:6101:6457:36168:6431:7186:36091:10737:2000377:43065:6676:6097:16485:5992:1990577:6797:45005:72353:43618:7533:43137:6021:45861:43936:13…
9070	serine family amino acid biosynthetic process	11 out of 838 genes, 1.3%	17 out of 6218 background genes, 0.3%	0.00271	0.00%	CYS4:C1_11610C_A:SER33:HOM2:MET15:HOM3:MET16:DFR1:SHM1:C7_04210C_A:CYS3	6535:6531:19346:6563:55114:9086:71269:6730:9088:70814:9090:9070:71266:6545:9089:9097:19343:19280:9165:46654:19379:7089:46452:6544:19344:35690
1901564	organonitrogen compound metabolic process	141 out of 838 genes, 16.8%	734 out of 6218 background genes, 11.8%	0.00423	0.00%	LEU4:RPL16A:HMX1:GLO1:CYS4:C1_02330C_A:SNZ1:FRS2:LYS2:RPL13:STR2:GPM2:APE2:BUD16:GLT1:ADE5,7:C1_08780W_A:IPT1:MTS1:URA1:GLY1:RPL2:CHO1:RPL37B:ARO7:C1_11610C_A:SER33:RIB3:SPC3:RPL14:GCV3:MET3:ARO8:MXR1:C2_01530C_A:C2_01660C_A:ARO3:HOM2:C2_02930C_A:MET1:GPM1:THI20:CHS5:LYS22:C2_04790C_A:CDC19:ATP4:C2_05720C_A:IDP1:ECM17:ATP14:VAS1:C2_08100W_A:TIF4631:LEU42:FCY21:C2_09970C_A:C2_10860C_A:C3_01520C_A:…	6535:1900443:30447:6116:72530:6531:1903272:19358:6351:96:70783:46835:9405:51083:61508:288:1990355:70887:44416:15937:70158:36187:70317:6431:2000377:43065:6676:8153:6427:6172:46521:19346:46417:6563:6145:42819:6555:10124:46294:1900399:46148:9443:6644:44030:6419:2181:1901909:9228:70989:36170:6465:9092:10134:15986:71852:6207:15861:55114:19509:15893:19464:6892:80058:31505:10922:34727:33859:9086:1302:43…
46939	nucleotide phosphorylation	12 out of 838 genes, 1.4%	21 out of 6218 background genes, 0.3%	0.00579	0.00%	GPM2:GPM1:CDC19:TPI1:YNK1:PFK1:ADH1:PGK1:ADK1:C7_00060C_A:PGI1:GLK1	30447:46835:61508:44416:6172:36170:9117:55114:6006:48315:6165:6096:46939:6013:6094:46323:6002:19660:6228:6098:1678:46777:51701:8152:42866:9267:44407:30448:61621:15992:6974:6979:6183:6270:6241:44011:51156:71216:7163:51211:36180
33212	iron assimilation	8 out of 838 genes, 1.0%	10 out of 6218 background genes, 0.2%	0.00703	0.00%	HAP43:FTR1:FRP1:PGA7:CSA2:FET34:MAC1:ALS3	33215:45732:9405:2000220:1900461:36170:30260:10106:55114:6826:33217:44182:43710:43708:6878:44406:71469:44117:6827:7155:1901684:16337:90375:71281:34755:45944:46688:43709:44011:33212:36180:6897
55072	iron ion homeostasis	18 out of 838 genes, 2.1%	43 out of 6218 background genes, 0.7%	0.00757	0.00%	HMX1:HAP43:FTR1:AFT2:MRS4:IRO1:C3_04360W_A:FRP1:PGA7:GRX3:CFL2:CSA2:CFL5:FET34:ATM1:CSA1:MAC1:ALS3	33215:30447:45732:9405:2000220:1900445:6821:1900461:36170:30260:36086:10106:55114:6826:33217:15891:44182:34599:43710:43708:34465:6878:1900436:44406:6788:71469:44117:55085:6827:7155:1901684:16337:48250:6810:45454:90375:9267:36267:71281:34755:45944:42167:6879:2000678:55072:6979:46688:43709:30036:6355:44011:71216:33212:36180:6897
19344	cysteine biosynthetic process	6 out of 838 genes, 0.7%	6 out of 6218 background genes, 0.1%	0.01123	0.15%	CYS4:C1_11610C_A:MET15:MET16:C7_04210C_A:CYS3	6535:19346:9086:71269:70814:71266:19343:19280:19379:7089:19344:35690
16053	organic acid biosynthetic process	44 out of 838 genes, 5.3%	169 out of 6218 background genes, 2.7%	0.01430	0.14%	LEU4:CYS4:LYS2:GLT1:ARO7:C1_11610C_A:SER33:MXR1:ARO3:HOM2:MET1:LYS22:CDC19:IDP1:ECM17:LEU42:SPT23:MEU1:LYS9:HIS4:MET15:ILV6:C4_04360W_A:ABZ1:LYS1:HOM3:MET16:TRP4:MET14:C5_02920W_A:HIS1:ILV3:DES1:FAD2:DFR1:SHM1:C7_04210C_A:LEU1:ARG1:MET6:MET2:GLN1:CYS3:TRX1	6535:30447:6531:1990355:44416:43936:8153:19346:46417:6563:6555:10124:44030:36170:9092:55114:19509:80058:9086:71269:9098:6571:1900409:9085:44182:19676:34599:6730:19878:9088:19354:70814:9090:6096:6636:9070:44406:71266:1902987:9094:6545:105:6633:9089:9097:19343:19280:45329:9082:6662:7155:30466:70301:6537:6526:46084:36083:9408:9165:9116:46654:45454:19379:8152:42744:42866:9267:30448:6542:61621:1900429…
46394	carboxylic acid biosynthetic process	44 out of 838 genes, 5.3%	169 out of 6218 background genes, 2.7%	0.01430	0.14%	LEU4:CYS4:LYS2:GLT1:ARO7:C1_11610C_A:SER33:MXR1:ARO3:HOM2:MET1:LYS22:CDC19:IDP1:ECM17:LEU42:SPT23:MEU1:LYS9:HIS4:MET15:ILV6:C4_04360W_A:ABZ1:LYS1:HOM3:MET16:TRP4:MET14:C5_02920W_A:HIS1:ILV3:DES1:FAD2:DFR1:SHM1:C7_04210C_A:LEU1:ARG1:MET6:MET2:GLN1:CYS3:TRX1	6535:30447:6531:1990355:44416:43936:8153:19346:46417:6563:6555:10124:44030:36170:9092:55114:19509:80058:9086:71269:9098:6571:1900409:9085:44182:19676:34599:6730:19878:9088:19354:70814:9090:6096:6636:9070:44406:71266:1902987:9094:6545:105:6633:9089:9097:19343:19280:45329:9082:6662:7155:30466:70301:6537:6526:46084:36083:9408:9165:9116:46654:45454:19379:8152:42744:42866:9267:30448:6542:61621:1900429…
6879	cellular iron ion homeostasis	17 out of 838 genes, 2.0%	41 out of 6218 background genes, 0.7%	0.01643	0.13%	HMX1:HAP43:FTR1:AFT2:IRO1:C3_04360W_A:FRP1:PGA7:GRX3:CFL2:CSA2:CFL5:FET34:ATM1:CSA1:MAC1:ALS3	33215:30447:45732:9405:2000220:1900445:6821:1900461:36170:30260:36086:10106:55114:6826:33217:15891:44182:34599:43710:43708:34465:6878:1900436:44406:6788:71469:44117:55085:6827:7155:1901684:16337:6810:45454:90375:9267:36267:71281:34755:45944:42167:6879:2000678:6979:46688:43709:30036:6355:44011:71216:33212:36180:6897
44763	single-organism cellular process	420 out of 838 genes, 50.1%	2689 out of 6218 background genes, 43.2%	0.01904	0.13%	TUP1:LEU4:RPL16A:PHR2:HMX1:GLO1:MOB2:NMA111:HOL4:CYS4:DIP5:SNZ1:FRS2:LYS2:GOR1:XOG1:CDC12:ENG1:MSB1:STR2:SKO1:PDR16:BET4:MAD2:C1_04110W_A:C1_04200C_A:C1_04280C_A:SSA2:GPM2:ESS1:ICL1:SPT20:PHO87:BUD16:C1_06320W_A:C1_06340W_A:GLT1:RAC1:ATC1:GAP4:VRG4:SMI1:ADE5,7:PLB5:VCX1:C1_08690W_A:SEC24:YMC2:C1_08780W_A:IPT1:DAK2:C1_09220W_A:MTS1:MLS1:URA1:MIR1:SFH5:MNN12:C1_10360C_A:GLY1:TBP1:HNT1:ALP1:HAP43:CH…	70485:32889:15749:8054:6535:1900443:33215:30447:6849:7004:6116:6642:42766:72530:15691:6531:1903272:45899:742:1902361:44774:45732:2001209:51229:19358:35719:6071:32995:34198:6351:1900464:1901481:30001:30100:6616:44749:96:31064:70783:97237:46835:10919:6865:51646:80182:9405:30518:51083:61508:288:31578:1990355:70887:2000220:6631:1903759:44416:15937:10691:1900231:44878:35853:43087:6303:2000059:6855:709…
6790	sulfur compound metabolic process	29 out of 838 genes, 3.5%	96 out of 6218 background genes, 1.5%	0.02614	0.19%	GLO1:CYS4:STR2:C1_11530C_A:C1_11610C_A:MET3:MXR1:HOM2:MET1:THI20:ECM17:MEU1:MET15:ECM38:C4_04360W_A:HOM3:MET16:MET14:C5_04300C_A:LAT1:C7_04210C_A:MET6:MET2:CIT1:LAP3:ARO10:CYS3:FAA4:TRX1	6535:30447:6531:96:1990355:44416:6101:19346:6555:10124:44030:9228:9092:10134:6099:55114:19509:80058:9086:71269:951:1900409:44182:34599:9230:9088:19354:122:15909:43418:70814:9090:44262:71266:44273:9089:9097:19343:19280:6749:6662:950:70301:35336:19243:46356:6537:46084:9116:45454:19379:42744:1676:6569:42867:1900429:42318:6890:11:7089:6508:103:6888:97:6086:34614:46677:6559:34605:6355:6751:19344:42144…
9132	nucleoside diphosphate metabolic process	13 out of 838 genes, 1.6%	27 out of 6218 background genes, 0.4%	0.02716	0.18%	GPM2:GPM1:CDC19:RNR22:NDE1:TPI1:YNK1:PFK1:ADH1:PGK1:ADK1:PGI1:GLK1	30447:6116:46835:61508:44416:2000377:6172:36170:55114:6006:48315:6165:19655:6096:46939:6013:6094:46323:6002:19660:6228:6098:1678:46777:51701:8152:42866:9267:44407:30448:61621:15992:6974:9186:6979:6183:6270:6241:1300:6355:44011:51156:71216:7163:51211:36180
6534	cysteine metabolic process	7 out of 838 genes, 0.8%	9 out of 6218 background genes, 0.1%	0.04225	0.24%	CYS4:STR2:C1_11610C_A:MET15:MET16:C7_04210C_A:CYS3	6535:19346:9086:71269:70814:71266:19343:19280:19379:7089:19344:35690
46031	ADP metabolic process	11 out of 838 genes, 1.3%	21 out of 6218 background genes, 0.3%	0.04620	0.23%	GPM2:GPM1:CDC19:NDE1:TPI1:PFK1:ADH1:PGK1:ADK1:PGI1:GLK1	30447:6116:46835:44416:2000377:6172:36170:55114:6006:48315:19655:6096:46939:6013:6094:46323:6002:19660:6098:1678:51701:8152:42866:9267:44407:30448:61621:15992:6270:1300:6355:44011:51156:71216:7163:51211:36180
51701	interaction with host	21 out of 838 genes, 2.5%	61 out of 6218 background genes, 1.0%	0.04624	0.22%	TUP1:SSA2:KEX2:HYR1:HSP70:SOD5:GPM1:CDC19:TPK2:RHR2:TPI1:PHR1:PRA1:ADH1:PGK1:SHE3:ALS1:MET6:ALS3:SSB1:ARP2	33215:30447:35719:6071:30100:6616:9405:51083:1903759:44416:1900231:43486:36168:6457:7186:1:71432:10737:16485:72353:7533:43936:36178:1900445:15833:10914:71280:2001020:6555:45892:36244:2000217:44030:2181:43156:36170:30260:8298:71852:55114:51834:31505:7265:9086:48315:70791:42784:1900760:44413:44182:71451:34599:34314:1900735:9372:6801:43710:7159:42752:768:36164:43708:6452:122:51654:6096:97308:2000531…
6165	nucleoside diphosphate phosphorylation	10 out of 838 genes, 1.2%	18 out of 6218 background genes, 0.3%	0.05614	0.22%	GPM2:GPM1:CDC19:TPI1:YNK1:PFK1:ADH1:PGK1:PGI1:GLK1	30447:46835:61508:44416:36170:55114:6006:48315:6165:6096:6013:6094:46323:6002:19660:6228:6098:1678:46777:51701:8152:42866:9267:44407:30448:61621:15992:6974:6979:6183:6241:44011:51156:71216:7163:51211:36180
44407	single-species biofilm formation in or on host organism	8 out of 838 genes, 1.0%	12 out of 6218 background genes, 0.2%	0.06018	0.26%	XOG1:SMI1:HYR1:BGL2:HWP1:PHR1:ADH1:SUN41	30447:32995:9405:44416:55114:31505:43707:44413:44182:43708:6096:44406:44117:31589:1904541:7155:9651:16337:51701:6073:44409:44407:920:30448:5975:70879:7346:70880:71467:44011:44114:71216:42546:36180:35690
9135	purine nucleoside diphosphate metabolic process	11 out of 838 genes, 1.3%	22 out of 6218 background genes, 0.4%	0.08123	0.41%	GPM2:GPM1:CDC19:NDE1:TPI1:PFK1:ADH1:PGK1:ADK1:PGI1:GLK1	30447:6116:46835:44416:2000377:6172:36170:55114:6006:48315:19655:6096:46939:6013:6094:46323:6002:19660:6098:1678:51701:8152:42866:9267:44407:30448:61621:15992:6270:1300:6355:44011:51156:71216:7163:51211:36180
9179	purine ribonucleoside diphosphate metabolic process	11 out of 838 genes, 1.3%	22 out of 6218 background genes, 0.4%	0.08123	0.40%	GPM2:GPM1:CDC19:NDE1:TPI1:PFK1:ADH1:PGK1:ADK1:PGI1:GLK1	30447:6116:46835:44416:2000377:6172:36170:55114:6006:48315:19655:6096:46939:6013:6094:46323:6002:19660:6098:1678:51701:8152:42866:9267:44407:30448:61621:15992:6270:1300:6355:44011:51156:71216:7163:51211:36180
44272	sulfur compound biosynthetic process	20 out of 838 genes, 2.4%	59 out of 6218 background genes, 0.9%	0.09285	0.59%	CYS4:C1_11610C_A:MXR1:HOM2:MET1:THI20:ECM17:MEU1:MET15:C4_04360W_A:HOM3:MET16:MET14:LAT1:C7_04210C_A:MET6:MET2:ARO10:CYS3:TRX1	6535:30447:6531:1990355:44416:19346:6555:10124:44030:9228:9092:55114:19509:80058:9086:71269:951:1900409:44182:34599:9230:9088:19354:70814:9090:71266:9089:9097:19343:19280:6662:950:70301:6537:46084:9116:45454:19379:42744:6569:42867:1900429:42318:6890:11:7089:103:6888:97:6086:34614:6559:34605:6355:19344:42144:6552:949:35690
Cellular component
GOID	GO_term	Cluster frequency	Background frequency	Corrected P-value	False discovery rate	Gene(s) annotated to the term	Directly Annotated GOID List
30312	external encapsulating structure	56 out of 838 genes, 6.7%	161 out of 6218 background genes, 2.6%	1.04e-09	0.00%	PHR2:C1_02330C_A:EXG2:XOG1:C1_03510C_A:ENG1:CSH1:SSA2:GPM2:APE2:ATC1:PLB5:MCD4:RPL14:HYR1:HSP70:RBE1:SOD5:GPM1:CDC19:IFF6:DDR48:IFF11:UTR2:SAP8:GLX3:HEM13:TPI1:MET15:BGL2:PGA59:AHP1:ECE1:RBT1:HWP1:PGA30:PHR1:PRA1:CDC11:CEF3:CHT2:ADH1:PGK1:SUN41:FIG1:ALS1:ALS9:CSA1:PRT1:HSP90:CSP37:MET6:ALS3:SSB1:RPS20:INO1	5628:9986:32160:5619:46658:324:5881:329:5621:5886:16282:9279:22625:22627:31307:5737:5622:5940:936:932:935:9277:5933:5937:30428:22626:43332:1400:45121:72687:33290:5789:31160:71541:30134:9514:144:16021:70250:30687:71540:5844:31105:5935:5876:30445:5832:30446:5829:5758:1990819:5739:5794:43614:33101:399:30287:16020:5730:5634:1411:32168:9897:34399:10494:5576
5618	cell wall	55 out of 838 genes, 6.6%	160 out of 6218 background genes, 2.6%	2.82e-09	0.00%	PHR2:C1_02330C_A:EXG2:XOG1:ENG1:CSH1:SSA2:GPM2:APE2:ATC1:PLB5:MCD4:RPL14:HYR1:HSP70:RBE1:SOD5:GPM1:CDC19:IFF6:DDR48:IFF11:UTR2:SAP8:GLX3:HEM13:TPI1:MET15:BGL2:PGA59:AHP1:ECE1:RBT1:HWP1:PGA30:PHR1:PRA1:CDC11:CEF3:CHT2:ADH1:PGK1:SUN41:FIG1:ALS1:ALS9:CSA1:PRT1:HSP90:CSP37:MET6:ALS3:SSB1:RPS20:INO1	5628:9986:32160:5619:46658:324:5881:329:5621:5886:16282:22625:22627:31307:5737:5622:5940:936:932:935:9277:5933:5937:30428:22626:43332:1400:45121:72687:33290:5789:31160:71541:30134:144:9514:16021:70250:71540:30687:5844:31105:5935:5876:5832:30445:30446:5829:5758:1990819:5739:5794:43614:399:33101:30287:16020:5730:5634:1411:32168:9897:10494:34399:5576
9277	fungal-type cell wall	55 out of 838 genes, 6.6%	160 out of 6218 background genes, 2.6%	2.82e-09	0.00%	PHR2:C1_02330C_A:EXG2:XOG1:ENG1:CSH1:SSA2:GPM2:APE2:ATC1:PLB5:MCD4:RPL14:HYR1:HSP70:RBE1:SOD5:GPM1:CDC19:IFF6:DDR48:IFF11:UTR2:SAP8:GLX3:HEM13:TPI1:MET15:BGL2:PGA59:AHP1:ECE1:RBT1:HWP1:PGA30:PHR1:PRA1:CDC11:CEF3:CHT2:ADH1:PGK1:SUN41:FIG1:ALS1:ALS9:CSA1:PRT1:HSP90:CSP37:MET6:ALS3:SSB1:RPS20:INO1	5628:9986:32160:5619:46658:324:5881:329:5621:5886:16282:22625:22627:31307:5737:5622:5940:936:932:935:9277:5933:5937:30428:22626:43332:1400:45121:72687:33290:5789:31160:71541:30134:144:9514:16021:70250:71540:30687:5844:31105:5935:5876:5832:30445:30446:5829:5758:1990819:5739:5794:43614:399:33101:30287:16020:5730:5634:1411:32168:9897:10494:34399:5576
30446	hyphal cell wall	32 out of 838 genes, 3.8%	69 out of 6218 background genes, 1.1%	1.01e-08	0.00%	PHR2:CSH1:SSA2:PLB5:RPL14:HYR1:HSP70:SOD5:GPM1:CDC19:DDR48:UTR2:GLX3:TPI1:MET15:AHP1:ECE1:RBT1:HWP1:PGA30:PHR1:PRA1:ADH1:PGK1:ALS1:CSA1:HSP90:CSP37:MET6:ALS3:RPS20:INO1	9986:46658:324:329:5621:5886:22625:22627:31307:5737:936:932:9277:5933:5937:30428:45121:30134:144:16021:30687:5844:5832:30445:30446:5829:5758:5739:33101:16020:5634:1411:9897:10494:34399:5576
71944	cell periphery	157 out of 838 genes, 18.7%	718 out of 6218 background genes, 11.5%	1.18e-08	0.00%	PHR2:HMX1:MOB2:C1_02330C_A:DIP5:EXG2:XOG1:CDC12:C1_03510C_A:ENG1:MSB1:PDR16:CSH1:C1_04200C_A:SSA2:GPM2:APE2:PHO87:RAC1:ATC1:GAP4:PLB5:C1_08610C_A:MTS1:MIR1:SFH5:SNL1:ALP1:FUS1:C1_11800C_A:MUP1:MCD4:RPL14:HYR1:HSP70:ACT1:MYO2:RBE1:FTR1:POM152:SOD5:COX13:C2_01690W_A:HOM2:ZRT2:GPM1:PAN1:DCK1:CDC19:ATP4:SCP1:DBF2:SMF12:C2_07640W_A:VRP1:SIT1:MRS4:C2_08160C_A:UCF1:TIM22:IFF6:DDR48:FCY21:YOR1:FLO9:IFF11…	5628:9986:42645:30122:30864:46658:31966:30133:51286:5881:30427:329:5816:5826:5750:5621:71563:1990023:5887:22625:32153:9898:22627:30126:44284:5940:5640:5840:5797:932:935:32177:31201:5751:43332:1400:31520:72687:30176:33573:812:1902716:5789:32432:31011:31160:71541:30134:30687:31105:5935:145:5832:30445:5761:5768:131:32178:5794:97038:5938:43614:71944:30287:31305:16020:5634:61617:32168:9897:10494:5576:…
9986	cell surface	57 out of 838 genes, 6.8%	202 out of 6218 background genes, 3.2%	6.05e-06	0.00%	PHR2:EXG2:XOG1:RPL13:ENG1:CSH1:SSA2:RBT4:PLB5:RPL14:HYR1:HSP70:ACT1:RBE1:FTR1:SOD5:PLB4.5:GPM1:CDC19:SIT1:IFF6:DDR48:IFF11:UTR2:FGR23:AIP2:HEM13:RPL19A:TPI1:PGA7:BGL2:PGA59:RBT1:HWP1:PGA30:PHR1:PRA1:CEF3:PGA56:CHT2:ADH1:PGK1:SUN41:ALS1:ALS9:IHD1:CSA1:HSP90:PGA28:CSP37:MET6:RBR1:ALS3:SSB1:HSP104:INO1:CR_10200W_A	5628:9986:30864:46658:51286:329:5759:5621:22625:935:33573:812:32432:31011:30134:30687:5832:30445:5768:5794:16020:5634:9897:10494:5576:324:5886:35267:15629:31307:5737:142:936:5884:9277:5933:5937:30428:22626:45121:144:9514:16021:5844:72380:30446:5829:5758:1990819:5783:5739:30479:16023:33101:1411:34399
5576	extracellular region	38 out of 838 genes, 4.5%	124 out of 6218 background genes, 2.0%	0.00016	0.00%	GOR1:XOG1:ENG1:APE2:ATC1:RBT4:C1_08780W_A:C1_10820C_A:HYR1:RBE1:SOD5:PLB4.5:C2_04500W_A:GCN1:IFF11:UTR2:SAP8:MEU1:HEM13:BGL2:SOD1:RBT1:C4_04140W_A:PHR1:CSA2:PRA1:YNK1:GRE3:HEX1:CHT2:ADH1:SUN41:LIP4:ACB1:PRX1:LIP8:MET6:ALS3	9986:46658:329:5621:5840:935:31160:228:30445:30287:5634:5576:324:5886:5737:5622:9277:30428:22626:45121:144:9514:30446:5829:5758:328:1990819:5739:33101:1411
5886	plasma membrane	98 out of 838 genes, 11.7%	492 out of 6218 background genes, 7.9%	0.00830	0.00%	PHR2:HMX1:DIP5:EXG2:MSB1:PDR16:SSA2:PHO87:RAC1:GAP4:C1_08610C_A:MTS1:MIR1:SFH5:SNL1:ALP1:FUS1:C1_11800C_A:MUP1:HYR1:HSP70:FTR1:POM152:COX13:C2_01690W_A:HOM2:ZRT2:PAN1:DCK1:CDC19:ATP4:SMF12:C2_07640W_A:SIT1:MRS4:TIM22:IFF6:FCY21:YOR1:FLO9:BZZ1:C3_01540W_A:UTR2:AFG3:C3_02190C_A:ALR1:NDE1:PTR22:C3_04360W_A:GAP2:HST6:JEN1:TPI1:C3_07470W_A:MET15:AGP2:AHP1:CSH3:AXL2:COX11:PHR1:CFL1:CFL5:CEF3:QCR2:C5_03…	5628:9986:42645:30122:46658:31966:51286:30427:329:5750:5621:32153:5887:9898:30126:44284:5940:5640:5797:31201:5751:43332:31520:30176:33573:5789:30134:5935:5832:30445:5761:131:5768:32178:5794:5938:31305:16020:5634:61617:9897:10494:5576:5741:97583:5745:324:5886:5756:97582:5641:31307:5737:936:5743:9277:5933:19897:30428:5937:22626:70762:45121:274:97002:144:45281:5934:16021:70250:5771:5844:5811:97249:3…
30445	yeast-form cell wall	19 out of 838 genes, 2.3%	55 out of 6218 background genes, 0.9%	0.02137	0.00%	PHR2:C1_02330C_A:HSP70:CDC19:UTR2:GLX3:HEM13:BGL2:AHP1:PGA30:PHR1:CEF3:CHT2:ADH1:PGK1:ALS1:ALS3:SSB1:RPS20	9986:46658:5621:22625:22627:932:30134:30445:5634:9897:10494:5576:5886:5737:936:9277:30428:22626:45121:144:5844:30446:5829:5739:33101:5730:34399
Molecular Funtion
GOID	GO_term	Cluster frequency	Background frequency	Corrected P-value	False discovery rate	Gene(s) annotated to the term	Directly Annotated GOID List
16491	oxidoreductase activity	96 out of 838 genes, 11.5%	422 out of 6218 background genes, 6.8%	2.57e-05	0.00%	HMX1:LYS2:GOR1:CSH1:IFD6:FMA1:GLT1:URA1:C1_11530C_A:MRF1:C1_11770C_A:C1_11890W_A:SER33:GCV3:SOD5:MXR1:COX13:C2_01690W_A:HOM2:MET1:IDH2:IDP1:ECM17:PST1:C2_06890C_A:C2_07270W_A:RNR22:C2_08100W_A:ARA1:DFG10:C2_09500W_A:C2_09850C_A:C2_09860C_A:SMM1:C2_10070W_A:IFR1:C3_02190C_A:CCP1:AIP2:NDE1:HEM13:LYS9:C3_06860C_A:FRP1:HIS4:SOD1:AHP1:GRX3:NCP1:C4_03340C_A:C4_04360W_A:LYS1:C4_05390W_A:OFD1:CFL1:CFL2:S…	3779:4152:51536:3735:3954:42284:19170:18456:31418:5506:51287:8270:4449:5507:4090:8198:8121:4032:47560:4742:16653:4755:45290:16491:4617:4146:4448:16747:33833:8379:4322:8762:4129:30234:4636:31543:51920:4043:287:46872:30145:32866:16720:46983:4784:5515:4109:16655:48038:5496:50353:5381:8137:20037:293:51903:4022:50660:4392:3958:4073:4739:47964:16616:50661:907:43115:15038:3729:16712:4635:4399:4130:16040…

## Sheet: DEG liver_8
BP
GOID	GO_term	Cluster frequency	Background frequency	Corrected P-value	False discovery rate	Gene(s) annotated to the term	Directly Annotated GOID List
1901564	organonitrogen compound metabolic process	141 out of 847 genes, 16.6%	734 out of 6218 background genes, 11.8%	0.00780	0.00%	GLO1:TUF1:LRO1:TIF:RPS21B:C1_01580W_A:MRP20:ISN1:CTN1:RPL10:LYS2:RPS16A:BMH1:RLI1:STR2:URA6:C1_04970W_A:RIB4:RPS23A:SAM4:ZWF1:ARG5,6:RIM20:RPS17B:UBA4:TRP3:ATP19:OSM2:GND1:MET3:NPL3:C1_14310W_A:C2_00180C_A:RPL38:STF2:ARO8:C2_00630C_A:C2_01530C_A:C2_01540W_A:BMT5:ARO3:C2_02930C_A:FEN12:UGA11:RPL21A:UGA1:LYS22:RPL17B:SER1:RTA2:HEM15:GDH2:MIT1:LEU42:GPD1:DAL1:BNA4:UTR2:DBP5:RPL9B:C3_02880W_A:MET13:G…	97010:6006:1410:19284:6777:2001246:6574:45944:6043:9435:71071:15908:30447:48315:46488:19432:1402:6116:19280:42254:46519:8615:15914:19478:9113:43066:45984:7114:6546:6657:6807:6541:9085:6740:6046:19441:10972:6673:71285:98849:9082:6090:6749:6564:19358:34638:31322:44182:34975:19676:43605:184:2183:6190:34599:46938:30163:6154:6267:1902114:6430:10570:6098:96:19451:36177:70783:46835:45332:42542:1678:6730…
43436	oxoacid metabolic process	80 out of 847 genes, 9.4%	366 out of 6218 background genes, 5.9%	0.01116	1.00%	GLO1:CTN1:LYS2:EHT1:STR2:ICL1:PEX3:SAM4:ARG5,6:RIM20:MLS1:LKH1:PHO84:TRP3:FAD3:PDX1:MET3:ARO8:ARO3:FEN12:UGA11:UGA1:LYS22:SER1:GDH2:LEU42:ACS1:BNA4:FOX2:PXP2:POX1-3:C3_02880W_A:MET13:CTN3:KRS1:TPI1:AAT22:ILV6:ERG251:PDB1:C4_04360W_A:SCS7:VPH1:ABZ1:LYS1:IFG3:FOL1:C5_00800C_A:PUT1:HIS1:HPA2:MAE1:ARG3:ALA1:ILS1:HXK1:POT1:ADE1:MDH1:ARG1:LYS12:TRP2:MET6:FRS1:IDP2:CR_03110W_A:CR_03400W_A:CIT1:VTC3:PEX1…	16237:32581:6006:51792:19284:6574:6043:30447:48315:19280:19478:9113:45984:6546:6807:97080:6541:9085:6046:19441:71285:9082:6090:6749:6564:44182:19676:43605:30163:1902114:6430:6098:96:19451:36177:46835:1678:6730:6508:9405:44208:46416:162:9073:19243:6631:44416:46356:19878:103:6537:9448:9062:42450:44255:6086:70458:6085:30437:6526:45333:7033:6101:30148:15942:9058:6000:46084:6828:6817:50667:1900198:609…
6082	organic acid metabolic process	80 out of 847 genes, 9.4%	367 out of 6218 background genes, 5.9%	0.01245	0.67%	GLO1:CTN1:LYS2:EHT1:STR2:ICL1:PEX3:SAM4:ARG5,6:RIM20:MLS1:LKH1:PHO84:TRP3:FAD3:PDX1:MET3:ARO8:ARO3:FEN12:UGA11:UGA1:LYS22:SER1:GDH2:LEU42:ACS1:BNA4:FOX2:PXP2:POX1-3:C3_02880W_A:MET13:CTN3:KRS1:TPI1:AAT22:ILV6:ERG251:PDB1:C4_04360W_A:SCS7:VPH1:ABZ1:LYS1:IFG3:FOL1:C5_00800C_A:PUT1:HIS1:HPA2:MAE1:ARG3:ALA1:ILS1:HXK1:POT1:ADE1:MDH1:ARG1:LYS12:TRP2:MET6:FRS1:IDP2:CR_03110W_A:CR_03400W_A:CIT1:VTC3:PEX1…	16237:32581:6006:51792:19284:6574:6043:30447:48315:19280:19478:9113:45984:6546:6807:97080:6541:9085:6046:19441:71285:9082:6090:6749:6564:44182:19676:43605:30163:1902114:6430:6098:96:19451:36177:46835:1678:6730:6508:9405:44208:46416:162:9073:19243:6631:44416:46356:19878:103:6537:9448:9062:42450:44255:6086:70458:6085:30437:6526:45333:7033:6101:30148:15942:9058:6000:46084:6828:6817:50667:1900198:609…
44406	adhesion of symbiont to host	19 out of 847 genes, 2.2%	48 out of 6218 background genes, 0.8%	0.01290	0.50%	ECM33:HYR1:UTR2:SAP9:TEC1:AAF1:SWI1:BGL2:HWP1:PHR1:SUN41:SAP6:ALS5:ALS1:ALS4:ALS2:HXK1:ALS3:PGA1	6261:6006:7329:45944:33215:6043:30447:31589:1402:6807:44413:6046:44182:7155:30163:9651:70783:46835:1678:16337:6508:9405:1900735:6037:5987:2000220:44416:43710:1900231:902:6000:44270:43708:71432:16485:1403:436:43044:6357:6096:10527:36178:19538:1900445:43709:52155:52391:71467:7160:36244:1300:44406:44409:1900461:44109:6355:43689:9267:44011:32445:36170:44407:6465:61412:30260:920:30448:5975:31496:44114…
19752	carboxylic acid metabolic process	77 out of 847 genes, 9.1%	356 out of 6218 background genes, 5.7%	0.02524	0.40%	GLO1:CTN1:LYS2:EHT1:STR2:ICL1:PEX3:SAM4:ARG5,6:RIM20:MLS1:LKH1:TRP3:FAD3:PDX1:MET3:ARO8:ARO3:FEN12:UGA11:UGA1:LYS22:SER1:GDH2:LEU42:ACS1:BNA4:FOX2:PXP2:POX1-3:C3_02880W_A:MET13:CTN3:KRS1:TPI1:AAT22:ILV6:ERG251:PDB1:C4_04360W_A:SCS7:ABZ1:LYS1:IFG3:FOL1:C5_00800C_A:PUT1:HIS1:HPA2:MAE1:ARG3:ALA1:ILS1:HXK1:POT1:ADE1:MDH1:ARG1:LYS12:TRP2:MET6:FRS1:IDP2:CR_03110W_A:CR_03400W_A:CIT1:PEX14:GLN1:FDH1:ADE1…	32581:6006:51792:19284:6574:6043:30447:48315:19280:19478:9113:45984:6546:6807:6541:9085:6046:19441:71285:9082:6090:6749:6564:44182:19676:43605:30163:1902114:6430:6098:96:19451:36177:46835:1678:6730:6508:9405:44208:46416:162:9073:19243:6631:44416:46356:19878:103:6537:9448:9062:42450:44255:6086:70458:6085:30437:6526:45333:6101:30148:15942:9058:6000:46084:50667:1900198:6097:43039:16485:1403:6106:304…
44282	small molecule catabolic process	30 out of 847 genes, 3.5%	100 out of 6218 background genes, 1.6%	0.02669	0.33%	GLO1:CTN1:GAL1:GAL7:EHT1:ICL1:MLS1:ARO8:UGA1:GDH2:FOX2:PXP2:POX1-3:C3_02880W_A:TPI1:FBP1:SWI1:C4_04360W_A:C5_00800C_A:PUT1:ARD:POT1:PGM2:PEX14:FDH1:URA2:LPD1:CR_08300C_A:ECI1:CDG1	6261:51792:6574:71071:30447:48315:19478:45984:6546:6807:6541:19563:19441:19255:6090:6749:6564:34638:44182:7155:43605:19451:46835:9405:5987:2000220:19243:44416:19571:5978:6537:42149:9448:9062:6011:30437:45333:15942:33499:15757:6097:5992:52574:436:43044:411:36178:6543:1900445:9437:6084:45454:42183:6520:8152:10133:10124:15976:34354:36244:44406:1900461:46148:9450:44109:6355:42758:51793:9267:36171:361…
9056	catabolic process	115 out of 847 genes, 13.6%	589 out of 6218 background genes, 9.5%	0.03253	0.29%	GLO1:SNF7:CTN1:GAL1:GAL7:EHT1:YPT1:ENG1:MNS1:C1_04190C_A:C1_04230W_A:ICL1:CUE5:CAT1:DHH1:CCR4:C1_09070W_A:LIP6:DOA1:MLS1:LKH1:KEM1:DOA4:DDI1:C2_00180C_A:ARO8:C2_00630C_A:KAR2:C2_01540W_A:C2_03700W_A:UGA1:COG4:RPN10:PRE2:TPK2:GDH2:RSP5:C2_09620W_A:GPD1:DAL1:C3_00730W_A:FOX2:PXP2:POX1-3:C3_02880W_A:HTA3:PRE9:ATG9:UBP1:TSA1:TSA1B:HNT2:C3_06560W_A:C3_06810W_A:TPI1:FBP1:C4_00060W_A:C4_00070C_A:SWI1:C4…	16237:43162:60261:9313:6261:6006:51792:6890:45324:8054:6574:45944:6043:71071:30447:72429:48478:48315:9272:6333:6116:16239:6642:19478:7039:42787:742:45984:7114:1900101:6546:30968:34497:1900760:6807:6541:19563:6046:19441:46210:32147:71285:19255:43248:76:6090:51084:6749:80129:6564:34638:6334:44182:51260:7155:10995:43605:6511:6505:70481:35977:42780:15671:706:6914:184:10696:44528:30466:10898:45721:345…
1901575	organic substance catabolic process	103 out of 847 genes, 12.2%	522 out of 6218 background genes, 8.4%	0.05985	0.50%	GLO1:SNF7:CTN1:GAL1:GAL7:EHT1:YPT1:MNS1:C1_04190C_A:C1_04230W_A:ICL1:CUE5:DHH1:CCR4:C1_09070W_A:LIP6:DOA1:MLS1:LKH1:KEM1:DOA4:DDI1:C2_00180C_A:ARO8:C2_00630C_A:KAR2:C2_01540W_A:C2_03700W_A:UGA1:RPN10:PRE2:TPK2:GDH2:RSP5:C2_09620W_A:GPD1:DAL1:C3_00730W_A:FOX2:PXP2:POX1-3:C3_02880W_A:HTA3:PRE9:UBP1:HNT2:C3_06560W_A:C3_06810W_A:TPI1:FBP1:C4_00060W_A:C4_00070C_A:SWI1:C4_00950C_A:AMS1:RPN6:C4_04360W_A…	43162:60261:9313:6261:6006:51792:6890:45324:8054:6574:45944:6043:71071:30447:72429:48478:48315:9272:6333:6116:16239:6642:19478:7039:42787:742:45984:7114:1900101:6546:30968:1900760:6807:6541:19563:6046:19441:71285:19255:43248:76:6090:51084:6749:80129:6564:34638:6334:44182:7155:10995:43605:6511:6505:70481:35977:42780:706:184:10696:44528:30466:10898:45721:7089:6154:30163:1308:32210:34517:1990802:603…
44281	small molecule metabolic process	122 out of 847 genes, 14.4%	644 out of 6218 background genes, 10.4%	0.07656	0.89%	GLO1:ISN1:CTN1:GAL1:GAL7:LYS2:EHT1:STR2:PDR16:URA6:ICL1:RIB4:PEX3:SAM4:ZWF1:ARG5,6:RIM20:MLS1:LKH1:C1_11080W_A:PHO84:TRP3:ATP19:RBK1:FAD3:OSM2:PDX1:GND1:MET3:C1_14310W_A:C2_00180C_A:STF2:ARO8:C2_01530C_A:C2_01540W_A:ARO3:FEN12:UGA11:UGA1:ERG10:LYS22:ERG20:SER1:GDH2:LEU42:GPD1:ACS1:DAL1:BNA4:FOX2:PXP2:POX1-3:C3_02880W_A:MET13:CTN3:FGR44:C3_06110C_A:HNT2:KRS1:TPI1:FBP1:SWI1:AAT22:ILV6:ERG251:AMS1:P…	16237:32581:9313:6261:6006:51792:19284:2001246:6574:1990115:6043:9435:71071:30447:48315:46488:16126:6116:19280:8615:15914:19478:9113:45984:6546:6657:6807:97080:6541:9085:19563:6740:6046:19441:71285:19255:6725:9082:43942:6090:6749:6564:19358:34638:31322:44182:34975:6003:7155:19676:43605:6190:34599:6154:30163:1902114:6430:10570:6098:96:19451:36177:42542:46835:1678:6730:6508:6879:9405:44208:6012:421…
Cellular component
GOID	GO_term	Cluster frequency	Background frequency	Corrected P-value	False discovery rate	Gene(s) annotated to the term	Directly Annotated GOID List
71944	cell periphery	138 out of 847 genes, 16.3%	718 out of 6218 background genes, 11.5%	0.00194	6.00%	C1_00210C_A:ENA2:TIF:HSP30:HGT2:SEP7:DIP5:ECM33:BMH1:YPT1:ENG1:PDR16:PGA45:CAT1:GAP4:C1_07440W_A:BBC1:MLT1:C1_08610C_A:AOX2:C1_09210C_A:CRP1:C1_09470C_A:ALP1:TIM50:PHO84:MCD4:ATP19:SPA2:HYR1:DDI1:RPL38:SOD5:C2_00750W_A:HGT8:COX13:STT3:C2_04850C_A:ITR1:RTA2:DBF2:FRP3:SMF12:SSC1:APM4:TIM22:OPT5:RSP5:IPP1:MP65:GYP5:BNA4:NGT1:BZZ1:UTR2:C3_01910C_A:DAL5:GTT12:PHB1:SAP9:PIN3:NCE102:PHB2:DYN1:CDR1:OST1:…	8250:5628:276:9986:5744:30122:42645:407:46658:31966:51286:8290:5881:31234:30427:329:5816:16460:5826:5621:5759:5886:1990429:35838:220:22625:32153:5887:44732:42597:151:31560:31307:5622:5737:5940:142:31097:31410:5777:30173:51233:5868:31561:31562:5884:31932:31521:31931:133:30132:10008:5743:9277:138:5933:30130:32865:31982:5798:5937:5802:30428:31225:5751:43332:31520:45121:30176:839:5789:139:30134:31985…
5618	cell wall	43 out of 847 genes, 5.1%	160 out of 6218 background genes, 2.6%	0.00196	3.00%	ECM33:BMH1:ENG1:PGA45:CAT1:MCD4:HYR1:RPL38:SOD5:SSC1:IPP1:MP65:UTR2:SAP9:TSA1:TSA1B:TPI1:PGA10:BGL2:AHP1:CRH11:ECE1:RBT1:HWP1:PGA31:PHR1:PGA14:BUD2:HYR3:HSP12:PGA4:SUN41:ALS5:ALS1:ALS4:ALS2:CSA1:SSR1:CHT1:CSP37:MET6:ALS3:SSB1	5628:9986:42645:46658:329:5621:5759:5886:22625:32153:44732:31307:5737:51233:9277:5933:5937:30428:31225:45121:5789:144:16021:5844:5935:30445:30446:131:1405:5829:5783:5739:5794:5782:33101:16020:5634:1411:5576
9277	fungal-type cell wall	43 out of 847 genes, 5.1%	160 out of 6218 background genes, 2.6%	0.00196	2.00%	ECM33:BMH1:ENG1:PGA45:CAT1:MCD4:HYR1:RPL38:SOD5:SSC1:IPP1:MP65:UTR2:SAP9:TSA1:TSA1B:TPI1:PGA10:BGL2:AHP1:CRH11:ECE1:RBT1:HWP1:PGA31:PHR1:PGA14:BUD2:HYR3:HSP12:PGA4:SUN41:ALS5:ALS1:ALS4:ALS2:CSA1:SSR1:CHT1:CSP37:MET6:ALS3:SSB1	5628:9986:42645:46658:329:5621:5759:5886:22625:32153:44732:31307:5737:51233:9277:5933:5937:30428:31225:45121:5789:144:16021:5844:5935:30445:30446:131:1405:5829:5783:5739:5794:5782:33101:16020:5634:1411:5576
30312	external encapsulating structure	43 out of 847 genes, 5.1%	161 out of 6218 background genes, 2.6%	0.00233	1.50%	ECM33:BMH1:ENG1:PGA45:CAT1:MCD4:HYR1:RPL38:SOD5:SSC1:IPP1:MP65:UTR2:SAP9:TSA1:TSA1B:TPI1:PGA10:BGL2:AHP1:CRH11:ECE1:RBT1:HWP1:PGA31:PHR1:PGA14:BUD2:HYR3:HSP12:PGA4:SUN41:ALS5:ALS1:ALS4:ALS2:CSA1:SSR1:CHT1:CSP37:MET6:ALS3:SSB1	5628:9986:42645:46658:329:5621:5759:5886:22625:32153:44732:31307:5737:51233:9277:5933:5937:30428:31225:45121:5789:144:16021:5844:5935:30445:30446:131:1405:5829:5783:5739:5794:5782:33101:16020:5634:1411:5576
5886	plasma membrane	99 out of 847 genes, 11.7%	492 out of 6218 background genes, 7.9%	0.00747	2.00%	C1_00210C_A:ENA2:TIF:HSP30:HGT2:DIP5:ECM33:BMH1:YPT1:PDR16:GAP4:C1_07440W_A:MLT1:C1_08610C_A:AOX2:C1_09210C_A:CRP1:C1_09470C_A:ALP1:TIM50:PHO84:ATP19:HYR1:DDI1:C2_00750W_A:HGT8:COX13:STT3:ITR1:RTA2:FRP3:SMF12:SSC1:APM4:TIM22:OPT5:RSP5:GYP5:BNA4:NGT1:BZZ1:UTR2:C3_01910C_A:DAL5:GTT12:PHB1:SAP9:NCE102:PHB2:CDR1:OST1:GAP2:HST6:SLK19:TPI1:STE24:MEP2:HGT17:ERG251:AHP1:C4_02720C_A:CRH11:JEN2:FRE10:PHR1:…	8250:5628:276:9986:5744:30122:42645:407:46658:31966:51286:8290:31234:329:5621:5886:1990429:35838:220:32153:5887:44732:42597:151:31307:5737:31410:5777:30173:51233:5884:31932:31521:31931:133:30132:10008:5743:9277:138:5933:30130:32865:5798:30428:5802:31225:43332:5751:31520:45121:30176:139:5789:30134:31985:144:5934:16021:70250:5771:5844:5770:5811:5742:5935:97249:30445:30446:131:1405:5829:328:5783:573…
30446	hyphal cell wall	23 out of 847 genes, 2.7%	69 out of 6218 background genes, 1.1%	0.00823	1.67%	ECM33:HYR1:RPL38:SOD5:IPP1:MP65:UTR2:TSA1:TSA1B:TPI1:AHP1:CRH11:ECE1:RBT1:HWP1:PHR1:HSP12:PGA4:ALS1:CSA1:CSP37:MET6:ALS3	5628:9986:46658:5621:5886:22625:31307:5737:9277:5933:5937:30428:45121:144:16021:5844:30445:30446:131:5829:5783:5739:33101:16020:5634:5576
31226	intrinsic component of plasma membrane	21 out of 847 genes, 2.5%	61 out of 6218 background genes, 1.0%	0.01075	1.43%	HGT2:ECM33:PHO84:HYR1:HGT8:ITR1:UTR2:SAP9:CDR1:GAP2:SLK19:HGT17:CRH11:PHR1:PGA4:CSA1:HGT12:HGT13:HGT9:FLC2:PLB3	5628:9986:46658:5621:5886:5887:42597:5737:30173:9277:5933:30428:31225:31520:45121:30134:144:16021:5771:30445:30446:131:5829:328:5783:5739:32178:5794:33101:32126:16020:5576
42579	microbody	26 out of 847 genes, 3.1%	84 out of 6218 background genes, 1.4%	0.01077	1.25%	C1_04460C_A:ICL1:CAT1:PEX3:ZWF1:MLS1:C1_11010C_A:OSM2:GND1:GPD1:FOX2:PXP2:POX1-3:CTN3:C3_04800C_A:C5_01350W_A:PRX1:POT1:MDH1:OPT3:CIT1:CR_03640C_A:PEX14:PEX19:ECI1:CR_08920W_A	5886:5759:1990429:5737:5777:9277:138:5778:9514:1990415:9331:5829:5758:5739:5783:5782:5779:5634:34399:5576:5741
5777	peroxisome	26 out of 847 genes, 3.1%	84 out of 6218 background genes, 1.4%	0.01077	1.11%	C1_04460C_A:ICL1:CAT1:PEX3:ZWF1:MLS1:C1_11010C_A:OSM2:GND1:GPD1:FOX2:PXP2:POX1-3:CTN3:C3_04800C_A:C5_01350W_A:PRX1:POT1:MDH1:OPT3:CIT1:CR_03640C_A:PEX14:PEX19:ECI1:CR_08920W_A	5886:5759:1990429:5737:5777:9277:138:5778:9514:1990415:9331:5829:5758:5739:5783:5782:5779:5634:34399:5576:5741
30445	yeast-form cell wall	19 out of 847 genes, 2.2%	55 out of 6218 background genes, 0.9%	0.02436	1.40%	ECM33:BMH1:PGA45:RPL38:SSC1:MP65:UTR2:BGL2:AHP1:CRH11:PGA31:PHR1:HSP12:PGA4:ALS1:ALS4:SSR1:ALS3:SSB1	5628:9986:42645:46658:5621:5886:22625:32153:44732:51233:9277:30428:45121:144:5844:30445:30446:131:1405:5829:5783:5739:33101:16020:5634:5576
5576	extracellular region	33 out of 847 genes, 3.9%	124 out of 6218 background genes, 2.0%	0.03007	1.45%	ECM33:BMH1:ENG1:PGA45:LIP6:C1_10820C_A:HYR1:C2_00180C_A:SOD5:KAR2:RPL17B:MP65:GCN1:UTR2:CAM1:BGL2:CRH11:RBT1:C4_04140W_A:PHR1:HEX1:PGA4:SUN41:SAP6:ALS4:SSR1:PRX1:CHT1:MET6:FDH1:ALS3:LPD1:MAL2	5628:9986:31965:42645:46658:5967:5621:5886:22625:32153:44732:9353:5737:5622:5840:51233:5960:9277:30428:22626:45121:5853:9514:144:34099:30445:30446:131:5829:328:5783:5739:5794:33101:30287:16020:5634:5576
9986	cell surface	47 out of 847 genes, 5.5%	202 out of 6218 background genes, 3.2%	0.04171	1.67%	RPL10:ECM33:BMH1:ENG1:PGA45:HYR1:SOD5:KAR2:PGA17:RPL17B:SSC1:MP65:UTR2:SAP9:CDR1:TSA1:TPI1:PGA10:BGL2:CRH11:RBT1:HWP1:PGA31:FRE10:PHR1:PGA41:PGA14:HYR3:PGA58:PGA37:PGA4:SUN41:GPD2:ALS5:ALS1:IHD1:ALS4:ALS2:CSA1:SSR1:CHT1:CSP37:MET6:ALS3:SSB1:PLB3:PGA1	5628:9986:31965:42645:46658:5621:5886:5887:32153:22625:44732:42597:31307:5737:51233:9277:5933:5937:30428:31225:45121:144:16021:5844:34099:30445:30446:9331:131:1405:5829:5783:5739:5794:33101:16020:5634:5576
46658	anchored component of plasma membrane	9 out of 847 genes, 1.1%	18 out of 6218 background genes, 0.3%	0.08928	1.85%	ECM33:HYR1:UTR2:SAP9:CRH11:PHR1:PGA4:CSA1:PLB3	5628:9986:46658:5621:5886:42597:9277:5933:30428:31225:45121:144:30445:30446:131:5783:5739:33101:16020:5576
Molecular Funtion
GOID	GO_term	Cluster frequency	Background frequency	Corrected P-value	False discovery rate	Gene(s) annotated to the term	Directly Annotated GOID List
4553	hydrolase activity, hydrolyzing O-glycosyl compounds	16 out of 847 genes, 1.9%	43 out of 6218 background genes, 0.7%	0.04516	2.00%	ENG1:MNS1:MP65:UTR2:C3_03410C_A:BGL2:AMS1:CRH11:PHR1:YDC1:HEX1:SUN41:ACF2:CHT1:CR_00190W_A:MAL2	16231:3824:44654:5509:52861:4563:42973:4571:8270:4553:4559:42124:4573:4338:4574:16757:4568:43169:32450:4575:42123:44653:52862:71633
15144	carbohydrate transmembrane transporter activity	12 out of 847 genes, 1.4%	28 out of 6218 background genes, 0.5%	0.07198	2.00%	HGT2:HGT8:ITR1:C2_09280C_A:HGT17:JEN2:MAL31:NAG3:HGT12:HGT13:HXT5:HGT9	5365:15535:15238:51119:15149:15578:5355:15148:15306:15145:5353:5310
1901476	carbohydrate transporter activity	12 out of 847 genes, 1.4%	28 out of 6218 background genes, 0.5%	0.07198	1.33%	HGT2:HGT8:ITR1:C2_09280C_A:HGT17:JEN2:MAL31:NAG3:HGT12:HGT13:HXT5:HGT9	5365:15535:15238:51119:15149:15578:5355:15148:15306:15145:5353:5310
51119	sugar transmembrane transporter activity	12 out of 847 genes, 1.4%	28 out of 6218 background genes, 0.5%	0.07198	1.00%	HGT2:HGT8:ITR1:C2_09280C_A:HGT17:JEN2:MAL31:NAG3:HGT12:HGT13:HXT5:HGT9	5365:15535:15238:51119:15149:15578:5355:15148:15306:15145:5353:5310

## Sheet: decreased kidney_12
BP
GOID	GO_term	Cluster frequency	Background frequency	Corrected P-value	False discovery rate	Gene(s) annotated to the term	Directly Annotated GOID List
44710	single-organism metabolic process	184 out of 426 genes, 43.2%	1634 out of 6218 background genes, 26.3%	4.99e-12	0.00%	TUP1:TTR1:GLO1:NMA111:C1_01360C_A:SNZ1:FRS2:LYS2:XOG1:COQ4:TPS2:C1_03440C_A:COQ6:MNS1:PDR16:ACS2:GPI7:PHO87:GLT1:ATC1:TKL1:OLE1:DAK2:RIM20:URA1:GLY1:LKH1:TBP1:HNT1:CDC48:C1_11610C_A:GAD1:MRF1:CAS1:C1_11890W_A:SNT1:GSG1:GCV3:GND1:MET3:MUQ1:RFA1:C2_00390C_A:C2_00740C_A:C2_00840W_A:RFC5:BCY1:PLB4.5:ESC4:C2_01530C_A:COX13:C2_01660C_A:RAD7:C2_01920C_A:FAB1:ALD5:GPM1:HSP21:LYS22:ERG20:CDC19:OSM1:ILV1:S…	32:5979:70893:9712:6535:1900443:15908:30447:6002:1932:31589:7004:71361:6116:33047:9097:722:6642:19280:42766:46519:45461:9113:71139:16320:51666:34497:8361:6740:35955:71285:6814:70843:7029:9082:6725:43942:1904541:6749:1900239:6564:19358:19660:35719:6662:34975:70389:6071:7155:71470:6505:6351:6735:6489:46474:30466:6267:10526:6302:34517:715:30242:6098:96:36177:950:6679:70783:97237:46835:45332:1678:703…
44281	small molecule metabolic process	94 out of 426 genes, 22.1%	644 out of 6218 background genes, 10.4%	2.19e-10	0.00%	GLO1:SNZ1:FRS2:LYS2:COQ4:COQ6:PDR16:ACS2:PHO87:GLT1:TKL1:OLE1:DAK2:RIM20:URA1:GLY1:LKH1:HNT1:C1_11610C_A:GAD1:GCV3:GND1:MET3:C2_00390C_A:C2_00740C_A:C2_01530C_A:ALD5:GPM1:LYS22:ERG20:CDC19:ILV1:SER1:VAS1:ARE2:RNR22:C2_08100W_A:ARA1:C2_09970C_A:SPT23:MDH1-3:ETR1:RHR2:C3_03680W_A:FAS2:C3_06280W_A:LYS9:C3_06860C_A:TPI1:C3_07490W_A:HIS4:MET15:ILV6:ERG251:IPK1:SOU1:PDC11:MET16:PDA1:URA4:GRE3:QCR2:MSM1…	6535:1900443:30447:6002:6116:9097:19280:9113:8361:6740:71285:6814:7029:9082:43942:6749:1900239:6564:19358:19660:6662:6071:7155:71470:6351:6735:30466:6098:96:36177:950:70783:97237:46835:1678:70301:9405:9060:1990355:70887:19243:6631:44416:1900231:6537:70158:19413:46115:6221:6431:1:9396:70786:46084:1900198:36083:2000377:43065:16485:6166:6148:9408:6797:36178:1900439:1900445:71210:51701:19370:45337:92…
55114	oxidation-reduction process	68 out of 426 genes, 16.0%	401 out of 6218 background genes, 6.4%	8.83e-10	0.00%	C1_01360C_A:LYS2:C1_03440C_A:COQ6:GLT1:OLE1:URA1:MRF1:C1_11890W_A:GND1:MET3:C2_00840W_A:COX13:ALD5:CDC19:OSM1:C2_06890C_A:C2_07070W_A:C2_07250C_A:RNR22:ALG7:C2_08100W_A:ARA1:MET10:C2_09850C_A:MDH1-3:ETR1:DOT5:CCP1:HEM13:LYS9:C3_06700C_A:C3_06860C_A:TPI1:HIS4:ERG251:FRE10:C4_05390W_A:OFD1:SOU1:PDC11:OYE32:MET16:PDA1:GRE3:QCR2:C5_04530W_A:PUT2:C5_05140W_A:DES1:COX15:OYE2:C6_01420C_A:MAE1:C6_02560W_…	9712:30447:6002:6116:9113:6740:6725:19660:6662:7155:71470:6735:6489:6098:96:46835:1678:70301:9405:9060:288:1990355:6631:44416:5978:6537:19413:71455:1:9396:2000377:43065:9408:18188:10620:71456:36178:71210:97250:45454:6520:19379:8152:10133:15976:46686:36244:42744:42866:9267:70989:36170:6569:42867:30448:5975:6491:61621:10134:6207:55114:6744:80058:9051:6122:1900429:19388:7124:9086:43433:6826:1901487:…
19752	carboxylic acid metabolic process	61 out of 426 genes, 14.3%	356 out of 6218 background genes, 5.7%	1.03e-08	0.00%	GLO1:FRS2:LYS2:ACS2:GLT1:OLE1:RIM20:GLY1:LKH1:C1_11610C_A:GAD1:GCV3:MET3:C2_00390C_A:ALD5:GPM1:LYS22:CDC19:ILV1:SER1:VAS1:ARA1:SPT23:MDH1-3:ETR1:C3_03680W_A:FAS2:C3_06280W_A:LYS9:TPI1:HIS4:MET15:ILV6:ERG251:PDC11:MET16:PDA1:MSM1:C5_04710W_A:PFK1:PUT2:GRF10:C5_05140W_A:DES1:C6_00390W_A:MAE1:PEX11:ILS1:LAT1:PFK2:ACC1:LYS12:MET6:MET2:HXK2:GLN1:PGI1:ARO10:MIS11:GLK1:TRX1	6535:30447:6002:9097:19280:9113:8361:71285:7029:9082:6749:6564:19660:6662:7155:6735:30466:6098:96:36177:950:46835:1678:70301:9405:9060:1990355:19243:6631:44416:6537:70158:19413:6431:1:9396:46084:1900198:36083:16485:9408:36178:51701:19370:9268:45454:19346:6520:70681:19379:8152:10133:6555:15976:36244:42744:9249:44409:42866:9267:44030:32445:6606:36170:6569:42867:9092:30448:5975:6542:61621:10134:3043…
43436	oxoacid metabolic process	62 out of 426 genes, 14.6%	366 out of 6218 background genes, 5.9%	1.13e-08	0.00%	GLO1:FRS2:LYS2:ACS2:PHO87:GLT1:OLE1:RIM20:GLY1:LKH1:C1_11610C_A:GAD1:GCV3:MET3:C2_00390C_A:ALD5:GPM1:LYS22:CDC19:ILV1:SER1:VAS1:ARA1:SPT23:MDH1-3:ETR1:C3_03680W_A:FAS2:C3_06280W_A:LYS9:TPI1:HIS4:MET15:ILV6:ERG251:PDC11:MET16:PDA1:MSM1:C5_04710W_A:PFK1:PUT2:GRF10:C5_05140W_A:DES1:C6_00390W_A:MAE1:PEX11:ILS1:LAT1:PFK2:ACC1:LYS12:MET6:MET2:HXK2:GLN1:PGI1:ARO10:MIS11:GLK1:TRX1	6535:30447:6002:9097:19280:9113:8361:71285:6814:7029:9082:6749:6564:19660:6662:7155:6735:30466:6098:96:36177:950:46835:1678:70301:9405:9060:1990355:19243:6631:44416:6537:70158:19413:6431:1:9396:46084:1900198:36083:16485:9408:6797:36178:51701:19370:9268:45454:19346:6520:70681:19379:8152:10133:6555:15976:36244:42744:9249:44409:42866:9267:44030:32445:6606:2000185:36170:6569:42867:9092:30448:5975:654…
6082	organic acid metabolic process	62 out of 426 genes, 14.6%	367 out of 6218 background genes, 5.9%	1.28e-08	0.00%	GLO1:FRS2:LYS2:ACS2:PHO87:GLT1:OLE1:RIM20:GLY1:LKH1:C1_11610C_A:GAD1:GCV3:MET3:C2_00390C_A:ALD5:GPM1:LYS22:CDC19:ILV1:SER1:VAS1:ARA1:SPT23:MDH1-3:ETR1:C3_03680W_A:FAS2:C3_06280W_A:LYS9:TPI1:HIS4:MET15:ILV6:ERG251:PDC11:MET16:PDA1:MSM1:C5_04710W_A:PFK1:PUT2:GRF10:C5_05140W_A:DES1:C6_00390W_A:MAE1:PEX11:ILS1:LAT1:PFK2:ACC1:LYS12:MET6:MET2:HXK2:GLN1:PGI1:ARO10:MIS11:GLK1:TRX1	6535:30447:6002:9097:19280:9113:8361:71285:6814:7029:9082:6749:6564:19660:6662:7155:6735:30466:6098:96:36177:950:46835:1678:70301:9405:9060:1990355:19243:6631:44416:6537:70158:19413:6431:1:9396:46084:1900198:36083:16485:9408:6797:36178:51701:19370:9268:45454:19346:6520:70681:19379:8152:10133:6555:15976:36244:42744:9249:44409:42866:9267:44030:32445:6606:2000185:36170:6569:42867:9092:30448:5975:654…
72524	pyridine-containing compound metabolic process	21 out of 426 genes, 4.9%	63 out of 6218 background genes, 1.0%	6.09e-07	0.00%	SNZ1:TKL1:GND1:C2_01530C_A:GPM1:CDC19:C2_08100W_A:C2_09970C_A:MDH1-3:TPI1:PDC11:PDA1:PFK1:C6_02560W_A:PFK2:CR_00350W_A:TAL1:HXK2:PDX3:PGI1:GLK1	30447:6002:6116:8361:6740:19358:19660:6735:6098:46835:1678:44416:2000377:43065:51701:42819:8152:15976:42866:9267:32445:36170:6569:42867:30448:5975:61621:55114:9051:7124:1302:15992:6108:6006:9435:48315:8615:42823:34599:6086:6000:19655:46015:6409:6096:6559:6635:51156:6013:71216:6094:7163:304:949:51211:46323:36180:30388
46496	nicotinamide nucleotide metabolic process	19 out of 426 genes, 4.5%	56 out of 6218 background genes, 0.9%	3.01e-06	0.00%	TKL1:GND1:C2_01530C_A:GPM1:CDC19:C2_08100W_A:C2_09970C_A:MDH1-3:TPI1:PDC11:PDA1:PFK1:C6_02560W_A:PFK2:CR_00350W_A:TAL1:HXK2:PGI1:GLK1	30447:6002:6116:8361:6740:19358:19660:6735:6098:46835:1678:44416:2000377:43065:51701:8152:15976:42866:9267:32445:36170:6569:42867:30448:5975:61621:55114:9051:7124:1302:15992:6108:6006:9435:48315:34599:6086:6000:19655:46015:6409:6096:6559:6635:51156:6013:71216:6094:7163:304:949:51211:46323:36180:30388
19362	pyridine nucleotide metabolic process	19 out of 426 genes, 4.5%	57 out of 6218 background genes, 0.9%	4.23e-06	0.00%	TKL1:GND1:C2_01530C_A:GPM1:CDC19:C2_08100W_A:C2_09970C_A:MDH1-3:TPI1:PDC11:PDA1:PFK1:C6_02560W_A:PFK2:CR_00350W_A:TAL1:HXK2:PGI1:GLK1	30447:6002:6116:8361:6740:19358:19660:6735:6098:46835:1678:44416:2000377:43065:51701:8152:15976:42866:9267:32445:36170:6569:42867:30448:5975:61621:55114:9051:7124:1302:15992:6108:6006:9435:48315:34599:6086:6000:19655:46015:6409:6096:6559:6635:51156:6013:71216:6094:7163:304:949:51211:46323:36180:30388
6733	oxidoreduction coenzyme metabolic process	21 out of 426 genes, 4.9%	71 out of 6218 background genes, 1.1%	7.21e-06	0.00%	COQ4:COQ6:TKL1:GND1:C2_01530C_A:GPM1:CDC19:C2_08100W_A:C2_09970C_A:MDH1-3:TPI1:PDC11:PDA1:PFK1:C6_02560W_A:PFK2:CR_00350W_A:TAL1:HXK2:PGI1:GLK1	30447:6002:6116:8361:6740:19358:19660:6735:6098:46835:1678:44416:2000377:43065:51701:8152:15976:42866:9267:32445:36170:6569:42867:30448:5975:61621:55114:6744:9051:7124:1302:15992:6108:6006:9435:48315:34599:6086:6000:19655:46015:6409:6096:6559:6635:51156:6013:71216:6094:7163:304:949:51211:46323:36180:30388
44283	small molecule biosynthetic process	45 out of 426 genes, 10.6%	268 out of 6218 background genes, 4.3%	1.49e-05	0.00%	SNZ1:LYS2:COQ4:COQ6:PDR16:GLT1:OLE1:RIM20:LKH1:C1_11610C_A:C2_00390C_A:ALD5:GPM1:LYS22:ERG20:CDC19:ILV1:SER1:SPT23:ETR1:RHR2:FAS2:LYS9:HIS4:MET15:ILV6:ERG251:IPK1:PDC11:MET16:PUT2:GRF10:C5_05140W_A:DES1:ERG5:ACC1:LYS12:MET6:MET2:PDX3:GLN1:PGI1:ARO10:MIS11:TRX1	6535:30447:9097:19280:9113:71285:9082:43942:6564:6662:6071:7155:71470:30466:6098:36177:950:70301:9405:9060:1990355:44416:6537:19413:1:9396:46084:1900198:36083:16485:9408:36178:71210:51701:19370:45337:9268:45454:19346:19379:42819:8152:10133:6555:36244:42744:44409:42866:9267:44030:6606:36170:6569:9092:30448:6542:61621:30435:55114:6744:8299:80058:1900429:7124:9086:71269:951:42318:9059:1900535:190040…
6090	pyruvate metabolic process	12 out of 426 genes, 2.8%	27 out of 6218 background genes, 0.4%	9.18e-05	0.00%	GPM1:CDC19:TPI1:PDC11:PDA1:PFK1:MAE1:LAT1:PFK2:HXK2:PGI1:GLK1	30447:6002:8361:19660:6098:46835:1678:44416:51701:6520:8152:15976:42866:9267:32445:36170:6569:42867:30448:61621:55114:7124:1302:15992:6108:6006:48315:6090:6086:6000:19655:46015:6096:6559:51156:6013:71216:6094:7163:949:51211:46323:36180:30388
8152	metabolic process	254 out of 426 genes, 59.6%	2940 out of 6218 background genes, 47.3%	0.00011	0.00%	TUP1:TTR1:GLO1:NMA111:C1_01160C_A:C1_01360C_A:C1_01390C_A:SNZ1:FRS2:LYS2:XOG1:COQ4:TPS2:C1_03440C_A:COQ6:ENG1:MNS1:PDR16:HHT21:ACS2:RPN4:APE2:GPI7:PRD1:PHO87:GLT1:ATC1:C1_07340W_A:MED15:TKL1:OLE1:DAK2:RIM20:C1_09610W_A:URA1:GLY1:LKH1:TBP1:HNT1:CDC48:C1_10820C_A:C1_11610C_A:GAD1:MRF1:CAS1:C1_11890W_A:SNT1:GSG1:C1_12610W_A:TYE7:RPN1:ROB1:GCV3:GND1:MET3:MUQ1:RFA1:C2_00390C_A:C2_00740C_A:C2_00840W_A:…	32:5979:70893:43171:9712:6535:1178:1900443:15908:30447:6002:1932:45991:463:31589:32463:7004:71361:6116:33047:9097:722:6642:19280:42766:42254:46519:7039:45461:9113:2001255:45899:71139:16320:30968:1990145:51666:34497:8361:2001165:6740:31030:35955:71285:6814:70843:2001209:45732:7029:9082:6725:43942:1904541:6749:80129:1900239:6564:19358:19660:1900050:35719:6662:34975:70389:6071:7155:71470:6505:6351:4…
16053	organic acid biosynthetic process	32 out of 426 genes, 7.5%	169 out of 6218 background genes, 2.7%	0.00013	0.00%	LYS2:GLT1:OLE1:RIM20:LKH1:C1_11610C_A:C2_00390C_A:ALD5:LYS22:CDC19:ILV1:SER1:SPT23:ETR1:FAS2:LYS9:HIS4:MET15:ILV6:ERG251:MET16:PUT2:GRF10:C5_05140W_A:DES1:ACC1:LYS12:MET6:MET2:GLN1:MIS11:TRX1	6535:30447:9097:19280:9113:71285:9082:6564:6662:7155:30466:36177:70301:9405:9060:1990355:44416:6537:19413:1:9396:46084:1900198:36083:16485:9408:36178:19370:9268:45454:19346:19379:8152:10133:6555:36244:42744:44409:42866:9267:44030:6606:36170:9092:30448:6542:61621:30435:55114:80058:1900429:7124:9086:71269:42318:9059:1900535:1900409:1410:6890:45944:6567:70417:11:6546:6807:9085:44182:19676:6561:34599…
46394	carboxylic acid biosynthetic process	32 out of 426 genes, 7.5%	169 out of 6218 background genes, 2.7%	0.00013	0.00%	LYS2:GLT1:OLE1:RIM20:LKH1:C1_11610C_A:C2_00390C_A:ALD5:LYS22:CDC19:ILV1:SER1:SPT23:ETR1:FAS2:LYS9:HIS4:MET15:ILV6:ERG251:MET16:PUT2:GRF10:C5_05140W_A:DES1:ACC1:LYS12:MET6:MET2:GLN1:MIS11:TRX1	6535:30447:9097:19280:9113:71285:9082:6564:6662:7155:30466:36177:70301:9405:9060:1990355:44416:6537:19413:1:9396:46084:1900198:36083:16485:9408:36178:19370:9268:45454:19346:19379:8152:10133:6555:36244:42744:44409:42866:9267:44030:6606:36170:9092:30448:6542:61621:30435:55114:80058:1900429:7124:9086:71269:42318:9059:1900535:1900409:1410:6890:45944:6567:70417:11:6546:6807:9085:44182:19676:6561:34599…
44711	single-organism biosynthetic process	77 out of 426 genes, 18.1%	631 out of 6218 background genes, 10.1%	0.00024	0.00%	TUP1:C1_01360C_A:SNZ1:LYS2:COQ4:TPS2:COQ6:MNS1:PDR16:ACS2:GPI7:GLT1:OLE1:RIM20:URA1:LKH1:C1_11610C_A:MUQ1:RFA1:C2_00390C_A:C2_01530C_A:ALD5:GPM1:LYS22:ERG20:CDC19:ILV1:SER1:LPT1:HEM15:ALG7:CDC47:SPT23:ETR1:RHR2:SLD1:HEM13:KRE9:FAS2:LYS9:C3_07490W_A:HIS4:MET15:ILV6:ERG251:POL30:IPK1:PDC11:MET16:PDA1:URA4:HYS2:PUT2:GRF10:C5_05140W_A:DES1:C6_00390W_A:COX15:PSF1:LAT1:ERG5:CYR1:CR_00350W_A:ACC1:GSY1:L…	32:6535:30447:7004:9097:722:19280:45461:9113:35955:71285:9082:43942:1900239:6564:19358:6662:6071:7155:71470:6505:30466:6489:46474:6267:6098:36177:950:6679:70783:97237:70301:16337:9405:9060:1990355:70887:44416:6348:5978:1900231:6537:70987:70158:45827:19413:46115:6221:30437:43486:36168:1:9396:70786:46084:1900198:45184:7009:36083:43065:70873:16485:6166:5992:1904161:6148:9408:43137:71456:36178:190043…
1901575	organic substance catabolic process	67 out of 426 genes, 15.7%	522 out of 6218 background genes, 8.4%	0.00027	0.00%	GLO1:NMA111:C1_01160C_A:MNS1:RPN4:APE2:ATC1:LKH1:CDC48:GAD1:RPN1:GCV3:PLB4.5:C2_01660C_A:RAD7:PR26:GPM1:CDC19:ILV1:PRE2:TPK2:C2_10050W_A:MDH1-3:C2_10670W_A:RPT2:AFG3:LAP41:C3_06280W_A:C3_06860C_A:TPI1:C3_07490W_A:C4_00260W_A:C4_02470C_A:C4_03050C_A:IPK1:RPN6:C4_05340W_A:OFD1:SOU1:PDC11:PDA1:C5_02230W_A:GRE3:C5_03400C_A:C5_04300C_A:HYS2:PFK1:PUT2:PPR1:PAN3:C5_05360C_A:C6_00170C_A:APA2:C6_04470C_A:…	43171:1900443:30447:6002:71361:33047:9097:7039:9113:45899:16320:8361:70843:45732:6749:80129:1900239:19660:35719:71470:6351:6735:34517:715:6098:950:70783:46835:1678:9405:70966:288:61166:70887:19243:1903759:44416:30970:1900231:6537:46115:71455:1990516:60623:71041:6457:7186:9396:70786:31503:10737:43065:16485:6166:1904161:6148:45005:18188:10620:6357:72353:43137:43936:1900182:1900439:1900445:51701:193…
44724	single-organism carbohydrate catabolic process	16 out of 426 genes, 3.8%	52 out of 6218 background genes, 0.8%	0.00027	0.00%	ATC1:GPM1:CDC19:TPK2:C3_06860C_A:TPI1:SOU1:PDC11:PDA1:GRE3:PFK1:PFK2:CYR1:HXK2:PGI1:GLK1	30447:6002:71361:8361:1900239:19660:71470:6098:70783:46835:1678:9405:70887:1903759:44416:1900231:7186:70786:10737:43065:72353:43936:1900439:1900445:51701:8152:15976:9847:33554:44409:75308:42866:9267:32445:10515:45014:36170:6569:71244:42867:30448:61621:55114:1900241:31505:7265:19388:7124:1302:71465:15992:71497:6006:48315:1402:1900760:7188:44182:42843:34599:902:42752:6086:36164:6000:19655:1403:4601…
9056	catabolic process	73 out of 426 genes, 17.1%	589 out of 6218 background genes, 9.5%	0.00029	0.00%	GLO1:NMA111:C1_01160C_A:ENG1:MNS1:RPN4:APE2:ATC1:LKH1:CDC48:GAD1:GSG1:RPN1:GCV3:PLB4.5:C2_01660C_A:RAD7:PR26:GPM1:CDC19:ILV1:PRE2:TPK2:C2_10050W_A:MDH1-3:C2_10670W_A:RPT2:AFG3:LAP41:C3_06280W_A:C3_06860C_A:TPI1:C3_07490W_A:C4_00260W_A:C4_02470C_A:C4_03050C_A:IPK1:RPN6:C4_03810W_A:C4_05340W_A:OFD1:SOU1:PDC11:PDA1:C5_02230W_A:GRE3:C5_03400C_A:C5_04300C_A:HYS2:PFK1:PUT2:PPR1:PAN3:C5_05360C_A:C6_0017…	43171:1900443:30447:6002:71361:33047:9097:7039:9113:45899:16320:34497:8361:70843:45732:6749:80129:1900239:19660:35719:6662:71470:6351:6735:34517:715:30242:6098:950:70783:46835:1678:9405:70966:288:1990355:61166:70887:19243:1903759:44416:16998:30970:1900231:6537:46115:71455:1990516:45:60623:71041:6457:7186:9396:70786:31503:10737:43065:16485:6166:1904161:6148:45005:18188:10620:6357:72353:43137:43936…
6096	glycolytic process	9 out of 426 genes, 2.1%	16 out of 6218 background genes, 0.3%	0.00033	0.00%	GPM1:CDC19:TPI1:PDA1:PFK1:PFK2:HXK2:PGI1:GLK1	30447:6002:8361:19660:6098:46835:1678:44416:51701:8152:15976:42866:9267:32445:36170:42867:30448:61621:55114:7124:1302:15992:6006:48315:6086:6000:46015:6096:51156:6013:71216:6094:7163:51211:46323:36180:30388
6757	ATP generation from ADP	9 out of 426 genes, 2.1%	16 out of 6218 background genes, 0.3%	0.00033	0.00%	GPM1:CDC19:TPI1:PDA1:PFK1:PFK2:HXK2:PGI1:GLK1	30447:6002:8361:19660:6098:46835:1678:44416:51701:8152:15976:42866:9267:32445:36170:42867:30448:61621:55114:7124:1302:15992:6006:48315:6086:6000:46015:6096:51156:6013:71216:6094:7163:51211:46323:36180:30388
44699	single-organism process	268 out of 426 genes, 62.9%	3176 out of 6218 background genes, 51.1%	0.00034	0.00%	TUP1:TTR1:GLO1:NMA111:C1_01360C_A:SWI4:SNZ1:FRS2:LYS2:XOG1:COQ4:TPS2:C1_03440C_A:C1_03450C_A:AGE1:COQ6:ENG1:MNS1:PDR16:ACS2:GPI7:C1_05120W_A:PHO87:GLT1:PGA63:ATC1:C1_07340W_A:BBC1:TKL1:OLE1:DAK2:RIM20:URA1:FGR41:GLY1:LKH1:TBP1:C1_10680C_A:HNT1:CDC48:ALP1:C1_11120C_A:C1_11610C_A:FUS1:GAD1:MRF1:CAS1:MUP1:C1_11890W_A:SNT1:PEP1:GSG1:TYE7:ROB1:GCV3:DAL7:GND1:MET3:RBE1:MUQ1:RFA1:C2_00390C_A:C2_00540W_A…	32:51014:15727:5979:70893:45324:9712:6535:1178:1900443:15908:30447:6002:1932:45991:31589:6849:55085:32463:7004:71361:6116:33047:9097:16239:722:6642:19280:42766:42254:46519:55088:45461:9113:2001255:45899:71139:1990236:16320:30968:34497:51666:2001165:6740:8361:90156:31030:35955:71285:6814:70843:2001209:7029:9082:6725:43942:1904541:6749:1903714:1900239:6564:19358:19660:1900050:35719:6662:34975:70389…
51186	cofactor metabolic process	29 out of 426 genes, 6.8%	151 out of 6218 background genes, 2.4%	0.00039	0.00%	SNZ1:COQ4:COQ6:ACS2:TKL1:GND1:C2_01530C_A:GPM1:CDC19:HEM15:C2_08100W_A:C2_09970C_A:MDH1-3:HEM13:TPI1:PDC11:PDA1:PFK1:C5_05140W_A:COX15:C6_02560W_A:LAT1:PFK2:CR_00350W_A:TAL1:HXK2:PGI1:MIS11:GLK1	30447:6002:6116:9113:8361:6740:19358:19660:6735:6098:46835:1678:44416:9396:2000377:43065:71456:51701:42819:8152:15976:42866:9267:32445:36170:6569:42867:30448:5975:61621:55114:6744:6083:9051:7124:1302:15992:6108:6006:9435:48315:8615:6546:42823:34599:6730:9257:6086:6085:6000:19655:46015:6409:6096:6784:6559:16573:19427:6635:51156:6013:46656:71216:6094:7163:304:949:51211:6783:46323:36180:22900:30388:…
16052	carbohydrate catabolic process	16 out of 426 genes, 3.8%	54 out of 6218 background genes, 0.9%	0.00049	0.00%	ATC1:GPM1:CDC19:TPK2:C3_06860C_A:TPI1:SOU1:PDC11:PDA1:GRE3:PFK1:PFK2:CYR1:HXK2:PGI1:GLK1	30447:6002:71361:8361:1900239:19660:71470:6098:70783:46835:1678:9405:70887:1903759:44416:1900231:7186:70786:10737:43065:72353:43936:1900439:1900445:51701:8152:15976:9847:33554:44409:75308:42866:9267:32445:10515:45014:36170:6569:71244:42867:30448:61621:55114:1900241:31505:7265:19388:7124:1302:71465:15992:71497:6006:48315:1402:1900760:7188:44182:42843:34599:902:42752:6086:36164:6000:19655:1403:4601…
46031	ADP metabolic process	10 out of 426 genes, 2.3%	21 out of 6218 background genes, 0.3%	0.00054	0.00%	GPM1:CDC19:TPI1:PDC11:PDA1:PFK1:PFK2:HXK2:PGI1:GLK1	30447:6002:8361:19660:6098:46835:1678:44416:51701:8152:15976:42866:9267:32445:36170:6569:42867:30448:61621:55114:7124:1302:15992:6006:48315:6086:6000:19655:46015:6096:6559:51156:6013:71216:6094:7163:949:51211:46323:36180:30388
6732	coenzyme metabolic process	26 out of 426 genes, 6.1%	130 out of 6218 background genes, 2.1%	0.00073	0.00%	SNZ1:COQ4:COQ6:ACS2:TKL1:GND1:C2_01530C_A:GPM1:CDC19:C2_08100W_A:C2_09970C_A:MDH1-3:TPI1:PDC11:PDA1:PFK1:C5_05140W_A:C6_02560W_A:LAT1:PFK2:CR_00350W_A:TAL1:HXK2:PGI1:MIS11:GLK1	30447:6002:6116:9113:8361:6740:19358:19660:6735:6098:46835:1678:44416:9396:2000377:43065:51701:42819:8152:15976:42866:9267:32445:36170:6569:42867:30448:5975:61621:55114:6744:6083:9051:7124:1302:15992:6108:6006:9435:48315:8615:6546:42823:34599:6730:9257:6086:6085:6000:19655:46015:6409:6096:6559:16573:19427:6635:51156:6013:46656:71216:6094:7163:304:949:51211:46323:36180:30388:15940
9135	purine nucleoside diphosphate metabolic process	10 out of 426 genes, 2.3%	22 out of 6218 background genes, 0.4%	0.00093	0.00%	GPM1:CDC19:TPI1:PDC11:PDA1:PFK1:PFK2:HXK2:PGI1:GLK1	30447:6002:8361:19660:6098:46835:1678:44416:51701:8152:15976:42866:9267:32445:36170:6569:42867:30448:61621:55114:7124:1302:15992:6006:48315:6086:6000:19655:46015:6096:6559:51156:6013:71216:6094:7163:949:51211:46323:36180:30388
9179	purine ribonucleoside diphosphate metabolic process	10 out of 426 genes, 2.3%	22 out of 6218 background genes, 0.4%	0.00093	0.00%	GPM1:CDC19:TPI1:PDC11:PDA1:PFK1:PFK2:HXK2:PGI1:GLK1	30447:6002:8361:19660:6098:46835:1678:44416:51701:8152:15976:42866:9267:32445:36170:6569:42867:30448:61621:55114:7124:1302:15992:6006:48315:6086:6000:19655:46015:6096:6559:51156:6013:71216:6094:7163:949:51211:46323:36180:30388
6950	response to stress	90 out of 426 genes, 21.1%	803 out of 6218 background genes, 12.9%	0.00095	0.00%	TUP1:TTR1:NMA111:C1_01390C_A:SWI4:TPS2:MNS1:HHT21:RPN4:PIL1:GPI7:ATC1:OLE1:FGR41:CDC48:C1_11120C_A:GAD1:CAS1:SNT1:TYE7:GND1:IML2:RFA1:RFC5:BCY1:ESC4:RAD7:FAB1:HSP21:CDC19:FGR12:RTA3:RTA2:LSP1:C2_07070W_A:TPK2:PDS5:C2_08100W_A:CDC47:GCN4:SPT23:C2_10670W_A:RHR2:DOT5:BZZ1:CCP1:C3_03680W_A:PEP8:HEM13:SBP1:CMK1:FCR1:C3_06860C_A:UBI4:TPI1:SUB2:CAS5:POL30:AHP1:OFD1:PHO4:HSP12:GRE3:HYS2:PAN3:DES1:TRA1:TE…	51014:5979:15908:30447:1932:45991:7004:71361:6116:33047:16239:722:19280:42766:46519:45461:45899:71139:16320:30968:51666:35955:70843:6749:1900239:35719:6662:34975:70389:6071:1903833:71470:6505:34198:6351:1900464:30466:6267:10526:6302:34517:715:6098:36177:70783:9651:45332:70301:16337:9405:288:723:1990355:61166:70887:1903759:44416:10691:30970:6348:1900231:6303:70987:36187:45827:5991:6970:71455:19905…
9132	nucleoside diphosphate metabolic process	11 out of 426 genes, 2.6%	27 out of 6218 background genes, 0.4%	0.00097	0.00%	GPM1:CDC19:RNR22:TPI1:PDC11:PDA1:PFK1:PFK2:HXK2:PGI1:GLK1	30447:6002:8361:19660:6098:46835:1678:44416:51701:8152:15976:42866:9267:32445:36170:6569:42867:30448:61621:55114:7124:1302:15992:6006:48315:9186:6086:6000:19655:46015:6096:6559:51156:6013:71216:6094:7163:949:51211:46323:36180:30388
9066	aspartate family amino acid metabolic process	14 out of 426 genes, 3.3%	44 out of 6218 background genes, 0.7%	0.00102	0.00%	LYS2:C1_11610C_A:C2_00390C_A:LYS22:ILV1:C3_06280W_A:LYS9:MET15:MET16:LYS12:MET6:MET2:ARO10:TRX1	6535:30447:9097:19280:6662:950:1990355:44416:46084:45454:19346:19379:6555:42744:44030:6569:9092:55114:80058:1900429:9086:71269:951:1900409:6890:6567:11:9085:44182:34599:19878:6888:34614:6559:34605:71266:19344:42144:1902987:6552:949:9099:6565:35690
6520	cellular amino acid metabolic process	34 out of 426 genes, 8.0%	204 out of 6218 background genes, 3.3%	0.00126	0.00%	FRS2:LYS2:GLT1:GLY1:C1_11610C_A:GAD1:GCV3:MET3:C2_00390C_A:LYS22:ILV1:SER1:VAS1:C3_06280W_A:LYS9:HIS4:MET15:ILV6:PDC11:MET16:MSM1:C5_04710W_A:PUT2:GRF10:C6_00390W_A:MAE1:ILS1:LYS12:MET6:MET2:GLN1:ARO10:MIS11:TRX1	6535:30447:9097:19280:9113:7029:9082:6564:6662:7155:96:950:1990355:44416:6537:70158:6431:9396:46084:45454:19346:6520:70681:19379:8152:10133:6555:42744:9249:44030:6569:9092:30448:6542:10134:55114:19464:80058:1900429:7124:9086:71269:951:6108:1900409:6890:45944:6567:11:6546:6807:9085:6090:44182:19676:6561:34599:6730:9257:2000679:19878:103:6888:6538:34614:19655:1403:19740:6338:6559:34605:6995:44406:6…
6165	nucleoside diphosphate phosphorylation	9 out of 426 genes, 2.1%	18 out of 6218 background genes, 0.3%	0.00126	0.00%	GPM1:CDC19:TPI1:PDA1:PFK1:PFK2:HXK2:PGI1:GLK1	30447:6002:8361:19660:6098:46835:1678:44416:51701:8152:15976:42866:9267:32445:36170:42867:30448:61621:55114:7124:1302:15992:6006:48315:6086:6000:46015:6096:51156:6013:71216:6094:7163:51211:46323:36180:30388
44763	single-organism cellular process	232 out of 426 genes, 54.5%	2689 out of 6218 background genes, 43.2%	0.00139	0.00%	TUP1:TTR1:GLO1:NMA111:C1_01360C_A:SWI4:SNZ1:FRS2:LYS2:XOG1:COQ4:TPS2:COQ6:ENG1:MNS1:PDR16:ACS2:GPI7:C1_05120W_A:PHO87:GLT1:PGA63:ATC1:C1_07340W_A:BBC1:TKL1:OLE1:DAK2:RIM20:URA1:FGR41:GLY1:LKH1:TBP1:C1_10680C_A:HNT1:CDC48:ALP1:C1_11120C_A:C1_11610C_A:FUS1:GAD1:MRF1:CAS1:SNT1:GSG1:TYE7:GCV3:DAL7:GND1:MET3:MUQ1:RFA1:C2_00390C_A:C2_00540W_A:C2_00740C_A:RFC5:HGT8:BCY1:PLB4.5:ESC4:CLB2:C2_01530C_A:COX1…	32:51014:15727:5979:70893:45324:6535:1178:1900443:15908:30447:6002:1932:45991:31589:6849:55085:32463:7004:71361:6116:33047:9097:16239:722:6642:19280:42766:42254:46519:55088:45461:9113:2001255:45899:71139:16320:30968:34497:51666:2001165:6740:8361:90156:31030:35955:71285:6814:70843:2001209:7029:9082:43942:1904541:6749:1903714:1900239:6564:19358:19660:1900050:35719:6662:34975:70389:6071:7155:1903833…
32787	monocarboxylic acid metabolic process	27 out of 426 genes, 6.3%	144 out of 6218 background genes, 2.3%	0.00171	0.00%	GLO1:ACS2:OLE1:RIM20:LKH1:ALD5:GPM1:CDC19:SPT23:MDH1-3:ETR1:FAS2:TPI1:ERG251:PDC11:PDA1:PFK1:C5_05140W_A:DES1:MAE1:PEX11:LAT1:PFK2:ACC1:HXK2:PGI1:GLK1	30447:6002:8361:71285:6749:19660:6735:30466:6098:36177:46835:1678:70301:9405:9060:19243:6631:44416:19413:1:1900198:36083:16485:9408:36178:51701:19370:9268:6520:8152:15976:36244:44409:42866:9267:32445:6606:36170:6569:42867:30448:5975:61621:30435:55114:6083:7124:1302:15992:42318:6108:9059:1900535:6006:1410:48315:70417:6090:44182:30163:6508:16559:42149:44255:71472:6665:6086:6085:6000:42759:19655:193…
55086	nucleobase-containing small molecule metabolic process	32 out of 426 genes, 7.5%	189 out of 6218 background genes, 3.0%	0.00187	0.00%	TKL1:URA1:HNT1:GND1:C2_01530C_A:GPM1:CDC19:SER1:RNR22:C2_08100W_A:C2_09970C_A:MDH1-3:TPI1:C3_07490W_A:PDC11:PDA1:URA4:QCR2:PFK1:PPR1:GRF10:C6_02560W_A:APA2:PFK2:CYR1:CR_00350W_A:MET6:TAL1:HXK2:PGI1:MIS11:GLK1	1900443:30447:6002:6116:19280:9113:8361:6740:1900239:6564:19358:19660:6351:6735:6098:70783:46835:1678:9405:9060:70887:44416:1900231:46115:6221:9396:70786:46084:2000377:43065:6166:6148:1900439:1900445:51701:6145:8152:6555:15976:9847:1900399:75308:42866:9267:44030:32445:36170:6569:71244:42867:30448:5975:61621:9117:6207:55114:1900241:9051:6122:7265:7124:9086:1302:15992:6108:6006:45944:9435:48315:918…
1901564	organonitrogen compound metabolic process	83 out of 426 genes, 19.5%	734 out of 6218 background genes, 11.8%	0.00203	0.00%	TTR1:GLO1:SNZ1:FRS2:LYS2:APE2:GLT1:TKL1:RIM20:URA1:GLY1:C1_11610C_A:GAD1:GCV3:GND1:MET3:C2_00390C_A:C2_01530C_A:C2_01660C_A:C2_02930C_A:EFT2:GPM1:LYS22:CDC19:ILV1:SER1:RTA2:VAS1:HEM15:C2_08100W_A:C2_09970C_A:MDH1-3:RPT2:AFG3:SLD1:C3_03680W_A:HEM13:RPL19A:C3_06280W_A:LYS9:TPI1:C3_07490W_A:HIS4:MET15:ILV6:OFD1:PDC11:MET16:PDA1:UBI3:URA4:QCR2:C5_04300C_A:MSM1:C5_04710W_A:PFK1:PUT2:PPR1:GRF10:C5_0514…	43171:6535:1900443:15908:30447:6002:6116:9097:19280:42254:46519:9113:1990145:8361:6740:71285:70843:45732:7029:9082:6749:1900239:6564:19358:19660:35719:6662:7155:6351:6735:6098:96:36177:950:6679:70783:46835:45332:1678:9405:9060:288:1990355:70887:19243:44416:1900231:6537:70158:46115:6221:71455:6457:6431:9396:70786:46084:1900198:31503:7009:2000377:43065:16485:6166:6148:9408:18188:10620:71456:1900439…
5975	carbohydrate metabolic process	39 out of 426 genes, 9.2%	257 out of 6218 background genes, 4.1%	0.00229	0.00%	C1_01360C_A:XOG1:TPS2:MNS1:ATC1:DAK2:BCY1:GPM1:HSP21:CDC19:TPK2:ALG7:ARA1:C2_09970C_A:MDH1-3:RHR2:KRE9:C3_06860C_A:TPI1:C3_07490W_A:SOU1:PDC11:PDA1:GRE3:PFK1:C5_05360C_A:BMT4:PFK2:CYR1:GSY1:TAL1:HXK2:MNT3:MNN21:TPS1:PGI1:GLK1:GLK4:HSP104	32:5979:30447:6002:1932:31589:71361:51666:8361:1904541:1900239:19660:34975:70389:6071:71470:6735:6489:6098:70783:97237:46835:1678:9405:9060:70887:1903759:44416:5978:1900231:5991:46115:30437:70414:36168:7186:51447:70786:10737:43065:6166:5992:6148:72353:43936:1900439:1900445:51701:71260:8152:6073:90441:15976:9847:33554:44409:75308:42866:9267:32445:10515:45014:36170:6569:71244:44407:42867:30448:5975…
9185	ribonucleoside diphosphate metabolic process	10 out of 426 genes, 2.3%	24 out of 6218 background genes, 0.4%	0.00249	0.00%	GPM1:CDC19:TPI1:PDC11:PDA1:PFK1:PFK2:HXK2:PGI1:GLK1	30447:6002:8361:19660:6098:46835:1678:44416:51701:8152:15976:42866:9267:32445:36170:6569:42867:30448:61621:55114:7124:1302:15992:6006:48315:6086:6000:19655:46015:6096:6559:51156:6013:71216:6094:7163:949:51211:46323:36180:30388
5991	trehalose metabolic process	8 out of 426 genes, 1.9%	15 out of 6218 background genes, 0.2%	0.00282	0.00%	TPS2:ATC1:BCY1:HSP21:TPK2:CYR1:TPS1:HSP104	5979:30447:1932:71361:51666:1900239:34975:70389:71470:70783:9405:70887:1903759:1900231:5991:30437:70414:36168:7186:51447:70786:10737:43065:5992:72353:43936:1900439:1900445:90441:9847:33554:44409:75308:9267:10515:45014:36170:71244:30448:1900241:31505:43335:7265:71465:7165:71497:46580:48315:1402:1900760:7188:44182:46827:35617:34599:60257:9306:1319:902:42752:1900444:36164:8104:1403:19538:43709:45762…
33554	cellular response to stress	83 out of 426 genes, 19.5%	747 out of 6218 background genes, 12.0%	0.00420	0.00%	TUP1:TTR1:NMA111:C1_01390C_A:SWI4:TPS2:MNS1:HHT21:RPN4:GPI7:ATC1:OLE1:FGR41:CDC48:C1_11120C_A:GAD1:CAS1:SNT1:TYE7:GND1:IML2:RFA1:RFC5:BCY1:ESC4:RAD7:FAB1:HSP21:CDC19:FGR12:C2_07070W_A:TPK2:PDS5:CDC47:GCN4:SPT23:C2_10670W_A:RHR2:DOT5:CCP1:C3_03680W_A:PEP8:HEM13:SBP1:CMK1:FCR1:C3_06860C_A:UBI4:TPI1:SUB2:CAS5:POL30:AHP1:OFD1:PHO4:HSP12:GRE3:HYS2:PAN3:DES1:TRA1:TEL1:C6_03320W_A:ARP4:PSF1:RNH35:C7_026…	51014:5979:30447:1932:45991:7004:71361:33047:16239:722:19280:42766:45461:45899:71139:16320:30968:51666:35955:70843:6749:1900239:35719:6662:34975:70389:6071:1903833:71470:6505:34198:6351:1900464:30466:6267:10526:6302:34517:715:6098:36177:70783:70301:16337:9405:288:723:1990355:61166:70887:1903759:44416:10691:30970:6348:1900231:6303:70987:36187:45827:5991:71455:1990516:30437:6975:70414:7033:43486:64…
46939	nucleotide phosphorylation	9 out of 426 genes, 2.1%	21 out of 6218 background genes, 0.3%	0.00634	0.00%	GPM1:CDC19:TPI1:PDA1:PFK1:PFK2:HXK2:PGI1:GLK1	30447:6002:8361:19660:6098:46835:1678:44416:51701:8152:15976:42866:9267:32445:36170:42867:30448:61621:55114:7124:1302:15992:6006:48315:6086:6000:46015:6096:51156:6013:71216:6094:7163:51211:46323:36180:30388
9069	serine family amino acid metabolic process	11 out of 426 genes, 2.6%	33 out of 6218 background genes, 0.5%	0.00990	0.00%	GLY1:C1_11610C_A:GCV3:C2_00390C_A:SER1:C3_06280W_A:MET15:MET16:MET6:MET2:MIS11	6535:19280:9113:6564:44416:9396:46084:19346:19379:6555:9249:44030:9092:55114:19464:9086:71269:6567:6546:6730:9257:34605:6544:71266:19344:46656:6565:35690
1901605	alpha-amino acid metabolic process	25 out of 426 genes, 5.9%	142 out of 6218 background genes, 2.3%	0.01386	0.00%	LYS2:GLT1:GLY1:C1_11610C_A:GAD1:GCV3:C2_00390C_A:LYS22:ILV1:SER1:C3_06280W_A:LYS9:HIS4:MET15:PDC11:MET16:PUT2:GRF10:LYS12:MET6:MET2:GLN1:ARO10:MIS11:TRX1	6535:30447:9097:19280:9113:6564:6662:7155:950:1990355:44416:6537:9396:46084:45454:19346:19379:8152:10133:6555:42744:9249:44030:6569:9092:30448:6542:55114:19464:80058:1900429:9086:71269:951:1900409:6890:45944:6567:11:6546:6807:9085:44182:19676:6561:34599:6730:9257:2000679:19878:6888:6538:34614:19655:19740:6338:6559:34605:6995:44406:6544:71266:19344:42144:46656:1902987:6552:45937:949:9099:105:6565:…
44723	single-organism carbohydrate metabolic process	32 out of 426 genes, 7.5%	209 out of 6218 background genes, 3.4%	0.01712	0.00%	C1_01360C_A:XOG1:TPS2:MNS1:ATC1:DAK2:BCY1:GPM1:HSP21:CDC19:TPK2:ALG7:RHR2:KRE9:C3_06860C_A:TPI1:SOU1:PDC11:PDA1:GRE3:PFK1:BMT4:PFK2:CYR1:GSY1:HXK2:MNT3:MNN21:TPS1:PGI1:GLK1:HSP104	32:5979:30447:6002:1932:31589:71361:51666:8361:1904541:1900239:19660:34975:70389:6071:71470:6489:6098:70783:97237:46835:1678:9405:9060:70887:1903759:44416:5978:1900231:5991:30437:70414:36168:7186:51447:70786:10737:43065:5992:72353:43936:1900439:1900445:51701:71260:8152:6073:90441:15976:9847:33554:44409:75308:42866:9267:32445:10515:45014:36170:6569:71244:44407:42867:30448:61621:6491:6078:55114:512…
44237	cellular metabolic process	219 out of 426 genes, 51.4%	2586 out of 6218 background genes, 41.6%	0.02149	0.00%	TUP1:TTR1:GLO1:NMA111:C1_01160C_A:C1_01360C_A:C1_01390C_A:SNZ1:FRS2:LYS2:XOG1:COQ4:TPS2:COQ6:ENG1:MNS1:PDR16:HHT21:ACS2:RPN4:APE2:GPI7:PHO87:GLT1:ATC1:C1_07340W_A:MED15:TKL1:OLE1:DAK2:RIM20:C1_09610W_A:URA1:GLY1:LKH1:TBP1:HNT1:CDC48:C1_11610C_A:GAD1:MRF1:CAS1:SNT1:C1_12610W_A:TYE7:RPN1:ROB1:GCV3:GND1:MET3:MUQ1:RFA1:C2_00390C_A:C2_00740C_A:C2_00840W_A:RFC5:BCY1:PLB4.5:ESC4:C2_01530C_A:COX13:CDC55:…	32:5979:70893:43171:9712:6535:1178:1900443:15908:30447:6002:1932:45991:463:31589:32463:7004:71361:6116:33047:9097:722:6642:19280:42766:42254:46519:7039:45461:9113:2001255:45899:71139:16320:1990145:51666:8361:2001165:6740:31030:35955:71285:6814:70843:2001209:45732:7029:9082:6725:43942:1904541:6749:80129:1900239:6564:19358:19660:1900050:35719:6662:34975:70389:6071:7155:71470:6505:6351:42026:6735:64…
44712	single-organism catabolic process	40 out of 426 genes, 9.4%	293 out of 6218 background genes, 4.7%	0.02401	0.00%	GLO1:MNS1:ATC1:CDC48:GAD1:GSG1:GCV3:PLB4.5:C2_01660C_A:GPM1:CDC19:ILV1:TPK2:MDH1-3:C2_10670W_A:C3_06280W_A:C3_06860C_A:TPI1:C3_07490W_A:C4_03810W_A:SOU1:PDC11:PDA1:GRE3:PFK1:PUT2:PPR1:C5_05360C_A:C6_00240C_A:APA2:LAT1:PFK2:CYR1:HXK2:SIS1:PGI1:ARO10:MIS11:GLK1:TRX1	1900443:30447:6002:71361:33047:9097:9113:16320:34497:8361:70843:6749:1900239:19660:35719:6662:71470:6351:6735:34517:30242:6098:950:70783:46835:1678:9405:1990355:61166:70887:19243:1903759:44416:30970:1900231:6537:46115:45:6457:7186:9396:70786:10737:43065:16485:6166:6148:72353:43936:1900182:1900439:1900445:51701:1990116:45454:46521:71260:6145:19379:8152:10133:15976:9847:42744:1900399:33554:9249:444…
9311	oligosaccharide metabolic process	10 out of 426 genes, 2.3%	30 out of 6218 background genes, 0.5%	0.02625	0.00%	TPS2:MNS1:ATC1:BCY1:HSP21:TPK2:ALG7:CYR1:TPS1:HSP104	5979:30447:1932:71361:51666:1900239:34975:70389:71470:6489:70783:9405:9060:70887:1903759:1900231:5991:30437:70414:36168:7186:51447:70786:10737:43065:5992:72353:43936:1900439:1900445:71260:90441:9847:33554:44409:75308:9267:10515:45014:36170:71244:30448:6491:51278:1900241:31505:43335:7265:71465:7165:71497:46580:48315:1402:1900760:7188:44182:46827:35977:35617:34599:60257:30433:9306:1319:902:42752:19…
9067	aspartate family amino acid biosynthetic process	11 out of 426 genes, 2.6%	37 out of 6218 background genes, 0.6%	0.03405	0.12%	LYS2:C1_11610C_A:C2_00390C_A:LYS22:LYS9:MET15:MET16:LYS12:MET6:MET2:TRX1	6535:30447:19280:6662:1990355:44416:46084:45454:19346:19379:6555:42744:44030:9092:55114:80058:1900429:9086:71269:1900409:6890:11:9085:44182:34599:19878:6888:34614:34605:71266:19344:42144:1902987:35690
9628	response to abiotic stimulus	38 out of 426 genes, 8.9%	279 out of 6218 background genes, 4.5%	0.04162	0.12%	TUP1:NMA111:C1_01390C_A:SWI4:TPS2:MNS1:PIL1:ATC1:OLE1:RIM20:TYE7:RFC5:BCY1:HSP21:SSY1:LSP1:GCN4:SPT23:RHR2:BZZ1:HEM13:FAS2:C3_06700C_A:UBI4:SLK19:CAS5:POL30:OFD1:GRE3:HYS2:DES1:RVS161:POL3:NRG1:MET6:SRV2:TPS1:HSP104	51014:5979:30447:1932:45991:55085:71361:19280:45461:45899:51666:35955:71285:34975:70389:6071:1903833:71470:34198:6351:1900464:30466:36177:9651:70301:16337:9405:9060:288:44416:10691:6348:70987:36187:45827:5991:6970:71455:30437:70414:43486:36168:1:51447:46084:1900198:36083:70873:16485:5992:1904161:9408:45005:18188:10620:6357:43137:71456:36178:10914:61408:9268:71280:2001020:71260:51445:10895:61393:6…
44262	cellular carbohydrate metabolic process	21 out of 426 genes, 4.9%	116 out of 6218 background genes, 1.9%	0.04687	0.12%	C1_01360C_A:XOG1:TPS2:MNS1:ATC1:DAK2:BCY1:HSP21:TPK2:ARA1:RHR2:KRE9:BMT4:CYR1:GSY1:HXK2:MNN21:TPS1:GLK1:GLK4:HSP104	32:5979:30447:6002:1932:31589:71361:51666:8361:1904541:1900239:19660:34975:70389:6071:71470:70783:97237:46835:1678:9405:70887:1903759:5978:1900231:5991:30437:70414:36168:7186:51447:70786:10737:43065:5992:72353:43936:1900439:1900445:71260:6073:90441:9847:33554:44409:75308:9267:32445:10515:45014:36170:71244:44407:30448:5975:6491:6078:55114:51278:1900241:31505:43335:7265:1302:71465:7165:71497:6006:4…
51156	glucose 6-phosphate metabolic process	6 out of 426 genes, 1.4%	11 out of 6218 background genes, 0.2%	0.05082	0.12%	TKL1:GND1:C2_09970C_A:TAL1:PGI1:GLK1	6002:19660:6098:46835:1678:30448:5975:55114:9051:6006:48315:34599:6409:6096:51156:6013:6094:7163:51211:46323
1901607	alpha-amino acid biosynthetic process	19 out of 426 genes, 4.5%	101 out of 6218 background genes, 1.6%	0.06430	0.11%	LYS2:GLT1:C1_11610C_A:C2_00390C_A:LYS22:ILV1:SER1:LYS9:HIS4:MET15:MET16:PUT2:GRF10:LYS12:MET6:MET2:GLN1:MIS11:TRX1	6535:30447:9097:19280:9113:6564:6662:7155:1990355:44416:6537:9396:46084:45454:19346:19379:8152:10133:6555:42744:44030:9092:30448:6542:55114:80058:1900429:9086:71269:1900409:6890:45944:6567:11:6546:6807:9085:44182:19676:6561:34599:6730:9257:2000679:19878:6888:34614:19740:6338:34605:6995:44406:71266:19344:42144:46656:1902987:45937:9099:105:35690
44248	cellular catabolic process	55 out of 426 genes, 12.9%	475 out of 6218 background genes, 7.6%	0.08419	0.19%	GLO1:C1_01160C_A:ENG1:MNS1:RPN4:APE2:ATC1:CDC48:GAD1:RPN1:GCV3:PLB4.5:C2_01660C_A:RAD7:PR26:ILV1:PRE2:TPK2:C2_10050W_A:MDH1-3:C2_10670W_A:RPT2:LAP41:C3_06280W_A:C3_07490W_A:C4_00260W_A:C4_02470C_A:C4_03050C_A:IPK1:RPN6:C4_05340W_A:OFD1:PDC11:PDA1:C5_02230W_A:C5_03400C_A:C5_04300C_A:HYS2:PUT2:PPR1:PAN3:C6_00170C_A:ACF2:APA2:C6_04470C_A:RNH35:LAT1:POL3:CYR1:PUP3:C7_04260W_A:SIS1:ARO10:MIS11:TRX1	43171:1900443:30447:71361:33047:9097:7039:9113:45899:16320:70843:45732:6749:80129:1900239:35719:6662:6351:6735:34517:715:950:70783:9405:70966:288:1990355:61166:70887:19243:1903759:16998:30970:1900231:6537:46115:71455:1990516:60623:71041:6457:7186:9396:70786:31503:10737:43065:16485:6166:1904161:6148:45005:18188:10620:6357:72353:43137:43936:1900182:1900439:1900445:1990116:45454:46521:71038:71260:61…
71704	organic substance metabolic process	221 out of 426 genes, 51.9%	2661 out of 6218 background genes, 42.8%	0.08568	0.18%	TUP1:TTR1:GLO1:NMA111:C1_01160C_A:C1_01360C_A:C1_01390C_A:SNZ1:FRS2:LYS2:XOG1:COQ4:TPS2:COQ6:ENG1:MNS1:PDR16:HHT21:ACS2:RPN4:APE2:GPI7:PRD1:PHO87:GLT1:ATC1:C1_07340W_A:MED15:TKL1:OLE1:DAK2:RIM20:C1_09610W_A:URA1:GLY1:LKH1:TBP1:HNT1:CDC48:C1_10820C_A:C1_11610C_A:GAD1:CAS1:SNT1:C1_12610W_A:TYE7:RPN1:ROB1:GCV3:GND1:MET3:MUQ1:RFA1:C2_00390C_A:C2_00740C_A:RFC5:BCY1:PLB4.5:ESC4:C2_01530C_A:CDC55:C2_016…	32:5979:70893:43171:9712:6535:1178:1900443:15908:30447:6002:1932:45991:463:31589:32463:7004:71361:6116:33047:9097:722:6642:19280:42766:42254:46519:7039:45461:9113:2001255:45899:71139:16320:1990145:51666:8361:2001165:6740:31030:35955:71285:6814:70843:2001209:45732:7029:9082:6725:43942:1904541:6749:80129:1900239:6564:19358:19660:1900050:35719:6662:34975:70389:6071:7155:71470:6505:6351:42026:6735:64…
8652	cellular amino acid biosynthetic process	20 out of 426 genes, 4.7%	112 out of 6218 background genes, 1.8%	0.08848	0.18%	LYS2:GLT1:C1_11610C_A:C2_00390C_A:LYS22:ILV1:SER1:LYS9:HIS4:MET15:ILV6:MET16:PUT2:GRF10:LYS12:MET6:MET2:GLN1:MIS11:TRX1	6535:30447:9097:19280:9113:9082:6564:6662:7155:1990355:44416:6537:9396:46084:45454:19346:19379:8152:10133:6555:42744:44030:9092:30448:6542:55114:80058:1900429:9086:71269:1900409:6890:45944:6567:11:6546:6807:9085:44182:19676:6561:34599:6730:9257:2000679:19878:6888:34614:19740:6338:34605:6995:44406:71266:19344:42144:46656:1902987:45937:9099:105:35690
5984	disaccharide metabolic process	8 out of 426 genes, 1.9%	22 out of 6218 background genes, 0.4%	0.09147	0.18%	TPS2:ATC1:BCY1:HSP21:TPK2:CYR1:TPS1:HSP104	5979:30447:1932:71361:51666:1900239:34975:70389:71470:70783:9405:70887:1903759:1900231:5991:30437:70414:36168:7186:51447:70786:10737:43065:5992:72353:43936:1900439:1900445:90441:9847:33554:44409:75308:9267:10515:45014:36170:71244:30448:1900241:31505:43335:7265:71465:7165:71497:46580:48315:1402:1900760:7188:44182:46827:35617:34599:60257:9306:1319:902:42752:1900444:36164:8104:1403:19538:43709:45762…
Cellular component
GOID	GO_term	Cluster frequency	Background frequency	Corrected P-value	False discovery rate	Gene(s) annotated to the term	Directly Annotated GOID List
5737	cytoplasm	286 out of 426 genes, 67.1%	3342 out of 6218 background genes, 53.7%	1.27e-06	0.00%	TUP1:TTR1:GLO1:C1_01160C_A:C1_01360C_A:C1_01680C_A:SWI4:SNZ1:FRS2:C1_02780W_A:LYS2:COQ4:TPS2:C1_03450C_A:AGE1:COQ6:MNS1:PDR16:ACS2:RPN4:APE2:PIL1:LPG20:YBN5:GPI7:C1_05120W_A:PRD1:GLT1:PGA63:ATC1:BBC1:TKL1:OLE1:C1_08470W_A:C1_08610C_A:RIM20:URA1:C1_09850C_A:LKH1:C1_10680C_A:HNT1:CDC48:ALP1:C1_10820C_A:C1_11010C_A:C1_11510C_A:C1_11570W_A:C1_11610C_A:GAD1:MRF1:C1_11800C_A:C1_11890W_A:SNT1:PEP1:GSG1:…	5763:5628:9986:42645:30122:36286:407:46658:31966:30133:51286:329:5967:5816:5759:43625:5750:70210:34064:775:31261:1990023:1903600:5945:5688:30906:22625:32153:5887:9898:43541:5662:22627:1990072:17053:36266:31298:5840:8541:932:5635:31931:1990726:31389:5960:138:5778:34515:31201:5751:43332:31251:1400:70693:31520:72687:30176:5789:346:36362:794:31160:1990861:42555:30134:5663:42406:811:16591:228:5935:340…
44444	cytoplasmic part	250 out of 426 genes, 58.7%	2872 out of 6218 background genes, 46.2%	1.70e-05	0.00%	TUP1:TTR1:GLO1:C1_01160C_A:C1_01680C_A:SWI4:SNZ1:FRS2:C1_02780W_A:LYS2:COQ4:TPS2:C1_03450C_A:AGE1:COQ6:MNS1:ACS2:APE2:PIL1:LPG20:YBN5:GPI7:C1_05120W_A:PRD1:GLT1:PGA63:ATC1:BBC1:TKL1:OLE1:C1_08470W_A:C1_08610C_A:RIM20:URA1:C1_09850C_A:C1_10680C_A:HNT1:CDC48:ALP1:C1_10820C_A:C1_11010C_A:C1_11510C_A:C1_11570W_A:C1_11610C_A:MRF1:C1_11800C_A:C1_11890W_A:SNT1:PEP1:GSG1:C1_12610W_A:C1_13190W_A:RPN1:GCV3…	5763:5628:9986:42645:30122:36286:407:46658:31966:30133:51286:329:5967:5816:5759:43625:5750:70210:34064:775:31261:1990023:1903600:5945:5688:30906:22625:32153:5887:9898:43541:5662:22627:1990072:17053:36266:31298:5840:8541:932:5635:31931:1990726:31389:5960:138:5778:34515:31201:5751:43332:31251:1400:70693:31520:30176:5789:36362:794:31160:42555:1990861:30134:5663:42406:811:16591:228:5935:34098:30445:4…
5829	cytosol	128 out of 426 genes, 30.0%	1259 out of 6218 background genes, 20.2%	0.00012	0.00%	TUP1:TTR1:GLO1:SWI4:SNZ1:FRS2:LYS2:AGE1:ACS2:PIL1:LPG20:YBN5:PGA63:TKL1:C1_09850C_A:HNT1:CDC48:C1_11800C_A:C1_11890W_A:SNT1:RPN1:GND1:MET3:IML2:MUQ1:RFA1:RFC5:BCY1:C2_01530C_A:CDC55:ALD5:PR26:EFT2:GPM1:LYS22:CDC19:SER1:DBF2:PRE2:C2_07070W_A:TPK2:TOR1:HEM15:PDS5:BLM3:ARA1:C2_09970C_A:C2_10050W_A:GCN1:C2_10670W_A:RPT2:DOT5:CCP1:PEP8:HEM13:SBP1:RPL19A:FAS2:UBA1:LYS9:C3_06860C_A:TPI1:C3_07490W_A:ABD1…	5628:9986:30122:31966:30133:329:5816:43625:70210:34064:31261:1990023:1903600:5945:5688:30906:32153:22625:5662:22627:17053:36266:31298:5840:8541:932:5635:31931:1990726:31389:34515:43332:70693:5789:794:42555:1990861:5663:42406:811:16591:5935:34098:30445:5768:1990112:5794:5656:5773:5680:159:32126:16020:5634:10494:5576:31391:5741:5838:70772:324:5732:31234:5886:790:44732:5952:5737:34967:31097:8540:577…
44464	cell part	340 out of 426 genes, 79.8%	4332 out of 6218 background genes, 69.7%	0.00021	0.00%	TUP1:TTR1:GLO1:NMA111:C1_01160C_A:C1_01360C_A:C1_01390C_A:C1_01680C_A:SWI4:SNZ1:FRS2:C1_02780W_A:LYS2:XOG1:COQ4:TPS2:C1_03450C_A:AGE1:C1_03510C_A:COQ6:ENG1:MNS1:PDR16:C1_04180W_A:HHT21:ACS2:RPN4:APE2:PIL1:LPG20:YBN5:GPI7:C1_05120W_A:PRD1:PHO87:GLT1:PGA63:ATC1:C1_07340W_A:BBC1:ZCF4:MED15:TKL1:OLE1:C1_08470W_A:C1_08610C_A:RIM20:URA1:C1_09850C_A:FGR41:LKH1:TBP1:C1_10680C_A:HNT1:CDC48:ALP1:C1_10820C_…	5763:5724:5628:5669:9986:9337:42645:30122:36286:407:46658:31966:30133:51286:329:5967:5816:5759:43625:5750:70210:34064:70860:31261:775:1990023:1903600:5945:5688:30906:22625:5668:32153:5887:9898:43541:5662:22627:1990072:17053:31463:16593:46695:36266:1990707:31298:5840:8541:932:5635:31931:1990726:935:31389:5960:138:5778:34515:32299:31201:5751:5667:43332:31251:1400:70693:31520:72687:30176:812:5789:34…
5623	cell	340 out of 426 genes, 79.8%	4332 out of 6218 background genes, 69.7%	0.00021	0.00%	TUP1:TTR1:GLO1:NMA111:C1_01160C_A:C1_01360C_A:C1_01390C_A:C1_01680C_A:SWI4:SNZ1:FRS2:C1_02780W_A:LYS2:XOG1:COQ4:TPS2:C1_03450C_A:AGE1:C1_03510C_A:COQ6:ENG1:MNS1:PDR16:C1_04180W_A:HHT21:ACS2:RPN4:APE2:PIL1:LPG20:YBN5:GPI7:C1_05120W_A:PRD1:PHO87:GLT1:PGA63:ATC1:C1_07340W_A:BBC1:ZCF4:MED15:TKL1:OLE1:C1_08470W_A:C1_08610C_A:RIM20:URA1:C1_09850C_A:FGR41:LKH1:TBP1:C1_10680C_A:HNT1:CDC48:ALP1:C1_10820C_…	5763:5724:5628:5669:9986:9337:42645:30122:36286:407:46658:31966:30133:51286:329:5967:5816:5759:43625:5750:70210:34064:70860:31261:775:1990023:1903600:5945:5688:30906:22625:5668:32153:5887:9898:43541:5662:22627:1990072:17053:31463:16593:46695:36266:1990707:31298:5840:8541:932:5635:31931:1990726:935:31389:5960:138:5778:34515:32299:31201:5751:5667:43332:31251:1400:70693:31520:72687:30176:812:5789:34…
71944	cell periphery	80 out of 426 genes, 18.8%	718 out of 6218 background genes, 11.5%	0.00121	0.00%	XOG1:C1_03450C_A:AGE1:C1_03510C_A:ENG1:PDR16:APE2:PIL1:GPI7:PHO87:ATC1:BBC1:TKL1:C1_08610C_A:C1_10680C_A:CDC48:ALP1:FUS1:C1_11800C_A:MUP1:C1_13190W_A:RBE1:PGA52:HGT8:BCY1:COX13:EFT2:GPM1:SSY1:CDC19:RTA2:DBF2:LSP1:TOR1:APM4:C2_08860W_A:C2_09710C_A:C2_10320C_A:BZZ1:C3_01540W_A:AFG3:ALR1:C3_03680W_A:PTR22:HEM13:KRE9:GAP2:JEN1:UBI4:SLK19:TPI1:MET15:C4_00420C_A:ERG251:AHP1:FRE10:PDC11:HSP12:QCR2:C5_03…	5628:9986:30122:36286:46658:51286:329:5816:5750:34064:1990023:32153:22625:5887:9898:36266:5840:31931:935:31201:5751:43332:1400:31520:30176:5789:36362:31160:30134:5935:34098:30445:5768:1990112:32178:5794:97038:32126:30287:31305:16020:5634:5576:5741:5745:5619:324:1990528:31234:5886:790:19898:1990429:9279:44732:5952:31307:5622:5737:34967:31097:31932:837:30132:5743:9277:30130:19897:30428:5802:61645:4…
5622	intracellular	321 out of 426 genes, 75.4%	4082 out of 6218 background genes, 65.6%	0.00147	0.00%	TUP1:TTR1:GLO1:NMA111:C1_01160C_A:C1_01360C_A:C1_01390C_A:C1_01680C_A:SWI4:SNZ1:FRS2:C1_02780W_A:LYS2:XOG1:COQ4:TPS2:C1_03450C_A:AGE1:COQ6:MNS1:PDR16:C1_04180W_A:HHT21:ACS2:RPN4:APE2:PIL1:LPG20:YBN5:GPI7:C1_05120W_A:PRD1:GLT1:PGA63:ATC1:C1_07340W_A:BBC1:ZCF4:MED15:TKL1:OLE1:C1_08470W_A:C1_08610C_A:RIM20:URA1:C1_09850C_A:LKH1:TBP1:C1_10680C_A:HNT1:CDC48:ALP1:C1_10820C_A:C1_11010C_A:C1_11510C_A:C1_…	5763:5724:5628:5669:9986:9337:42645:30122:36286:407:46658:31966:30133:51286:329:5967:5816:5759:43625:5750:70210:34064:70860:31261:775:1990023:1903600:5945:5688:30906:22625:5668:32153:5887:9898:43541:5662:22627:1990072:17053:31463:16593:46695:36266:1990707:31298:5840:8541:932:5635:31931:1990726:935:31389:5960:138:5778:34515:32299:31201:5751:5667:43332:31251:1400:70693:31520:72687:30176:812:5789:34…
5886	plasma membrane	59 out of 426 genes, 13.8%	492 out of 6218 background genes, 7.9%	0.00305	0.00%	C1_03450C_A:AGE1:PDR16:PIL1:GPI7:PHO87:TKL1:C1_08610C_A:C1_10680C_A:CDC48:ALP1:FUS1:C1_11800C_A:MUP1:C1_13190W_A:PGA52:HGT8:BCY1:COX13:EFT2:SSY1:CDC19:RTA2:LSP1:TOR1:APM4:C2_08860W_A:BZZ1:C3_01540W_A:AFG3:ALR1:PTR22:GAP2:JEN1:UBI4:SLK19:TPI1:MET15:ERG251:AHP1:FRE10:PDC11:QCR2:C5_03800W_A:COX15:SEC9:QDR3:CHC1:C6_04440C_A:C7_00430W_A:ERG5:CYR1:CSP37:MET6:YCP4:PGI1:GLK1:CR_09140C_A:SCO1	5628:9986:30122:36286:46658:51286:329:5750:34064:1990023:32153:22625:5887:9898:36266:5840:31931:31201:5751:43332:31520:30176:5789:36362:30134:34098:30445:5768:1990112:32178:5794:32126:31305:16020:5634:5576:5741:5745:324:31234:5886:790:19898:1990429:5952:31307:5737:31932:837:30132:5743:9277:30130:19897:5802:45121:97002:839:16021:5771:5811:97249:30446:30061:5829:328:5783:5739:30479:32541
44424	intracellular part	318 out of 426 genes, 74.6%	4058 out of 6218 background genes, 65.3%	0.00313	0.00%	TUP1:TTR1:GLO1:NMA111:C1_01160C_A:C1_01360C_A:C1_01390C_A:C1_01680C_A:SWI4:SNZ1:FRS2:C1_02780W_A:LYS2:XOG1:COQ4:TPS2:C1_03450C_A:AGE1:COQ6:MNS1:PDR16:C1_04180W_A:HHT21:ACS2:RPN4:APE2:PIL1:LPG20:YBN5:GPI7:C1_05120W_A:PRD1:GLT1:PGA63:ATC1:C1_07340W_A:BBC1:ZCF4:MED15:TKL1:OLE1:C1_08470W_A:C1_08610C_A:RIM20:URA1:C1_09850C_A:LKH1:TBP1:C1_10680C_A:HNT1:CDC48:ALP1:C1_10820C_A:C1_11010C_A:C1_11510C_A:C1_…	5763:5724:5628:5669:9986:9337:42645:30122:36286:407:46658:31966:30133:51286:329:5967:5816:5759:43625:5750:70210:34064:70860:31261:775:1990023:1903600:5945:5688:30906:22625:5668:32153:5887:9898:43541:5662:22627:1990072:17053:31463:16593:46695:36266:1990707:31298:5840:8541:932:5635:31931:1990726:935:31389:5960:138:5778:34515:32299:31201:5751:5667:43332:31251:1400:70693:31520:72687:30176:812:5789:34…
5739	mitochondrion	97 out of 426 genes, 22.8%	979 out of 6218 background genes, 15.7%	0.01567	0.00%	TTR1:C1_01680C_A:C1_02780W_A:COQ4:TPS2:COQ6:APE2:PIL1:PRD1:GLT1:C1_08470W_A:C1_08610C_A:URA1:C1_10680C_A:CDC48:C1_11510C_A:C1_11610C_A:MRF1:C1_11890W_A:C1_12610W_A:C1_13190W_A:GCV3:GND1:MET3:IML2:PGA52:C2_00840W_A:COX13:FAB1:ALD5:GPM1:C2_04500W_A:ILV1:VAS1:LSP1:TOR1:HEM15:C2_08100W_A:C2_09590C_A:C2_09920W_A:GCN1:ETR1:C3_01540W_A:AFG3:C3_01780C_A:CCP1:HEM13:FAS2:C3_06280W_A:JEN1:C3_06700C_A:TPI1:I…	5763:9986:42645:36286:46658:31966:329:5816:5967:5759:5750:34064:775:1990023:5945:22625:9898:36266:5840:932:31931:5960:5778:5751:43332:5789:36362:228:34098:30445:1990112:5794:32126:30287:31305:16020:5634:5576:5741:778:70772:5745:30956:324:5762:31234:5886:790:1990429:19898:31307:5737:5622:34967:5777:31932:837:10008:5946:5743:9277:31934:5740:22626:45121:97002:839:5948:9514:16021:97249:30446:30061:58…
30312	external encapsulating structure	24 out of 426 genes, 5.6%	161 out of 6218 background genes, 2.6%	0.06708	0.55%	XOG1:C1_03510C_A:ENG1:APE2:ATC1:TKL1:RBE1:PGA52:EFT2:GPM1:CDC19:C2_10320C_A:HEM13:KRE9:TPI1:MET15:AHP1:PDC11:HSP12:CYP1:CSP37:MET6:TAL1:XYL2	5628:9986:46658:5840:935:31160:30445:30287:16020:5634:5576:5619:324:5886:9279:31307:5737:5622:34967:9277:30428:9514:16021:30446:5829:5758:1990819:5739
Molecular Funtion
GOID	GO_term	Cluster frequency	Background frequency	Corrected P-value	False discovery rate	Gene(s) annotated to the term	Directly Annotated GOID List
16491	oxidoreductase activity	67 out of 426 genes, 15.7%	422 out of 6218 background genes, 6.8%	7.45e-09	0.00%	TTR1:LYS2:C1_03440C_A:COQ6:LPG20:GLT1:OLE1:URA1:MRF1:C1_11890W_A:GCV3:GND1:C2_00840W_A:COX13:ALD5:OSM1:C2_06890C_A:C2_07070W_A:C2_07250C_A:RNR22:C2_08100W_A:ARA1:MET10:C2_09850C_A:MDH1-3:ETR1:DOT5:CCP1:SLD1:HEM13:FAS2:LYS9:C3_06860C_A:HIS4:C4_00260W_A:ERG251:AHP1:FRE10:C4_05390W_A:OFD1:SOU1:OYE32:MET16:PDA1:GRE3:QCR2:C5_04530W_A:PUT2:C5_05140W_A:DES1:COX15:OYE2:C6_01420C_A:MAE1:C6_02560W_A:C7_004…	4152:51536:3735:42284:18456:31418:51287:5506:4471:8270:71949:4090:8198:4768:8121:4032:4742:16653:16722:4477:4755:45290:16491:4316:32115:16747:16620:8379:4364:4129:30234:4636:31543:51920:16631:4043:4029:287:46872:4312:32866:18576:4784:3960:16709:4488:4109:8199:8677:5524:47046:4616:20037:293:3842:4733:50660:4329:4739:34647:17091:34649:16616:50661:16624:15038:3697:3959:3729:4470:16712:4315:4635:4399…
8238	exopeptidase activity	8 out of 426 genes, 1.9%	24 out of 6218 background genes, 0.4%	0.04476	0.00%	APE2:LKH1:C1_10820C_A:LAP41:C4_03050C_A:C5_04300C_A:C6_03960W_A:C6_04080W_A	8270:8242:70573:4180:4463:8239:4301:8237:4177:8236:70006
16616	oxidoreductase activity, acting on the CH-OH group of donors, NAD or NADP as acceptor	14 out of 426 genes, 3.3%	67 out of 6218 background genes, 1.1%	0.04897	0.00%	LPG20:GND1:ARA1:MDH1-3:FAS2:C3_06860C_A:HIS4:C4_05390W_A:SOU1:GRE3:C5_05140W_A:MAE1:LYS12:ADH5	18456:51287:4471:8270:4090:4032:45290:16491:4316:32115:4636:287:4312:32866:8677:47046:4616:16616:50661:3729:4470:4315:4635:4399:50085:8897:50662:30060
4177	aminopeptidase activity	6 out of 426 genes, 1.4%	14 out of 6218 background genes, 0.2%	0.06648	0.00%	APE2:LKH1:C1_10820C_A:LAP41:C6_03960W_A:C6_04080W_A	8270:4463:8239:4301:8237:4177:8236:70006
16614	oxidoreductase activity, acting on CH-OH group of donors	14 out of 426 genes, 3.3%	71 out of 6218 background genes, 1.1%	0.09356	0.00%	LPG20:GND1:ARA1:MDH1-3:FAS2:C3_06860C_A:HIS4:C4_05390W_A:SOU1:GRE3:C5_05140W_A:MAE1:LYS12:ADH5	18456:51287:4471:8270:4090:4032:45290:16491:4316:32115:4636:287:4312:32866:8677:47046:4616:16616:50661:3729:4470:4315:4635:4399:50085:8897:50662:30060
43168	anion binding	71 out of 426 genes, 16.7%	695 out of 6218 background genes, 11.2%	0.09409	0.00%	TUP1:FRS2:LYS2:C1_03450C_A:AGE1:COQ6:ACS2:YBN5:C1_07340W_A:DAK2:GLY1:CDC48:GAD1:C2_00390C_A:C2_00840W_A:C2_01530C_A:FAB1:PR26:EFT2:SSY1:C2_04500W_A:SER1:VAS1:DBF2:TPK2:C2_08860W_A:CDC47:AKL1:RPT2:AFG3:C3_03680W_A:CMK1:UBA1:MET15:SUB2:ILV6:IPK1:C4_03810W_A:OFD1:PDC11:OYE32:TFS1:C5_04640C_A:MSM1:PFK1:PAN3:C6_00210W_A:C6_00240C_A:C6_00390W_A:OYE2:C6_01420C_A:C6_04440C_A:ILS1:C7_00520W_A:PFK2:PRR2:C7…	45142:4839:5543:3989:4535:31418:5506:71949:4828:3727:16491:4396:4674:4124:16597:16880:4222:287:4340:8865:46872:2161:3682:3984:16831:5524:3688:1191:42826:42623:4733:80025:4004:4329:5484:47433:3697:8094:16712:31177:3677:3952:49:285:16887:1990269:50177:3824:993:8144:16773:30976:35299:16651:47536:1990518:4075:4371:8117:16705:10181:30414:51082:4826:70095:4351:1901916:43022:8599:8270:8198:43531:4477:18…

## Sheet: decreased kidney_24
BP
GOID	GO_term	Cluster frequency	Background frequency	Corrected P-value	False discovery rate	Gene(s) annotated to the term	Directly Annotated GOID List
43436	oxoacid metabolic process	81 out of 557 genes, 14.5%	366 out of 6218 background genes, 5.9%	3.30e-12	0.00%	LEU4:GLO1:CYS4:FRS2:LYS2:GOR1:STR2:GPM2:PHO87:GLT1:GLY1:ARO7:C1_11610C_A:SER33:GCV3:MET3:ARO8:MXR1:C2_01690W_A:CTF1:ARO3:HOM2:MET1:GPM1:LYS22:CDC19:IDP1:ECM17:VAS1:ZCF10:ARA1:LEU42:SPT23:C3_03680W_A:C3_06280W_A:LYS9:TPI1:HIS4:MET15:ILV6:PYC2:C4_04360W_A:ABZ1:LYS1:HOM3:SDH12:MET16:TRP4:MET14:C5_02220C_A:CDS1:MSM1:C5_04710W_A:PFK1:ADH1:HIS1:ILV3:DES1:HTS1:C6_00390W_A:PGK1:FAD2:ALA1:PEX11:ILS1:LAT1:…	6096:43936:1900409:6006:6890:1901907:1900445:6636:51701:19740:44262:6535:45944:9089:8153:30447:6427:6002:48315:46488:6567:6429:45454:9070:6102:70417:9097:19343:19280:19346:46417:11:6559:6563:6531:70681:19379:34605:6995:6546:8152:97080:6807:6555:9085:10124:15976:6814:7029:9082:6090:6749:46294:44406:42744:19660:44182:6662:46855:7155:19676:9249:46148:32543:6544:6355:19631:71266:6351:6432:30466:42866…
6082	organic acid metabolic process	81 out of 557 genes, 14.5%	367 out of 6218 background genes, 5.9%	3.90e-12	0.00%	LEU4:GLO1:CYS4:FRS2:LYS2:GOR1:STR2:GPM2:PHO87:GLT1:GLY1:ARO7:C1_11610C_A:SER33:GCV3:MET3:ARO8:MXR1:C2_01690W_A:CTF1:ARO3:HOM2:MET1:GPM1:LYS22:CDC19:IDP1:ECM17:VAS1:ZCF10:ARA1:LEU42:SPT23:C3_03680W_A:C3_06280W_A:LYS9:TPI1:HIS4:MET15:ILV6:PYC2:C4_04360W_A:ABZ1:LYS1:HOM3:SDH12:MET16:TRP4:MET14:C5_02220C_A:CDS1:MSM1:C5_04710W_A:PFK1:ADH1:HIS1:ILV3:DES1:HTS1:C6_00390W_A:PGK1:FAD2:ALA1:PEX11:ILS1:LAT1:…	6096:43936:1900409:6006:6890:1901907:1900445:6636:51701:19740:44262:6535:45944:9089:8153:30447:6427:6002:48315:46488:6567:6429:45454:9070:6102:70417:9097:19343:19346:19280:46417:11:6559:6563:6531:70681:19379:34605:6995:6546:8152:6807:97080:6555:9085:10124:15976:6814:7029:9082:6090:6749:46294:44406:42744:19660:44182:6662:46855:7155:19676:9249:46148:32543:6544:6355:19631:71266:6351:6432:30466:42866…
19752	carboxylic acid metabolic process	79 out of 557 genes, 14.2%	356 out of 6218 background genes, 5.7%	6.58e-12	0.00%	LEU4:GLO1:CYS4:FRS2:LYS2:GOR1:STR2:GPM2:GLT1:GLY1:ARO7:C1_11610C_A:SER33:GCV3:MET3:ARO8:MXR1:C2_01690W_A:CTF1:ARO3:HOM2:MET1:GPM1:LYS22:CDC19:IDP1:ECM17:VAS1:ZCF10:ARA1:LEU42:SPT23:C3_03680W_A:C3_06280W_A:LYS9:TPI1:HIS4:MET15:ILV6:PYC2:C4_04360W_A:ABZ1:LYS1:HOM3:SDH12:MET16:TRP4:MET14:CDS1:MSM1:C5_04710W_A:PFK1:ADH1:HIS1:ILV3:DES1:HTS1:C6_00390W_A:PGK1:FAD2:ALA1:PEX11:ILS1:LAT1:SHM1:C7_04210C_A:L…	6096:43936:1900409:6006:6890:1900445:6636:51701:19740:44262:6535:45944:9089:8153:30447:6427:6002:48315:46488:6567:6429:45454:9070:6102:70417:9097:19343:19346:19280:46417:11:6559:6563:6531:70681:19379:34605:6995:6546:8152:6807:6555:9085:10124:15976:7029:9082:6090:6749:46294:44406:42744:19660:44182:6662:7155:19676:9249:46148:32543:6544:6355:19631:71266:6351:6432:30466:42866:34599:7089:9267:44030:44…
6520	cellular amino acid metabolic process	53 out of 557 genes, 9.5%	204 out of 6218 background genes, 3.3%	4.56e-10	0.00%	LEU4:CYS4:FRS2:LYS2:STR2:GLT1:GLY1:ARO7:C1_11610C_A:SER33:GCV3:MET3:ARO8:MXR1:ARO3:HOM2:MET1:LYS22:IDP1:ECM17:VAS1:LEU42:C3_06280W_A:LYS9:HIS4:MET15:ILV6:ABZ1:LYS1:HOM3:MET16:TRP4:MET14:CDS1:MSM1:C5_04710W_A:HIS1:ILV3:HTS1:C6_00390W_A:ALA1:ILS1:SHM1:C7_04210C_A:LEU1:MET6:CDC60:MET2:GLN1:ARO10:CYS3:FDH3:TRX1	1900409:6890:19740:6535:9089:30447:8153:6427:46488:6567:6429:45454:9070:6102:9097:19343:19346:19280:46417:11:6559:6563:6531:70681:19379:34605:6995:6546:8152:6807:6555:9085:7029:9082:46294:44406:42744:44182:6662:7155:19676:9249:46148:32543:6544:71266:6432:34599:7089:9267:44030:6419:96:16024:950:6730:36170:70301:6569:19344:9405:947:9092:6658:6542:1990355:162:42144:9073:10134:44416:19878:103:6888:71…
44281	small molecule metabolic process	110 out of 557 genes, 19.7%	644 out of 6218 background genes, 10.4%	3.77e-09	0.00%	LEU4:GLO1:CYS4:SNZ1:FRS2:LYS2:GOR1:STR2:PDR16:GPM2:PHO87:GLT1:DAK2:URA1:GLY1:HNT1:ARO7:C1_11610C_A:SER33:GCV3:MET3:ARO8:MXR1:C2_01530C_A:C2_01690W_A:CTF1:ARO3:HOM2:MET1:GPM1:THI20:ERG10:LYS22:ERG20:C2_04620W_A:CDC19:IDP1:ECM17:VAS1:ZCF10:RNR22:C2_08100W_A:ARA1:DFG10:LEU42:C2_09970C_A:SPT23:RHR2:C3_03680W_A:ATF1:C3_06280W_A:LYS9:C3_06860C_A:TPI1:HIS4:MET15:ILV6:IPK1:PYC2:C4_04360W_A:ABZ1:LYS1:HOM3…	6096:43936:1900409:6006:6890:1901907:1900445:6636:51701:19740:44262:6535:6270:1900443:45944:9089:9435:8153:30447:45337:6427:6002:48315:46488:16126:6567:6429:45454:9186:9070:6116:6102:70417:9097:19343:6172:19346:19280:46417:11:8615:6559:15914:6563:6145:6531:70681:19379:42819:34605:6995:6546:8152:6807:97080:6555:9085:6740:6114:10124:15976:6814:7029:9082:43942:6090:32443:6749:46294:44406:42744:19358…
8652	cellular amino acid biosynthetic process	35 out of 557 genes, 6.3%	112 out of 6218 background genes, 1.8%	2.13e-08	0.00%	LEU4:CYS4:LYS2:GLT1:ARO7:C1_11610C_A:SER33:MXR1:ARO3:HOM2:MET1:LYS22:IDP1:ECM17:LEU42:LYS9:HIS4:MET15:ILV6:ABZ1:LYS1:HOM3:MET16:TRP4:MET14:HIS1:ILV3:SHM1:C7_04210C_A:LEU1:MET6:MET2:GLN1:CYS3:TRX1	1900409:6890:19740:6535:9089:30447:8153:45454:9070:6102:9097:19343:19346:19280:46417:11:6563:6531:19379:34605:6995:8152:6807:6555:9085:9082:44406:42744:44182:6662:7155:19676:6544:71266:34599:7089:44030:6730:70301:19344:9092:6542:1990355:162:42144:9073:44416:19878:103:6888:55114:1902987:6537:9088:80058:97:9058:909:1900429:9094:46084:34614:19354:9086:105:71269:9098:70814:35690:9090:6571
96	sulfur amino acid metabolic process	18 out of 557 genes, 3.2%	34 out of 6218 background genes, 0.5%	9.21e-08	0.00%	CYS4:STR2:C1_11610C_A:MET3:MXR1:HOM2:MET1:ECM17:MET15:HOM3:MET16:MET14:C7_04210C_A:MET6:MET2:ARO10:CYS3:TRX1	1900409:6890:6535:9089:30447:45454:9097:19343:19346:19280:11:6559:6531:19379:34605:6555:42744:44182:6662:71266:34599:7089:44030:96:950:70301:6569:19344:9092:1990355:42144:10134:44416:103:6888:55114:9088:6552:80058:97:949:1900429:46084:34614:19354:9086:71269:951:70814:35690:9090
44283	small molecule biosynthetic process	57 out of 557 genes, 10.2%	268 out of 6218 background genes, 4.3%	3.71e-07	0.00%	LEU4:CYS4:SNZ1:LYS2:PDR16:GLT1:ARO7:C1_11610C_A:SER33:ARO8:MXR1:ARO3:HOM2:MET1:GPM1:THI20:ERG10:LYS22:ERG20:CDC19:IDP1:ECM17:DFG10:LEU42:SPT23:RHR2:LYS9:HIS4:MET15:ILV6:IPK1:PYC2:C4_04360W_A:ABZ1:LYS1:HOM3:MET16:TRP4:MET14:HIS1:ILV3:DES1:PGK1:FAD2:SHM1:C7_04210C_A:LEU1:MET6:MET2:DAP1:GLN1:KCS1:PGI1:ARO10:CYS3:FDH3:TRX1	6096:43936:1900409:6890:6636:51701:19740:6535:9089:8153:30447:45337:48315:16126:45454:9070:6102:70417:9097:19343:19346:19280:46417:11:8615:6559:15914:6563:6531:19379:42819:34605:6546:6995:8152:6807:6555:9085:6114:10124:15976:9082:43942:6090:32443:46294:44406:42744:44182:6662:6071:7155:19676:71470:44409:46148:70481:6544:6696:42823:6355:71266:30466:42866:34599:7089:9267:44030:44011:8654:6098:9228:9…
1901605	alpha-amino acid metabolic process	38 out of 557 genes, 6.8%	142 out of 6218 background genes, 2.3%	4.84e-07	0.00%	LEU4:CYS4:LYS2:STR2:GLT1:GLY1:ARO7:C1_11610C_A:SER33:GCV3:ARO8:MXR1:HOM2:MET1:LYS22:IDP1:LEU42:C3_06280W_A:LYS9:HIS4:MET15:LYS1:HOM3:MET16:TRP4:MET14:CDS1:HIS1:SHM1:C7_04210C_A:LEU1:MET6:MET2:GLN1:ARO10:CYS3:FDH3:TRX1	1900409:6890:19740:6535:9089:30447:46488:6567:45454:9070:6102:9097:19343:19346:19280:46417:11:6559:6563:6531:19379:34605:6995:6546:8152:6807:6555:9085:46294:44406:42744:44182:6662:7155:19676:9249:46148:6544:71266:34599:7089:9267:44030:16024:950:6730:36170:70301:6569:19344:9405:947:9092:6658:6542:1990355:162:42144:44416:19878:6888:71216:55114:1902987:6537:9088:19464:6552:80058:949:36180:6069:909:1…
9069	serine family amino acid metabolic process	17 out of 557 genes, 3.1%	33 out of 6218 background genes, 0.5%	5.61e-07	0.00%	CYS4:STR2:GLY1:C1_11610C_A:SER33:GCV3:HOM2:C3_06280W_A:MET15:HOM3:MET16:SHM1:C7_04210C_A:MET6:MET2:CYS3:FDH3	6535:9089:6567:45454:9070:9097:19343:19346:19280:6563:6531:19379:34605:6546:6555:46294:9249:6544:71266:34599:7089:44030:6730:19344:9405:947:9092:44416:55114:9088:19464:6069:46084:33859:9086:6565:71269:70814:35690:9090
97	sulfur amino acid biosynthetic process	15 out of 557 genes, 2.7%	27 out of 6218 background genes, 0.4%	1.55e-06	0.00%	CYS4:C1_11610C_A:MXR1:HOM2:MET1:ECM17:MET15:HOM3:MET16:MET14:C7_04210C_A:MET6:MET2:CYS3:TRX1	1900409:6890:6535:9089:30447:45454:9097:19343:19346:19280:11:6531:19379:34605:6555:42744:44182:6662:71266:34599:7089:44030:70301:19344:9092:1990355:42144:44416:103:6888:55114:9088:80058:97:1900429:46084:34614:19354:9086:71269:70814:35690:9090
9066	aspartate family amino acid metabolic process	19 out of 557 genes, 3.4%	44 out of 6218 background genes, 0.7%	2.36e-06	0.00%	CYS4:LYS2:C1_11610C_A:MXR1:HOM2:MET1:LYS22:C3_06280W_A:LYS9:MET15:LYS1:HOM3:MET16:MET14:MET6:MET2:ARO10:CYS3:TRX1	1900409:6890:6535:9089:30447:6567:45454:9097:19343:19346:19280:11:6559:6531:19379:34605:6555:9085:42744:44182:6662:71266:34599:7089:44030:950:70301:6569:19344:9092:1990355:42144:44416:19878:6888:55114:1902987:9088:6552:80058:949:1900429:46084:34614:19354:9086:6565:71269:951:70814:35690:9090
1901607	alpha-amino acid biosynthetic process	30 out of 557 genes, 5.4%	101 out of 6218 background genes, 1.6%	2.53e-06	0.00%	LEU4:CYS4:LYS2:GLT1:ARO7:C1_11610C_A:SER33:MXR1:HOM2:MET1:LYS22:IDP1:LEU42:LYS9:HIS4:MET15:LYS1:HOM3:MET16:TRP4:MET14:HIS1:SHM1:C7_04210C_A:LEU1:MET6:MET2:GLN1:CYS3:TRX1	1900409:6890:19740:6535:9089:30447:45454:9070:6102:9097:19343:19346:19280:46417:11:6563:6531:19379:34605:6995:8152:6807:6555:9085:44406:42744:44182:6662:7155:19676:6544:71266:34599:7089:44030:6730:70301:19344:9092:6542:1990355:162:42144:44416:19878:6888:55114:1902987:6537:9088:80058:909:1900429:9094:46084:34614:19354:9086:105:71269:9098:70814:35690:9090:6571
9067	aspartate family amino acid biosynthetic process	17 out of 557 genes, 3.1%	37 out of 6218 background genes, 0.6%	5.43e-06	0.00%	CYS4:LYS2:C1_11610C_A:MXR1:HOM2:MET1:LYS22:LYS9:MET15:LYS1:HOM3:MET16:MET14:MET6:MET2:CYS3:TRX1	1900409:6890:6535:9089:30447:45454:9097:19343:19346:19280:11:6531:19379:34605:6555:9085:42744:44182:6662:71266:34599:7089:44030:70301:19344:9092:1990355:42144:44416:19878:6888:55114:1902987:9088:80058:1900429:46084:34614:19354:9086:71269:70814:35690:9090
16053	organic acid biosynthetic process	40 out of 557 genes, 7.2%	169 out of 6218 background genes, 2.7%	8.48e-06	0.00%	LEU4:CYS4:LYS2:GLT1:ARO7:C1_11610C_A:SER33:MXR1:ARO3:HOM2:MET1:LYS22:CDC19:IDP1:ECM17:LEU42:SPT23:LYS9:HIS4:MET15:ILV6:C4_04360W_A:ABZ1:LYS1:HOM3:MET16:TRP4:MET14:HIS1:ILV3:DES1:FAD2:SHM1:C7_04210C_A:LEU1:MET6:MET2:GLN1:CYS3:TRX1	6096:43936:1900409:6890:6636:19740:6535:9089:8153:30447:45454:9070:6102:70417:9097:19343:19346:19280:46417:11:6563:6531:19379:34605:6995:8152:6807:6555:9085:10124:9082:44406:42744:44182:6662:7155:19676:6544:71266:30466:42866:34599:7089:9267:44030:6730:36170:70301:19344:9092:30448:6542:1990355:162:61621:42144:9073:44416:19878:103:6888:71216:55114:1902987:6537:42149:9088:80058:97:6665:36180:9058:90…
46394	carboxylic acid biosynthetic process	40 out of 557 genes, 7.2%	169 out of 6218 background genes, 2.7%	8.48e-06	0.00%	LEU4:CYS4:LYS2:GLT1:ARO7:C1_11610C_A:SER33:MXR1:ARO3:HOM2:MET1:LYS22:CDC19:IDP1:ECM17:LEU42:SPT23:LYS9:HIS4:MET15:ILV6:C4_04360W_A:ABZ1:LYS1:HOM3:MET16:TRP4:MET14:HIS1:ILV3:DES1:FAD2:SHM1:C7_04210C_A:LEU1:MET6:MET2:GLN1:CYS3:TRX1	6096:43936:1900409:6890:6636:19740:6535:9089:8153:30447:45454:9070:6102:70417:9097:19343:19346:19280:46417:11:6563:6531:19379:34605:6995:8152:6807:6555:9085:10124:9082:44406:42744:44182:6662:7155:19676:6544:71266:30466:42866:34599:7089:9267:44030:6730:36170:70301:19344:9092:30448:6542:1990355:162:61621:42144:9073:44416:19878:103:6888:71216:55114:1902987:6537:42149:9088:80058:97:6665:36180:9058:90…
6555	methionine metabolic process	14 out of 557 genes, 2.5%	27 out of 6218 background genes, 0.4%	1.88e-05	0.00%	CYS4:C1_11610C_A:MXR1:HOM2:MET1:MET15:HOM3:MET16:MET14:MET6:MET2:ARO10:CYS3:TRX1	1900409:6890:6535:9089:30447:45454:9097:19343:19346:19280:11:6559:6531:19379:34605:6555:42744:44182:6662:71266:34599:7089:44030:950:70301:6569:19344:9092:1990355:42144:44416:6888:55114:9088:6552:80058:949:1900429:46084:34614:19354:9086:71269:951:70814:35690:9090
1901564	organonitrogen compound metabolic process	109 out of 557 genes, 19.6%	734 out of 6218 background genes, 11.8%	2.82e-05	0.00%	LEU4:GLO1:CYS4:C1_02330C_A:SNZ1:FRS2:LYS2:STR2:GPM2:APE2:BUD16:GLT1:URA1:GLY1:RPL2:ARO7:C1_11610C_A:SER33:GCV3:MET3:ARO8:MXR1:C2_01530C_A:C2_01660C_A:ARO3:HOM2:C2_02930C_A:MET1:GPM1:THI20:LYS22:C2_04790C_A:CDC19:IDP1:ECM17:VAS1:C2_08100W_A:TIF4631:LEU42:FCY21:C2_09970C_A:C2_10860C_A:C3_01520C_A:UTR2:AFG3:C3_02030W_A:C3_03680W_A:HEM13:RPL19A:C3_06280W_A:LYS9:TPI1:HIS4:MET15:ILV6:ZUO1:ECM38:C4_0436…	6096:1900409:6006:6890:1901907:51701:43171:19740:6535:6270:45944:1900443:9089:9435:6784:27:8153:30447:6427:6002:48315:1990116:46488:6567:6429:45454:9070:6116:6102:9097:19343:6172:46521:19346:19280:46417:11:72530:8615:6559:6563:6145:70124:6531:70681:19379:42819:34605:6995:6546:8152:6807:6555:9085:6740:10124:6450:7029:9082:6749:46294:6461:44406:42744:19358:19660:44182:6662:1900399:46855:7155:19676:…
9086	methionine biosynthetic process	13 out of 557 genes, 2.3%	25 out of 6218 background genes, 0.4%	6.10e-05	0.00%	CYS4:C1_11610C_A:MXR1:HOM2:MET1:MET15:HOM3:MET16:MET14:MET6:MET2:CYS3:TRX1	1900409:6890:6535:9089:30447:45454:9097:19343:19346:19280:11:6531:19379:34605:6555:42744:44182:6662:71266:34599:7089:44030:70301:19344:9092:1990355:42144:44416:6888:55114:9088:80058:1900429:46084:34614:19354:9086:71269:70814:35690:9090
9070	serine family amino acid biosynthetic process	10 out of 557 genes, 1.8%	17 out of 6218 background genes, 0.3%	0.00051	0.00%	CYS4:C1_11610C_A:SER33:HOM2:MET15:HOM3:MET16:SHM1:C7_04210C_A:CYS3	6535:9089:9070:9097:19343:19346:19280:6563:6531:19379:6544:71266:7089:6730:19344:55114:9088:9086:71269:70814:35690:9090
44272	sulfur compound biosynthetic process	19 out of 557 genes, 3.4%	59 out of 6218 background genes, 0.9%	0.00064	0.00%	CYS4:C1_11610C_A:MXR1:HOM2:MET1:THI20:ECM17:MET15:C4_04360W_A:HOM3:MET16:MET14:LAT1:C7_04210C_A:MET6:MET2:ARO10:CYS3:TRX1	1900409:6890:6535:9089:30447:45454:9097:19343:19346:19280:11:6559:6531:19379:34605:6555:10124:42744:44182:6662:6355:71266:34599:7089:44030:9228:950:70301:6569:19344:42867:9092:9230:1990355:42144:44416:103:6888:55114:9088:6552:80058:97:6086:949:1900429:46084:34614:19354:9086:71269:951:42318:70814:35690:9090
19344	cysteine biosynthetic process	6 out of 557 genes, 1.1%	6 out of 6218 background genes, 0.1%	0.00077	0.00%	CYS4:C1_11610C_A:MET15:MET16:C7_04210C_A:CYS3	6535:19343:19346:19280:19379:71266:7089:19344:9086:71269:70814:35690
6790	sulfur compound metabolic process	25 out of 557 genes, 4.5%	96 out of 6218 background genes, 1.5%	0.00098	0.00%	GLO1:CYS4:STR2:C1_11530C_A:C1_11610C_A:MET3:MXR1:HOM2:MET1:THI20:ECM17:MET15:ECM38:C4_04360W_A:HOM3:MET16:MET14:C5_04300C_A:LAT1:C7_04210C_A:MET6:MET2:ARO10:CYS3:TRX1	1900409:6890:6535:9089:30447:45454:9097:19343:19346:19280:11:6559:6531:19379:34605:6555:10124:6749:42744:44182:6662:6355:71266:34599:7089:44030:96:9228:950:70301:6569:6751:19344:42867:9092:9230:1990355:42144:10134:19243:44416:103:6888:44273:55114:9088:6552:80058:97:6086:949:1900429:46084:34614:19354:9086:71269:951:42318:70814:35690:9090
44710	single-organism metabolic process	196 out of 557 genes, 35.2%	1634 out of 6218 background genes, 26.3%	0.00106	0.00%	TUP1:LEU4:GLO1:NMA111:CYS4:SNZ1:FRS2:LYS2:GOR1:XOG1:STR2:SKO1:PDR16:C1_04280C_A:GPM2:SPT20:PHO87:BUD16:GLT1:ATC1:VRG4:DAK2:URA1:GLY1:TBP1:HNT1:ARO7:C1_11530C_A:C1_11600W_A:C1_11610C_A:C1_11620W_A:MRF1:C1_11770C_A:CAS1:C1_11890W_A:SER33:GSG1:GCV3:MET3:ARO8:MXR1:C2_01240C_A:SNX4:PLB4.5:PPE1:C2_01530C_A:COX13:C2_01660C_A:C2_01690W_A:RAD7:RAD23:CTF1:C2_01920C_A:ARO3:C2_02120W_A:HEX3:HOM2:C2_02440W_A:…	32:1900409:6974:6006:32889:6890:1901907:6279:70893:6535:1900443:45944:9089:9435:30447:6002:97552:6281:31589:46488:55085:16126:48315:6567:6429:7004:71361:9272:9186:6333:6882:6116:70417:9097:19343:70791:6642:19280:42766:11:8615:492:15914:6531:45461:42787:6546:1900760:34497:6807:97080:9085:6740:35955:16233:6814:43248:7029:9082:43942:1904541:6090:6749:19358:19660:44182:6662:34975:70389:727:6071:35392…
6534	cysteine metabolic process	7 out of 557 genes, 1.3%	9 out of 6218 background genes, 0.1%	0.00211	0.00%	CYS4:STR2:C1_11610C_A:MET15:MET16:C7_04210C_A:CYS3	6535:19343:19280:7089:70814:19346:19379:71266:19344:9086:71269:35690
55114	oxidation-reduction process	64 out of 557 genes, 11.5%	401 out of 6218 background genes, 6.4%	0.00330	0.00%	LYS2:GOR1:GLT1:URA1:C1_11530C_A:MRF1:C1_11770C_A:C1_11890W_A:SER33:MET3:MXR1:COX13:C2_01690W_A:HOM2:MET1:CDC19:IDP1:ECM17:C2_06890C_A:C2_07270W_A:RNR22:C2_08100W_A:ARA1:C2_09500W_A:C2_09850C_A:C2_09860C_A:SMM1:IFR1:CCP1:HEM13:LYS9:C3_06860C_A:TPI1:HIS4:SOD1:C4_03340C_A:COX11:C4_04360W_A:C4_05390W_A:OFD1:SDH12:OYE32:MET16:MET14:C5_01960C_A:GRE3:QCR2:C5_04530W_A:ADH1:DES1:FET31:COX15:C6_02560W_A:PE…	1900409:6006:6890:9089:30447:6002:48315:9186:6882:6116:9097:11:6531:6546:6807:9085:6740:19660:44182:6662:7155:71470:6307:42843:34599:96:46835:1678:70301:16559:9405:9060:288:1990355:2000678:44205:6631:6801:1901856:44416:2000679:19878:103:6888:6537:42149:9088:97:6665:6400:71455:30437:19752:6069:6120:36091:34614:9436:16117:19354:2000377:43065:19395:9408:6415:18188:10620:70814:6878:9090:71456:6096:13…
6096	glycolytic process	9 out of 557 genes, 1.6%	16 out of 6218 background genes, 0.3%	0.00346	0.00%	GPM2:GPM1:CDC19:TPI1:PFK1:ADH1:PGK1:PGI1:GLK1	6006:30447:6002:48315:19660:6098:46835:1678:44416:6096:51701:8152:42866:9267:44011:36170:44407:30448:61621:51156:6013:55114:71216:6094:7163:51211:46323:36180:15992
6757	ATP generation from ADP	9 out of 557 genes, 1.6%	16 out of 6218 background genes, 0.3%	0.00346	0.00%	GPM2:GPM1:CDC19:TPI1:PFK1:ADH1:PGK1:PGI1:GLK1	6006:30447:6002:48315:19660:6098:46835:1678:44416:6096:51701:8152:42866:9267:44011:36170:44407:30448:61621:51156:6013:55114:71216:6094:7163:51211:46323:36180:15992
9092	homoserine metabolic process	7 out of 557 genes, 1.3%	10 out of 6218 background genes, 0.2%	0.00650	0.00%	CYS4:STR2:HOM2:HOM3:MET6:MET2:CYS3	6535:9089:9097:19343:19280:6531:7089:44416:9088:46084:70814:9090:19346:34605:6555:44030:9092:55114:9086
46031	ADP metabolic process	10 out of 557 genes, 1.8%	21 out of 6218 background genes, 0.3%	0.00673	0.00%	GPM2:GPM1:CDC19:TPI1:PFK1:ADH1:PGK1:ADK1:PGI1:GLK1	6006:30447:6002:48315:19660:6098:46835:1678:44416:6096:51701:6270:6172:8152:46939:42866:9267:44011:36170:44407:30448:61621:51156:6013:55114:71216:6094:7163:51211:46323:36180:15992
46939	nucleotide phosphorylation	10 out of 557 genes, 1.8%	21 out of 6218 background genes, 0.3%	0.00673	0.00%	GPM2:GPM1:CDC19:TPI1:PFK1:ADH1:PGK1:ADK1:PGI1:GLK1	6006:30447:6002:48315:19660:6098:46835:1678:44416:6096:51701:6270:6172:8152:46939:42866:9267:44011:36170:44407:30448:61621:51156:6013:55114:71216:6094:7163:51211:46323:36180:15992
9135	purine nucleoside diphosphate metabolic process	10 out of 557 genes, 1.8%	22 out of 6218 background genes, 0.4%	0.01135	0.00%	GPM2:GPM1:CDC19:TPI1:PFK1:ADH1:PGK1:ADK1:PGI1:GLK1	6006:30447:6002:48315:19660:6098:46835:1678:44416:6096:51701:6270:6172:8152:46939:42866:9267:44011:36170:44407:30448:61621:51156:6013:55114:71216:6094:7163:51211:46323:36180:15992
9179	purine ribonucleoside diphosphate metabolic process	10 out of 557 genes, 1.8%	22 out of 6218 background genes, 0.4%	0.01135	0.00%	GPM2:GPM1:CDC19:TPI1:PFK1:ADH1:PGK1:ADK1:PGI1:GLK1	6006:30447:6002:48315:19660:6098:46835:1678:44416:6096:51701:6270:6172:8152:46939:42866:9267:44011:36170:44407:30448:61621:51156:6013:55114:71216:6094:7163:51211:46323:36180:15992
6165	nucleoside diphosphate phosphorylation	9 out of 557 genes, 1.6%	18 out of 6218 background genes, 0.3%	0.01249	0.00%	GPM2:GPM1:CDC19:TPI1:PFK1:ADH1:PGK1:PGI1:GLK1	6006:30447:6002:48315:19660:6098:46835:1678:44416:6096:51701:8152:42866:9267:44011:36170:44407:30448:61621:51156:6013:55114:71216:6094:7163:51211:46323:36180:15992
6090	pyruvate metabolic process	11 out of 557 genes, 2.0%	27 out of 6218 background genes, 0.4%	0.01434	0.00%	GPM2:GPM1:CDC19:TPI1:PYC2:PFK1:ADH1:PGK1:LAT1:PGI1:GLK1	6006:30447:6002:48315:6090:19660:6098:46835:1678:44416:42149:6086:9408:6096:51701:8152:15976:42866:9267:44011:36170:44407:42867:30448:61621:51156:6013:55114:71216:6094:7163:51211:46323:36180:15992
9132	nucleoside diphosphate metabolic process	11 out of 557 genes, 2.0%	27 out of 6218 background genes, 0.4%	0.01434	0.00%	GPM2:GPM1:CDC19:RNR22:TPI1:PFK1:ADH1:PGK1:ADK1:PGI1:GLK1	6006:30447:6002:48315:9186:19660:6098:46835:1678:44416:6096:51701:6270:6172:8152:46939:42866:9267:44011:36170:44407:30448:61621:51156:6013:55114:71216:6094:7163:51211:46323:36180:15992
44711	single-organism biosynthetic process	87 out of 557 genes, 15.6%	631 out of 6218 background genes, 10.1%	0.02366	0.00%	TUP1:LEU4:CYS4:SNZ1:LYS2:PDR16:C1_04280C_A:BUD16:GLT1:URA1:ARO7:C1_11610C_A:C1_11620W_A:SER33:ARO8:MXR1:C2_01530C_A:ARO3:C2_02120W_A:HOM2:MET1:GPM1:THI20:ERG10:LYS22:ERG20:C2_04790C_A:CDC19:IDP1:ECM17:C2_07920W_A:DFG10:CDC47:C2_09480W_A:LEU42:SPT23:TPS3:C2_10860C_A:RHR2:C3_02180C_A:HEM13:LYS9:HIS4:MET15:ILV6:POL30:SOD1:IPK1:PYC2:C4_04360W_A:ABZ1:LYS1:HOM3:MET16:TRP4:MET14:CDS1:HYS2:HIS1:ILV3:EST1…	32:1900409:6890:6279:6535:9089:9435:30447:46488:16126:48315:7004:6882:70417:9097:19343:70791:19280:11:8615:15914:6531:45461:6546:6807:9085:35955:16233:9082:43942:6090:19358:44182:6662:6071:727:7155:19676:6273:71470:70481:42276:42823:184:30466:34599:7089:6267:46354:154:6098:16024:950:10919:6730:70301:16337:9405:9230:1902394:1990355:162:433:9073:9372:44205:6801:1901856:44416:15937:35753:19878:103:6…
9185	ribonucleoside diphosphate metabolic process	10 out of 557 genes, 1.8%	24 out of 6218 background genes, 0.4%	0.02919	0.00%	GPM2:GPM1:CDC19:TPI1:PFK1:ADH1:PGK1:ADK1:PGI1:GLK1	6006:30447:6002:48315:19660:6098:46835:1678:44416:6096:51701:6270:6172:8152:46939:42866:9267:44011:36170:44407:30448:61621:51156:6013:55114:71216:6094:7163:51211:46323:36180:15992
44724	single-organism carbohydrate catabolic process	15 out of 557 genes, 2.7%	52 out of 6218 background genes, 0.8%	0.04792	0.00%	GPM2:ATC1:GPM1:C2_04620W_A:CDC19:TPK2:C3_06860C_A:TPI1:GRE3:PGA56:PFK1:ADH1:PGK1:PGI1:GLK1	6006:30447:6002:48315:71361:1900760:19660:71470:42843:34599:6098:46835:1678:9405:5987:1903759:44416:1900231:902:42752:7186:36164:10737:1403:436:43044:72353:6096:43936:1900445:43709:51701:6468:8152:1900436:9847:33554:44409:44109:5993:42866:9267:44011:70787:42850:10515:45014:36170:44407:30448:31496:61621:44114:51156:6013:55114:71216:6094:7163:31505:51211:19568:46323:36180:909:7265:19388:71465:15992…
16052	carbohydrate catabolic process	15 out of 557 genes, 2.7%	54 out of 6218 background genes, 0.9%	0.07815	0.00%	GPM2:ATC1:GPM1:C2_04620W_A:CDC19:TPK2:C3_06860C_A:TPI1:GRE3:PGA56:PFK1:ADH1:PGK1:PGI1:GLK1	6006:30447:6002:48315:71361:1900760:19660:71470:42843:34599:6098:46835:1678:9405:5987:1903759:44416:1900231:902:42752:7186:36164:10737:1403:436:43044:72353:6096:43936:1900445:43709:51701:6468:8152:1900436:9847:33554:44409:44109:5993:42866:9267:44011:70787:42850:10515:45014:36170:44407:30448:31496:61621:44114:51156:6013:55114:71216:6094:7163:31505:51211:19568:46323:36180:909:7265:19388:71465:15992…
19379	sulfate assimilation, phosphoadenylyl sulfate reduction by phosphoadenylyl-sulfate reductase (thioredoxin)	4 out of 557 genes, 0.7%	4 out of 6218 background genes, 0.1%	0.09838	0.00%	MET3:MET16:MET14:TRX1	1900409:6890:30447:11:44182:6662:34599:96:1990355:103:6888:34614:45454:19379:42744:19344:42144:10134:80058:1900429:9086:35690
19419	sulfate reduction	4 out of 557 genes, 0.7%	4 out of 6218 background genes, 0.1%	0.09838	0.00%	MET3:MET16:MET14:TRX1	1900409:6890:30447:11:44182:6662:34599:96:1990355:103:6888:34614:45454:19379:42744:19344:42144:10134:80058:1900429:9086:35690
Cellular component
No significant ontology term can be found for input genes.
145 out of 557 input genes are directly annotated to root term 'cellular component unknown':
C1_03750W_A, C1_04160C_A, C1_04220C_A, C1_04250C_A, C1_04270C_A, C1_04350C_A, FMA1, TLO34, BUD16, C1_06290C_A, C1_06320W_A, YMC2, DAK2, C1_09610W_A, C1_10110W_A, GLY1, C1_10560C_A, C1_10570C_A, C1_11200W_A, C1_11270W_A, BTA1, C1_11530C_A, C1_11560C_A, C1_11580W_A, C1_11680C_A, C1_11690W_A, C1_11720W_A, C1_11760C_A, C1_14560C_A, CHA1, C2_01570W_A, ROD1, C2_02040W_A, C2_02530W_A, C2_02560W_A, MET1,…
Molecular Funtion
GOID	GO_term	Cluster frequency	Background frequency	Corrected P-value	False discovery rate	Gene(s) annotated to the term	Directly Annotated GOID List
16491	oxidoreductase activity	66 out of 557 genes, 11.8%	422 out of 6218 background genes, 6.8%	0.00121	0.00%	LYS2:GOR1:FMA1:GLT1:URA1:C1_11530C_A:MRF1:C1_11770C_A:C1_11890W_A:SER33:GCV3:MXR1:COX13:C2_01690W_A:HOM2:MET1:IDP1:ECM17:C2_06890C_A:C2_07270W_A:RNR22:C2_08100W_A:ARA1:DFG10:C2_09500W_A:C2_09850C_A:C2_09860C_A:SMM1:IFR1:C3_02190C_A:CCP1:HEM13:LYS9:C3_06860C_A:HIS4:SOD1:AHP1:GRX3:C4_03340C_A:C4_04360W_A:LYS1:C4_05390W_A:OFD1:SDH12:OYE32:MET16:C5_01960C_A:GRE3:QCR2:C5_04530W_A:ADH1:DES1:FET31:COX15…	4152:51536:3735:42284:19170:31418:5506:51287:8270:5507:4090:8198:8121:4032:4742:16653:4755:45290:16491:4617:16747:33833:8379:4129:30234:4636:31543:51920:4043:287:46872:32866:16720:46983:4784:5515:4109:48038:8137:20037:51903:4022:50660:4073:4739:47964:16616:50661:907:43115:15038:3729:4635:4399:4130:16040:4174:31177:9055:4604:8785:36456:3824:104:18631:4851:8143:4497:4754:8113:16209:16651:3942:4450:…

## Sheet: decreased liver_8
BP
GOID	GO_term	Cluster frequency	Background frequency	Corrected P-value	False discovery rate	Gene(s) annotated to the term	Directly Annotated GOID List																GOID	GO_term	Cluster frequency	Background frequency	Corrected P-value	False discovery rate	Gene(s) annotated to the term	Directly Annotated GOID List
9987	cellular process	268 out of 342 genes, 78.4%	3927 out of 6218 background genes, 63.2%	4.84e-07	0.00%	POL93:SVF1:GLO1:TUF1:SNF7:RPS21B:C1_01580W_A:MRP20:ISN1:ESP1:ARP8:C1_02760W_A:LYS2:ORC1:MAS1:EHT1:MED17:C1_03600W_A:HFL1:ENG1:MNS1:STR2:PDR16:C1_04230W_A:HHF1:URA6:PHO85:C1_04530C_A:C1_04970W_A:CUE5:C1_05370C_A:C1_05660C_A:RPS23A:C1_06590C_A:C1_06630W_A:PEX3:BBC1:MLT1:CCR4:RTG1:ZWF1:C1_09070W_A:GRP1:RIM20:C1_09470C_A:C1_09610W_A:DOA1:C1_09670C_A:MNN23:C1_10120C_A:C1_10360C_A:LKH1:ALP1:C1_10820C_A…	16237:32:97010:32581:6261:45324:8054:30447:48478:55085:32463:6882:722:16239:6642:19280:42766:15691:16255:8608:9113:2001255:71139:7114:1990236:30968:34497:45048:6541:2001165:8361:6740:226:71285:2001209:6725:7029:9082:43942:76:6749:1903714:80129:7019:6564:19358:51260:6003:6312:7155:31929:34048:6505:7023:10388:706:6351:42026:30466:10898:31385:6812:6190:46938:1308:6267:34517:6302:1990802:30100:6616:1…																6090	pyruvate metabolic process	3 out of 31 genes, 9.7%	26 out of 6473 background genes, 0.4%	0.04584	0.5	PDX1:TPI1:MAE1	6096:30447:55114:9267:71216:6520:44416:44011:36170:36180:6086:6108:6090
8152	metabolic process	217 out of 342 genes, 63.5%	2940 out of 6218 background genes, 47.3%	6.29e-07	0.00%	POL93:GLO1:TUF1:SNF7:RPS21B:C1_01580W_A:MRP20:ISN1:ESP1:ARP8:LYS2:ORC1:MAS1:EHT1:C1_03440C_A:MED17:C1_03600W_A:HFL1:ENG1:MNS1:STR2:PDR16:C1_04230W_A:HHF1:URA6:FMA1:PHO85:C1_04530C_A:C1_04970W_A:CUE5:C1_05370C_A:RPS23A:C1_06590C_A:C1_06630W_A:PEX3:CCR4:ZWF1:C1_09070W_A:GRP1:RIM20:LIP6:C1_09610W_A:DOA1:C1_09670C_A:MNN23:C1_10120C_A:LKH1:C1_10820C_A:RPS17B:C1_11080W_A:CAS1:MCD4:TRP3:C1_12610W_A:RBK1…	16237:32:97010:32581:6261:45324:8054:30447:48478:32463:722:16239:6642:19280:42766:16255:9113:2001255:71139:7114:30968:34497:6541:2001165:6740:71285:2001209:6725:9082:43942:76:6749:80129:6564:19358:51260:6003:6312:7155:34048:6505:10388:706:6351:30466:10898:6190:46938:1308:6267:34517:6302:1990802:30100:6430:30242:60303:10570:6098:388:96:36177:98789:51646:1015:10571:9405:33314:9060:43935:288:723:342…
1901566	organonitrogen compound biosynthetic process	64 out of 342 genes, 18.7%	550 out of 6218 background genes, 8.8%	3.80e-06	0.00%	TUF1:RPS21B:C1_01580W_A:MRP20:ISN1:LYS2:URA6:C1_04970W_A:RPS23A:RIM20:RPS17B:TRP3:C1_14310W_A:RPL38:C2_01530C_A:ARO3:C2_02930C_A:RPL21A:LYS22:RPL17B:SER1:HEM15:DBP5:RPL9B:MET13:KRS1:C4_00770C_A:ILV6:PDB1:C4_04360W_A:C4_04870C_A:ABZ1:LYS1:YDC1:FOL1:URA4:C5_01540W_A:MPRL36:FUR1:URA7:MRP2:TIF3:ALA1:ILS1:RPL5:IFM1:SUI3:ADE1:LYS12:TRP2:MET6:FRS1:CR_01820W_A:CR_03110W_A:CR_03400W_A:ADE17:RPL15A:PDX3:AD…	97010:30447:19280:9113:6541:71285:9082:6564:19358:6190:46938:6430:36177:9405:44416:17144:447:70317:6221:6526:6750:46084:1900198:43039:16485:6106:6424:46513:6543:51726:27:8153:1990116:46654:45454:6520:8152:6555:1731:10124:36244:7059:44409:32543:9267:44030:6419:2181:36170:8655:6542:9117:33962:30435:462:6207:55114:61641:6406:28:42743:9086:70409:461:6189:6418:42318:6574:9435:8615:45984:6546:9085:9884…
44249	cellular biosynthetic process	108 out of 342 genes, 31.6%	1165 out of 6218 background genes, 18.7%	4.08e-06	0.00%	POL93:TUF1:RPS21B:C1_01580W_A:MRP20:ISN1:LYS2:ORC1:EHT1:MED17:C1_03600W_A:HFL1:MNS1:PDR16:HHF1:URA6:C1_04970W_A:RPS23A:C1_06590C_A:C1_06630W_A:CCR4:RIM20:C1_09670C_A:MNN23:C1_10120C_A:LKH1:RPS17B:MCD4:TRP3:C1_12820C_A:PDX1:C1_14310W_A:RPL38:C2_01530C_A:STT3:ARO3:C2_02500W_A:C2_02930C_A:RPL21A:TAF14:LYS22:ERG20:RPL17B:RFC1:SER1:HEM15:TPS3:C3_00830C_A:DBP5:RPL9B:MET13:KRE5:HTA3:OST1:C3_06820C_A:KRS…	32:97010:6261:30447:48478:19280:42766:16255:9113:2001255:6541:2001165:71285:2001209:9082:43942:76:6564:19358:7155:6505:6351:30466:6190:46938:6267:6430:60303:36177:1015:9405:33314:43935:34243:90399:5987:2000220:44416:10691:17144:447:6348:1900231:70058:6260:70987:72692:70317:6221:1990516:6526:43486:70550:6750:46084:1900198:34729:31126:43039:16485:5992:6106:436:6424:43044:6357:43137:6362:46513:7064:…
9058	biosynthetic process	112 out of 342 genes, 32.7%	1228 out of 6218 background genes, 19.7%	4.74e-06	0.00%	POL93:TUF1:RPS21B:C1_01580W_A:MRP20:ISN1:LYS2:ORC1:EHT1:MED17:C1_03600W_A:HFL1:MNS1:PDR16:HHF1:URA6:C1_04970W_A:RPS23A:C1_06590C_A:C1_06630W_A:CCR4:RIM20:C1_09670C_A:MNN23:C1_10120C_A:LKH1:RPS17B:MCD4:TRP3:C1_12820C_A:PDX1:C1_14310W_A:RPL38:C2_01530C_A:STT3:ARO3:C2_02500W_A:C2_02930C_A:RPL21A:TAF14:LYS22:ERG20:RPL17B:RFC1:SER1:HEM15:TPS3:C3_00830C_A:MET18:DBP5:RPL9B:MET13:KRE5:HTA3:OST1:C3_06820C…	32:97010:6261:30447:48478:19280:42766:16255:9113:2001255:6541:2001165:71285:2001209:9082:43942:76:6564:19358:7155:6505:6351:30466:6190:46938:6267:6430:60303:6098:36177:1015:9405:33314:43935:34243:90399:5987:2000220:44416:10691:17144:447:6348:1900231:70058:6260:70987:72692:70317:6221:1990516:6526:43486:70550:6750:46084:1900198:34729:31126:43039:16485:5992:6106:436:6424:43044:6357:43137:6362:46513:…
1901576	organic substance biosynthetic process	109 out of 342 genes, 31.9%	1186 out of 6218 background genes, 19.1%	5.54e-06	0.00%	POL93:TUF1:RPS21B:C1_01580W_A:MRP20:ISN1:LYS2:ORC1:EHT1:MED17:C1_03600W_A:HFL1:MNS1:PDR16:HHF1:URA6:C1_04970W_A:RPS23A:C1_06590C_A:C1_06630W_A:CCR4:RIM20:C1_09670C_A:MNN23:C1_10120C_A:LKH1:RPS17B:MCD4:TRP3:C1_12820C_A:PDX1:C1_14310W_A:RPL38:C2_01530C_A:STT3:ARO3:C2_02500W_A:C2_02930C_A:RPL21A:TAF14:LYS22:ERG20:RPL17B:RFC1:SER1:HEM15:TPS3:C3_00830C_A:DBP5:RPL9B:MET13:KRE5:HTA3:OST1:C3_06820C_A:KRS…	32:97010:6261:30447:48478:19280:42766:16255:9113:2001255:6541:2001165:71285:2001209:9082:43942:76:6564:19358:7155:6505:6351:30466:6190:46938:6267:6430:60303:6098:36177:1015:9405:33314:43935:34243:90399:5987:2000220:44416:10691:17144:447:6348:1900231:70058:6260:70987:72692:70317:6221:1990516:6526:43486:70550:6750:46084:1900198:34729:31126:43039:16485:5992:6106:436:6424:43044:6357:43137:6362:46513:…
44271	cellular nitrogen compound biosynthetic process	72 out of 342 genes, 21.1%	683 out of 6218 background genes, 11.0%	2.47e-05	0.00%	TUF1:RPS21B:C1_01580W_A:MRP20:ISN1:MED17:HFL1:HHF1:URA6:C1_04970W_A:RPS23A:C1_06590C_A:CCR4:RIM20:C1_10120C_A:RPS17B:TRP3:C1_12820C_A:C1_14310W_A:RPL38:C2_01530C_A:C2_02500W_A:C2_02930C_A:RPL21A:TAF14:RPL17B:SER1:HEM15:C3_00830C_A:DBP5:RPL9B:HTA3:C3_06820C_A:KRS1:SUB2:C4_00770C_A:POL30:MED20:C4_04360W_A:C4_04870C_A:YDC1:FOL1:URA4:C5_01540W_A:MPRL36:FUR1:URA7:MRP2:TIF3:ALA1:ILS1:C7_00520W_A:RTF1:R…	97010:30447:48478:19280:42766:9113:2001255:6541:2001165:71285:2001209:76:6564:19358:6351:30466:6190:46938:6430:60303:36177:1015:9405:43935:34243:90399:44416:10691:17144:447:6348:1900231:70987:70317:6221:43486:6750:46084:1900198:34729:31126:43039:16485:6106:6424:6357:6362:46513:6543:51726:6352:27:1990116:46654:42797:6284:8152:6555:1731:34087:10124:70914:1900189:36244:7059:44409:32543:710:90262:926…
44237	cellular metabolic process	191 out of 342 genes, 55.8%	2586 out of 6218 background genes, 41.6%	4.48e-05	0.00%	POL93:GLO1:TUF1:SNF7:RPS21B:C1_01580W_A:MRP20:ISN1:ARP8:LYS2:ORC1:MAS1:EHT1:MED17:C1_03600W_A:HFL1:ENG1:MNS1:STR2:PDR16:C1_04230W_A:HHF1:URA6:PHO85:C1_04530C_A:C1_04970W_A:CUE5:C1_05370C_A:RPS23A:C1_06590C_A:C1_06630W_A:PEX3:CCR4:ZWF1:C1_09070W_A:GRP1:RIM20:C1_09610W_A:DOA1:C1_09670C_A:MNN23:C1_10120C_A:LKH1:RPS17B:C1_11080W_A:CAS1:MCD4:TRP3:C1_12610W_A:C1_12820C_A:KEM1:PDX1:GND1:MET3:DOA4:C1_143…	16237:32:97010:32581:6261:45324:8054:30447:48478:32463:722:16239:6642:19280:42766:16255:9113:2001255:71139:7114:30968:6541:2001165:6740:71285:2001209:6725:9082:43942:76:6749:80129:6564:19358:6003:6312:7155:6505:10388:706:6351:30466:10898:6190:46938:1308:6267:34517:6302:1990802:30100:6430:60303:10570:6098:388:96:36177:98789:51646:1015:10571:9405:33314:9060:43935:288:723:34243:90399:5987:70887:2000…
44699	single-organism process	223 out of 342 genes, 65.2%	3176 out of 6218 background genes, 51.1%	5.53e-05	0.00%	GLO1:TUF1:SNF7:RIC1:MRP20:ISN1:ESP1:ARP8:C1_02760W_A:LYS2:ORC1:MAS1:EHT1:C1_03440C_A:C1_03600W_A:HFL1:ENG1:MNS1:STR2:PDR16:HHF1:URA6:PHO85:SEC21:C1_05660C_A:C1_06590C_A:C1_06630W_A:PEX3:C1_07440W_A:BBC1:C1_07690C_A:MLT1:CCR4:RTG1:ZWF1:C1_09070W_A:RIM20:C1_09470C_A:LIP6:DOA1:C1_09670C_A:MNN23:C1_10360C_A:LKH1:ALP1:C1_11080W_A:TIM50:CAS1:MCD4:TRP3:PEP1:SPA2:RBK1:MON2:C1_13280C_A:KEM1:PDX1:GND1:MET3…	16237:32581:6261:45324:8054:30447:48478:55085:32463:6882:722:16239:6642:19280:42766:15691:16255:8608:9113:2001255:71139:7114:1990236:30968:34497:45048:6541:2001165:8361:6740:226:71285:2001209:6725:7029:9082:43942:76:6749:1903714:80129:7019:6564:19358:51260:6003:6312:7155:31929:34048:6505:7023:706:6351:42026:30466:10898:31385:6812:6190:46938:1308:6267:34517:6302:1990802:30100:6616:1903477:6430:302…
71704	organic substance metabolic process	194 out of 342 genes, 56.7%	2661 out of 6218 background genes, 42.8%	9.42e-05	0.00%	POL93:GLO1:TUF1:SNF7:RPS21B:C1_01580W_A:MRP20:ISN1:ESP1:ARP8:LYS2:ORC1:MAS1:EHT1:MED17:C1_03600W_A:HFL1:ENG1:MNS1:STR2:PDR16:C1_04230W_A:HHF1:URA6:PHO85:C1_04530C_A:C1_04970W_A:CUE5:C1_05370C_A:RPS23A:C1_06590C_A:C1_06630W_A:PEX3:CCR4:ZWF1:C1_09070W_A:RIM20:LIP6:C1_09610W_A:DOA1:C1_09670C_A:MNN23:C1_10120C_A:LKH1:C1_10820C_A:RPS17B:C1_11080W_A:CAS1:MCD4:TRP3:C1_12610W_A:RBK1:C1_12820C_A:KEM1:PDX1…	16237:32:97010:32581:6261:45324:8054:30447:48478:32463:722:16239:6642:19280:42766:16255:9113:2001255:71139:7114:30968:6541:2001165:6740:71285:2001209:6725:9082:43942:76:6749:80129:6564:19358:6003:6312:7155:34048:6505:10388:706:6351:30466:10898:6190:46938:1308:6267:34517:6302:1990802:30100:6430:60303:10570:6098:388:96:36177:98789:51646:1015:10571:9405:33314:9060:43935:288:723:34243:90399:32888:598…
1901564	organonitrogen compound metabolic process	74 out of 342 genes, 21.6%	734 out of 6218 background genes, 11.8%	0.00010	0.00%	GLO1:TUF1:RPS21B:C1_01580W_A:MRP20:ISN1:LYS2:STR2:URA6:C1_04970W_A:RPS23A:ZWF1:RIM20:RPS17B:TRP3:GND1:MET3:C1_14310W_A:RPL38:C2_01530C_A:ARO3:C2_02930C_A:RPL21A:LYS22:RPL17B:SER1:HEM15:DBP5:RPL9B:MET13:KRS1:TPI1:C4_00770C_A:AAT22:ILV6:PDB1:C4_04360W_A:C4_04870C_A:ABZ1:LYS1:YDC1:FOL1:URA4:C5_01540W_A:MPRL36:FUR1:URA7:MRP2:TIF3:MAE1:ALA1:ILS1:RPL5:IFM1:SUI3:ADE1:LYS12:TRP2:MET6:FRS1:CR_01820W_A:CR_…	97010:30447:19280:9113:6541:6740:71285:9082:6749:6564:19358:6190:46938:6430:6098:96:36177:9405:19243:44416:17144:447:70317:6221:6526:6750:46084:1900198:43039:16485:6106:6424:46513:6543:51726:27:8153:1990116:46654:45454:19346:6520:19379:8152:6555:1731:10124:36244:7059:44409:32543:9267:44030:6419:2181:36170:30448:8655:6542:61621:10134:9117:33962:30435:462:6207:55114:61641:9051:6406:28:42743:9086:70…
44763	single-organism cellular process	193 out of 342 genes, 56.4%	2689 out of 6218 background genes, 43.2%	0.00043	0.00%	GLO1:TUF1:SNF7:MRP20:ISN1:ESP1:ARP8:C1_02760W_A:LYS2:ORC1:EHT1:C1_03600W_A:HFL1:ENG1:MNS1:STR2:PDR16:HHF1:URA6:PHO85:C1_05660C_A:C1_06590C_A:C1_06630W_A:PEX3:BBC1:MLT1:CCR4:RTG1:ZWF1:C1_09070W_A:RIM20:C1_09470C_A:DOA1:C1_09670C_A:MNN23:C1_10360C_A:LKH1:ALP1:TIM50:CAS1:MCD4:TRP3:SPA2:C1_13280C_A:KEM1:PDX1:GND1:MET3:DOA4:C1_14310W_A:CLB2:C2_01530C_A:STT3:ARO3:C2_02200W_A:CPR3:LHS1:C2_02930C_A:SDS22…	16237:32581:6261:45324:8054:30447:48478:55085:32463:6882:722:16239:6642:19280:42766:15691:16255:8608:9113:2001255:71139:7114:30968:34497:45048:6541:2001165:8361:6740:226:71285:2001209:6725:7029:9082:43942:76:6749:1903714:80129:7019:6564:19358:51260:6312:7155:31929:34048:6505:7023:706:6351:42026:30466:10898:31385:6812:6190:46938:1308:6267:34517:6302:1990802:30100:6616:1903477:6430:30242:60303:1057…
43604	amide biosynthetic process	37 out of 342 genes, 10.8%	285 out of 6218 background genes, 4.6%	0.00088	0.00%	TUF1:RPS21B:C1_01580W_A:MRP20:C1_04970W_A:RPS23A:RIM20:RPS17B:RPL38:C2_02930C_A:RPL21A:RPL17B:DBP5:RPL9B:KRS1:C4_00770C_A:C4_04360W_A:C4_04870C_A:YDC1:FOL1:C5_01540W_A:MPRL36:MRP2:TIF3:ALA1:ILS1:RPL5:IFM1:SUI3:FRS1:CR_01820W_A:CR_03110W_A:CR_03400W_A:RPL15A:MRPL8:GSH2:EIF4E	97010:30447:71285:46938:6430:36177:9405:447:6750:1900198:43039:16485:6424:46513:51726:27:1990116:46654:1731:10124:36244:7059:44409:32543:9267:6419:2181:36170:33962:30435:462:55114:61641:6406:28:461:6418:42318:98849:44182:184:2183:34635:6414:1403:6415:71467:45947:6450:90423:6432:6412:43043:46514:16236:6413:70125:71216:290:1900430:36180:6428:35690
44238	primary metabolic process	181 out of 342 genes, 52.9%	2499 out of 6218 background genes, 40.2%	0.00090	0.00%	POL93:TUF1:SNF7:RPS21B:C1_01580W_A:MRP20:ISN1:ESP1:ARP8:LYS2:ORC1:MAS1:EHT1:MED17:C1_03600W_A:HFL1:MNS1:STR2:PDR16:C1_04230W_A:HHF1:URA6:PHO85:C1_04530C_A:C1_04970W_A:CUE5:C1_05370C_A:RPS23A:C1_06590C_A:C1_06630W_A:PEX3:CCR4:ZWF1:C1_09070W_A:RIM20:LIP6:C1_09610W_A:DOA1:C1_09670C_A:MNN23:C1_10120C_A:LKH1:C1_10820C_A:RPS17B:C1_11080W_A:CAS1:MCD4:TRP3:C1_12610W_A:RBK1:C1_12820C_A:KEM1:GND1:MET3:DOA4…	32:97010:32581:6261:45324:8054:30447:48478:32463:722:16239:6642:19280:42766:16255:9113:2001255:71139:7114:30968:6541:2001165:6740:71285:2001209:9082:43942:76:80129:6564:19358:6003:6312:7155:34048:6505:10388:706:6351:30466:10898:6190:1308:6267:34517:6302:1990802:30100:6430:60303:10570:6098:388:96:36177:98789:51646:1015:10571:9405:33314:9060:43935:288:723:34243:90399:32888:5987:70887:2000220:31647:…
43043	peptide biosynthetic process	33 out of 342 genes, 9.6%	245 out of 6218 background genes, 3.9%	0.00160	0.00%	TUF1:RPS21B:C1_01580W_A:MRP20:C1_04970W_A:RPS23A:RPS17B:RPL38:C2_02930C_A:RPL21A:RPL17B:DBP5:RPL9B:KRS1:C4_00770C_A:C4_04870C_A:C5_01540W_A:MPRL36:MRP2:TIF3:ALA1:ILS1:RPL5:IFM1:SUI3:FRS1:CR_01820W_A:CR_03110W_A:CR_03400W_A:RPL15A:MRPL8:GSH2:EIF4E	97010:30447:46938:6430:447:6750:43039:6424:51726:27:1990116:1731:7059:32543:9267:6419:2181:36170:33962:462:61641:6406:28:461:6418:98849:184:2183:34635:6414:6415:45947:6450:90423:6432:6412:43043:16236:6413:70125:71216:290:36180:6428:35690
43603	cellular amide metabolic process	39 out of 342 genes, 11.4%	323 out of 6218 background genes, 5.2%	0.00278	0.00%	GLO1:TUF1:RPS21B:C1_01580W_A:MRP20:C1_04970W_A:RPS23A:RIM20:RPS17B:RPL38:C2_02930C_A:RPL21A:RPL17B:DBP5:RPL9B:KRS1:C4_00770C_A:C4_04360W_A:C4_04870C_A:YDC1:FOL1:C5_01540W_A:MPRL36:MRP2:TIF3:ALA1:ILS1:RPL5:IFM1:C7_03350C_A:SUI3:FRS1:CR_01820W_A:CR_03110W_A:CR_03400W_A:RPL15A:MRPL8:GSH2:EIF4E	97010:30447:71285:6725:6749:46938:6430:36177:9405:19243:447:6750:1900198:43039:16485:6424:46513:51726:27:1990116:46654:1731:10124:36244:7059:44409:32543:43603:9267:6419:2181:36170:33962:30435:462:55114:61641:6406:28:461:6418:42318:98849:44182:184:2183:34599:42180:34635:6414:1403:6415:71467:45947:6450:90423:6432:6412:43043:46514:16236:6413:70125:71216:290:1900430:36180:6428:35690
6518	peptide metabolic process	34 out of 342 genes, 9.9%	270 out of 6218 background genes, 4.3%	0.00518	0.00%	GLO1:TUF1:RPS21B:C1_01580W_A:MRP20:C1_04970W_A:RPS23A:RPS17B:RPL38:C2_02930C_A:RPL21A:RPL17B:DBP5:RPL9B:KRS1:C4_00770C_A:C4_04870C_A:C5_01540W_A:MPRL36:MRP2:TIF3:ALA1:ILS1:RPL5:IFM1:SUI3:FRS1:CR_01820W_A:CR_03110W_A:CR_03400W_A:RPL15A:MRPL8:GSH2:EIF4E	97010:30447:6749:46938:6430:19243:447:6750:43039:6424:51726:27:1990116:1731:7059:32543:9267:6419:2181:36170:33962:462:61641:6406:28:461:6418:98849:184:2183:34635:6414:6415:45947:6450:90423:6432:6412:43043:16236:6413:70125:71216:290:36180:6428:35690
6412	translation	31 out of 342 genes, 9.1%	240 out of 6218 background genes, 3.9%	0.00838	0.00%	TUF1:RPS21B:C1_01580W_A:MRP20:C1_04970W_A:RPS23A:RPS17B:RPL38:C2_02930C_A:RPL21A:RPL17B:DBP5:RPL9B:KRS1:C4_00770C_A:C4_04870C_A:C5_01540W_A:MPRL36:MRP2:TIF3:ALA1:ILS1:RPL5:IFM1:SUI3:FRS1:CR_03110W_A:CR_03400W_A:RPL15A:MRPL8:EIF4E	97010:30447:6430:447:43039:6424:51726:27:1731:7059:32543:9267:6419:2181:36170:33962:462:61641:6406:28:461:6418:184:2183:6414:6415:45947:6450:6432:6412:16236:6413:70125:71216:290:36180:6428:35690
34645	cellular macromolecule biosynthetic process	68 out of 342 genes, 19.9%	745 out of 6218 background genes, 12.0%	0.01468	0.11%	POL93:TUF1:RPS21B:C1_01580W_A:MRP20:ORC1:MED17:C1_03600W_A:HFL1:MNS1:HHF1:C1_04970W_A:RPS23A:C1_06590C_A:C1_06630W_A:CCR4:C1_09670C_A:MNN23:C1_10120C_A:RPS17B:MCD4:C1_12820C_A:RPL38:STT3:C2_02500W_A:C2_02930C_A:RPL21A:TAF14:RPL17B:RFC1:C3_00830C_A:DBP5:RPL9B:KRE5:HTA3:OST1:C3_06820C_A:KRS1:SUB2:SWI1:C4_00770C_A:NMT1:POL30:MED20:C4_04870C_A:MNN4:SMC4:C5_01540W_A:MPRL36:C5_03120W_A:MRP2:TIF3:ALA1:I…	32:97010:6261:30447:48478:42766:16255:2001255:2001165:2001209:76:7155:6505:6351:30466:6267:6430:60303:1015:9405:33314:43935:34243:90399:5987:2000220:10691:447:6348:1900231:70058:6260:70987:72692:1990516:43486:70550:34729:31126:43039:436:6424:43044:6357:43137:6362:7064:36178:1900445:51726:6352:27:42797:6284:6486:71260:1731:34087:70914:1900189:36244:7059:1900461:32543:7076:710:90262:9267:6298:6419:…
44710	single-organism metabolic process	125 out of 342 genes, 36.5%	1634 out of 6218 background genes, 26.3%	0.01488	0.10%	GLO1:TUF1:MRP20:ISN1:ARP8:LYS2:ORC1:EHT1:C1_03440C_A:C1_03600W_A:HFL1:MNS1:STR2:PDR16:HHF1:URA6:C1_06630W_A:PEX3:ZWF1:C1_09070W_A:RIM20:LIP6:DOA1:C1_09670C_A:MNN23:LKH1:C1_11080W_A:CAS1:MCD4:TRP3:RBK1:PDX1:GND1:MET3:C1_14310W_A:C2_01530C_A:STT3:ARO3:TAF14:LYS22:ERG20:COG4:RFC1:SER1:TPK2:HEM15:C2_08850C_A:C2_09620W_A:C2_09850C_A:C2_09860C_A:TPS3:C3_00830C_A:RAD50:MET13:KRE5:C3_03410C_A:ATG9:OST1:K…	16237:32581:6261:30447:722:6642:19280:42766:16255:9113:71139:7114:30968:34497:6541:2001165:6740:71285:2001209:6725:9082:43942:6749:6564:19358:51260:6003:6312:7155:6505:706:30466:10898:6190:46938:6267:6302:1990802:60303:6430:30242:10570:6098:96:36177:51646:1015:10571:9405:33314:9060:43935:288:723:90399:5987:2000220:19243:1903759:6631:44416:30970:6348:1900231:6303:6260:77:70987:72692:45875:70317:62…
9059	macromolecule biosynthetic process	68 out of 342 genes, 19.9%	749 out of 6218 background genes, 12.0%	0.01762	0.10%	POL93:TUF1:RPS21B:C1_01580W_A:MRP20:ORC1:MED17:C1_03600W_A:HFL1:MNS1:HHF1:C1_04970W_A:RPS23A:C1_06590C_A:C1_06630W_A:CCR4:C1_09670C_A:MNN23:C1_10120C_A:RPS17B:MCD4:C1_12820C_A:RPL38:STT3:C2_02500W_A:C2_02930C_A:RPL21A:TAF14:RPL17B:RFC1:C3_00830C_A:DBP5:RPL9B:KRE5:HTA3:OST1:C3_06820C_A:KRS1:SUB2:SWI1:C4_00770C_A:NMT1:POL30:MED20:C4_04870C_A:MNN4:SMC4:C5_01540W_A:MPRL36:C5_03120W_A:MRP2:TIF3:ALA1:I…	32:97010:6261:30447:48478:42766:16255:2001255:2001165:2001209:76:7155:6505:6351:30466:6267:6430:60303:1015:9405:33314:43935:34243:90399:5987:2000220:10691:447:6348:1900231:70058:6260:70987:72692:1990516:43486:70550:34729:31126:43039:436:6424:43044:6357:43137:6362:7064:36178:1900445:51726:6352:27:42797:6284:6486:71260:1731:34087:70914:1900189:36244:7059:1900461:32543:7076:710:90262:9267:6298:6419:…
6807	nitrogen compound metabolic process	127 out of 342 genes, 37.1%	1695 out of 6218 background genes, 27.3%	0.03574	0.27%	POL93:GLO1:TUF1:RPS21B:C1_01580W_A:MRP20:ISN1:ARP8:LYS2:ORC1:MED17:HFL1:STR2:HHF1:URA6:C1_04530C_A:C1_04970W_A:RPS23A:C1_06590C_A:C1_06630W_A:CCR4:ZWF1:C1_09070W_A:RIM20:DOA1:C1_09670C_A:C1_10120C_A:RPS17B:CAS1:TRP3:C1_12610W_A:C1_12820C_A:KEM1:GND1:MET3:C1_14310W_A:RPL38:C2_01530C_A:ARO3:C2_02500W_A:C2_02540W_A:C2_02930C_A:RPL21A:TAF14:LYS22:RPL17B:RFC1:SER1:HEM15:C3_00730W_A:C3_00830C_A:DBP5:RA…	97010:6261:30447:48478:722:19280:42766:9113:2001255:71139:6541:2001165:6740:71285:2001209:6725:9082:76:6749:6564:19358:6312:7155:706:6351:30466:10898:6190:46938:1308:6267:6302:1990802:6430:60303:10570:6098:388:96:36177:98789:51646:1015:10571:9405:33314:9060:43935:288:723:34243:90399:5987:2000220:19243:44416:10691:17144:447:6348:1900231:70058:480:6303:6260:77:70987:72692:45875:70317:6221:1990516:6…
19538	protein metabolic process	86 out of 342 genes, 25.1%	1037 out of 6218 background genes, 16.7%	0.03574	0.26%	TUF1:SNF7:RPS21B:C1_01580W_A:MRP20:ESP1:MAS1:C1_03600W_A:MNS1:C1_04230W_A:HHF1:PHO85:C1_04970W_A:CUE5:C1_05370C_A:RPS23A:RIM20:C1_09610W_A:DOA1:MNN23:LKH1:C1_10820C_A:RPS17B:MCD4:DOA4:RPL38:STT3:CPR3:C2_02930C_A:RPL21A:TAF14:RPL17B:DBF2:PRE2:TPK2:RSP5:C2_09620W_A:AKL1:DBP5:RPL9B:KRE5:PRE9:C3_04420W_A:OST1:C3_06800C_A:C3_06810W_A:KRS1:STE24:C4_00770C_A:NMT1:C4_02780W_A:JAB1:RPN6:C4_04870C_A:MNN4:C…	32:97010:45324:8054:30447:32463:16239:42766:16255:30968:2001165:71285:2001209:80129:34048:6505:10388:706:10898:34517:1990802:30100:60303:6430:10570:36177:1015:10571:9405:43935:32888:70887:31647:1903759:30970:447:1900231:44878:6303:45875:70317:45:30437:43486:6457:7186:2000235:51447:32880:1904537:1902846:31031:71432:1900198:1990801:34729:10737:31126:1990139:43039:16485:1902002:10620:6424:48260:6357…
43436	oxoacid metabolic process	39 out of 342 genes, 11.4%	366 out of 6218 background genes, 5.9%	0.05526	0.42%	GLO1:LYS2:EHT1:STR2:PEX3:RIM20:LKH1:TRP3:PDX1:MET3:ARO3:LYS22:SER1:MET13:KRS1:TPI1:AAT22:ILV6:PDB1:C4_04360W_A:VPH1:ABZ1:LYS1:FOL1:MAE1:ALA1:ILS1:ADE1:LYS12:TRP2:MET6:FRS1:CR_03110W_A:CR_03400W_A:VTC3:ADE13:PGI1:URA2:LPD1	16237:32581:30447:19280:9113:6541:71285:9082:6749:6564:6430:6098:96:36177:9405:19243:6631:44416:6526:7033:46084:1900198:43039:16485:6106:6797:6424:6543:19370:8153:46654:45454:19346:6520:19379:8152:6555:10124:36244:44409:32543:51793:9267:44030:6419:36170:30448:6542:61621:10134:30435:6207:55114:42743:9086:45033:70409:6189:15992:6418:42318:6108:51792:6574:48315:45984:6546:9085:6090:44182:30163:6730:…
6082	organic acid metabolic process	39 out of 342 genes, 11.4%	367 out of 6218 background genes, 5.9%	0.05877	0.80%	GLO1:LYS2:EHT1:STR2:PEX3:RIM20:LKH1:TRP3:PDX1:MET3:ARO3:LYS22:SER1:MET13:KRS1:TPI1:AAT22:ILV6:PDB1:C4_04360W_A:VPH1:ABZ1:LYS1:FOL1:MAE1:ALA1:ILS1:ADE1:LYS12:TRP2:MET6:FRS1:CR_03110W_A:CR_03400W_A:VTC3:ADE13:PGI1:URA2:LPD1	16237:32581:30447:19280:9113:6541:71285:9082:6749:6564:6430:6098:96:36177:9405:19243:6631:44416:6526:7033:46084:1900198:43039:16485:6106:6797:6424:6543:19370:8153:46654:45454:19346:6520:19379:8152:6555:10124:36244:44409:32543:51793:9267:44030:6419:36170:30448:6542:61621:10134:30435:6207:55114:42743:9086:45033:70409:6189:15992:6418:42318:6108:51792:6574:48315:45984:6546:9085:6090:44182:30163:6730:…
6520	cellular amino acid metabolic process	26 out of 342 genes, 7.6%	204 out of 6218 background genes, 3.3%	0.06096	0.77%	LYS2:STR2:TRP3:MET3:ARO3:LYS22:SER1:MET13:KRS1:AAT22:ILV6:PDB1:ABZ1:LYS1:FOL1:MAE1:ALA1:ILS1:LYS12:TRP2:MET6:FRS1:CR_03110W_A:CR_03400W_A:URA2:LPD1	30447:19280:9113:6541:9082:6564:6430:96:44416:6526:46084:43039:6424:6543:8153:46654:45454:19346:6520:19379:8152:6555:32543:44030:6419:6542:10134:6207:55114:42743:9086:70409:6418:6108:6574:45984:6546:9085:6090:44182:6730:162:9073:19878:103:6086:9058:34605:6432:71216:1902987:6552:36180:6103:6550:6428:35690
44267	cellular protein metabolic process	81 out of 342 genes, 23.7%	982 out of 6218 background genes, 15.8%	0.08111	1.26%	TUF1:SNF7:RPS21B:C1_01580W_A:MRP20:MAS1:C1_03600W_A:MNS1:C1_04230W_A:HHF1:PHO85:C1_04970W_A:CUE5:C1_05370C_A:RPS23A:C1_09610W_A:DOA1:MNN23:RPS17B:MCD4:DOA4:RPL38:STT3:CPR3:C2_02930C_A:RPL21A:TAF14:RPL17B:DBF2:PRE2:TPK2:RSP5:C2_09620W_A:AKL1:DBP5:RPL9B:KRE5:PRE9:C3_04420W_A:OST1:C3_06800C_A:C3_06810W_A:KRS1:STE24:C4_00770C_A:NMT1:C4_02780W_A:JAB1:RPN6:C4_04870C_A:C5_01540W_A:CCT7:MPRL36:C5_01870W_…	97010:45324:8054:30447:32463:16239:42766:16255:30968:2001165:71285:2001209:80129:6505:10388:706:10898:34517:1990802:30100:60303:6430:10570:36177:1015:10571:9405:43935:70887:31647:1903759:30970:447:1900231:44878:6303:45875:70317:45:30437:43486:6457:7186:2000235:51447:32880:1904537:1902846:31031:71432:1990801:34729:10737:31126:1990139:43039:16485:1902002:10620:6424:48260:6357:72353:6474:43936:36178…
Cellular component
GOID	GO_term	Cluster frequency	Background frequency	Corrected P-value	False discovery rate	Gene(s) annotated to the term	Directly Annotated GOID List
44424	intracellular part	287 out of 342 genes, 83.9%	4058 out of 6218 background genes, 65.3%	6.80e-13	0.00%	SVF1:GLO1:TUF1:SNF7:RIC1:RPS21B:C1_01580W_A:MRP20:ISN1:ESP1:ARP8:C1_02760W_A:LYS2:ORC1:C1_03240W_A:MAS1:EHT1:MED17:C1_03600W_A:HFL1:MNS1:STR2:PDR16:C1_04230W_A:HHF1:URA6:PHO85:C1_04530C_A:SEC21:C1_04970W_A:CUE5:C1_05210C_A:C1_05660C_A:RPS23A:C1_06590C_A:C1_06630W_A:PEX3:C1_07440W_A:BBC1:C1_07690C_A:MLT1:CCR4:RTG1:ZWF1:C1_09070W_A:RIM20:C1_09470C_A:DOA1:C1_09670C_A:C1_10120C_A:C1_10360C_A:LKH1:ALP…	5666:8250:5763:31461:5628:5673:9986:5669:5744:30122:42645:407:51286:5881:30427:329:5816:5967:5826:5759:70210:31261:30906:220:5887:32153:22625:5664:1990072:22627:30123:151:31560:9353:16593:30126:33698:30131:31298:5681:5840:42764:33254:31562:932:8541:16363:5635:5955:31931:97268:1990726:5950:5960:31389:33179:31982:5801:5778:30015:34515:32299:31201:43332:1990860:31251:70693:31901:43529:30176:72687:32…
5622	intracellular	288 out of 342 genes, 84.2%	4082 out of 6218 background genes, 65.6%	7.33e-13	0.00%	SVF1:GLO1:TUF1:SNF7:RIC1:RPS21B:C1_01580W_A:MRP20:ISN1:ESP1:ARP8:C1_02760W_A:LYS2:ORC1:C1_03240W_A:MAS1:EHT1:MED17:C1_03600W_A:HFL1:MNS1:STR2:PDR16:C1_04230W_A:HHF1:URA6:PHO85:C1_04530C_A:SEC21:C1_04970W_A:CUE5:C1_05210C_A:C1_05660C_A:RPS23A:C1_06590C_A:C1_06630W_A:PEX3:C1_07440W_A:BBC1:C1_07690C_A:MLT1:CCR4:RTG1:ZWF1:C1_09070W_A:RIM20:C1_09470C_A:DOA1:C1_09670C_A:C1_10120C_A:C1_10360C_A:LKH1:ALP…	5666:8250:5763:31461:5628:5673:9986:5669:5744:30122:42645:407:51286:5881:30427:329:5816:5967:5826:5759:70210:31261:30906:220:5887:32153:22625:5664:1990072:22627:30123:151:31560:9353:16593:30126:33698:30131:31298:5681:5840:42764:33254:31562:932:8541:16363:5635:5955:31931:97268:1990726:5950:5960:31389:33179:31982:5801:5778:30015:34515:32299:31201:43332:1990860:31251:70693:31901:43529:30176:72687:32…
5737	cytoplasm	251 out of 342 genes, 73.4%	3342 out of 6218 background genes, 53.7%	4.18e-12	0.00%	SVF1:GLO1:TUF1:SNF7:RIC1:RPS21B:C1_01580W_A:MRP20:ISN1:ESP1:ARP8:C1_02760W_A:LYS2:C1_03240W_A:MAS1:EHT1:C1_03600W_A:MNS1:STR2:PDR16:C1_04230W_A:URA6:PHO85:C1_04530C_A:SEC21:C1_04970W_A:CUE5:C1_05210C_A:RPS23A:PEX3:C1_07440W_A:BBC1:MLT1:CCR4:RTG1:ZWF1:C1_09070W_A:RIM20:C1_09470C_A:DOA1:C1_10360C_A:LKH1:ALP1:C1_10820C_A:RPS17B:C1_11010C_A:TIM50:C1_11880W_A:MCD4:TRP3:PEP1:C1_12610W_A:SPA2:RBK1:C1_12…	5666:8250:5763:31461:5628:9986:5744:30122:42645:407:51286:5881:30427:329:5816:5967:5826:5759:30906:220:5887:32153:22625:1990072:22627:30123:151:31560:9353:16593:30126:30131:5681:5840:42764:33254:31562:932:8541:16363:5635:5955:31931:97268:1990726:5950:5960:33179:31982:5801:5778:30015:34515:31201:43332:1990860:31251:70693:31901:43529:30176:72687:32473:812:5789:139:346:31415:31011:30134:44612:42406:…
44444	cytoplasmic part	222 out of 342 genes, 64.9%	2872 out of 6218 background genes, 46.2%	1.83e-10	0.00%	SVF1:GLO1:TUF1:SNF7:RIC1:RPS21B:C1_01580W_A:MRP20:ISN1:ESP1:ARP8:C1_02760W_A:LYS2:C1_03240W_A:MAS1:EHT1:C1_03600W_A:MNS1:STR2:C1_04230W_A:URA6:PHO85:C1_04530C_A:SEC21:C1_04970W_A:C1_05210C_A:RPS23A:PEX3:C1_07440W_A:BBC1:MLT1:CCR4:ZWF1:C1_09070W_A:RIM20:C1_09470C_A:C1_10360C_A:ALP1:C1_10820C_A:RPS17B:C1_11010C_A:TIM50:C1_11880W_A:MCD4:TRP3:PEP1:C1_12610W_A:SPA2:C1_12820C_A:MON2:C1_13280C_A:KEM1:PD…	5666:8250:5763:31461:9986:5744:30122:42645:407:51286:5881:30427:329:5816:5967:5826:5759:30906:220:5887:32153:22625:1990072:22627:30123:151:31560:9353:16593:30126:30131:5681:5840:42764:33254:31562:932:8541:16363:5635:5955:31931:1990726:5950:5960:33179:31982:5801:5778:30015:34515:31201:43332:1990860:31251:70693:31901:43529:30176:32473:812:5789:139:31415:31011:30134:44612:42406:30687:16591:36087:593…
44464	cell part	293 out of 342 genes, 85.7%	4332 out of 6218 background genes, 69.7%	3.97e-10	0.00%	SVF1:GLO1:TUF1:SNF7:RIC1:RPS21B:C1_01580W_A:MRP20:ISN1:ESP1:ARP8:C1_02760W_A:LYS2:ORC1:C1_03240W_A:MAS1:EHT1:MED17:C1_03600W_A:HFL1:ENG1:MNS1:STR2:PDR16:C1_04230W_A:HHF1:URA6:PHO85:C1_04530C_A:SEC21:C1_04970W_A:CUE5:C1_05210C_A:C1_05660C_A:RPS23A:C1_06590C_A:C1_06630W_A:PEX3:C1_07440W_A:BBC1:C1_07690C_A:MLT1:CCR4:RTG1:ZWF1:C1_09070W_A:RIM20:C1_09470C_A:DOA1:C1_09670C_A:C1_10120C_A:C1_10360C_A:LKH…	5666:8250:5763:31461:5628:5673:5669:9986:5744:30122:42645:407:51286:5881:30427:329:5816:5967:5826:5759:70210:31261:30906:220:5887:32153:22625:5664:1990072:22627:30123:151:31560:9353:16593:30126:33698:30131:31298:5681:5840:42764:33254:31562:932:8541:16363:5635:5955:31931:97268:1990726:5950:5960:31389:33179:31982:5801:5778:30015:34515:32299:31201:43332:1990860:31251:70693:31901:43529:30176:72687:32…
5623	cell	293 out of 342 genes, 85.7%	4332 out of 6218 background genes, 69.7%	3.97e-10	0.00%	SVF1:GLO1:TUF1:SNF7:RIC1:RPS21B:C1_01580W_A:MRP20:ISN1:ESP1:ARP8:C1_02760W_A:LYS2:ORC1:C1_03240W_A:MAS1:EHT1:MED17:C1_03600W_A:HFL1:ENG1:MNS1:STR2:PDR16:C1_04230W_A:HHF1:URA6:PHO85:C1_04530C_A:SEC21:C1_04970W_A:CUE5:C1_05210C_A:C1_05660C_A:RPS23A:C1_06590C_A:C1_06630W_A:PEX3:C1_07440W_A:BBC1:C1_07690C_A:MLT1:CCR4:RTG1:ZWF1:C1_09070W_A:RIM20:C1_09470C_A:DOA1:C1_09670C_A:C1_10120C_A:C1_10360C_A:LKH…	5666:8250:5763:31461:5628:5673:5669:9986:5744:30122:42645:407:51286:5881:30427:329:5816:5967:5826:5759:70210:31261:30906:220:5887:32153:22625:5664:1990072:22627:30123:151:31560:9353:16593:30126:33698:30131:31298:5681:5840:42764:33254:31562:932:8541:16363:5635:5955:31931:97268:1990726:5950:5960:31389:33179:31982:5801:5778:30015:34515:32299:31201:43332:1990860:31251:70693:31901:43529:30176:72687:32…
43229	intracellular organelle	259 out of 342 genes, 75.7%	3682 out of 6218 background genes, 59.2%	9.92e-09	0.00%	SVF1:GLO1:TUF1:SNF7:RIC1:RPS21B:C1_01580W_A:MRP20:ISN1:ESP1:ARP8:C1_02760W_A:ORC1:C1_03240W_A:MAS1:EHT1:MED17:C1_03600W_A:HFL1:MNS1:STR2:PDR16:C1_04230W_A:HHF1:URA6:PHO85:C1_04530C_A:SEC21:C1_05210C_A:C1_05660C_A:RPS23A:C1_06590C_A:C1_06630W_A:PEX3:C1_07440W_A:BBC1:C1_07690C_A:MLT1:CCR4:RTG1:ZWF1:RIM20:C1_09470C_A:DOA1:C1_09670C_A:C1_10120C_A:C1_10360C_A:LKH1:ALP1:C1_10820C_A:RPS17B:C1_11010C_A:T…	5666:8250:5763:31461:5628:5673:9986:5669:5744:30122:42645:407:51286:30427:5881:329:5816:5967:5826:5759:70210:31261:30906:220:5887:32153:22625:5664:1990072:22627:31560:151:9353:16593:30126:33698:31298:5681:5840:42764:33254:932:8541:16363:5635:5955:31931:5950:1990726:5960:31389:33179:31982:5801:5778:30015:34515:32299:31201:43332:1990860:70693:31901:43529:30176:72687:32473:812:5789:139:346:31415:310…
43226	organelle	259 out of 342 genes, 75.7%	3685 out of 6218 background genes, 59.3%	1.12e-08	0.00%	SVF1:GLO1:TUF1:SNF7:RIC1:RPS21B:C1_01580W_A:MRP20:ISN1:ESP1:ARP8:C1_02760W_A:ORC1:C1_03240W_A:MAS1:EHT1:MED17:C1_03600W_A:HFL1:MNS1:STR2:PDR16:C1_04230W_A:HHF1:URA6:PHO85:C1_04530C_A:SEC21:C1_05210C_A:C1_05660C_A:RPS23A:C1_06590C_A:C1_06630W_A:PEX3:C1_07440W_A:BBC1:C1_07690C_A:MLT1:CCR4:RTG1:ZWF1:RIM20:C1_09470C_A:DOA1:C1_09670C_A:C1_10120C_A:C1_10360C_A:LKH1:ALP1:C1_10820C_A:RPS17B:C1_11010C_A:T…	5666:8250:5763:31461:5628:5673:9986:5669:5744:30122:42645:407:51286:30427:5881:329:5816:5967:5826:5759:70210:31261:30906:220:5887:32153:22625:5664:1990072:22627:31560:151:9353:16593:30126:33698:31298:5681:5840:42764:33254:932:8541:16363:5635:5955:31931:5950:1990726:5960:31389:33179:31982:5801:5778:30015:34515:32299:31201:43332:1990860:70693:31901:43529:30176:72687:32473:812:5789:139:346:31415:310…
43231	intracellular membrane-bounded organelle	244 out of 342 genes, 71.3%	3504 out of 6218 background genes, 56.4%	9.57e-07	0.00%	SVF1:GLO1:TUF1:SNF7:RIC1:RPS21B:C1_01580W_A:MRP20:ISN1:ESP1:ARP8:C1_02760W_A:ORC1:C1_03240W_A:MAS1:EHT1:MED17:C1_03600W_A:HFL1:MNS1:STR2:C1_04230W_A:HHF1:URA6:PHO85:C1_04530C_A:SEC21:C1_05210C_A:C1_05660C_A:RPS23A:C1_06590C_A:C1_06630W_A:PEX3:C1_07440W_A:C1_07690C_A:MLT1:CCR4:RTG1:ZWF1:RIM20:C1_09470C_A:DOA1:C1_09670C_A:C1_10120C_A:C1_10360C_A:LKH1:ALP1:C1_10820C_A:C1_11010C_A:TIM50:CAS1:C1_11880…	5666:8250:5763:31461:5628:5673:9986:5669:5744:30122:42645:407:51286:30427:329:5816:5967:5826:5759:70210:31261:30906:22625:220:5887:32153:5664:1990072:22627:31560:151:9353:16593:30126:33698:31298:5681:5840:42764:33254:932:8541:16363:5635:5955:31931:5950:1990726:5960:31389:33179:31982:5801:5778:30015:34515:32299:31201:1990860:70693:31901:43529:30176:72687:32473:812:5789:139:346:31415:31011:97550:30…
43227	membrane-bounded organelle	244 out of 342 genes, 71.3%	3505 out of 6218 background genes, 56.4%	9.92e-07	0.00%	SVF1:GLO1:TUF1:SNF7:RIC1:RPS21B:C1_01580W_A:MRP20:ISN1:ESP1:ARP8:C1_02760W_A:ORC1:C1_03240W_A:MAS1:EHT1:MED17:C1_03600W_A:HFL1:MNS1:STR2:C1_04230W_A:HHF1:URA6:PHO85:C1_04530C_A:SEC21:C1_05210C_A:C1_05660C_A:RPS23A:C1_06590C_A:C1_06630W_A:PEX3:C1_07440W_A:C1_07690C_A:MLT1:CCR4:RTG1:ZWF1:RIM20:C1_09470C_A:DOA1:C1_09670C_A:C1_10120C_A:C1_10360C_A:LKH1:ALP1:C1_10820C_A:C1_11010C_A:TIM50:CAS1:C1_11880…	5666:8250:5763:31461:5628:5673:9986:5669:5744:30122:42645:407:51286:30427:329:5816:5967:5826:5759:70210:31261:30906:22625:220:5887:32153:5664:1990072:22627:31560:151:9353:16593:30126:33698:31298:5681:5840:42764:33254:932:8541:16363:5635:5955:31931:5950:1990726:5960:31389:33179:31982:5801:5778:30015:34515:32299:31201:1990860:70693:31901:43529:30176:72687:32473:812:5789:139:346:31415:31011:97550:30…
5829	cytosol	107 out of 342 genes, 31.3%	1259 out of 6218 background genes, 20.2%	0.00013	0.00%	SVF1:GLO1:RPS21B:ISN1:ARP8:C1_02760W_A:LYS2:C1_03240W_A:STR2:C1_04230W_A:URA6:PHO85:C1_04530C_A:RPS23A:CCR4:ZWF1:RPS17B:TRP3:C1_12820C_A:MON2:GND1:MET3:C1_14310W_A:RPL38:C2_01530C_A:ARO3:RPL21A:SDS22:LYS22:RPL17B:VPS35:SER1:DBF2:PRE2:C2_07140W_A:TPK2:HEM15:BLM3:GCN1:GYP5:TPS3:DBP5:RNA1:RPL9B:PRE9:C3_06810W_A:ECM29:TPI1:ABD1:NMT1:HRT2:POL30:AHP1:C4_02780W_A:RPN6:PDB1:C4_04870C_A:ABZ1:GAT1:NIF3:C4_…	5666:31461:9986:42645:329:5967:5816:5826:30906:32153:22625:22627:31560:30126:16593:5681:5840:42764:932:8541:16363:5635:5955:31931:1990726:5950:31982:5778:30015:34515:31201:1990860:70693:31901:43529:812:139:31415:31011:30134:44612:42406:30687:16591:36087:5935:776:5832:30445:1990415:5686:124:131:5768:1990112:502:307:5682:44613:43614:5685:71341:5773:5680:16020:5634:10494:5576:19773:31965:31234:16460…
32991	macromolecular complex	144 out of 342 genes, 42.1%	1856 out of 6218 background genes, 29.8%	0.00014	0.00%	SNF7:RIC1:RPS21B:C1_01580W_A:MRP20:ARP8:C1_02760W_A:ORC1:MAS1:MED17:C1_03600W_A:HFL1:C1_04230W_A:HHF1:PHO85:SEC21:C1_04970W_A:C1_05660C_A:RPS23A:C1_06630W_A:CCR4:C1_09070W_A:RIM20:C1_10120C_A:C1_10820C_A:RPS17B:TIM50:CAS1:C1_11880W_A:TRP3:C1_12610W_A:SPA2:C1_12820C_A:C1_13280C_A:KEM1:PDX1:DOA4:RPL38:CLB2:STT3:C2_02500W_A:C2_02540W_A:C2_02870W_A:RPL21A:MED1:SDS22:TAF14:RPL17B:VPS35:COG4:RFC1:DBF2:…	5666:8250:5763:31461:5628:5673:9986:5669:5744:30122:42645:51286:5881:329:30427:5816:5967:5826:70210:31261:30906:220:32153:22625:5664:1990072:22627:30123:151:31560:9353:16593:30126:33698:30131:31298:5681:5840:42764:33254:31562:932:8541:5635:5955:31931:1990726:5950:5960:31389:33179:31982:5801:5778:30015:34515:32299:31201:43332:1990860:31251:70693:43529:72687:812:139:346:31415:31011:97550:30134:4461…
43234	protein complex	112 out of 342 genes, 32.7%	1352 out of 6218 background genes, 21.7%	0.00025	0.00%	SNF7:RIC1:ARP8:C1_02760W_A:ORC1:MAS1:MED17:C1_03600W_A:HFL1:C1_04230W_A:HHF1:PHO85:SEC21:C1_04970W_A:C1_05660C_A:C1_06630W_A:CCR4:C1_09070W_A:RIM20:C1_10120C_A:TIM50:CAS1:TRP3:SPA2:C1_12820C_A:C1_13280C_A:PDX1:DOA4:STT3:C2_02500W_A:C2_02870W_A:MED1:SDS22:TAF14:VPS35:COG4:RFC1:DBF2:PRE2:TPK2:SSC1:APM4:BLM3:RSP5:ASH1:TPS3:PPH21:DBP5:RAD50:C3_03260W_A:HTA3:PRE9:C3_04420W_A:PHB2:DYN1:OST1:C3_06810W_A…	5666:8250:31461:5628:5673:9986:5669:5744:30122:42645:51286:5881:329:30427:5816:5967:5826:70210:31261:30906:220:32153:5664:22627:1990072:30123:151:31560:9353:16593:30126:33698:30131:31298:5840:42764:33254:31562:932:8541:5635:5955:31931:1990726:5950:5960:31389:33179:31982:5801:5778:30015:34515:32299:31201:43332:1990860:31251:70693:43529:812:139:346:31415:31011:97550:30134:44612:5663:35327:30687:165…
44446	intracellular organelle part	157 out of 342 genes, 45.9%	2179 out of 6218 background genes, 35.0%	0.00397	0.00%	SNF7:RIC1:RPS21B:C1_01580W_A:MRP20:ESP1:ARP8:C1_02760W_A:ORC1:MAS1:EHT1:MED17:C1_03600W_A:HFL1:HHF1:SEC21:C1_05660C_A:RPS23A:C1_06590C_A:C1_06630W_A:PEX3:C1_07440W_A:BBC1:C1_07690C_A:MLT1:CCR4:RIM20:C1_10120C_A:C1_10820C_A:C1_11010C_A:TIM50:CAS1:C1_11880W_A:MCD4:C1_12610W_A:C1_12820C_A:MON2:PDX1:RPL38:CLB2:STT3:C2_02200W_A:C2_02500W_A:C2_02540W_A:LHS1:C2_02870W_A:YIM1:RPL21A:MED1:TAF14:RPL17B:VPS…	5666:8250:5763:31461:5628:5673:9986:5669:5744:30122:42645:407:51286:5881:329:5816:5967:5826:5759:70210:31261:30906:220:32153:22625:5664:1990072:22627:31560:151:9353:16593:30126:33698:31298:5681:5840:33254:932:16363:5635:31931:1990726:5960:31389:31982:5801:5778:30015:31201:43332:70693:31901:43529:30176:72687:32473:812:5789:139:346:31011:97550:30134:44612:5663:42406:35327:30687:16591:228:5935:776:1…
44422	organelle part	157 out of 342 genes, 45.9%	2185 out of 6218 background genes, 35.1%	0.00472	0.00%	SNF7:RIC1:RPS21B:C1_01580W_A:MRP20:ESP1:ARP8:C1_02760W_A:ORC1:MAS1:EHT1:MED17:C1_03600W_A:HFL1:HHF1:SEC21:C1_05660C_A:RPS23A:C1_06590C_A:C1_06630W_A:PEX3:C1_07440W_A:BBC1:C1_07690C_A:MLT1:CCR4:RIM20:C1_10120C_A:C1_10820C_A:C1_11010C_A:TIM50:CAS1:C1_11880W_A:MCD4:C1_12610W_A:C1_12820C_A:MON2:PDX1:RPL38:CLB2:STT3:C2_02200W_A:C2_02500W_A:C2_02540W_A:LHS1:C2_02870W_A:YIM1:RPL21A:MED1:TAF14:RPL17B:VPS…	5666:8250:5763:31461:5628:5673:9986:5669:5744:30122:42645:407:51286:5881:329:5816:5967:5826:5759:70210:31261:30906:220:32153:22625:5664:1990072:22627:31560:151:9353:16593:30126:33698:31298:5681:5840:33254:932:16363:5635:31931:1990726:5960:31389:31982:5801:5778:30015:31201:43332:70693:31901:43529:30176:72687:32473:812:5789:139:346:31011:97550:30134:44612:5663:42406:35327:30687:16591:228:5935:776:1…
12505	endomembrane system	69 out of 342 genes, 20.2%	801 out of 6218 background genes, 12.9%	0.01922	0.00%	SNF7:RIC1:C1_02760W_A:C1_03600W_A:MNS1:SEC21:C1_05660C_A:PEX3:C1_07440W_A:C1_07690C_A:RIM20:C1_10360C_A:ALP1:CAS1:MCD4:PEP1:MON2:C1_13280C_A:DOA4:CLB2:STT3:C2_02200W_A:LHS1:C2_02870W_A:YIM1:ERG20:VPS35:COG4:C2_05800C_A:PRE2:APM4:RSP5:ABG1:C2_09620W_A:GYP5:DBP5:RNA1:OST1:STE24:EMP70:C4_03810W_A:C4_04180C_A:VPH1:USO1:C4_06810C_A:YDC1:C5_00760W_A:RCY1:C5_01920C_A:C5_02050W_A:C5_03120W_A:C5_03550W_A:…	8250:30122:407:51286:30427:329:5816:5826:30906:220:32153:1990072:31560:151:30126:5840:33254:16363:5635:31931:33179:31982:5801:5778:31201:31901:43529:30176:72687:5789:139:30134:44612:42406:30687:228:5935:1990415:131:5768:502:307:5794:5938:44613:44615:71341:1990071:33177:5637:16020:5634:5741:30139:31965:31234:42765:16460:5886:790:43564:19898:44732:5641:815:5737:142:34066:31561:31932:31521:133:30132…
98805	whole membrane	36 out of 342 genes, 10.5%	355 out of 6218 background genes, 5.7%	0.06797	0.35%	SNF7:EHT1:SEC21:PEX3:MLT1:RIM20:C1_11010C_A:MCD4:MON2:C2_02200W_A:VPS35:APM4:RSP5:ABG1:C3_04800C_A:ATG9:CDR1:SLK19:STE24:EMP70:C4_03700W_A:VPH1:USO1:PUF3:YDC1:C5_00760W_A:C5_01350W_A:C5_03940C_A:CHC1:SEC27:TOM22:CSP37:VTC3:CR_03640C_A:CR_06090W_A:PEX19	9986:30122:407:329:30906:220:5887:151:30126:33254:31931:5778:31901:30176:32473:139:5789:5935:1990415:131:5768:5794:32126:5637:16020:5634:5741:30139:31234:5886:19898:815:31307:5737:31932:133:30132:10008:12507:9277:30130:5802:45121:5774:30659:5934:16021:5770:5811:5742:30446:5829:5739:5783:5779:1411:34399
98588	bounding membrane of organelle	46 out of 342 genes, 13.5%	502 out of 6218 background genes, 8.1%	0.09904	0.33%	SNF7:RIC1:EHT1:C1_03600W_A:SEC21:PEX3:MLT1:RIM20:C1_11010C_A:MCD4:MON2:STT3:C2_02200W_A:C2_02870W_A:VPS35:C2_05800C_A:APM4:RSP5:ABG1:C2_09620W_A:C3_04800C_A:ATG9:OST1:STE24:EMP70:C4_03700W_A:C4_04180C_A:VPH1:USO1:PUF3:C4_06810C_A:YDC1:C5_00760W_A:C5_01350W_A:C5_03120W_A:C5_03940C_A:C5_04640C_A:CHC1:SEC27:TOM22:CSP37:VTC3:CR_03640C_A:CR_06090W_A:CR_06470W_A:PEX19	8250:9986:30122:407:329:30906:220:1990072:151:30126:33254:31931:5801:5778:31201:31901:30176:32473:5789:139:30134:42406:5935:1990415:131:5768:5794:5938:1990071:16020:5637:5634:5741:30139:31234:42765:5886:19898:815:31307:5737:34066:31932:133:30132:10008:12507:9277:30130:5802:33106:839:5774:30659:5934:16021:838:5770:5811:5742:30446:1990070:5829:5739:5783:5779:1411:34399
Molecular Funtion
GOID	GO_term	Cluster frequency	Background frequency	Corrected P-value	False discovery rate	Gene(s) annotated to the term	Directly Annotated GOID List
16787	hydrolase activity	75 out of 342 genes, 21.9%	868 out of 6218 background genes, 14.0%	0.00801	0.00%	TUF1:ISN1:ESP1:ARP8:C1_02760W_A:ORC1:MAS1:EHT1:ENG1:MNS1:MLT1:CCR4:C1_09070W_A:LIP6:C1_09610W_A:DOA1:LKH1:C1_10820C_A:CAS1:C1_12610W_A:KEM1:DOA4:C1_14310W_A:C2_01530C_A:YIM1:TAF14:RFC1:PRE2:C2_07140W_A:SSC1:TPS3:PPH21:C3_01790C_A:DBP5:RAD50:C3_03260W_A:C3_03410C_A:PRE9:DYN1:CDR1:SUB2:STE24:SWI1:C4_00950C_A:BGL2:C4_02700W_A:JAB1:VPH1:YDC1:C4_07100C_A:SMC4:URA4:C5_01920C_A:C5_04640C_A:C5_05000C_A:C…	4622:4534:3735:4535:8270:3937:4338:16491:4441:8441:15616:16747:822:4386:34338:4643:17111:5215:3743:44822:30234:4620:175:8514:8138:16298:52829:4222:17171:52861:5548:71618:287:991:46872:4439:3746:34319:2161:4017:31493:4463:10485:8239:15238:43140:3689:4301:8569:3682:5525:5524:8821:17025:3688:8597:4722:16791:42123:8237:4812:52862:4151:16787:61133:45118:8026:4003:42626:4004:4175:4806:43130:3684:4012:4…
5198	structural molecule activity	30 out of 342 genes, 8.8%	249 out of 6218 background genes, 4.0%	0.01111	0.00%	RPS21B:C1_01580W_A:MRP20:MED17:SEC21:C1_05660C_A:RPS23A:RPS17B:C1_11880W_A:C1_12610W_A:SPA2:PDX1:RPL38:RPL21A:RPL17B:C2_07030C_A:RPL9B:ECM29:RPN6:C5_00820W_A:C5_01540W_A:MPRL36:C5_05250C_A:MRP2:CHC1:SEC27:RPL5:CR_02610C_A:RPL15A:MRPL8	3735:16746:32947:17056:1139:5487:19843:5198:43130:33613:1104:3723:8097:4525:5078
5515	protein binding	53 out of 342 genes, 15.5%	555 out of 6218 background genes, 8.9%	0.01148	0.00%	C1_02760W_A:MED17:HFL1:C1_04230W_A:HHF1:CUE5:PEX3:BBC1:C1_07690C_A:RTG1:DOA1:C1_10120C_A:SPA2:KEM1:LHS1:TAF14:C2_05800C_A:SSC1:BLM3:RSP5:C2_09620W_A:HTA3:DYN1:C3_06800C_A:C3_06810W_A:C3_06820C_A:ECM29:SWI1:ASK1:C4_02780W_A:MED20:PHO4:C4_06810C_A:CCT7:RCY1:C5_02900W_A:C5_03550W_A:C5_04640C_A:HCH1:SEC27:ARP4:C7_00340C_A:C7_00520W_A:RTF1:IQG1:MED16:SUI3:C7_04200C_A:CR_01180W_A:SHP1:CR_02690W_A:MLC1:…	31489:3779:45142:4534:31369:8599:5516:19788:15616:3690:32947:19153:17111:3743:31625:30234:8565:43014:4620:981:30674:1139:17024:5487:51087:4865:991:31493:10485:46983:43140:149:8569:3682:5198:5524:17025:1076:5049:61630:774:4713:51015:43130:35091:8536:1128:166:4842:1097:43565:3887:51020:3729:3697:8092:3756:3677:33613:3700:16887:1990269:150:5509:5096:993:1671:44212:70628:42393:97602:1135:31624:19904:…
30554	adenyl nucleotide binding	42 out of 342 genes, 12.3%	410 out of 6218 background genes, 6.6%	0.01654	0.00%	C1_02760W_A:ORC1:URA6:PHO85:C1_05370C_A:MLT1:C1_11080W_A:C2_01530C_A:LHS1:RFC1:DBF2:TPK2:SSC1:AKL1:C3_00830C_A:C3_01790C_A:DBP5:RAD50:DYN1:CDR1:KRS1:SUB2:C4_00710W_A:C4_02780W_A:C4_07100C_A:SMC4:CCT7:C5_04640C_A:PAN3:ALA1:ILS1:PRR2:ADE1:FRS1:CR_03110W_A:CR_03400W_A:CR_03640C_A:CDC28:URA2:CR_08350W_A:GSH2:YTA6	1901916:16743:4639:4535:8270:4674:822:4386:4070:17111:5215:44822:16597:30234:8514:9041:3910:5548:287:4865:4813:4691:2161:4017:15238:4088:3689:8569:3682:3873:5524:3688:774:4812:4713:45118:8026:42626:4004:4824:4012:43047:166:8186:3724:3729:8559:15244:3677:3952:16887:4363:3824:993:8144:51880:4822:3676:42393:4672:4127:4359:4693:51082:4826:5085:4818:16876:3691:8017:3723:60001
5488	binding	158 out of 342 genes, 46.2%	2255 out of 6218 background genes, 36.3%	0.02131	0.00%	POL93:GLO1:TUF1:ISN1:ARP8:C1_02760W_A:LYS2:ORC1:MAS1:MED17:HFL1:MNS1:STR2:C1_04230W_A:HHF1:URA6:PHO85:C1_04970W_A:CUE5:C1_05370C_A:C1_06590C_A:C1_06630W_A:PEX3:C1_07440W_A:BBC1:C1_07690C_A:MLT1:RTG1:ZWF1:GRP1:DOA1:C1_09670C_A:C1_10120C_A:LKH1:C1_10820C_A:C1_11080W_A:TIM50:CAS1:PEP1:C1_12610W_A:SPA2:C1_12820C_A:KEM1:GND1:C1_14310W_A:C2_01530C_A:C2_02540W_A:LHS1:TAF14:RFC1:C2_05800C_A:SER1:DBF2:TPK…	31489:3779:45142:8483:16743:4535:5506:4379:5516:4471:16491:8494:16747:4674:33328:3690:32947:822:19153:4070:3743:16597:8565:43014:8514:9041:3910:981:17024:4222:19843:287:4865:987:46872:4813:2161:4017:10485:15238:43140:4738:3689:8569:3682:5198:3984:3873:5524:3688:8597:5049:4812:45118:4003:42626:15266:4733:4175:4004:3684:35091:4012:43047:16616:50661:43023:3887:8559:3697:8092:4470:3756:15244:31177:36…
5524	ATP binding	41 out of 342 genes, 12.0%	403 out of 6218 background genes, 6.5%	0.02394	0.00%	C1_02760W_A:ORC1:URA6:PHO85:C1_05370C_A:MLT1:C1_11080W_A:C2_01530C_A:LHS1:RFC1:DBF2:TPK2:SSC1:AKL1:C3_00830C_A:C3_01790C_A:DBP5:RAD50:DYN1:CDR1:KRS1:SUB2:C4_00710W_A:C4_02780W_A:C4_07100C_A:SMC4:CCT7:C5_04640C_A:PAN3:ALA1:ILS1:PRR2:ADE1:FRS1:CR_03110W_A:CR_03400W_A:CR_03640C_A:CDC28:URA2:GSH2:YTA6	16743:4535:4674:822:4070:16597:8514:9041:3910:287:4865:4813:2161:4017:15238:3689:8569:3682:3873:5524:3688:4812:45118:42626:4004:4012:43047:8559:15244:3677:3952:16887:4363:3824:993:8144:51880:4127:51082:4826:5085:1901916:4639:8270:4386:17111:5215:44822:30234:5548:4691:4088:774:4713:8026:4824:166:8186:3724:3729:4822:3676:42393:4672:4359:4693:4818:16876:3691:8017:3723:60001
32559	adenyl ribonucleotide binding	41 out of 342 genes, 12.0%	406 out of 6218 background genes, 6.5%	0.02832	0.00%	C1_02760W_A:ORC1:URA6:PHO85:C1_05370C_A:MLT1:C1_11080W_A:C2_01530C_A:LHS1:RFC1:DBF2:TPK2:SSC1:AKL1:C3_00830C_A:C3_01790C_A:DBP5:RAD50:DYN1:CDR1:KRS1:SUB2:C4_00710W_A:C4_02780W_A:C4_07100C_A:SMC4:CCT7:C5_04640C_A:PAN3:ALA1:ILS1:PRR2:ADE1:FRS1:CR_03110W_A:CR_03400W_A:CR_03640C_A:CDC28:URA2:GSH2:YTA6	16743:4535:4674:822:4070:16597:8514:9041:3910:287:4865:4813:2161:4017:15238:3689:8569:3682:3873:5524:3688:4812:45118:42626:4004:4012:43047:8559:15244:3677:3952:16887:4363:3824:993:8144:51880:4127:51082:4826:5085:1901916:4639:8270:4386:17111:5215:44822:30234:5548:4691:4088:774:4713:8026:4824:166:8186:3724:3729:4822:3676:42393:4672:4359:4693:4818:16876:3691:8017:3723:60001
