# Supplementary material for: Dual-species transcriptional profiling during systemic candidiasis reveals organ-specific host-pathogen interactions
Source: Sci Rep. 2016 Nov 3;6:36055. doi: 10.1038/srep36055 (PMC5093689; doi:10.1038/srep36055)
Supplement: Supplementary Dataset 6 [file srep36055-s6.xls]

## Sheet: BP - Cluster 1
GOBPID	Pvalue	OddsRatio	ExpCount	Count	Size	Term
GO:0009605	1.86652e-05	2.1034	35.3909	58	215	response to external stimulus
GO:0006954	3.54136e-05	2.86792	13.3333	28	81	inflammatory response
GO:0002526	3.99221e-05	5.71692	4.11523	13	25	acute inflammatory response
GO:0050727	0.000115839	4.17676	5.59671	15	34	regulation of inflammatory response
GO:0006952	0.000131156	2.14542	24.6914	42	150	defense response
GO:0009611	0.000138348	2.69488	12.8395	26	78	response to wounding
GO:0006953	0.000157047	7.8321	2.46914	9	15	acute-phase response
GO:1903034	0.000225255	3.15984	8.39506	19	51	regulation of response to wounding
GO:0050877	0.000225565	3.04615	9.0535	20	55	neurological system process
GO:0031347	0.000280768	2.79974	10.535	22	64	regulation of defense response
GO:0010466	0.000474063	3.68684	5.59671	14	34	negative regulation of peptidase activity
GO:0050890	0.000494532	5.22593	3.29218	10	20	cognition
GO:0070613	0.000540654	2.98211	8.23045	18	50	regulation of protein processing
GO:0032101	0.000784051	2.41981	12.6749	24	77	regulation of response to external stimulus
GO:0006950	0.000805846	1.61505	62.8807	84	382	response to stress
GO:0010955	0.000974685	3.01515	7.2428	16	44	negative regulation of protein processing
GO:0016485	0.00142161	2.3876	11.6872	22	71	protein processing
GO:0045861	0.00173689	2.92243	6.91358	15	42	negative regulation of proteolysis
GO:0007611	0.00187316	5.19485	2.63374	8	16	learning or memory
GO:0010951	0.00229796	3.30401	5.10288	12	31	negative regulation of endopeptidase activity
GO:0008016	0.00304011	4.61438	2.79835	8	17	regulation of heart contraction
GO:1903035	0.00304011	4.61438	2.79835	8	17	negative regulation of response to wounding
GO:0052547	0.00411842	2.41784	8.88889	17	54	regulation of peptidase activity
GO:0044708	0.00414458	2.83411	6.09053	13	37	single-organism behavior
GO:0006809	0.00418764	6.20146	1.8107	6	11	nitric oxide biosynthetic process
GO:0032102	0.00562806	3.25231	4.27984	10	26	negative regulation of response to external stimulus
GO:0042221	0.00690533	1.47695	57.9424	74	352	response to chemical
GO:0031349	0.00691389	2.61236	6.41975	13	39	positive regulation of defense response
GO:0046058	0.00723261	5.16423	1.97531	6	12	cAMP metabolic process
GO:0046209	0.00723261	5.16423	1.97531	6	12	nitric oxide metabolic process
GO:2001057	0.00723261	5.16423	1.97531	6	12	reactive nitrogen species metabolic process
GO:0031667	0.00759133	2.23165	9.38272	17	57	response to nutrient levels
GO:0010506	0.00766609	3.05882	4.44444	10	27	regulation of autophagy
GO:0009991	0.00824821	2.15007	10.2058	18	62	response to extracellular stimulus
GO:0080134	0.00835132	1.7146	23.0453	34	140	regulation of response to stress
GO:0051606	0.00907577	4.02279	2.63374	7	16	detection of stimulus
GO:0052548	0.00921458	2.3091	8.06584	15	49	regulation of endopeptidase activity
GO:0051336	0.00964605	1.77158	19.0947	29	116	regulation of hydrolase activity
GO:0010033	0.00985067	1.50758	43.2922	57	263	response to organic substance
GO:0060759	0.0116057	4.42336	2.13992	6	13	regulation of response to cytokine stimulus
GO:0006812	0.0119386	1.86699	14.4856	23	88	cation transport
GO:0003008	0.0121761	1.69933	21.07	31	128	system process
GO:0003013	0.0122585	2.14763	9.0535	16	55	circulatory system process
GO:0008015	0.0122585	2.14763	9.0535	16	55	blood circulation
GO:1901565	0.0126956	2.60037	5.4321	11	33	organonitrogen compound catabolic process
GO:0008217	0.0138643	2.91628	4.11523	9	25	regulation of blood pressure
GO:0051346	0.0146664	2.09242	9.21811	16	56	negative regulation of hydrolase activity
GO:0044712	0.0158601	1.72037	18.107	27	110	single-organism catabolic process
GO:0007610	0.0162397	1.96517	10.8642	18	66	behavior
GO:0065009	0.0166052	1.44208	47.0782	60	286	regulation of molecular function
GO:1901564	0.0167538	1.57867	26.6667	37	162	organonitrogen compound metabolic process
GO:0007600	0.0172514	2.59444	4.93827	10	30	sensory perception
GO:0045089	0.0172514	2.59444	4.93827	10	30	positive regulation of innate immune response
GO:0030193	0.0175585	3.8677	2.30453	6	14	regulation of blood coagulation
GO:0070555	0.0175585	3.8677	2.30453	6	14	response to interleukin-1
GO:1900046	0.0175585	3.8677	2.30453	6	14	regulation of hemostasis
GO:0002224	0.0187717	3.28671	2.96296	7	18	toll-like receptor signaling pathway
GO:0010001	0.0187717	3.28671	2.96296	7	18	glial cell differentiation
GO:0045598	0.0187717	3.28671	2.96296	7	18	regulation of fat cell differentiation
GO:0002221	0.0188304	2.95588	3.6214	8	22	pattern recognition receptor signaling pathway
GO:0002758	0.0188304	2.95588	3.6214	8	22	innate immune response-activating signal transduction
GO:0003015	0.0188304	2.95588	3.6214	8	22	heart process
GO:0060047	0.0188304	2.95588	3.6214	8	22	heart contraction
GO:0044092	0.0189954	1.6271	21.7284	31	132	negative regulation of molecular function
GO:0002757	0.0201257	2.38027	5.76132	11	35	immune response-activating signal transduction
GO:0002764	0.0201257	2.38027	5.76132	11	35	immune response-regulating signaling pathway
GO:0050790	0.0221908	1.46356	36.8724	48	224	regulation of catalytic activity
GO:0007584	0.0229003	4.28788	1.8107	5	11	response to nutrient
GO:0034121	0.0229003	4.28788	1.8107	5	11	regulation of toll-like receptor signaling pathway
GO:0050728	0.0229003	4.28788	1.8107	5	11	negative regulation of inflammatory response
GO:0055072	0.0229003	4.28788	1.8107	5	11	iron ion homeostasis
GO:0007596	0.023504	2.58856	4.44444	9	27	blood coagulation
GO:0007599	0.023504	2.58856	4.44444	9	27	hemostasis
GO:0045444	0.023504	2.58856	4.44444	9	27	fat cell differentiation
GO:1903522	0.023504	2.58856	4.44444	9	27	regulation of blood circulation
GO:0009056	0.0240267	1.45412	37.037	48	225	catabolic process
GO:0003073	0.0253145	3.43552	2.46914	6	15	regulation of systemic arterial blood pressure
GO:0050818	0.0253145	3.43552	2.46914	6	15	regulation of coagulation
GO:0006986	0.025647	3.01068	3.12757	7	19	response to unfolded protein
GO:0035966	0.025647	3.01068	3.12757	7	19	response to topologically incorrect protein
GO:0034097	0.0262279	1.72324	14.6502	22	89	response to cytokine
GO:0007249	0.0272789	2.14925	6.74897	12	41	I-kappaB kinase/NF-kappaB signaling
GO:1901605	0.0272789	2.14925	6.74897	12	41	alpha-amino acid metabolic process
GO:0006520	0.0291941	2.04789	7.57202	13	46	cellular amino acid metabolic process
GO:0030162	0.0297257	1.71917	13.9918	21	85	regulation of proteolysis
GO:0050817	0.0297917	2.45057	4.60905	9	28	coagulation
GO:0045088	0.0303601	2.19402	6.09053	11	37	regulation of innate immune response
GO:0000082	0.0321343	2.58272	3.95062	8	24	G1/S transition of mitotic cell cycle
GO:0002218	0.0321343	2.58272	3.95062	8	24	activation of innate immune response
GO:0044843	0.0321343	2.58272	3.95062	8	24	cell cycle G1/S phase transition
GO:0002253	0.0327455	2.07612	6.91358	12	42	activation of immune response
GO:0032640	0.0340645	2.77712	3.29218	7	20	tumor necrosis factor production
GO:0032680	0.0340645	2.77712	3.29218	7	20	regulation of tumor necrosis factor production
GO:0042063	0.0340645	2.77712	3.29218	7	20	gliogenesis
GO:0001959	0.0340916	3.67273	1.97531	5	12	regulation of cytokine-mediated signaling pathway
GO:0030968	0.0340916	3.67273	1.97531	5	12	endoplasmic reticulum unfolded protein response
GO:0034620	0.0340916	3.67273	1.97531	5	12	cellular response to unfolded protein
GO:0035967	0.0340916	3.67273	1.97531	5	12	cellular response to topologically incorrect protein
GO:0050729	0.0340916	3.67273	1.97531	5	12	positive regulation of inflammatory response
GO:0009063	0.0350577	3.08978	2.63374	6	16	cellular amino acid catabolic process
GO:0048144	0.0350577	3.08978	2.63374	6	16	fibroblast proliferation
GO:0048145	0.0350577	3.08978	2.63374	6	16	regulation of fibroblast proliferation
GO:0055076	0.0350577	3.08978	2.63374	6	16	transition metal ion homeostasis
GO:0071229	0.0350577	3.08978	2.63374	6	16	cellular response to acid chemical
GO:1903409	0.0350577	3.08978	2.63374	6	16	reactive oxygen species biosynthetic process
GO:0002682	0.0354849	1.53553	21.893	30	133	regulation of immune system process
GO:0006508	0.0358833	1.50304	24.5267	33	149	proteolysis
GO:0055065	0.0359507	1.91551	8.55967	14	52	metal ion homeostasis
GO:0050778	0.0376122	1.81159	10.2058	16	62	positive regulation of immune response
GO:1901135	0.0397338	1.58044	17.7778	25	108	carbohydrate derivative metabolic process
GO:0001101	0.0407319	2.42907	4.11523	8	25	response to acid chemical
GO:0044770	0.0409998	2.15586	5.59671	10	34	cell cycle phase transition
GO:0071706	0.0441367	2.57692	3.45679	7	21	tumor necrosis factor superfamily cytokine production
GO:1903555	0.0441367	2.57692	3.45679	7	21	regulation of tumor necrosis factor superfamily cytokine production
GO:0042391	0.0457044	2.21402	4.93827	9	30	regulation of membrane potential
GO:0006941	0.0469252	2.8069	2.79835	6	17	striated muscle contraction
GO:0055001	0.0469252	2.8069	2.79835	6	17	muscle cell development
GO:0060048	0.0481452	3.21136	2.13992	5	13	cardiac muscle contraction
GO:1903426	0.0481452	3.21136	2.13992	5	13	regulation of reactive oxygen species biosynthetic process

## Sheet: BP - Cluster 2
GOBPID	Pvalue	OddsRatio	ExpCount	Count	Size	Term
GO:0034470	0.0019797	3.99376	3.79953	10	23	ncRNA processing
GO:0034660	0.00777238	2.85185	5.12111	11	31	ncRNA metabolic process
GO:2001242	0.0176718	2.58303	4.95591	10	30	regulation of intrinsic apoptotic signaling pathway
GO:0032259	0.0304303	2.43982	4.62551	9	28	methylation
GO:0007006	0.0488034	3.19746	2.14756	5	13	mitochondrial membrane organization
GO:0033135	0.0488034	3.19746	2.14756	5	13	regulation of peptidyl-serine phosphorylation

## Sheet: BP - Cluster 3
GOBPID	Pvalue	OddsRatio	ExpCount	Count	Size	Term
GO:0051704	3.75201e-07	2.69103	25.0511	49	159	multi-organism process
GO:0044403	1.4097e-06	4.9439	6.77484	20	43	symbiosis, encompassing mutualism through parasitism
GO:0044419	1.4097e-06	4.9439	6.77484	20	43	interspecies interaction between organisms
GO:0048522	3.50983e-06	1.89754	76.2563	108	484	positive regulation of cellular process
GO:0048523	6.35898e-06	1.87108	74.3657	105	472	negative regulation of cellular process
GO:0042221	9.40099e-06	1.94136	55.4591	83	352	response to chemical
GO:0009607	1.2884e-05	2.93548	14.0223	30	89	response to biotic stimulus
GO:0043207	1.39238e-05	2.98364	13.3921	29	85	response to external biotic stimulus
GO:0051707	1.39238e-05	2.98364	13.3921	29	85	response to other organism
GO:0002376	2.23877e-05	2.06021	37.1828	60	236	immune system process
GO:0006950	2.42873e-05	1.85422	60.1858	87	382	response to stress
GO:0031324	3.46374e-05	1.97999	40.9641	64	260	negative regulation of cellular metabolic process
GO:1901700	3.87678e-05	2.25124	25.0511	44	159	response to oxygen-containing compound
GO:0009628	4.88407e-05	2.62565	15.5979	31	99	response to abiotic stimulus
GO:0010468	5.09845e-05	1.80738	60.3433	86	383	regulation of gene expression
GO:0009892	6.06776e-05	1.89142	45.8483	69	291	negative regulation of metabolic process
GO:0008283	7.89775e-05	1.99802	34.5044	55	219	cell proliferation
GO:0009617	8.3153e-05	3.11443	9.76837	22	62	response to bacterium
GO:0009605	9.30387e-05	1.99361	33.8742	54	215	response to external stimulus
GO:0010033	0.000101868	1.89461	41.4368	63	263	response to organic substance
GO:0035556	0.000110833	1.84212	46.6361	69	296	intracellular signal transduction
GO:0007165	0.000132729	1.69056	76.2563	102	484	signal transduction
GO:0010556	0.000177408	1.74453	56.8771	80	361	regulation of macromolecule biosynthetic process
GO:0071310	0.000203928	1.96177	31.5109	50	200	cellular response to organic substance
GO:0006952	0.000226185	2.11005	23.6332	40	150	defense response
GO:0009314	0.000228886	3.57587	6.45973	16	41	response to radiation
GO:0009059	0.000269443	1.67676	66.4879	90	422	macromolecule biosynthetic process
GO:0051246	0.000279403	1.8132	41.9095	62	266	regulation of protein metabolic process
GO:0034097	0.000281977	2.47738	14.0223	27	89	response to cytokine
GO:0043086	0.000286456	2.34834	16.2281	30	103	negative regulation of catalytic activity
GO:0044764	0.000294699	3.89409	5.35685	14	34	multi-organism cellular process
GO:0010605	0.000375655	1.81789	38.9159	58	247	negative regulation of macromolecule metabolic process
GO:0010467	0.000399519	1.6464	68.0635	91	432	gene expression
GO:0071214	0.000445679	4.67525	3.78131	11	24	cellular response to abiotic stimulus
GO:0070887	0.000507616	1.78164	40.1764	59	255	cellular response to chemical stimulus
GO:0042089	0.000561876	5.01057	3.30864	10	21	cytokine biosynthetic process
GO:0042107	0.000561876	5.01057	3.30864	10	21	cytokine metabolic process
GO:0016032	0.000571014	3.79401	5.04174	13	32	viral process
GO:0008219	0.000605102	1.7579	41.2792	60	262	cell death
GO:0016265	0.000605102	1.7579	41.2792	60	262	death
GO:0044092	0.000655248	2.06894	20.7972	35	132	negative regulation of molecular function
GO:0010563	0.000685907	2.49317	11.8166	23	75	negative regulation of phosphorus metabolic process
GO:0045936	0.000685907	2.49317	11.8166	23	75	negative regulation of phosphate metabolic process
GO:0009889	0.000692542	1.63198	61.7613	83	392	regulation of biosynthetic process
GO:0042326	0.00075522	2.67089	9.76837	20	62	negative regulation of phosphorylation
GO:0031326	0.000790039	1.62901	60.1858	81	382	regulation of cellular biosynthetic process
GO:0043124	0.0008684	7.65977	1.89065	7	12	negative regulation of I-kappaB kinase/NF-kappaB signaling
GO:0006954	0.000914247	2.37446	12.7619	24	81	inflammatory response
GO:0042127	0.00101082	1.85819	28.5173	44	181	regulation of cell proliferation
GO:0048583	0.00104933	1.61804	57.98	78	368	regulation of response to stimulus
GO:0031325	0.00110254	1.6568	49.157	68	312	positive regulation of cellular metabolic process
GO:0009896	0.00112277	3.23589	5.98707	14	38	positive regulation of catabolic process
GO:0033673	0.00112277	3.23589	5.98707	14	38	negative regulation of kinase activity
GO:0042035	0.001129	4.94479	2.99353	9	19	regulation of cytokine biosynthetic process
GO:0010604	0.00118533	1.66613	46.6361	65	296	positive regulation of macromolecule metabolic process
GO:0019219	0.00138596	1.60733	55.7743	75	354	regulation of nucleobase-containing compound metabolic process
GO:0051348	0.00150767	3.10425	6.14462	14	39	negative regulation of transferase activity
GO:0030154	0.00151474	1.6002	55.9318	75	355	cell differentiation
GO:0006955	0.00183787	1.93684	21.1123	34	134	immune response
GO:0045087	0.00196993	2.35166	11.1864	21	71	innate immune response
GO:0032496	0.00199679	2.98274	6.30218	14	40	response to lipopolysaccharide
GO:0033554	0.0020857	1.74089	31.9835	47	203	cellular response to stress
GO:0031331	0.00213696	3.31172	5.04174	12	32	positive regulation of cellular catabolic process
GO:0051171	0.00214332	1.57219	56.562	75	359	regulation of nitrogen compound metabolic process
GO:0051252	0.00217912	1.59416	51.2052	69	325	regulation of RNA metabolic process
GO:2001141	0.00224085	1.60054	49.4721	67	314	regulation of RNA biosynthetic process
GO:0032268	0.00244002	1.67333	37.3404	53	237	regulation of cellular protein metabolic process
GO:0034645	0.0024854	1.53565	64.1246	83	407	cellular macromolecule biosynthetic process
GO:0032269	0.00250612	1.99913	17.4885	29	111	negative regulation of cellular protein metabolic process
GO:2000112	0.00257685	1.56798	54.1987	72	344	regulation of cellular macromolecule biosynthetic process
GO:0007249	0.00261061	2.87022	6.45973	14	41	I-kappaB kinase/NF-kappaB signaling
GO:0048585	0.00285249	1.80775	24.8936	38	158	negative regulation of response to stimulus
GO:0043122	0.00289454	3.15179	5.19929	12	33	regulation of I-kappaB kinase/NF-kappaB signaling
GO:0048869	0.002919	1.53743	59.8707	78	380	cellular developmental process
GO:0002237	0.00309455	2.68137	7.2475	15	46	response to molecule of bacterial origin
GO:0012501	0.00312882	1.64085	38.6008	54	245	programmed cell death
GO:0002682	0.00320462	1.87187	20.9547	33	133	regulation of immune system process
GO:0043902	0.00332502	6.54046	1.7331	6	11	positive regulation of multi-organism process
GO:0002683	0.00337188	2.76575	6.61728	14	42	negative regulation of immune system process
GO:0031329	0.00345936	2.21373	11.659	21	74	regulation of cellular catabolic process
GO:0043900	0.00363295	2.87122	5.98707	13	38	regulation of multi-organism process
GO:0032774	0.00377795	1.55468	50.4174	67	320	RNA biosynthetic process
GO:0051248	0.00377907	1.88467	19.5367	31	124	negative regulation of protein metabolic process
GO:0048513	0.00378823	1.56731	47.739	64	303	organ development
GO:0097190	0.00384913	2.03376	14.8101	25	94	apoptotic signaling pathway
GO:0006469	0.00385649	3.00639	5.35685	12	34	negative regulation of protein kinase activity
GO:0023051	0.00387418	1.54845	51.3627	68	326	regulation of signaling
GO:0030855	0.00391055	2.42088	8.82305	17	56	epithelial cell differentiation
GO:0001933	0.00391225	2.59573	7.40506	15	47	negative regulation of protein phosphorylation
GO:0006915	0.00398825	1.62254	38.1282	53	242	apoptotic process
GO:0090304	0.0040009	1.4963	66.0153	84	419	nucleic acid metabolic process
GO:0043903	0.00405424	3.43266	4.09641	10	26	regulation of symbiosis, encompassing mutualism through parasitism
GO:1903320	0.00405424	3.43266	4.09641	10	26	regulation of protein modification by small protein conjugation or removal
GO:0010941	0.00440468	1.64036	34.8195	49	221	regulation of cell death
GO:0001817	0.00450847	2.25019	10.3986	19	66	regulation of cytokine production
GO:0043627	0.00459714	4.7773	2.36332	7	15	response to estrogen
GO:0009893	0.00474702	1.50993	57.1922	74	363	positive regulation of metabolic process
GO:0044248	0.00478787	1.66382	31.5109	45	200	cellular catabolic process
GO:0031400	0.00479368	2.35867	8.9806	17	57	negative regulation of protein modification process
GO:1903506	0.00501431	1.53746	49.157	65	312	regulation of nucleic acid-templated transcription
GO:0048608	0.00543893	2.57769	6.93239	14	44	reproductive structure development
GO:0061458	0.00543893	2.57769	6.93239	14	44	reproductive system development
GO:0019058	0.00556159	3.22845	4.25397	10	27	viral life cycle
GO:0001890	0.0055743	3.52206	3.62375	9	23	placenta development
GO:0009612	0.00578164	5.44656	1.89065	6	12	response to mechanical stimulus
GO:0014074	0.00578164	5.44656	1.89065	6	12	response to purine-containing compound
GO:0019882	0.00578164	5.44656	1.89065	6	12	antigen processing and presentation
GO:0046683	0.00578164	5.44656	1.89065	6	12	response to organophosphorus
GO:0051591	0.00578164	5.44656	1.89065	6	12	response to cAMP
GO:0009894	0.00598891	2.0081	13.7072	23	87	regulation of catabolic process
GO:1902532	0.00618165	2.2208	9.92593	18	63	negative regulation of intracellular signal transduction
GO:0001816	0.00666614	2.09982	11.5015	20	73	cytokine production
GO:0006355	0.006777	1.51379	48.8419	64	310	regulation of transcription, DNA-templated
GO:0031328	0.00707743	1.63464	30.408	43	193	positive regulation of cellular biosynthetic process
GO:0065008	0.00737209	1.47549	57.1922	73	363	regulation of biological quality
GO:0031347	0.00739772	2.17096	10.0835	18	64	regulation of defense response
GO:0097659	0.00749317	1.50061	49.9447	65	317	nucleic acid-templated transcription
GO:0032640	0.00764916	3.64359	3.15109	8	20	tumor necrosis factor production
GO:0032680	0.00764916	3.64359	3.15109	8	20	regulation of tumor necrosis factor production
GO:0050792	0.00764916	3.64359	3.15109	8	20	regulation of viral process
GO:1901701	0.00779328	1.84582	17.1734	27	109	cellular response to oxygen-containing compound
GO:0048856	0.0078955	1.42625	75.9412	93	482	anatomical structure development
GO:0033993	0.00807305	1.9444	14.0223	23	89	response to lipid
GO:0016070	0.00882874	1.45182	60.3433	76	383	RNA metabolic process
GO:0010646	0.008906	1.48102	51.2052	66	325	regulation of cell communication
GO:0019538	0.00899453	1.41624	76.2563	93	484	protein metabolic process
GO:0002443	0.0091379	2.74514	5.19929	11	33	leukocyte mediated immunity
GO:0006351	0.00926197	1.48455	49.4721	64	314	transcription, DNA-templated
GO:0002252	0.00930245	1.97996	12.6044	21	80	immune effector process
GO:0022414	0.00931897	1.91398	14.1799	23	90	reproductive process
GO:0006970	0.00933972	4.66521	2.04821	6	13	response to osmotic stress
GO:0050864	0.00933972	4.66521	2.04821	6	13	regulation of B cell activation
GO:0009057	0.0102761	1.81705	16.7008	26	106	macromolecule catabolic process
GO:0046649	0.0104103	2.0775	10.3986	18	66	lymphocyte activation
GO:0002449	0.0104281	3.07746	3.93886	9	25	lymphocyte mediated immunity
GO:0031396	0.0104281	3.07746	3.93886	9	25	regulation of protein ubiquitination
GO:0001892	0.0104619	3.81648	2.67842	7	17	embryonic placenta development
GO:0042542	0.0104619	3.81648	2.67842	7	17	response to hydrogen peroxide
GO:0009056	0.0106539	1.54823	35.4497	48	225	catabolic process
GO:0046777	0.0107057	3.36095	3.30864	8	21	protein autophosphorylation
GO:0071706	0.0107057	3.36095	3.30864	8	21	tumor necrosis factor superfamily cytokine production
GO:1903555	0.0107057	3.36095	3.30864	8	21	regulation of tumor necrosis factor superfamily cytokine production
GO:0045321	0.0107961	1.94555	12.7619	21	81	leukocyte activation
GO:0045944	0.0108138	1.74832	19.2216	29	122	positive regulation of transcription from RNA polymerase II promoter
GO:0034654	0.0109519	1.44937	55.3016	70	351	nucleobase-containing compound biosynthetic process
GO:0019438	0.0110858	1.4454	56.2469	71	357	aromatic compound biosynthetic process
GO:0001701	0.0115804	2.15563	8.9806	16	57	in utero embryonic development
GO:0002460	0.0116638	2.62392	5.35685	11	34	adaptive immune response based on somatic recombination of immune receptors built from immunoglobulin superfamily domains
GO:0097191	0.0116744	2.38418	6.77484	13	43	extrinsic apoptotic signaling pathway
GO:0003006	0.0119761	2.08907	9.76837	17	62	developmental process involved in reproduction
GO:0009891	0.0124893	1.56442	31.3533	43	199	positive regulation of biosynthetic process
GO:0023057	0.0131755	1.65627	22.8454	33	145	negative regulation of signaling
GO:0007167	0.0135024	1.78722	16.2281	25	103	enzyme linked receptor protein signaling pathway
GO:0018130	0.0136529	1.42666	56.7196	71	360	heterocycle biosynthetic process
GO:0080134	0.013686	1.66353	22.0576	32	140	regulation of response to stress
GO:0010557	0.0137462	1.58544	28.0447	39	178	positive regulation of macromolecule biosynthetic process
GO:0010608	0.0141176	2.04218	9.92593	17	63	posttranscriptional regulation of gene expression
GO:0048584	0.0142034	1.54112	32.4562	44	206	positive regulation of response to stimulus
GO:0010243	0.0143609	1.88004	13.077	21	83	response to organonitrogen compound
GO:0060429	0.0144795	1.7333	17.9612	27	114	epithelium development
GO:0009966	0.0145357	1.4557	46.7937	60	297	regulation of signal transduction
GO:0009746	0.0145809	3.11868	3.4662	8	22	response to hexose
GO:0009749	0.0145809	3.11868	3.4662	8	22	response to glucose
GO:0034284	0.0145809	3.11868	3.4662	8	22	response to monosaccharide
GO:0045637	0.0145809	3.11868	3.4662	8	22	regulation of myeloid cell differentiation
GO:0002250	0.0146905	2.51281	5.5144	11	35	adaptive immune response
GO:0010822	0.0148648	3.46708	2.83598	7	18	positive regulation of mitochondrion organization
GO:0031348	0.0148648	3.46708	2.83598	7	18	negative regulation of defense response
GO:1903900	0.0148648	3.46708	2.83598	7	18	regulation of viral life cycle
GO:0051254	0.0157244	1.59571	25.6814	36	163	positive regulation of RNA metabolic process
GO:0019220	0.015801	1.57564	27.4145	38	174	regulation of phosphate metabolic process
GO:0090087	0.0163124	2.60613	4.88419	10	31	regulation of peptide transport
GO:0045893	0.0164252	1.59985	24.8936	35	158	positive regulation of transcription, DNA-templated
GO:1902680	0.0164252	1.59985	24.8936	35	158	positive regulation of RNA biosynthetic process
GO:1903508	0.0164252	1.59985	24.8936	35	158	positive regulation of nucleic acid-templated transcription
GO:0044702	0.0166244	1.87808	12.4468	20	79	single organism reproductive process
GO:0044271	0.0168363	1.40507	58.1376	72	369	cellular nitrogen compound biosynthetic process
GO:0006366	0.0170974	1.53229	31.0382	42	197	transcription from RNA polymerase II promoter
GO:0051174	0.017329	1.56293	27.572	38	175	regulation of phosphorus metabolic process
GO:0015833	0.0173314	2.23199	7.08995	13	45	peptide transport
GO:0043067	0.0177284	1.52053	31.9835	43	203	regulation of programmed cell death
GO:0009895	0.017923	2.73166	4.25397	9	27	negative regulation of catabolic process
GO:1901575	0.0180993	1.54834	28.5173	39	181	organic substance catabolic process
GO:0042594	0.0182741	2.41058	5.67196	11	36	response to starvation
GO:0048731	0.0185724	1.38302	63.9671	78	406	system development
GO:0006357	0.0186306	1.52127	31.1958	42	198	regulation of transcription from RNA polymerase II promoter
GO:0009968	0.0189199	1.65293	20.0094	29	127	negative regulation of signal transduction
GO:0001906	0.0191109	4.52155	1.7331	5	11	cell killing
GO:0001909	0.0191109	4.52155	1.7331	5	11	leukocyte mediated cytotoxicity
GO:0010921	0.0191109	4.52155	1.7331	5	11	regulation of phosphatase activity
GO:0038034	0.0191109	4.52155	1.7331	5	11	signal transduction in absence of ligand
GO:0050830	0.0191109	4.52155	1.7331	5	11	defense response to Gram-positive bacterium
GO:0071479	0.0191109	4.52155	1.7331	5	11	cellular response to ionizing radiation
GO:0097192	0.0191109	4.52155	1.7331	5	11	extrinsic apoptotic signaling pathway in absence of ligand
GO:0009743	0.0193843	2.90872	3.62375	8	23	response to carbohydrate
GO:0042742	0.0193843	2.90872	3.62375	8	23	defense response to bacterium
GO:0010629	0.0198742	1.57185	25.2087	35	160	negative regulation of gene expression
GO:0006139	0.020011	1.3596	73.5779	88	467	nucleobase-containing compound metabolic process
GO:0006417	0.0205195	2.48591	5.04174	10	32	regulation of translation
GO:0010628	0.0205538	1.52323	29.6202	40	188	positive regulation of gene expression
GO:0010212	0.0206422	3.62341	2.36332	6	15	response to ionizing radiation
GO:0019915	0.0206422	3.62341	2.36332	6	15	lipid storage
GO:0071478	0.0206422	3.62341	2.36332	6	15	cellular response to radiation
GO:0044265	0.0209494	1.76788	14.3374	22	91	cellular macromolecule catabolic process
GO:0071345	0.0223734	1.913	10.3986	17	66	cellular response to cytokine stimulus
GO:0045088	0.0224702	2.31622	5.82951	11	37	regulation of innate immune response
GO:0010648	0.0226824	1.58392	22.8454	32	145	negative regulation of cell communication
GO:2000377	0.0228725	2.58606	4.41152	9	28	regulation of reactive oxygen species metabolic process
GO:0002684	0.0230511	1.72405	15.2828	23	97	positive regulation of immune system process
GO:0043069	0.0232812	1.61745	20.3245	29	129	negative regulation of programmed cell death
GO:0051173	0.0235067	1.51278	28.99	39	184	positive regulation of nitrogen compound metabolic process
GO:0002218	0.0252195	2.725	3.78131	8	24	activation of innate immune response
GO:0097305	0.0252195	2.725	3.78131	8	24	response to alcohol
GO:0010035	0.0254754	2.02341	8.19283	14	52	response to inorganic substance
GO:0008284	0.025894	1.69981	15.4403	23	98	positive regulation of cell proliferation
GO:0010942	0.025894	1.69981	15.4403	23	98	positive regulation of cell death
GO:0042981	0.0259137	1.4786	31.826	42	202	regulation of apoptotic process
GO:1901362	0.0261803	1.36426	59.2404	72	376	organic cyclic compound biosynthetic process
GO:0045935	0.0268575	1.50208	28.3598	38	180	positive regulation of nucleobase-containing compound metabolic process
GO:0015718	0.0273349	2.92956	3.15109	7	20	monocarboxylic acid transport
GO:1901698	0.0273985	1.7334	13.8648	21	88	response to nitrogen compound
GO:1902531	0.028049	1.46826	31.9835	42	203	regulation of intracellular signal transduction
GO:0023014	0.0280824	1.75371	13.077	20	83	signal transduction by phosphorylation
GO:0009636	0.0286318	3.8729	1.89065	5	12	response to toxic substance
GO:0034341	0.0286318	3.8729	1.89065	5	12	response to interferon-gamma
GO:0042108	0.0286318	3.8729	1.89065	5	12	positive regulation of cytokine biosynthetic process
GO:0043487	0.0286318	3.8729	1.89065	5	12	regulation of RNA stability
GO:0043488	0.0286318	3.8729	1.89065	5	12	regulation of mRNA stability
GO:0043618	0.0286318	3.8729	1.89065	5	12	regulation of transcription from RNA polymerase II promoter in response to stress
GO:0043620	0.0286318	3.8729	1.89065	5	12	regulation of DNA-templated transcription in response to stress
GO:0009792	0.0286993	1.77701	12.2892	19	78	embryo development ending in birth or egg hatching
GO:0014070	0.0286993	1.77701	12.2892	19	78	response to organic cyclic compound
GO:0043009	0.0286993	1.77701	12.2892	19	78	chordate embryonic development
GO:0030522	0.028729	2.45502	4.56908	9	29	intracellular receptor signaling pathway
GO:0044706	0.0287732	3.25878	2.52087	6	16	multi-multicellular organism process
GO:0042886	0.0294198	2.0363	7.56261	13	48	amide transport
GO:0060548	0.0299276	1.56208	21.585	30	137	negative regulation of cell death
GO:0006796	0.0311992	1.37442	49.4721	61	314	phosphate-containing compound metabolic process
GO:0033002	0.0312198	2.27552	5.35685	10	34	muscle cell proliferation
GO:0050727	0.0312198	2.27552	5.35685	10	34	regulation of inflammatory response
GO:0044267	0.0316836	1.33023	68.221	81	433	cellular protein metabolic process
GO:0051235	0.0321801	2.5629	3.93886	8	25	maintenance of location
GO:0001775	0.0323817	1.65322	15.7554	23	100	cell activation
GO:0032879	0.0327165	1.4121	38.6008	49	245	regulation of localization
GO:0031399	0.0328152	1.52513	23.4756	32	149	regulation of protein modification process
GO:0046483	0.0328688	1.31486	76.8865	90	488	heterocycle metabolic process
GO:0051249	0.0329112	2.14772	6.14462	11	39	regulation of lymphocyte activation
GO:0044257	0.0332544	1.77043	11.659	18	74	cellular protein catabolic process
GO:0050678	0.0339799	2.05225	6.93239	12	44	regulation of epithelial cell proliferation
GO:0098542	0.0339799	2.05225	6.93239	12	44	defense response to other organism
GO:0051641	0.0344482	1.3729	46.9512	58	298	cellular localization
GO:0006913	0.034772	1.91949	8.50794	14	54	nucleocytoplasmic transport
GO:0007159	0.034772	1.91949	8.50794	14	54	leukocyte cell-cell adhesion
GO:0050673	0.034772	1.91949	8.50794	14	54	epithelial cell proliferation
GO:0009615	0.0355638	2.33646	4.72663	9	30	response to virus
GO:0002703	0.0356495	2.71839	3.30864	7	21	regulation of leukocyte mediated immunity
GO:0008625	0.0356495	2.71839	3.30864	7	21	extrinsic apoptotic signaling pathway via death domain receptors
GO:0042325	0.0358247	1.51106	23.6332	32	150	regulation of phosphorylation
GO:0009267	0.0378316	2.18295	5.5144	10	35	cellular response to starvation
GO:0043068	0.0387081	1.65547	14.3374	21	91	positive regulation of programmed cell death
GO:0072593	0.0392536	2.07219	6.30218	11	40	reactive oxygen species metabolic process
GO:0032386	0.0398793	1.82872	9.45326	15	60	regulation of intracellular transport
GO:0030163	0.0400163	1.67033	13.5497	20	86	protein catabolic process
GO:0071496	0.040034	1.98864	7.08995	12	45	cellular response to external stimulus
GO:0051169	0.0402449	1.87133	8.66549	14	55	nuclear transport
GO:0019221	0.0403258	1.92348	7.87772	13	50	cytokine-mediated signaling pathway
GO:0000302	0.0403479	2.4188	4.09641	8	26	response to reactive oxygen species
GO:0032943	0.0403479	2.4188	4.09641	8	26	mononuclear cell proliferation
GO:0046651	0.0403479	2.4188	4.09641	8	26	lymphocyte proliferation
GO:0006725	0.0406024	1.2975	76.5714	89	486	cellular aromatic compound metabolic process
GO:0007565	0.0406893	3.38641	2.04821	5	13	female pregnancy
GO:0035303	0.0406893	3.38641	2.04821	5	13	regulation of dephosphorylation
GO:0070301	0.0406893	3.38641	2.04821	5	13	cellular response to hydrogen peroxide
GO:0000165	0.0412928	1.68733	12.7619	19	81	MAPK cascade
GO:0016482	0.0425513	1.57963	17.0159	24	108	cytoplasmic transport
GO:0051247	0.044565	1.48505	23.1605	31	147	positive regulation of protein metabolic process
GO:0010821	0.0453537	2.0975	5.67196	10	36	regulation of mitochondrion organization
GO:0002221	0.0454815	2.53538	3.4662	7	22	pattern recognition receptor signaling pathway
GO:0002758	0.0454815	2.53538	3.4662	7	22	innate immune response-activating signal transduction
GO:0009719	0.0461254	1.47023	24.1058	32	153	response to endogenous stimulus
GO:0051346	0.0463059	1.82546	8.82305	14	56	negative regulation of hydrolase activity
GO:0097193	0.0467357	1.87152	8.03527	13	51	intrinsic apoptotic signaling pathway
GO:0009888	0.0476818	1.41442	30.408	39	193	tissue development
GO:0065009	0.0486666	1.34362	45.0606	55	286	regulation of molecular function
GO:0051649	0.0488744	1.36351	39.5461	49	251	establishment of localization in cell
GO:0010647	0.0490113	1.44412	25.9965	34	165	positive regulation of cell communication
GO:0060341	0.0490305	1.48865	21.585	29	137	regulation of cellular localization

## Sheet: BP - Cluster 4
GOBPID	Pvalue	OddsRatio	ExpCount	Count	Size	Term
GO:0051276	0.000330884	2.70577	10.5279	22	74	chromosome organization
GO:0016055	0.00386972	2.79928	5.97531	13	42	Wnt signaling pathway
GO:0006325	0.0041768	2.53959	7.398	15	52	chromatin organization
GO:0030111	0.00469755	3.26679	4.12581	10	29	regulation of Wnt signaling pathway
GO:0007059	0.00557912	5.27361	1.8495	6	13	chromosome segregation
GO:0007067	0.00930355	3.09227	3.84127	9	27	mitotic nuclear division
GO:0006694	0.0106393	3.29117	3.27219	8	23	steroid biosynthetic process
GO:0009952	0.0106393	3.29117	3.27219	8	23	anterior/posterior pattern specification
GO:0016568	0.0109935	2.37927	6.68665	13	47	chromatin modification
GO:0006695	0.0124455	5.109	1.56496	5	11	cholesterol biosynthetic process
GO:0010639	0.0160278	2.57723	4.83715	10	34	negative regulation of organelle organization
GO:0016126	0.0189034	4.37613	1.70723	5	12	sterol biosynthetic process
GO:0050810	0.0189034	4.37613	1.70723	5	12	regulation of steroid biosynthetic process
GO:0007389	0.0197087	2.47241	4.97942	10	35	pattern specification process
GO:0051301	0.0256547	2.06696	7.398	13	52	cell division
GO:0000280	0.028868	2.28608	5.26396	10	37	nuclear division
GO:0048729	0.0301	1.90147	9.10523	15	64	tissue morphogenesis
GO:0003002	0.0356999	2.45983	3.98354	8	28	regionalization
GO:0051129	0.03597	1.80724	10.1011	16	71	negative regulation of cellular component organization
GO:0046889	0.0375711	3.39897	1.99177	5	14	positive regulation of lipid biosynthetic process
GO:0002009	0.0395322	1.91526	7.82481	13	55	morphogenesis of an epithelium
GO:0008203	0.0420087	2.8279	2.70312	6	19	cholesterol metabolic process
GO:0030178	0.0420087	2.8279	2.70312	6	19	negative regulation of Wnt signaling pathway
GO:0060322	0.0422788	1.95103	7.11346	12	50	head development
GO:0016570	0.047729	2.05316	5.69077	10	40	histone modification

## Sheet: BP - Cluster 5
GOBPID	Pvalue	OddsRatio	ExpCount	Count	Size	Term
GO:0060271	0.0027754	4.49666	3.45797	9	17	cilium morphogenesis
GO:0048736	0.00417756	5.57522	2.44092	7	12	appendage development
GO:0060173	0.00417756	5.57522	2.44092	7	12	limb development
GO:0042384	0.00454972	4.5579	3.05115	8	15	cilium assembly
GO:0044782	0.00751279	3.98521	3.25456	8	16	cilium organization
GO:0010927	0.0096256	3.07234	4.67842	10	23	cellular component assembly involved in morphogenesis
GO:0003333	0.0124081	4.76471	2.23751	6	11	amino acid transmembrane transport
GO:0007224	0.0124081	4.76471	2.23751	6	11	smoothened signaling pathway
GO:0035107	0.0124081	4.76471	2.23751	6	11	appendage morphogenesis
GO:0035108	0.0124081	4.76471	2.23751	6	11	limb morphogenesis
GO:0072657	0.0129902	2.3386	7.72957	14	38	protein localization to membrane
GO:0007389	0.0153119	2.36541	7.11934	13	35	pattern specification process
GO:0003002	0.0160223	2.58437	5.69547	11	28	regionalization
GO:0001822	0.0180403	2.3982	6.50911	12	32	kidney development
GO:0007160	0.0249283	2.89188	3.86479	8	19	cell-matrix adhesion
GO:1903825	0.0249283	2.89188	3.86479	8	19	organic acid transmembrane transport
GO:0072659	0.0284436	3.08817	3.25456	7	16	protein localization to plasma membrane
GO:0001894	0.0293505	2.55808	4.67842	9	23	tissue homeostasis
GO:0048871	0.0311153	2.07688	7.72957	13	38	multicellular organismal homeostasis
GO:0007605	0.0319079	3.39832	2.64433	6	13	sensory perception of sound
GO:0030030	0.0335876	1.54787	22.7819	31	112	cell projection organization
GO:0072001	0.037084	2.08071	7.11934	12	35	renal system development
GO:0034220	0.0380953	1.68646	14.4421	21	71	ion transmembrane transport
GO:0001655	0.0383631	1.9955	7.93298	13	39	urogenital system development
GO:0035023	0.0383631	1.9955	7.93298	13	39	regulation of Rho protein signal transduction
GO:0048858	0.0392031	1.73123	12.8148	19	63	cell projection morphogenesis
GO:0002244	0.0401475	2.77729	3.45797	7	17	hematopoietic progenitor cell differentiation
GO:0003014	0.0401475	2.77729	3.45797	7	17	renal system process
GO:0044802	0.0439951	1.65213	14.6455	21	72	single-organism membrane organization
GO:0055085	0.0452407	1.51837	21.5614	29	106	transmembrane transport
GO:0032990	0.0456531	1.69147	13.0182	19	64	cell part morphogenesis
GO:0030031	0.0457876	1.99251	7.32275	12	36	cell projection assembly
GO:0001764	0.0465319	2.97132	2.84774	6	14	neuron migration
GO:0050954	0.0465319	2.97132	2.84774	6	14	sensory perception of mechanical stimulus

## Sheet: BP - Cluster 6
GOBPID	Pvalue	OddsRatio	ExpCount	Count	Size	Term
GO:0009410	0.000108476	12.3056	1.99824	8	11	response to xenobiotic stimulus
GO:0006955	0.000183749	2.13686	24.3422	41	134	immune response
GO:0001676	0.000346453	6.93	2.72487	9	15	long-chain fatty acid metabolic process
GO:0006631	0.000581703	2.46479	13.261	25	73	fatty acid metabolic process
GO:0032963	0.00060133	7.37276	2.36155	8	13	collagen metabolic process
GO:0016054	0.000775439	3.3309	6.53968	15	36	organic acid catabolic process
GO:0046395	0.000775439	3.3309	6.53968	15	36	carboxylic acid catabolic process
GO:0019752	0.000916378	1.9421	25.2504	40	139	carboxylic acid metabolic process
GO:0044259	0.00118356	6.13953	2.54321	8	14	multicellular organismal macromolecule metabolic process
GO:0009062	0.00119315	5.19	3.08818	9	17	fatty acid catabolic process
GO:0072329	0.00119315	5.19	3.08818	9	17	monocarboxylic acid catabolic process
GO:0006082	0.00135324	1.87516	26.522	41	146	organic acid metabolic process
GO:0044282	0.00165192	2.86899	7.62963	16	42	small molecule catabolic process
GO:0043436	0.00169009	1.8609	25.9771	40	143	oxoacid metabolic process
GO:0044246	0.00210332	6.4298	2.17989	7	12	regulation of multicellular organismal metabolic process
GO:0050868	0.00210332	6.4298	2.17989	7	12	negative regulation of T cell activation
GO:0006629	0.00211479	1.75738	31.2451	46	172	lipid metabolic process
GO:0044281	0.00289042	1.62	42.8713	59	236	small molecule metabolic process
GO:0016337	0.00328651	2.12751	13.9877	24	77	single organismal cell-cell adhesion
GO:0008610	0.00359562	2.03958	15.6226	26	86	lipid biosynthetic process
GO:0045931	0.0036138	4.59801	2.90653	8	16	positive regulation of mitotic cell cycle
GO:0044248	0.00370171	1.64906	36.3316	51	200	cellular catabolic process
GO:0034109	0.00380921	2.33448	10.3545	19	57	homotypic cell-cell adhesion
GO:0006635	0.00385564	5.3543	2.36155	7	13	fatty acid beta-oxidation
GO:0050851	0.00385564	5.3543	2.36155	7	13	antigen receptor-mediated signaling pathway
GO:0061136	0.00395029	3.08418	5.44974	12	30	regulation of proteasomal protein catabolic process
GO:1903050	0.00395029	3.08418	5.44974	12	30	regulation of proteolysis involved in cellular protein catabolic process
GO:0001775	0.00423176	1.92701	18.1658	29	100	cell activation
GO:0048584	0.00425794	1.62656	37.4215	52	206	positive regulation of response to stimulus
GO:0098602	0.00428785	2.00463	15.8042	26	87	single organism cell adhesion
GO:0097285	0.0043249	2.14634	12.716	22	70	cell-type specific apoptotic process
GO:0051049	0.00446982	1.66955	32.3351	46	178	regulation of transport
GO:0001525	0.00448504	2.18264	11.9894	21	66	angiogenesis
GO:0001817	0.00448504	2.18264	11.9894	21	66	regulation of cytokine production
GO:0005996	0.00460229	2.70508	6.903	14	38	monosaccharide metabolic process
GO:0044255	0.0046568	1.78022	23.9788	36	132	cellular lipid metabolic process
GO:0002376	0.00481036	1.57599	42.8713	58	236	immune system process
GO:0051239	0.0048132	1.53248	50.8642	67	280	regulation of multicellular organismal process
GO:0043269	0.00486647	2.39757	9.08289	17	50	regulation of ion transport
GO:0071396	0.00486647	2.39757	9.08289	17	50	cellular response to lipid
GO:0009755	0.00493487	3.76636	3.63316	9	20	hormone-mediated signaling pathway
GO:0048514	0.0050093	2.07235	13.6243	23	75	blood vessel morphogenesis
GO:0044711	0.00564426	1.64202	32.6984	46	180	single-organism biosynthetic process
GO:0006690	0.00576549	4.08416	3.08818	8	17	icosanoid metabolic process
GO:0033559	0.00576549	4.08416	3.08818	8	17	unsaturated fatty acid metabolic process
GO:1901568	0.00576549	4.08416	3.08818	8	17	fatty acid derivative metabolic process
GO:0006511	0.0058585	2.21448	10.7178	19	59	ubiquitin-dependent protein catabolic process
GO:0019941	0.0058585	2.21448	10.7178	19	59	modification-dependent protein catabolic process
GO:0043632	0.0058585	2.21448	10.7178	19	59	modification-dependent macromolecule catabolic process
GO:0070663	0.00598104	3.29193	4.35979	10	24	regulation of leukocyte proliferation
GO:0007346	0.00614284	2.48542	7.81129	15	43	regulation of mitotic cell cycle
GO:0051241	0.0062868	1.79887	21.0723	32	116	negative regulation of multicellular organismal process
GO:0034111	0.00652773	4.58609	2.54321	7	14	negative regulation of homotypic cell-cell adhesion
GO:0097306	0.00652773	4.58609	2.54321	7	14	cellular response to alcohol
GO:1903038	0.00652773	4.58609	2.54321	7	14	negative regulation of leukocyte cell-cell adhesion
GO:0051224	0.00675349	2.98559	5.08642	11	28	negative regulation of protein transport
GO:0070661	0.00675349	2.98559	5.08642	11	28	leukocyte proliferation
GO:0032879	0.00724381	1.53019	44.5062	59	245	regulation of localization
GO:0042752	0.00728391	3.45	3.81481	9	21	regulation of circadian rhythm
GO:0001816	0.00756773	2.01558	13.261	22	73	cytokine production
GO:0019318	0.00761413	2.61413	6.53968	13	36	hexose metabolic process
GO:0032787	0.00773901	1.86421	17.2575	27	95	monocarboxylic acid metabolic process
GO:0060548	0.00894972	1.68556	24.8871	36	137	negative regulation of cell death
GO:0044257	0.00901292	1.97534	13.4427	22	74	cellular protein catabolic process
GO:0045597	0.00902941	1.79342	19.0741	29	105	positive regulation of cell differentiation
GO:0044283	0.00952635	1.99851	12.716	21	70	small molecule biosynthetic process
GO:0051603	0.00952635	1.99851	12.716	21	70	proteolysis involved in cellular protein catabolic process
GO:0006006	0.00962471	2.63781	5.99471	12	33	glucose metabolic process
GO:1903362	0.00962471	2.63781	5.99471	12	33	regulation of cellular protein catabolic process
GO:0002429	0.0103668	4.00993	2.72487	7	15	immune response-activating cell surface receptor signaling pathway
GO:0002768	0.0103668	4.00993	2.72487	7	15	immune response-regulating cell surface receptor signaling pathway
GO:0043401	0.0103668	4.00993	2.72487	7	15	steroid hormone mediated signaling pathway
GO:0050709	0.0103668	4.00993	2.72487	7	15	negative regulation of protein secretion
GO:0001818	0.0104009	3.18231	3.99647	9	22	negative regulation of cytokine production
GO:0010906	0.0104009	3.18231	3.99647	9	22	regulation of glucose metabolic process
GO:0032944	0.0104009	3.18231	3.99647	9	22	regulation of mononuclear cell proliferation
GO:0044242	0.0104009	3.18231	3.99647	9	22	cellular lipid catabolic process
GO:0050670	0.0104009	3.18231	3.99647	9	22	regulation of lymphocyte proliferation
GO:0070374	0.0104009	3.18231	3.99647	9	22	positive regulation of ERK1 and ERK2 cascade
GO:0032943	0.0114998	2.87625	4.7231	10	26	mononuclear cell proliferation
GO:0046651	0.0114998	2.87625	4.7231	10	26	lymphocyte proliferation
GO:0046890	0.0114998	2.87625	4.7231	10	26	regulation of lipid biosynthetic process
GO:0032231	0.0118712	4.57426	2.17989	6	12	regulation of actin filament bundle assembly
GO:0042110	0.0119132	2.18109	9.08289	16	50	T cell activation
GO:0070489	0.0119132	2.18109	9.08289	16	50	T cell aggregation
GO:0071593	0.0119132	2.18109	9.08289	16	50	lymphocyte aggregation
GO:0070201	0.0120153	1.82658	16.1675	25	89	regulation of establishment of protein localization
GO:0044057	0.0122546	2.23996	8.35626	15	46	regulation of system process
GO:0050878	0.0122546	2.23996	8.35626	15	46	regulation of body fluid levels
GO:0022408	0.0128061	3.33676	3.4515	8	19	negative regulation of cell-cell adhesion
GO:0044236	0.0128061	3.33676	3.4515	8	19	multicellular organismal metabolic process
GO:0051223	0.0128762	1.83745	15.4409	24	85	regulation of protein transport
GO:0051050	0.0129508	1.78882	17.0758	26	94	positive regulation of transport
GO:0010498	0.0145628	2.11721	9.26455	16	51	proteasomal protein catabolic process
GO:0051240	0.014808	1.5644	29.9735	41	165	positive regulation of multicellular organismal process
GO:0045595	0.0151308	1.55337	30.8818	42	170	regulation of cell differentiation
GO:0046165	0.0153975	2.7051	4.90476	10	27	alcohol biosynthetic process
GO:0022407	0.0155622	2.23051	7.81129	14	43	regulation of cell-cell adhesion
GO:0030856	0.0156191	3.56181	2.90653	7	16	regulation of epithelial cell differentiation
GO:0051250	0.0156191	3.56181	2.90653	7	16	negative regulation of lymphocyte activation
GO:0051924	0.0156191	3.56181	2.90653	7	16	regulation of calcium ion transport
GO:0006109	0.0158858	2.53221	5.63139	11	31	regulation of carbohydrate metabolic process
GO:0002250	0.0160152	2.40492	6.35802	12	35	adaptive immune response
GO:1903530	0.0171863	1.82877	14.1693	22	78	regulation of secretion by cell
GO:0001944	0.0172705	1.77644	15.8042	24	87	vasculature development
GO:0070486	0.01765	2.05688	9.44621	16	52	leukocyte aggregation
GO:0006637	0.0180536	3.05648	3.63316	8	20	acyl-CoA metabolic process
GO:0019395	0.0180536	3.05648	3.63316	8	20	fatty acid oxidation
GO:0034440	0.0180536	3.05648	3.63316	8	20	lipid oxidation
GO:0035383	0.0180536	3.05648	3.63316	8	20	thioester metabolic process
GO:0042098	0.0180536	3.05648	3.63316	8	20	T cell proliferation
GO:0048511	0.0184501	2.10111	8.71958	15	48	rhythmic process
GO:0001568	0.0185661	1.78531	15.0776	23	83	blood vessel development
GO:0042221	0.0189973	1.37776	63.9436	78	352	response to chemical
GO:0008202	0.0191758	2.15458	7.99295	14	44	steroid metabolic process
GO:0019216	0.0191758	2.15458	7.99295	14	44	regulation of lipid metabolic process
GO:0043161	0.0191758	2.15458	7.99295	14	44	proteasome-mediated ubiquitin-dependent protein catabolic process
GO:0050708	0.0191758	2.15458	7.99295	14	44	regulation of protein secretion
GO:0055114	0.0191882	1.63257	21.7989	31	120	oxidation-reduction process
GO:0035150	0.0194895	2.754	4.35979	9	24	regulation of tube size
GO:0050880	0.0194895	2.754	4.35979	9	24	regulation of blood vessel size
GO:1903532	0.0197839	2.22035	7.26631	13	40	positive regulation of secretion by cell
GO:0006812	0.0198736	1.74737	15.9859	24	88	cation transport
GO:0042981	0.0199835	1.47843	36.6949	48	202	regulation of apoptotic process
GO:0006816	0.0201997	2.55295	5.08642	10	28	calcium ion transport
GO:0050863	0.0201997	2.55295	5.08642	10	28	regulation of T cell activation
GO:0043067	0.0218643	1.4677	36.8765	48	203	regulation of programmed cell death
GO:0048522	0.0220108	1.32677	87.9224	103	484	positive regulation of cellular process
GO:0002695	0.0225166	3.20331	3.08818	7	17	negative regulation of leukocyte activation
GO:0042129	0.0225166	3.20331	3.08818	7	17	regulation of T cell proliferation
GO:0048661	0.0225166	3.20331	3.08818	7	17	positive regulation of smooth muscle cell proliferation
GO:0051017	0.0225166	3.20331	3.08818	7	17	actin filament bundle assembly
GO:0061572	0.0225166	3.20331	3.08818	7	17	actin filament bundle organization
GO:0043065	0.0227752	1.71919	16.1675	24	89	positive regulation of apoptotic process
GO:0030001	0.0229541	1.81966	12.8977	20	71	metal ion transport
GO:0002252	0.0230354	1.76307	14.5326	22	80	immune effector process
GO:0032880	0.0233568	1.65789	18.7108	27	103	regulation of protein localization
GO:0001819	0.0233916	2.08354	8.1746	14	45	positive regulation of cytokine production
GO:0016049	0.0238401	1.91839	10.5362	17	58	cell growth
GO:0051093	0.0240632	1.68784	17.0758	25	94	negative regulation of developmental process
GO:0002274	0.0246811	2.81932	3.81481	8	21	myeloid leukocyte activation
GO:0051495	0.0246811	2.81932	3.81481	8	21	positive regulation of cytoskeleton organization
GO:0055088	0.0246811	2.81932	3.81481	8	21	lipid homeostasis
GO:0071383	0.0246811	2.81932	3.81481	8	21	cellular response to steroid hormone stimulus
GO:0034622	0.0247779	1.77254	13.806	21	76	cellular macromolecular complex assembly
GO:0043066	0.0249209	1.5772	23.0705	32	127	negative regulation of apoptotic process
GO:0046486	0.0251856	2.20929	6.72134	12	37	glycerolipid metabolic process
GO:0070371	0.0251856	2.20929	6.72134	12	37	ERK1 and ERK2 cascade
GO:0007159	0.0253091	1.94575	9.80952	16	54	leukocyte cell-cell adhesion
GO:0022603	0.0253227	1.61276	20.5273	29	113	regulation of anatomical structure morphogenesis
GO:0051048	0.0257288	2.58	4.54145	9	25	negative regulation of secretion
GO:1903531	0.0257288	2.58	4.54145	9	25	negative regulation of secretion by cell
GO:0010959	0.0257744	2.29866	5.99471	11	33	regulation of metal ion transport
GO:0016042	0.0260119	2.41683	5.26808	10	29	lipid catabolic process
GO:0030258	0.0260119	2.41683	5.26808	10	29	lipid modification
GO:1903651	0.0260119	2.41683	5.26808	10	29	positive regulation of cytoplasmic transport
GO:0040007	0.0262047	1.59335	21.4356	30	118	growth
GO:0007166	0.0263276	1.39524	48.1393	60	265	cell surface receptor signaling pathway
GO:0009056	0.0264379	1.4257	40.873	52	225	catabolic process
GO:0000165	0.0264851	1.73188	14.7143	22	81	MAPK cascade
GO:0045321	0.0264851	1.73188	14.7143	22	81	leukocyte activation
GO:0009967	0.0278796	1.51052	27.612	37	152	positive regulation of signal transduction
GO:0032436	0.0279022	3.42574	2.54321	6	14	positive regulation of proteasomal ubiquitin-dependent protein catabolic process
GO:0050707	0.0279022	3.42574	2.54321	6	14	regulation of cytokine secretion
GO:1903524	0.0279022	3.42574	2.54321	6	14	positive regulation of blood circulation
GO:0030163	0.0280772	1.69647	15.6226	23	86	protein catabolic process
GO:0006520	0.028264	2.01695	8.35626	14	46	cellular amino acid metabolic process
GO:0046903	0.0284037	1.59256	20.709	29	114	secretion
GO:0010941	0.0286402	1.42093	40.1464	51	221	regulation of cell death
GO:0023056	0.0287418	1.49024	29.4286	39	162	positive regulation of signaling
GO:0043068	0.0295573	1.66536	16.5309	24	91	positive regulation of programmed cell death
GO:0002253	0.0296838	2.06419	7.62963	13	42	activation of immune response
GO:0006793	0.0303845	1.3481	59.5838	72	328	phosphorus metabolic process
GO:0007155	0.0308861	1.5423	23.4339	32	129	cell adhesion
GO:0043069	0.0308861	1.5423	23.4339	32	129	negative regulation of programmed cell death
GO:0006638	0.0312647	2.90999	3.26984	7	18	neutral lipid metabolic process
GO:0006639	0.0312647	2.90999	3.26984	7	18	acylglycerol metabolic process
GO:0006641	0.0312647	2.90999	3.26984	7	18	triglyceride metabolic process
GO:0010564	0.0318886	1.92177	9.26455	15	51	regulation of cell cycle process
GO:0002460	0.0321183	2.19711	6.17637	11	34	adaptive immune response based on somatic recombination of immune receptors built from immunoglobulin superfamily domains
GO:0032388	0.0321183	2.19711	6.17637	11	34	positive regulation of intracellular transport
GO:0045787	0.0321183	2.19711	6.17637	11	34	positive regulation of cell cycle
GO:1901342	0.0321183	2.19711	6.17637	11	34	regulation of vasculature development
GO:1901617	0.0321183	2.19711	6.17637	11	34	organic hydroxy compound biosynthetic process
GO:0019932	0.0328412	2.61604	3.99647	8	22	second-messenger-mediated signaling
GO:1901615	0.0329061	1.82646	10.8995	17	60	organic hydroxy compound metabolic process
GO:0010675	0.0329324	2.29431	5.44974	10	30	regulation of cellular carbohydrate metabolic process
GO:1903037	0.0329324	2.29431	5.44974	10	30	regulation of leukocyte cell-cell adhesion
GO:0007088	0.0341382	3.79934	1.99824	5	11	regulation of mitotic nuclear division
GO:0031960	0.0341382	3.79934	1.99824	5	11	response to corticosteroid
GO:0043149	0.0341382	3.79934	1.99824	5	11	stress fiber assembly
GO:0051384	0.0341382	3.79934	1.99824	5	11	response to glucocorticoid
GO:0071356	0.0341382	3.79934	1.99824	5	11	cellular response to tumor necrosis factor
GO:0072577	0.0341382	3.79934	1.99824	5	11	endothelial cell apoptotic process
GO:2000351	0.0341382	3.79934	1.99824	5	11	regulation of endothelial cell apoptotic process
GO:0023014	0.0345552	1.67259	15.0776	22	83	signal transduction by phosphorylation
GO:0051046	0.0345552	1.67259	15.0776	22	83	regulation of secretion
GO:0010720	0.0352301	1.84573	10.1728	16	56	positive regulation of cell development
GO:0043408	0.0353176	1.71473	13.4427	20	74	regulation of MAPK cascade
GO:0042060	0.0358031	1.99392	7.81129	13	43	wound healing
GO:0006952	0.0366499	1.47831	27.2487	36	150	defense response
GO:0010647	0.0378714	1.45132	29.9735	39	165	positive regulation of cell communication
GO:0006811	0.0385765	1.49631	24.7055	33	136	ion transport
GO:0070887	0.038607	1.364	46.3228	57	255	cellular response to chemical stimulus
GO:0050793	0.0387669	1.36686	45.4145	56	250	regulation of developmental process
GO:0010942	0.0391969	1.59054	17.8025	25	98	positive regulation of cell death
GO:0007623	0.0394989	2.10403	6.35802	11	35	circadian rhythm
GO:0070372	0.0394989	2.10403	6.35802	11	35	regulation of ERK1 and ERK2 cascade
GO:0044106	0.0395925	3.0429	2.72487	6	15	cellular amine metabolic process
GO:0051222	0.0401844	1.89551	8.71958	14	48	positive regulation of protein transport
GO:0050776	0.0403763	1.68229	13.6243	20	75	regulation of immune response
GO:0033993	0.0409295	1.6157	16.1675	23	89	response to lipid
GO:0034110	0.0410498	2.18347	5.63139	10	31	regulation of homotypic cell-cell adhesion
GO:0070838	0.0410498	2.18347	5.63139	10	31	divalent metal ion transport
GO:0072511	0.0410498	2.18347	5.63139	10	31	divalent inorganic cation transport
GO:0071345	0.0410905	1.73196	11.9894	18	66	cellular response to cytokine stimulus
GO:0051051	0.041139	1.79938	10.3545	16	57	negative regulation of transport
GO:0022610	0.0418318	1.49256	23.9788	32	132	biological adhesion
GO:0006937	0.0420322	2.66556	3.4515	7	19	regulation of muscle contraction
GO:0031647	0.0420322	2.66556	3.4515	7	19	regulation of protein stability
GO:0050866	0.0420322	2.66556	3.4515	7	19	negative regulation of cell activation
GO:1901575	0.0420883	1.41799	32.8801	42	181	organic substance catabolic process
GO:0003018	0.0421939	2.29	4.90476	9	27	vascular process in circulatory system
GO:0007596	0.0421939	2.29	4.90476	9	27	blood coagulation
GO:0007599	0.0421939	2.29	4.90476	9	27	hemostasis
GO:1903522	0.0421939	2.29	4.90476	9	27	regulation of blood circulation
GO:0060341	0.0424869	1.48077	24.8871	33	137	regulation of cellular localization
GO:0006694	0.0426638	2.43987	4.17813	8	23	steroid biosynthetic process
GO:0032922	0.0426638	2.43987	4.17813	8	23	circadian regulation of gene expression
GO:0043491	0.0426638	2.43987	4.17813	8	23	protein kinase B signaling
GO:0045017	0.0426638	2.43987	4.17813	8	23	glycerolipid biosynthetic process
GO:0090257	0.0426638	2.43987	4.17813	8	23	regulation of muscle system process
GO:1901990	0.0426638	2.43987	4.17813	8	23	regulation of mitotic cell cycle phase transition
GO:0051047	0.0427759	1.92818	7.99295	13	44	positive regulation of secretion
GO:0045087	0.0436363	1.68833	12.8977	19	71	innate immune response
GO:0048878	0.043702	1.51633	21.4356	29	118	chemical homeostasis
GO:0032940	0.0439027	1.56785	17.9841	25	99	secretion by cell
GO:0051272	0.0441517	1.81794	9.62787	15	53	positive regulation of cellular component movement
GO:0090066	0.0441517	1.81794	9.62787	15	53	regulation of anatomical structure size
GO:0050778	0.044296	1.74269	11.2628	17	62	positive regulation of immune response
GO:0006915	0.0451754	1.3562	43.9612	54	242	apoptotic process
GO:0071407	0.0453962	1.96825	7.26631	12	40	cellular response to organic cyclic compound
GO:0006725	0.0455727	1.27007	88.2857	101	486	cellular aromatic compound metabolic process
GO:0002682	0.0460632	1.47664	24.1605	32	133	regulation of immune system process
GO:0042327	0.0476095	1.56679	17.2575	24	95	positive regulation of phosphorylation
GO:2000026	0.0494502	1.40143	32.3351	41	178	regulation of multicellular organismal development

## Sheet: genes-cluster
Probe_ID	Cluster	Entrez_Gene_ID	Symbol	Definition
ILMN_2758571	1	20209	Saa2	serum amyloid A 2
ILMN_2765547	1	14685	Gnat1	guanine nucleotide binding protein, alpha transducing 1
ILMN_2617468	1	69065	Chac1	ChaC, cation transport regulator 1
ILMN_2588882	1	338365	Slc41a2	solute carrier family 41, member 2
ILMN_1220603	1	16169	Il15ra	interleukin 15 receptor, alpha chain
ILMN_2693922	1	13649	Egfr	epidermal growth factor receptor
ILMN_3111744	1	14245	Lpin1	lipin 1
ILMN_2826869	1	20208	Saa1	serum amyloid A 1
ILMN_2900653	1	17873	Gadd45b	growth arrest and DNA-damage-inducible 45 beta
ILMN_3102736	1	229599	Gm129	circadian associated repressor of transcription
ILMN_1233896	1	211550	Tifa	TRAF-interacting protein with forkhead-associated domain
ILMN_2665411	1	18113	Nnmt	nicotinamide N-methyltransferase
ILMN_1223271	1	225372	Apbb3	amyloid beta (A4) precursor protein-binding, family B, member 3
ILMN_1249759	1	16169	Il15ra	interleukin 15 receptor, alpha chain
ILMN_1214066	1	224674	Slc37a1	solute carrier family 37 (glycerol-3-phosphate transporter), member 1
ILMN_1216168	1	68955	Srrm4	serine/arginine repetitive matrix 4
ILMN_1234745	1	56173	Cldn14	claudin 14
ILMN_2612868	1	214253	Etnk2	ethanolamine kinase 2
ILMN_1255497	1	231691	Sds	serine dehydratase
ILMN_2650275	1	72056	1810055G02Rik	RIKEN cDNA 1810055G02 gene
ILMN_2657297	1	117167	Steap4	STEAP family member 4
ILMN_1230739	1	16006	Igfbp1	insulin-like growth factor binding protein 1
ILMN_2837447	1	103655	Sec14l4	SEC14-like 4 (S. cerevisiae)
ILMN_2646296	1	52829	D4Bwg0951e	leucine rich adaptor protein 1-like
ILMN_2749717	1	12051	Bcl3	B cell leukemia/lymphoma 3
ILMN_3029489	1	229599	Gm129	circadian associated repressor of transcription
ILMN_2711839	1	213053	Slc39a14	solute carrier family 39 (zinc transporter), member 14
ILMN_2713638	1	63857	Bcmo1	beta-carotene oxygenase 1
ILMN_2720107	1	12962	Crybb3	crystallin, beta B3
ILMN_1254551	1	217684	4933426M11Rik	RIKEN cDNA 4933426M11 gene
ILMN_2771237	1	16803	Lbp	lipopolysaccharide binding protein
ILMN_2733733	1	24088	Tlr2	toll-like receptor 2
ILMN_2704097	1	380780	Serpina11	serine (or cysteine) peptidase inhibitor, clade A (alpha-1 antiproteinase, antitrypsin), member 11
ILMN_1260029	1	14685	Gnat1	guanine nucleotide binding protein, alpha transducing 1
ILMN_2934120	1	15077	Hist2h3c1	histone cluster 2, H3c1
ILMN_2642705	1	15936	Ier2	immediate early response 2
ILMN_2775213	1	68955	Srrm4	serine/arginine repetitive matrix 4
ILMN_2964344	1	224897	Dpp9	dipeptidylpeptidase 9
ILMN_2742861	1	238393	Serpina3f	serine (or cysteine) peptidase inhibitor, clade A, member 3F
ILMN_2620844	1	98985	Clp1	CLP1, cleavage and polyadenylation factor I subunit
ILMN_2945940	1	56508	Rapgef4	Rap guanine nucleotide exchange factor (GEF) 4
ILMN_2718330	1	12700	Cish	cytokine inducible SH2-containing protein
ILMN_1256772	1	12227	Btg2	B cell translocation gene 2, anti-proliferative
ILMN_2955671	1	67760	Slc38a2	solute carrier family 38, member 2
ILMN_2700627	1	13113	Cyp3a13	cytochrome P450, family 3, subfamily a, polypeptide 13
ILMN_2604643	1	27368	Tbl2	transducin (beta)-like 2
ILMN_3151270	1	16181	Il1rn	interleukin 1 receptor antagonist
ILMN_2609614	1	71982	Snx10	sorting nexin 10
ILMN_2600744	1	19734	Rgs16	regulator of G-protein signaling 16
ILMN_3136540	1	15077	Hist2h3c1	histone cluster 2, H3c1
ILMN_1214036	1	217995	Heatr1	HEAT repeat containing 1
ILMN_1214514	1	213053	Slc39a14	solute carrier family 39 (zinc transporter), member 14
ILMN_1214353	1	15982	Ifrd1	interferon-related developmental regulator 1
ILMN_1252057	1	76454	Fbxo31	F-box protein 31
ILMN_1222184	1	224617	Tbc1d24	TBC1 domain family, member 24
ILMN_2885277	1	18113	Nnmt	nicotinamide N-methyltransferase
ILMN_3151149	1	66871	Cpne8	copine VIII
ILMN_2589291	1	99929	Tiparp	TCDD-inducible poly(ADP-ribose) polymerase
ILMN_1227398	1	11606	Agt	angiotensinogen (serpin peptidase inhibitor, clade A, member 8)
ILMN_3131679	1	24110	Usp18	ubiquitin specific peptidase 18
ILMN_2433990	1	24110	Usp18	ubiquitin specific peptidase 18
ILMN_2628426	1	192657	Ell2	elongation factor RNA polymerase II 2
ILMN_1244123	1	67760	Slc38a2	solute carrier family 38, member 2
ILMN_3161543	1	56489	Ikbke	inhibitor of kappaB kinase epsilon
ILMN_3143633	1	74182	Gpcpd1	glycerophosphocholine phosphodiesterase GDE1 homolog (S. cerevisiae)
ILMN_2758562	1	106766	Stap2	signal transducing adaptor family member 2
ILMN_2655510	1	20112	Rps6ka2	ribosomal protein S6 kinase, polypeptide 2
ILMN_3154820	1	76954	St5	suppression of tumorigenicity 5
ILMN_1218390	1	258934	Olfr802	olfactory receptor 802
ILMN_1258815	1	108829	Jmjd1c	jumonji domain containing 1C
ILMN_3104462	1	67876	Coq10b	coenzyme Q10 homolog B (S. cerevisiae)
ILMN_2911344	1	22038	Plscr1	phospholipid scramblase 1
ILMN_2747480	1	67398	Srpr	signal recognition particle receptor ('docking protein')
ILMN_1239219	1	17858	Mx2	MX dynamin-like GTPase 2
ILMN_1250665	1	76954	St5	suppression of tumorigenicity 5
ILMN_2772632	1	20210	Saa3	serum amyloid A 3
ILMN_2480682	1	208449	Sgms1	sphingomyelin synthase 1
ILMN_2681001	1	104910	Slc25a47	solute carrier family 25, member 47
ILMN_1241310	1	66871	Cpne8	copine VIII
ILMN_3031099	1	67876	Coq10b	coenzyme Q10 homolog B (S. cerevisiae)
ILMN_1235842	1	69906	Slc25a32	solute carrier family 25, member 32
ILMN_2821676	1	329416	Nostrin	nitric oxide synthase trafficker
ILMN_2687032	1	76454	Fbxo31	F-box protein 31
ILMN_2648200	1	233011	Itpkc	inositol 1,4,5-trisphosphate 3-kinase C
ILMN_1241610	1	11555	Adrb2	adrenergic receptor, beta 2
ILMN_2800256	1	217995	Heatr1	HEAT repeat containing 1
ILMN_2797322	1	75210	Prr3	proline-rich polypeptide 3
ILMN_1223285	1	15512	Hspa2	heat shock protein 2
ILMN_1228850	1	56706	Ccnl1	cyclin L1
ILMN_1232514	1	20454	St3gal5	ST3 beta-galactoside alpha-2,3-sialyltransferase 5
ILMN_1227502	1	16169	Il15ra	interleukin 15 receptor, alpha chain
ILMN_2594714	1	23872	Ets2	E26 avian leukemia oncogene 2, 3' domain
ILMN_2628848	1	59014	Rrs1	RRS1 ribosome biogenesis regulator homolog (S. cerevisiae)
ILMN_2935870	1	20443	St3gal4	ST3 beta-galactoside alpha-2,3-sialyltransferase 4
ILMN_1254307	1	69068	1810011O10Rik	RIKEN cDNA 1810011O10 gene
ILMN_3072427	1	16181	Il1rn	interleukin 1 receptor antagonist
ILMN_1259180	1	54720	Rcan1	regulator of calcineurin 1
ILMN_1253062	1	233752	Insc	inscuteable homolog (Drosophila)
ILMN_2655595	1	12909	Crcp	calcitonin gene-related peptide-receptor component protein
ILMN_2601884	1	74182	Gpcpd1	glycerophosphocholine phosphodiesterase GDE1 homolog (S. cerevisiae)
ILMN_1244753	1	21376	Tbrg1	transforming growth factor beta regulated gene 1
ILMN_1240256	1	26941	Slc9a3r1	solute carrier family 9 (sodium/hydrogen exchanger), member 3 regulator 1
ILMN_3158135	1	20359	Sema6b	sema domain, transmembrane domain (TM), and cytoplasmic domain, (semaphorin) 6B
ILMN_3163347	1	102103	Mtus1	mitochondrial tumor suppressor 1
ILMN_2780848	1	29816	Hip1r	huntingtin interacting protein 1 related
ILMN_2798753	1	230737	Gnl2	guanine nucleotide binding protein-like 2 (nucleolar)
ILMN_2931779	1	66840	Wdr45l	WD repeat domain 45B
ILMN_1233905	1	56298	Atl2	atlastin GTPase 2
ILMN_2721385	1	13518	Dst	dystonin
ILMN_2663996	1	66825	Rnf186	ring finger protein 186
ILMN_2847115	1	80885	Niacr1	hydroxycarboxylic acid receptor 2
ILMN_1254929	1	59028	Rcl1	RNA terminal phosphate cyclase-like 1
ILMN_2692615	1	21817	Tgm2	transglutaminase 2, C polypeptide
ILMN_1260033	1	67443	Map1lc3b	microtubule-associated protein 1 light chain 3 beta
ILMN_2622354	1	80981	Arl4d	ADP-ribosylation factor-like 4D
ILMN_2862567	1	72007	Fndc3b	fibronectin type III domain containing 3B
ILMN_2721724	1	224897	Dpp9	dipeptidylpeptidase 9
ILMN_2728473	1	20717	Serpina3m	serine (or cysteine) peptidase inhibitor, clade A, member 3M
ILMN_2605013	1	103655	Sec14l4	SEC14-like 4 (S. cerevisiae)
ILMN_2701271	1	22038	Plscr1	phospholipid scramblase 1
ILMN_2431237	1	22433	Xbp1	X-box binding protein 1
ILMN_2770686	1	230737	Gnl2	guanine nucleotide binding protein-like 2 (nucleolar)
ILMN_2634970	1	192656	Ripk2	receptor (TNFRSF)-interacting serine-threonine kinase 2
ILMN_2999627	1	14619	Gjb2	gap junction protein, beta 2
ILMN_2834687	1	106766	Stap2	signal transducing adaptor family member 2
ILMN_2639214	1	13113	Cyp3a13	cytochrome P450, family 3, subfamily a, polypeptide 13
ILMN_2458184	1	76654	Upp2	uridine phosphorylase 2
ILMN_3128725	1	13649	Egfr	epidermal growth factor receptor
ILMN_3134607	1	55992	Trim3	tripartite motif-containing 3
ILMN_2649355	1	54402	Stk19	serine/threonine kinase 19
ILMN_1215606	1	108077	Skiv2l	superkiller viralicidic activity 2-like (S. cerevisiae)
ILMN_1257503	1	68059	Tm9sf2	transmembrane 9 superfamily member 2
ILMN_1234471	1	13048	Cux2	cut-like homeobox 2
ILMN_1246560	1	171180	Syt12	synaptotagmin XII
ILMN_1232209	1	59027	Nampt	nicotinamide phosphoribosyltransferase
ILMN_2592066	1	12628	Cfh	complement component factor h
ILMN_2458185	1	76654	Upp2	uridine phosphorylase 2
ILMN_2718716	1	16564	Kif21a	kinesin family member 21A
ILMN_1257965	1	16828	Ldha	lactate dehydrogenase A
ILMN_2658380	1	18087	Nktr	natural killer tumor recognition sequence
ILMN_1226851	1	11303	Abca1	ATP-binding cassette, sub-family A (ABC1), member 1
ILMN_2770725	1	11988	Slc7a2	solute carrier family 7 (cationic amino acid transporter, y+ system), member 2
ILMN_2724235	1	360013	Myo18a	myosin XVIIIA
ILMN_2697552	1	18578	Pde4b	phosphodiesterase 4B, cAMP specific
ILMN_2701875	1	26877	B3galt1	UDP-Gal:betaGlcNAc beta 1,3-galactosyltransferase, polypeptide 1
ILMN_2501267	1	209760	Tmc7	transmembrane channel-like gene family 7
ILMN_1214631	1	76889	Adck4	aarF domain containing kinase 4
ILMN_3054914	1	24110	Usp18	ubiquitin specific peptidase 18
ILMN_2966386	1	59028	Rcl1	RNA terminal phosphate cyclase-like 1
ILMN_2642349	1	11988	Slc7a2	solute carrier family 7 (cationic amino acid transporter, y+ system), member 2
ILMN_3126697	1	20482	Skil	SKI-like
ILMN_2964473	1	101118	Tmem168	transmembrane protein 168
ILMN_1243466	1	223881	Rnd1	Rho family GTPase 1
ILMN_2688607	1	320717	Pptc7	PTC7 protein phosphatase homolog (S. cerevisiae)
ILMN_1250815	1	78889	Wsb1	WD repeat and SOCS box-containing 1
ILMN_1248603	1	58866	Treh	trehalase (brush-border membrane glycoprotein)
ILMN_1229246	1	78779	Spata2L	spermatogenesis associated 2-like
ILMN_1260050	1	234724	Tat	tyrosine aminotransferase
ILMN_2590917	1	11630	Aim1	absent in melanoma 1
ILMN_2596970	1	67846	Tmem39a	transmembrane protein 39a
ILMN_2665063	1	18174	Slc11a2	solute carrier family 11 (proton-coupled divalent metal ion transporters), member 2
ILMN_1216174	1	214424	Parp16	poly (ADP-ribose) polymerase family, member 16
ILMN_2723891	1	230316	Megf9	multiple EGF-like-domains 9
ILMN_1227412	1	227399	Ppip5k2	diphosphoinositol pentakisphosphate kinase 2
ILMN_2792601	1	67168	Lpar6	lysophosphatidic acid receptor 6
ILMN_1228453	1	239122	Setdb2	SET domain, bifurcated 2
ILMN_2650280	1	20656	Sod2	superoxide dismutase 2, mitochondrial
ILMN_2776952	1	11792	Apex1	apurinic/apyrimidinic endonuclease 1
ILMN_2591264	1	18406	Orm2	orosomucoid 2
ILMN_2621643	1	12826	Col4a1	collagen, type IV, alpha 1
ILMN_2793329	1	14870	Gstp1	glutathione S-transferase, pi 1
ILMN_1254016	1	11539	Adora1	adenosine A1 receptor
ILMN_2628053	1	66840	Wdr45l	WD repeat domain 45B
ILMN_1228557	1	15902	Id2	inhibitor of DNA binding 2
ILMN_2614432	1	13649	Egfr	epidermal growth factor receptor
ILMN_2874491	1	231130	Tnip2	TNFAIP3 interacting protein 2
ILMN_1220799	1	21353	Tank	TRAF family member-associated Nf-kappa B activator
ILMN_1251682	1	74182	Gpcpd1	glycerophosphocholine phosphodiesterase GDE1 homolog (S. cerevisiae)
ILMN_1253972	1	73914	Irak3	interleukin-1 receptor-associated kinase 3
ILMN_2970494	1	20714	Serpina3k	serine (or cysteine) peptidase inhibitor, clade A, member 3K
ILMN_2640348	1	69179	Tmem110	transmembrane protein 110
ILMN_2620233	1	14263	Fmo5	flavin containing monooxygenase 5
ILMN_2726448	1	102774	Bbs4	Bardet-Biedl syndrome 4 (human)
ILMN_1259503	1	102022	Ces2a	carboxylesterase 2A
ILMN_3116560	1	20454	St3gal5	ST3 beta-galactoside alpha-2,3-sialyltransferase 5
ILMN_1247207	1	11535	Adm	adrenomedullin
ILMN_2514689	1	21941	Tnfrsf8	tumor necrosis factor receptor superfamily, member 8
ILMN_1234702	1	108682	Gpt2	glutamic pyruvate transaminase (alanine aminotransferase) 2
ILMN_2751865	1	54402	Stk19	serine/threonine kinase 19
ILMN_2862623	1	16426	Itih3	inter-alpha trypsin inhibitor, heavy chain 3
ILMN_1247999	1	11796	Birc3	baculoviral IAP repeat-containing 3
ILMN_2676481	1	56209	Gde1	glycerophosphodiester phosphodiesterase 1
ILMN_1241970	1	22687	Zfp259	ZPR1 zinc finger
ILMN_2590736	1	83490	Pik3ap1	phosphoinositide-3-kinase adaptor protein 1
ILMN_1216300	1	20860	Sult1e1	sulfotransferase family 1E, member 1
ILMN_2604713	1	14619	Gjb2	gap junction protein, beta 2
ILMN_2462988	1	76654	Upp2	uridine phosphorylase 2
ILMN_1224923	1	14473	Gc	group specific component
ILMN_2782634	1	319876	Cobll1	Cobl-like 1
ILMN_2776899	1	11958	Atp5k	ATP synthase, H+ transporting, mitochondrial F1F0 complex, subunit E
ILMN_2599834	1	11843	Arf4	ADP-ribosylation factor 4
ILMN_2887239	1	15902	Id2	inhibitor of DNA binding 2
ILMN_2720555	1	75985	Rab30	RAB30, member RAS oncogene family
ILMN_2718132	1	30956	Aass	aminoadipate-semialdehyde synthase
ILMN_3163476	1	18408	Slc25a15	solute carrier family 25 (mitochondrial carrier ornithine transporter), member 15
ILMN_1226935	1	18405	Orm1	orosomucoid 1
ILMN_1245383	1	27054	Sec23b	SEC23B (S. cerevisiae)
ILMN_2655024	1	16172	Il17ra	interleukin 17 receptor A
ILMN_1225985	1	331535	Serpina7	serine (or cysteine) peptidase inhibitor, clade A (alpha-1 antiproteinase, antitrypsin), member 7
ILMN_2944366	1	80888	Hspb8	NA
ILMN_2457585	1	68728	Trp53inp2	transformation related protein 53 inducible nuclear protein 2
ILMN_2634264	1	56209	Gde1	glycerophosphodiester phosphodiesterase 1
ILMN_1235979	1	55989	Nop58	NOP58 ribonucleoprotein
ILMN_2627296	1	52118	Pvr	poliovirus receptor
ILMN_3142257	1	102103	Mtus1	mitochondrial tumor suppressor 1
ILMN_3108783	1	56188	Fxyd1	FXYD domain-containing ion transport regulator 1
ILMN_2979237	1	14857	Gm3776	glutathione S-transferase, alpha 1 (Ya)
ILMN_2721982	1	209446	Tcfe3	transcription factor E3
ILMN_2674643	1	56720	Tdo2	tryptophan 2,3-dioxygenase
ILMN_1217153	1	19330	Rab18	RAB18, member RAS oncogene family
ILMN_2660803	1	12040	Bckdhb	branched chain ketoacid dehydrogenase E1, beta polypeptide
ILMN_2741677	1	12013	Bach1	BTB and CNC homology 1
ILMN_2934533	1	28000	Prpf19	PRP19/PSO4 pre-mRNA processing factor 19 homolog (S. cerevisiae)
ILMN_2720479	1	226856	Lpgat1	lysophosphatidylglycerol acyltransferase 1
ILMN_2619565	1	83702	Akr1c6	aldo-keto reductase family 1, member C6
ILMN_1223318	1	67392	4833420G17Rik	RIKEN cDNA 4833420G17 gene
ILMN_1234241	1	77037	Mrap	melanocortin 2 receptor accessory protein
ILMN_1220234	1	20704	Serpina1e	serine (or cysteine) peptidase inhibitor, clade A, member 1E
ILMN_1256775	1	21835	Thrsp	thyroid hormone responsive
ILMN_2600463	1	102103	Mtus1	mitochondrial tumor suppressor 1
ILMN_1221060	1	19016	Pparg	peroxisome proliferator activated receptor gamma
ILMN_2823250	1	67681	Mrpl18	mitochondrial ribosomal protein L18
ILMN_1250421	1	17381	Mmp12	matrix metallopeptidase 12
ILMN_2631558	1	67089	Psmc6	proteasome (prosome, macropain) 26S subunit, ATPase, 6
ILMN_2679591	1	80898	Erap1	endoplasmic reticulum aminopeptidase 1
ILMN_1223317	1	16854	Lgals3	lectin, galactose binding, soluble 3
ILMN_2620517	1	21428	Mlx	MAX-like protein X
ILMN_2896170	1	20219	Apcs	serum amyloid P-component
ILMN_2590896	1	50799	Slc25a13	solute carrier family 25 (mitochondrial carrier, adenine nucleotide translocator), member 13
ILMN_1242622	1	12916	Crem	cAMP responsive element modulator
ILMN_2747501	1	319613	Sybu	syntabulin (syntaxin-interacting)
ILMN_2792362	1	117599	Helb	helicase (DNA) B
ILMN_2657685	1	30956	Aass	aminoadipate-semialdehyde synthase
ILMN_3008406	1	18263	Odc1	ornithine decarboxylase, structural 1
ILMN_2830333	1	15458	Hpx	hemopexin
ILMN_2706853	1	107767	Scamp1	secretory carrier membrane protein 1
ILMN_1237551	1	67845	Rnf115	ring finger protein 115
ILMN_2749595	1	70435	Inf2	inverted formin, FH2 and WH2 domain containing
ILMN_1227148	1	14619	Gjb2	gap junction protein, beta 2
ILMN_2886947	1	226418	Yod1	YOD1 OTU deubiquitinating enzyme 1 homologue (S. cerevisiae)
ILMN_1235196	1	231287	Atp10d	ATPase, class V, type 10D
ILMN_1237830	1	68646	1110020G09Rik	NAD kinase 2, mitochondrial
ILMN_2602899	1	12916	Crem	cAMP responsive element modulator
ILMN_2786164	1	228359	Arhgap1	Rho GTPase activating protein 1
ILMN_3130719	1	319613	Sybu	syntabulin (syntaxin-interacting)
ILMN_2716838	1	15525	Hspa4	heat shock protein 4
ILMN_1260073	1	67102	D16Ertd472e	DNA segment, Chr 16, ERATO Doi 472, expressed
ILMN_1256412	1	20399	Sh2b1	SH2B adaptor protein 1
ILMN_2950594	1	17936	Nab1	Ngfi-A binding protein 1
ILMN_1239077	1	104009	Qsox1	quiescin Q6 sulfhydryl oxidase 1
ILMN_2661107	1	56298	Atl2	atlastin GTPase 2
ILMN_2602387	1	353187	Nr1d2	nuclear receptor subfamily 1, group D, member 2
ILMN_2634603	1	14972	H2-K1	histocompatibility 2, K1, K region
ILMN_3052260	1	13649	Egfr	epidermal growth factor receptor
ILMN_2602204	1	72033	Tsc22d2	TSC22 domain family, member 2
ILMN_2970834	1	19298	Pex19	peroxisomal biogenesis factor 19
ILMN_2484465	1	50493	Txnrd1	thioredoxin reductase 1
ILMN_2789651	1	13009	Csrp3	cysteine and glycine-rich protein 3
ILMN_1216231	1	56367	Scoc	short coiled-coil protein
ILMN_2986315	1	56209	Gde1	glycerophosphodiester phosphodiesterase 1
ILMN_2758234	1	13518	Dst	dystonin
ILMN_2751548	1	18577	Pde4a	phosphodiesterase 4A, cAMP specific
ILMN_1234812	1	223453	Dap	death-associated protein
ILMN_2647234	1	13370	Dio1	deiodinase, iodothyronine, type I
ILMN_1254563	1	70349	Copb1	coatomer protein complex, subunit beta 1
ILMN_2647533	1	71699	Slc41a3	solute carrier family 41, member 3
ILMN_2593515	1	18815	Plg	plasminogen
ILMN_1225218	1	16644	Kng1	kininogen 1
ILMN_2721761	1	17936	Nab1	Ngfi-A binding protein 1
ILMN_2833152	1	68283	9530077C05Rik	RIKEN cDNA 9530077C05 gene
ILMN_1239683	1	218442	Serinc5	serine incorporator 5
ILMN_2648937	1	55983	Pdzrn3	PDZ domain containing RING finger 3
ILMN_1255779	1	54610	Tbc1d8	TBC1 domain family, member 8
ILMN_2815337	1	94175	Hrg	histidine-rich glycoprotein
ILMN_2649846	1	213827	BC083152	archain 1
ILMN_1230788	1	21885	Tle1	transducin-like enhancer of split 1, homolog of Drosophila E(spl)
ILMN_2730054	1	16625	Serpina3c	serine (or cysteine) peptidase inhibitor, clade A, member 3C
ILMN_3109360	1	18810	Plec	plectin
ILMN_3154553	1	71699	Slc41a3	solute carrier family 41, member 3
ILMN_1217813	1	11532	Adh5	alcohol dehydrogenase 5 (class III), chi polypeptide
ILMN_2609762	1	109821	F11	coagulation factor XI
ILMN_3008068	1	71145	Scara5	scavenger receptor class A, member 5 (putative)
ILMN_2737704	1	14612	Gja4	gap junction protein, alpha 4
ILMN_2897167	1	234199	Fgl1	fibrinogen-like protein 1
ILMN_2722769	1	76080	Ttpal	tocopherol (alpha) transfer protein-like
ILMN_1257631	1	11810	Apobec1	apolipoprotein B mRNA editing enzyme, catalytic polypeptide 1
ILMN_2845039	1	13669	Eif3a	eukaryotic translation initiation factor 3, subunit A
ILMN_1258998	1	66266	Eapp	E2F-associated phosphoprotein
ILMN_2592709	1	15980	Ifngr2	interferon gamma receptor 2
ILMN_2717996	1	117147	Acsm1	acyl-CoA synthetase medium-chain family member 1
ILMN_2796878	1	66631	Hiatl1	hippocampus abundant transcript-like 1
ILMN_2672626	1	17886	Myh9	myosin, heavy polypeptide 9, non-muscle
ILMN_3000465	1	68734	Smek1	SMEK homolog 1, suppressor of mek1 (Dictyostelium)
ILMN_3000236	1	109821	F11	coagulation factor XI
ILMN_2680128	1	67302	Zc3h13	zinc finger CCCH type containing 13
ILMN_2661287	1	11647	Alpl	alkaline phosphatase, liver/bone/kidney
ILMN_1258300	1	15980	Ifngr2	interferon gamma receptor 2
ILMN_2982652	1	24015	Abce1	ATP-binding cassette, sub-family E (OABP), member 1
ILMN_2795412	1	NA	AK079378	NA
ILMN_1231779	1	28071	Twistnb	TWIST neighbor
ILMN_1245425	1	11938	Atp2a2	ATPase, Ca++ transporting, cardiac muscle, slow twitch 2
ILMN_3005058	1	66841	Etfdh	electron transferring flavoprotein, dehydrogenase
ILMN_2655555	1	108143	Taf9	TAF9 RNA polymerase II, TATA box binding protein (TBP)-associated factor
ILMN_2918469	1	108687	Edem2	ER degradation enhancer, mannosidase alpha-like 2
ILMN_2737685	1	17386	Mmp13	matrix metallopeptidase 13
ILMN_2675464	1	81702	Ankrd17	ankyrin repeat domain 17
ILMN_2835117	1	20306	Ccl7	chemokine (C-C motif) ligand 7
ILMN_1259277	1	71986	Ddx28	DEAD (Asp-Glu-Ala-Asp) box polypeptide 28
ILMN_2752883	1	15519	Hsp90aa1	heat shock protein 90, alpha (cytosolic), class A member 1
ILMN_2757931	1	68441	Rraga	Ras-related GTP binding A
ILMN_1230890	1	14263	Fmo5	flavin containing monooxygenase 5
ILMN_3161612	1	64602	Ireb2	iron responsive element binding protein 2
ILMN_2988299	1	20807	Srf	serum response factor
ILMN_2627022	1	16427	Itih4	inter alpha-trypsin inhibitor, heavy chain 4
ILMN_2956448	1	208647	Creb3l2	cAMP responsive element binding protein 3-like 2
ILMN_1228907	1	270076	Gcdh	glutaryl-Coenzyme A dehydrogenase
ILMN_2692496	1	19386	Ranbp2	RAN binding protein 2
ILMN_2609813	1	12654	Chi3l1	chitinase-like 1
ILMN_2671601	1	80795	Selk	selenoprotein K
ILMN_2735084	1	11363	Acadl	acyl-Coenzyme A dehydrogenase, long-chain
ILMN_2628681	1	11905	Serpinc1	serine (or cysteine) peptidase inhibitor, clade C (antithrombin), member 1
ILMN_1244226	1	53317	Plrg1	pleiotropic regulator 1, PRL1 homolog (Arabidopsis)
ILMN_2454204	1	79201	Tnfrsf23	tumor necrosis factor receptor superfamily, member 23
ILMN_1254257	1	109900	Asl	argininosuccinate lyase
ILMN_1242852	1	66840	Wdr45l	WD repeat domain 45B
ILMN_2786160	1	228359	Arhgap1	Rho GTPase activating protein 1
ILMN_1254132	1	66413	Psmd6	proteasome (prosome, macropain) 26S subunit, non-ATPase, 6
ILMN_1231627	1	257635	Sdsl	serine dehydratase-like
ILMN_1247506	1	20211	Saa4	serum amyloid A 4
ILMN_1253966	1	18640	Pfkfb2	6-phosphofructo-2-kinase/fructose-2,6-biphosphatase 2
ILMN_1239742	1	11938	Atp2a2	ATPase, Ca++ transporting, cardiac muscle, slow twitch 2
ILMN_2654664	1	13809	Enpep	glutamyl aminopeptidase
ILMN_2707308	1	12465	Cct5	chaperonin containing Tcp1, subunit 5 (epsilon)
ILMN_2699522	1	226419	Dyrk3	dual-specificity tyrosine-(Y)-phosphorylation regulated kinase 3
ILMN_2430275	1	106205	Zc3h7a	zinc finger CCCH type containing 7 A
ILMN_2596693	1	74150	Slc35f5	solute carrier family 35, member F5
ILMN_2651743	1	66107	1100001G20Rik	WAP four-disulfide core domain 21
ILMN_2936671	1	54353	Skap2	src family associated phosphoprotein 2
ILMN_2591749	1	20823	Ssb	Sjogren syndrome antigen B
ILMN_2963634	1	192196	Luc7l2	LUC7-like 2 (S. cerevisiae)
ILMN_2650299	1	27054	Sec23b	SEC23B (S. cerevisiae)
ILMN_1232081	1	109624	Cald1	caldesmon 1
ILMN_2497268	1	22388	Wdr1	WD repeat domain 1
ILMN_2920708	1	106205	Zc3h7a	zinc finger CCCH type containing 7 A
ILMN_1235908	1	16592	Fabp5	fatty acid binding protein 5, epidermal
ILMN_1214548	1	28194	Apon	apolipoprotein N
ILMN_2432110	1	NA	AK036932	NA
ILMN_2798993	1	353187	Nr1d2	nuclear receptor subfamily 1, group D, member 2
ILMN_3114641	1	18708	Pik3r1	phosphatidylinositol 3-kinase, regulatory subunit, polypeptide 1 (p85 alpha)
ILMN_2752624	1	54199	Ccrl2	chemokine (C-C motif) receptor-like 2
ILMN_2901387	1	229302	Tm4sf4	transmembrane 4 superfamily member 4
ILMN_3116570	1	68263	Pdhb	pyruvate dehydrogenase (lipoamide) beta
ILMN_2633229	1	11946	Atp5a1	ATP synthase, H+ transporting, mitochondrial F1 complex, alpha subunit 1
ILMN_1236702	1	14728	Lilrb4	leukocyte immunoglobulin-like receptor, subfamily B, member 4
ILMN_1258415	1	232087	Mat2a	methionine adenosyltransferase II, alpha
ILMN_1249864	1	215900	Fam26f	family with sequence similarity 26, member F
ILMN_2701093	1	16451	Jak1	Janus kinase 1
ILMN_2677231	1	68024	Hist1h2bc	histone cluster 1, H2bc
ILMN_2595026	1	226418	Yod1	YOD1 OTU deubiquitinating enzyme 1 homologue (S. cerevisiae)
ILMN_3155274	1	22215	Ube3a	ubiquitin protein ligase E3A
ILMN_2495289	1	110172	Slc35b1	solute carrier family 35, member B1
ILMN_1217822	1	70178	Fam108c	abhydrolase domain containing 17C
ILMN_2742068	1	13009	Csrp3	cysteine and glycine-rich protein 3
ILMN_1221503	1	12443	Ccnd1	cyclin D1
ILMN_2966632	1	109672	Cyb5	cytochrome b5 type A (microsomal)
ILMN_3143577	1	11783	Apaf1	apoptotic peptidase activating factor 1
ILMN_1231096	1	71900	Tmem106b	transmembrane protein 106B
ILMN_2761487	1	93684	2015-09-01	selenoprotein
ILMN_1215803	1	69354	Slc38a4	solute carrier family 38, member 4
ILMN_2953277	1	433182	Eno1	enolase 1B, retrotransposed
ILMN_2601471	1	12443	Ccnd1	cyclin D1
ILMN_2883961	1	20955	Vamp7	vesicle-associated membrane protein 7
ILMN_2703657	1	13382	Dld	dihydrolipoamide dehydrogenase
ILMN_2472504	1	66881	Pcyox1	prenylcysteine oxidase 1
ILMN_2730803	1	68047	Mpnd	MPN domain containing
ILMN_2700885	1	19733	Rgn	regucalcin
ILMN_2515363	1	326618	Tpm4	tropomyosin 4
ILMN_2710419	1	18810	Plec	plectin
ILMN_2670542	1	109900	Asl	argininosuccinate lyase
ILMN_2455501	1	20479	Vps4b	vacuolar protein sorting 4b (yeast)
ILMN_1237767	1	15378	Hnf4a	hepatic nuclear factor 4, alpha
ILMN_2705166	1	20440	St6gal1	beta galactoside alpha 2,6 sialyltransferase 1
ILMN_2755660	1	19231	Ptma	prothymosin alpha
ILMN_2767602	1	74277	Chic2	cysteine-rich hydrophobic domain 2
ILMN_3158509	1	17844	Mup5	major urinary protein 5
ILMN_1220100	1	22627	Ywhae	tyrosine 3-monooxygenase/tryptophan 5-monooxygenase activation protein, epsilon polypeptide
ILMN_2625167	1	13690	Eif4g2	eukaryotic translation initiation factor 4, gamma 2
ILMN_2801683	1	56431	Dstn	destrin
ILMN_1259470	1	65963	Tmem176b	transmembrane protein 176B
ILMN_2678755	1	68028	Rpl22l1	ribosomal protein L22 like 1
ILMN_2473531	1	18708	Pik3r1	phosphatidylinositol 3-kinase, regulatory subunit, polypeptide 1 (p85 alpha)
ILMN_2614778	1	69048	Slc30a5	solute carrier family 30 (zinc transporter), member 5
ILMN_1253410	1	74277	Chic2	cysteine-rich hydrophobic domain 2
ILMN_2752873	1	16859	Lgals9	lectin, galactose binding, soluble 9
ILMN_1221208	1	69048	Slc30a5	solute carrier family 30 (zinc transporter), member 5
ILMN_2949021	1	320024	Nceh1	neutral cholesterol ester hydrolase 1
ILMN_1234552	1	27400	Hsd17b6	hydroxysteroid (17-beta) dehydrogenase 6
ILMN_1219577	1	104303	Arl1	ADP-ribosylation factor-like 1
ILMN_1260112	1	71955	2400003C14Rik	increased sodium tolerance 1 homolog (yeast)
ILMN_2764781	1	102866	Pls3	plastin 3 (T-isoform)
ILMN_3009572	1	22166	Txn1	thioredoxin 1
ILMN_2666747	1	23881	G3bp2	GTPase activating protein (SH3 domain) binding protein 2
ILMN_1251300	1	15473	Hrsp12	heat-responsive protein 12
ILMN_3091288	1	21985	Tpd52	tumor protein D52
ILMN_2933399	1	52040	Ppp1r10	protein phosphatase 1, regulatory subunit 10
ILMN_1214918	1	76846	Rps9	ribosomal protein S9
ILMN_1231129	1	73178	Wasl	Wiskott-Aldrich syndrome-like (human)
ILMN_2769656	1	233489	Picalm	phosphatidylinositol binding clathrin assembly protein
ILMN_2720836	1	245945	Rbm47	RNA binding motif protein 47
ILMN_2771074	1	53379	Hnrnpa2b1	heterogeneous nuclear ribonucleoprotein A2/B1
ILMN_1255561	1	14828	Hspa5	heat shock protein 5
ILMN_2649502	1	11502	Adam9	a disintegrin and metallopeptidase domain 9 (meltrin gamma)
ILMN_2777493	1	20700	Serpina1a	serine (or cysteine) peptidase inhibitor, clade A, member 1A
ILMN_2421119	1	22019	Tpp2	tripeptidyl peptidase II
ILMN_2639464	1	19069	Nup88	nucleoporin 88
ILMN_2797276	1	16427	Itih4	inter alpha-trypsin inhibitor, heavy chain 4
ILMN_1256817	1	20568	Slpi	secretory leukocyte peptidase inhibitor
ILMN_1234111	1	22370	Vtn	vitronectin
ILMN_2710139	1	19017	PGC-1v	peroxisome proliferative activated receptor, gamma, coactivator 1 alpha
ILMN_2846731	1	66206	1110059E24Rik	RIKEN cDNA 1110059E24 gene
ILMN_1247653	1	12944	Crp	C-reactive protein, pentraxin-related
ILMN_2838645	1	67437	Ssr3	signal sequence receptor, gamma
ILMN_2686327	1	14456	Gas6	growth arrest specific 6
ILMN_2673879	1	16425	Itih2	inter-alpha trypsin inhibitor, heavy chain 2
ILMN_3004600	1	20702	Serpina1c	serine (or cysteine) peptidase inhibitor, clade A, member 1C
ILMN_1243910	1	30046	Zfp292	zinc finger protein 292
ILMN_2984828	1	17069	Ly6e	lymphocyte antigen 6 complex, locus E
ILMN_2926198	1	69573	2310016C08Rik	hypoxia inducible lipid droplet associated
ILMN_2762326	1	110033	Kif22	kinesin family member 22
ILMN_1216143	1	29864	Rnf11	ring finger protein 11
ILMN_1254987	1	105559	Mbnl2	muscleblind-like 2
ILMN_1251696	1	16363	Irf2	interferon regulatory factor 2
ILMN_2705628	1	17474	Clec4d	C-type lectin domain family 4, member d
ILMN_1239860	1	380773	1810035L17Rik	SRA stem-loop interacting RNA binding protein
ILMN_3163159	1	14707	Gng5	guanine nucleotide binding protein (G protein), gamma 5
ILMN_2625377	1	50778	Rgs1	regulator of G-protein signaling 1
ILMN_2733330	1	20091	Rps3a	ribosomal protein S3A1
ILMN_2671689	1	66142	Cox7b	cytochrome c oxidase subunit VIIb
ILMN_1251748	1	227929	Cytip	cytohesin 1 interacting protein
ILMN_2587859	1	27425	Atp5l	ATP synthase, H+ transporting, mitochondrial F0 complex, subunit G
ILMN_2757966	1	56744	Pf4	platelet factor 4
ILMN_2881950	1	381530	Mup20	major urinary protein 20
ILMN_2744565	1	15458	Hpx	hemopexin
ILMN_3143404	1	17841	Mup2	major urinary protein 2
ILMN_2718431	1	16427	Itih4	inter alpha-trypsin inhibitor, heavy chain 4
ILMN_1253504	1	14600	Ghr	growth hormone receptor
ILMN_1254634	2	235534	Acpl2	2-phosphoxylose phosphatase 1
ILMN_1218037	2	20776	Tmie	transmembrane inner ear
ILMN_1245352	2	245038	Dclk3	doublecortin-like kinase 3
ILMN_3160416	2	72852	Mblac2	metallo-beta-lactamase domain containing 2
ILMN_2765936	2	108958	Fam73b	family with sequence similarity 73, member B
ILMN_2912410	2	77996	D730039F16Rik	cutA divalent cation tolerance homolog-like
ILMN_2725429	2	116748	Lsm10	U7 snRNP-specific Sm-like protein LSM10
ILMN_2882820	2	72284	Oraov1	oral cancer overexpressed 1
ILMN_2773169	2	14786	Grb7	growth factor receptor bound protein 7
ILMN_2718974	2	71989	Rpusd4	RNA pseudouridylate synthase domain containing 4
ILMN_2608145	2	72748	Hdhd3	haloacid dehalogenase-like hydrolase domain containing 3
ILMN_1216279	2	54139	Irf6	interferon regulatory factor 6
ILMN_2612513	2	229707	Fam40a	striatin interacting protein 1
ILMN_2982736	2	66994	1500031L02Rik	centrosomal protein 19
ILMN_1238583	2	66939	Aagab	alpha- and gamma-adaptin binding protein
ILMN_1231996	2	108083	Pip4k2b	phosphatidylinositol-5-phosphate 4-kinase, type II, beta
ILMN_2794825	2	105663	Thtpa	thiamine triphosphatase
ILMN_2907560	2	14369	Fzd7	frizzled homolog 7 (Drosophila)
ILMN_2632187	2	76366	Mtif3	mitochondrial translational initiation factor 3
ILMN_1252297	2	23954	Nek3	NIMA (never in mitosis gene a)-related expressed kinase 3
ILMN_2794051	2	232533	Stk38l	serine/threonine kinase 38 like
ILMN_2595091	2	105193	Nhlrc1	NHL repeat containing 1
ILMN_1241789	2	84112	Sucnr1	succinate receptor 1
ILMN_1219447	2	56364	Zmym3	zinc finger, MYM-type 3
ILMN_2981896	2	66279	Tmem218	transmembrane protein 218
ILMN_2764301	2	77697	Mmab	methylmalonic aciduria (cobalamin deficiency) type B homolog (human)
ILMN_2892904	2	66939	Aagab	alpha- and gamma-adaptin binding protein
ILMN_3153982	2	67991	Nacc2	nucleus accumbens associated 2, BEN and BTB (POZ) domain containing
ILMN_2723338	2	57170	Dolpp1	dolichyl pyrophosphate phosphatase 1
ILMN_1215647	2	68114	Mum1	melanoma associated antigen (mutated) 1
ILMN_1242999	2	54140	Avpr1a	arginine vasopressin receptor 1A
ILMN_2634295	2	18120	Mrpl49	mitochondrial ribosomal protein L49
ILMN_2746425	2	58246	Slc35b4	solute carrier family 35, member B4
ILMN_3136056	2	20239	Atxn2	ataxin 2
ILMN_1235437	2	20239	Atxn2	ataxin 2
ILMN_2835461	2	56412	2610024G14Rik	nitric oxide associated 1
ILMN_1226528	2	70382	Kctd2	potassium channel tetramerisation domain containing 2
ILMN_2721357	2	218454	Lhfpl2	lipoma HMGIC fusion partner-like 2
ILMN_1220482	2	107528	Magee1	melanoma antigen, family E, 1
ILMN_1236049	2	69821	Mterfd2	mitochondrial transcription termination factor 4
ILMN_1221418	2	231326	Aasdh	aminoadipate-semialdehyde dehydrogenase
ILMN_2627179	2	269344	Ell3	elongation factor RNA polymerase II-like 3
ILMN_2508745	2	68520	Zfyve21	zinc finger, FYVE domain containing 21
ILMN_2636443	2	12050	Bcl2l2	BCL2-like 2
ILMN_2593578	2	68708	Rabl2	RAB, member RAS oncogene family-like 2
ILMN_2789294	2	71687	Tmem25	transmembrane protein 25
ILMN_2883795	2	100737	Dcun1d4	DCN1, defective in cullin neddylation 1, domain containing 4 (S. cerevisiae)
ILMN_2896229	2	69890	Zfp219	zinc finger protein 219
ILMN_2972292	2	26379	Esrra	estrogen related receptor, alpha
ILMN_2991912	2	19339	Rab3a	RAB3A, member RAS oncogene family
ILMN_2756023	2	100102	Pcsk9	proprotein convertase subtilisin/kexin type 9
ILMN_1227403	2	237847	Rtn4rl1	reticulon 4 receptor-like 1
ILMN_2591632	2	74197	Gtf2e1	general transcription factor II E, polypeptide 1 (alpha subunit)
ILMN_2977558	2	13143	Dapk2	death-associated protein kinase 2
ILMN_2978525	2	66826	Taz	tafazzin
ILMN_2652572	2	28019	Ing4	inhibitor of growth family, member 4
ILMN_1228298	2	57443	Fbxo3	F-box protein 3
ILMN_2936199	2	69807	Trim32	tripartite motif-containing 32
ILMN_2680876	2	74239	Iqce	IQ motif containing E
ILMN_1218287	2	235582	Glyctk	glycerate kinase
ILMN_2644950	2	69786	Tprkb	Tp53rk binding protein
ILMN_2621074	2	66071	Ethe1	ethylmalonic encephalopathy 1
ILMN_1225918	2	76899	Golga1	golgi autoantigen, golgin subfamily a, 1
ILMN_2620583	2	217893	Pacs2	phosphofurin acidic cluster sorting protein 2
ILMN_2740268	2	68149	Otub2	OTU domain, ubiquitin aldehyde binding 2
ILMN_1228613	2	66194	Pycrl	pyrroline-5-carboxylate reductase-like
ILMN_2724415	2	66294	Fam3a	family with sequence similarity 3, member A
ILMN_2705128	2	17828	Muted	biogenesis of lysosomal organelles complex-1, subunit 5, muted
ILMN_1224128	2	18024	Nfe2l2	nuclear factor, erythroid derived 2, like 2
ILMN_2817883	2	74018	Als2	amyotrophic lateral sclerosis 2 (juvenile)
ILMN_1257060	2	192654	Pla2g15	phospholipase A2, group XV
ILMN_2943477	2	30949	Lcmt1	leucine carboxyl methyltransferase 1
ILMN_2689540	2	67131	Acbd4	acyl-Coenzyme A binding domain containing 4
ILMN_2799596	2	106639	Vmac	vimentin-type intermediate filament associated coiled-coil protein
ILMN_2596961	2	228607	Mavs	mitochondrial antiviral signaling protein
ILMN_2695599	2	66506	Psmg3	proteasome (prosome, macropain) assembly chaperone 3
ILMN_2699556	2	76467	Msrb2	methionine sulfoxide reductase B2
ILMN_2906473	2	56716	Mlst8	MTOR associated protein, LST8 homolog (S. cerevisiae)
ILMN_2744204	2	94065	Mrpl34	mitochondrial ribosomal protein L34
ILMN_2652575	2	28019	Ing4	inhibitor of growth family, member 4
ILMN_2717470	2	74018	Als2	amyotrophic lateral sclerosis 2 (juvenile)
ILMN_2820213	2	64436	Inpp5e	inositol polyphosphate-5-phosphatase E
ILMN_3138743	2	195434	Utp14b	UTP14, U3 small nucleolar ribonucleoprotein, homolog B (yeast)
ILMN_2706819	2	68939	Rasl11b	RAS-like, family 11, member B
ILMN_2723931	2	50496	E2f6	E2F transcription factor 6
ILMN_2644827	2	171281	Acot3	acyl-CoA thioesterase 3
ILMN_1218266	2	17268	Meis1	Meis homeobox 1
ILMN_2680665	2	66431	1810049H13Rik	oxidoreductase like domain containing 1
ILMN_2827080	2	27219	Sgk2	serum/glucocorticoid regulated kinase 2
ILMN_3114759	2	56513	Pard6a	par-6 family cell polarity regulator alpha
ILMN_2734789	2	79566	Sh3bp5l	SH3 binding domain protein 5 like
ILMN_2628647	2	13195	Ddc	dopa decarboxylase
ILMN_2622613	2	171282	Acot4	acyl-CoA thioesterase 4
ILMN_1234461	2	268294	Zbtb24	zinc finger and BTB domain containing 24
ILMN_2817151	2	68185	Chchd8	cytochrome c oxidase assembly factor 4
ILMN_2873729	2	56771	Med20	mediator complex subunit 20
ILMN_2963792	2	98685	1190005F20Rik	tRNA methyltransferase 1 like
ILMN_3150296	2	67131	Acbd4	acyl-Coenzyme A binding domain containing 4
ILMN_2867427	2	19360	Rad50	RAD50 homolog (S. cerevisiae)
ILMN_3145415	2	228410	Cstf3	cleavage stimulation factor, 3' pre-RNA, subunit 3
ILMN_2705131	2	17828	Muted	biogenesis of lysosomal organelles complex-1, subunit 5, muted
ILMN_2799217	2	68642	Tmem216	transmembrane protein 216
ILMN_2663741	2	217473	Ankmy2	ankyrin repeat and MYND domain containing 2
ILMN_2826157	2	66464	Taf12	TAF12 RNA polymerase II, TATA box binding protein (TBP)-associated factor
ILMN_3161639	2	68475	Ssna1	Sjogren's syndrome nuclear autoantigen 1
ILMN_2511913	2	22418	Wnt5a	wingless-type MMTV integration site family, member 5A
ILMN_2616000	2	66637	Tsen15	tRNA splicing endonuclease 15 homolog (S. cerevisiae)
ILMN_3001076	2	67956	Setd8	SET domain containing (lysine methyltransferase) 8
ILMN_1256927	2	69640	Fam83g	family with sequence similarity 83, member G
ILMN_1243558	2	56335	Mettl3	methyltransferase like 3
ILMN_2896944	2	66273	1810020D17Rik	adipogenesis associated Mth938 domain containing
ILMN_1260420	2	232811	Suv420h2	suppressor of variegation 4-20 homolog 2 (Drosophila)
ILMN_1251766	2	66400	Alkbh7	alkB, alkylation repair homolog 7 (E. coli)
ILMN_1238928	2	56716	Mlst8	MTOR associated protein, LST8 homolog (S. cerevisiae)
ILMN_2738264	2	68082	Dusp19	dual specificity phosphatase 19
ILMN_1253355	2	66308	2810021B07Rik	M-phase specific PLK1 intereacting protein
ILMN_2469294	2	76895	Bicd2	bicaudal D homolog 2 (Drosophila)
ILMN_1247302	2	68067	3010026O09Rik	RIKEN cDNA 3010026O09 gene
ILMN_1252601	2	77045	Bcl7a	B cell CLL/lymphoma 7A
ILMN_2949596	2	12934	Dpysl2	dihydropyrimidinase-like 2
ILMN_3142391	2	73102	Slc22a23	solute carrier family 22, member 23
ILMN_1220440	2	70225	Ppil3	peptidylprolyl isomerase (cyclophilin)-like 3
ILMN_2835012	2	66637	Tsen15	tRNA splicing endonuclease 15 homolog (S. cerevisiae)
ILMN_2767227	2	66911	Nudt16l1	nudix (nucleoside diphosphate linked moiety X)-type motif 16-like 1
ILMN_2428388	2	241627	Wdr76	WD repeat domain 76
ILMN_1243752	2	66637	Tsen15	tRNA splicing endonuclease 15 homolog (S. cerevisiae)
ILMN_1216748	2	103850	Nt5m	5',3'-nucleotidase, mitochondrial
ILMN_2620913	2	16332	Inppl1	inositol polyphosphate phosphatase-like 1
ILMN_1244991	2	231670	Fbxo21	F-box protein 21
ILMN_2689560	2	102058	Exoc8	exocyst complex component 8
ILMN_2906471	2	56716	Mlst8	MTOR associated protein, LST8 homolog (S. cerevisiae)
ILMN_2488846	2	50874	Tmod4	tropomodulin 4
ILMN_2699003	2	30954	Siva1	SIVA1, apoptosis-inducing factor
ILMN_2795854	2	68936	Fam165b	small integral membrane protein 11
ILMN_2639665	2	28019	Ing4	inhibitor of growth family, member 4
ILMN_1221007	2	75292	Prkd3	protein kinase D3
ILMN_1224427	2	58909	Fam13a	family with sequence similarity 13, member A
ILMN_1226126	2	227697	Dolk	dolichol kinase
ILMN_2711570	2	229543	Ints3	integrator complex subunit 3
ILMN_2519313	2	50874	Tmod4	tropomodulin 4
ILMN_2631098	2	17688	Msh6	mutS homolog 6 (E. coli)
ILMN_1254386	2	66812	Ppcdc	phosphopantothenoylcysteine decarboxylase
ILMN_1221199	2	68606	Ppm1f	protein phosphatase 1F (PP2C domain containing)
ILMN_2791326	2	20316	Sdf2	stromal cell derived factor 2
ILMN_2649199	2	15446	Hpgd	hydroxyprostaglandin dehydrogenase 15 (NAD)
ILMN_1228970	2	246710	Rhobtb2	Rho-related BTB domain containing 2
ILMN_2435206	2	66154	Tmem14c	transmembrane protein 14C
ILMN_1220793	2	66704	Rbm4b	RNA binding motif protein 4B
ILMN_3014674	2	434197	Fam169b	family with sequence similarity 169, member B
ILMN_2788263	2	68092	Ncbp2	nuclear cap binding protein subunit 2
ILMN_1218901	2	70296	Tbc1d13	TBC1 domain family, member 13
ILMN_2760671	2	225995	D030056L22Rik	RIKEN cDNA D030056L22 gene
ILMN_2780316	2	215615	Rnpep	arginyl aminopeptidase (aminopeptidase B)
ILMN_1257876	2	108902	B3gnt1	UDP-GlcNAc:betaGal beta-1,3-N-acetylglucosaminyltransferase 1
ILMN_2709810	2	209186	Acnat2	acyl-coenzyme A amino acid N-acyltransferase 2
ILMN_1238509	2	70823	Hmgxb4	HMG box domain containing 4
ILMN_1220014	2	67291	Ccdc137	coiled-coil domain containing 137
ILMN_2610234	2	16168	Il15	interleukin 15
ILMN_2761008	2	53872	Caprin1	cell cycle associated protein 1
ILMN_2654952	2	208715	Hmgcs1	3-hydroxy-3-methylglutaryl-Coenzyme A synthase 1
ILMN_2994895	2	71833	Dcaf7	DDB1 and CUL4 associated factor 7
ILMN_1257666	2	52588	Tspan14	tetraspanin 14
ILMN_2683794	2	18247	Oaz2-ps	ornithine decarboxylase antizyme 2
ILMN_2694962	2	18554	Pcsk7	proprotein convertase subtilisin/kexin type 7
ILMN_1214793	2	66398	Commd5	COMM domain containing 5
ILMN_2793062	2	68939	Rasl11b	RAS-like, family 11, member B
ILMN_1232095	2	52592	Brms1l	breast cancer metastasis-suppressor 1-like
ILMN_2695819	2	73284	Ddit4l	DNA-damage-inducible transcript 4-like
ILMN_3136196	2	14272	Fnta	farnesyltransferase, CAAX box, alpha
ILMN_2662728	2	23956	Neu2	neuraminidase 2
ILMN_2606660	2	105844	Card10	caspase recruitment domain family, member 10
ILMN_3053158	2	13549	Dyrk1b	dual-specificity tyrosine-(Y)-phosphorylation regulated kinase 1b
ILMN_1215550	2	16332	Inppl1	inositol polyphosphate phosphatase-like 1
ILMN_1243722	2	241638	Prosapip1	leucine zipper, putative tumor suppressor family member 3
ILMN_2617005	2	19116	Prlr	prolactin receptor
ILMN_1230162	2	14155	Fem1b	feminization 1 homolog b (C. elegans)
ILMN_1230765	2	22021	Tpst1	protein-tyrosine sulfotransferase 1
ILMN_2633897	2	18582	Pde6d	phosphodiesterase 6D, cGMP-specific, rod, delta
ILMN_2811240	2	69786	Tprkb	Tp53rk binding protein
ILMN_2777598	2	13864	Nr2f6	nuclear receptor subfamily 2, group F, member 6
ILMN_1256699	2	78887	Sfi1	Sfi1 homolog, spindle assembly associated (yeast)
ILMN_2741006	2	100502698	1700021K19Rik	RIKEN cDNA 1700021K19 gene
ILMN_1259299	2	73218	3110056O03Rik	signal peptide peptidase like 2B
ILMN_2909211	2	76467	Msrb2	methionine sulfoxide reductase B2
ILMN_1239185	2	67397	Erp29	endoplasmic reticulum protein 29
ILMN_1247066	2	53872	Caprin1	cell cycle associated protein 1
ILMN_2612125	2	102098	Arhgef18	rho/rac guanine nucleotide exchange factor (GEF) 18
ILMN_1218891	2	68636	Fahd1	fumarylacetoacetate hydrolase domain containing 1
ILMN_2725428	2	56812	Dnajb2	DnaJ (Hsp40) homolog, subfamily B, member 2
ILMN_1227225	2	21849	Trim28	tripartite motif-containing 28
ILMN_2771087	2	84652	Fam126a	family with sequence similarity 126, member A
ILMN_2679513	2	224624	Rab40c	Rab40C, member RAS oncogene family
ILMN_2619671	2	66242	Mrps16	mitochondrial ribosomal protein S16
ILMN_2624809	2	545725	Mterf	mitochondrial transcription termination factor 1a
ILMN_2454195	2	56032	Nprl2	nitrogen permease regulator-like 2
ILMN_1219067	2	227612	A830007P12Rik	torsin family 4, member A
ILMN_1241915	2	18128	Notch1	notch 1
ILMN_1236828	2	74270	Usp20	ubiquitin specific peptidase 20
ILMN_1218627	2	70544	5730437N04Rik	transmembrane protein 242
ILMN_1221429	2	56772	Mllt11	myeloid/lymphoid or mixed-lineage leukemia (trithorax homolog, Drosophila); translocated to, 11
ILMN_2742293	2	69109	Fam58b	family with sequence similarity 58, member B
ILMN_2732695	2	53902	Rcan3	regulator of calcineurin 3
ILMN_2631097	2	17688	Msh6	mutS homolog 6 (E. coli)
ILMN_2627093	2	52004	Cdk2ap2	CDK2-associated protein 2
ILMN_2694917	2	60406	Sap30	sin3 associated polypeptide
ILMN_2418222	2	223773	Zbed4	zinc finger, BED domain containing 4
ILMN_2806880	2	108755	Lyrm2	LYR motif containing 2
ILMN_2606973	2	230917	Tmem201	transmembrane protein 201
ILMN_2662283	2	69871	2010007H12Rik	protein phosphatase 1, regulatory subunit 35
ILMN_1225730	2	110196	Fdps	farnesyl diphosphate synthetase
ILMN_2769133	2	19653	Rbm4	RNA binding motif protein 4
ILMN_2660110	2	57267	Apba3	amyloid beta (A4) precursor protein-binding, family A, member 3
ILMN_2609568	2	68911	Pygo2	pygopus 2
ILMN_2590779	2	225912	Cybasc3	cytochrome b561 family, member A3
ILMN_2821263	2	98845	Eps8l2	EPS8-like 2
ILMN_2724815	2	116905	Dph1	DPH1 homolog (S. cerevisiae)
ILMN_2610954	2	52710	Gpr172b	solute carrier protein 52, member 2
ILMN_2655577	2	18971	Pold1	polymerase (DNA directed), delta 1, catalytic subunit
ILMN_2998548	2	69051	Pycr2	pyrroline-5-carboxylate reductase family, member 2
ILMN_1220170	2	21687	Tek	endothelial-specific receptor tyrosine kinase
ILMN_2697918	2	98685	1190005F20Rik	tRNA methyltransferase 1 like
ILMN_2949605	2	68889	Ubac2	ubiquitin associated domain containing 2
ILMN_2632665	2	12389	Cav1	caveolin 1, caveolae protein
ILMN_1244835	2	277463	Gpr107	G protein-coupled receptor 107
ILMN_2628892	2	18642	Pfkm	phosphofructokinase, muscle
ILMN_2756369	2	68196	Hsbp1	heat shock factor binding protein 1
ILMN_1230411	2	16211	Kpnb1	karyopherin (importin) beta 1
ILMN_1247704	2	94353	Hmgn3	high mobility group nucleosomal binding domain 3
ILMN_3119014	2	13713	Elk3	ELK3, member of ETS oncogene family
ILMN_2740348	2	214952	Rhot2	ras homolog gene family, member T2
ILMN_2735877	2	72615	Anks3	ankyrin repeat and sterile alpha motif domain containing 3
ILMN_2611676	2	108155	Ogt	O-linked N-acetylglucosamine (GlcNAc) transferase (UDP-N-acetylglucosamine:polypeptide-N-acetylglucosaminyl transferase)
ILMN_1232261	2	54366	Ctnnal1	catenin (cadherin associated protein), alpha-like 1
ILMN_2716098	2	15505	Hsph1	heat shock 105kDa/110kDa protein 1
ILMN_2716511	2	107723	Slc12a6	solute carrier family 12, member 6
ILMN_2924601	2	231003	Klhl17	kelch-like 17
ILMN_2734484	2	66050	0610009B22Rik	RIKEN cDNA 0610009B22 gene
ILMN_2621385	2	11545	Parp1	poly (ADP-ribose) polymerase family, member 1
ILMN_2730767	2	67474	Snap29	synaptosomal-associated protein 29
ILMN_1217794	2	30056	Timm9	translocase of inner mitochondrial membrane 9
ILMN_3130768	2	72972	Gcap14	coiled-coil serine rich 2
ILMN_2805261	2	11538	Adnp	activity-dependent neuroprotective protein
ILMN_2971744	2	11545	Parp1	poly (ADP-ribose) polymerase family, member 1
ILMN_1238542	2	66469	2810405K02Rik	family with sequence similarity 213, member B
ILMN_3161021	2	23992	Prkra	protein kinase, interferon inducible double stranded RNA dependent activator
ILMN_3143506	2	54325	Elovl1	elongation of very long chain fatty acids (FEN1/Elo2, SUR4/Elo3, yeast)-like 1
ILMN_2871249	2	54150	Rdh7	retinol dehydrogenase 7
ILMN_2975856	2	74132	Rnf6	ring finger protein (C3H2C3 type) 6
ILMN_2750912	2	17281	Fyco1	FYVE and coiled-coil domain containing 1
ILMN_1245913	2	68371	Pbld1	phenazine biosynthesis-like protein domain containing 1
ILMN_2883147	2	56282	Mrpl12	mitochondrial ribosomal protein L12
ILMN_2739364	2	56794	Hacl1	2-hydroxyacyl-CoA lyase 1
ILMN_2962511	2	74498	Gorasp1	golgi reassembly stacking protein 1
ILMN_2973925	2	117109	Pop5	processing of precursor 5, ribonuclease P/MRP family (S. cerevisiae)
ILMN_2644719	2	94353	Hmgn3	high mobility group nucleosomal binding domain 3
ILMN_1221363	2	26429	Orc5	origin recognition complex, subunit 5
ILMN_1224754	2	12709	Ckb	creatine kinase, brain
ILMN_1246725	2	53881	Slc5a3	solute carrier family 5 (inositol transporters), member 3
ILMN_2740965	2	76560	Prss8	protease, serine 8 (prostasin)
ILMN_3129206	2	213491	D4Ertd22e	SUZ RNA binding domain containing 1
ILMN_2944601	2	66776	Pisd-ps1	phosphatidylserine decarboxylase, pseudogene 3
ILMN_2775723	2	237320	Aldh8a1	aldehyde dehydrogenase 8 family, member A1
ILMN_2894450	2	69024	Snx15	sorting nexin 15
ILMN_3163288	2	353156	Egfl7	EGF-like domain 7
ILMN_1249905	2	52840	Dbndd2	dysbindin (dystrobrevin binding protein 1) domain containing 2
ILMN_1242248	2	64945	Cldn12	claudin 12
ILMN_1240857	2	12865	Cox7a1	cytochrome c oxidase subunit VIIa 1
ILMN_2705578	2	209131	Snx30	sorting nexin family member 30
ILMN_2864393	2	109359	Fam175b	family with sequence similarity 175, member B
ILMN_1227726	2	213550	Dis3l	DIS3 mitotic control homolog (S. cerevisiae)-like
ILMN_2767187	2	68499	Mrpl53	mitochondrial ribosomal protein L53
ILMN_2949122	2	381045	Ccdc58	coiled-coil domain containing 58
ILMN_2842877	2	18744	Pja1	praja ring finger 1, E3 ubiquitin protein ligase
ILMN_2769393	2	76580	Mib2	mindbomb homolog 2 (Drosophila)
ILMN_1215681	2	12315	Calm3	calmodulin 3
ILMN_1228568	2	272359	Irf2bp1	interferon regulatory factor 2 binding protein 1
ILMN_3132898	2	66090	Ypel3	yippee-like 3 (Drosophila)
ILMN_2744414	2	79059	Nme3	NME/NM23 nucleoside diphosphate kinase 3
ILMN_1217842	2	23821	Bace1	beta-site APP cleaving enzyme 1
ILMN_1232976	2	67726	Fam114a2	family with sequence similarity 114, member A2
ILMN_2846148	2	76560	Prss8	protease, serine 8 (prostasin)
ILMN_2673380	2	66508	2400001E08Rik	late endosomal/lysosomal adaptor, MAPK and MTOR activator 1
ILMN_2923736	2	69672	Txndc15	thioredoxin domain containing 15
ILMN_2899788	2	19732	Rgl2	ral guanine nucleotide dissociation stimulator-like 2
ILMN_2701741	2	67728	Dph2	DPH2 homolog (S. cerevisiae)
ILMN_2747923	2	53945	Slc40a1	solute carrier family 40 (iron-regulated transporter), member 1
ILMN_1224678	2	76485	Glt8d1	glycosyltransferase 8 domain containing 1
ILMN_2717777	2	216151	Polrmt	polymerase (RNA) mitochondrial (DNA directed)
ILMN_2762514	2	70427	Mier2	mesoderm induction early response 1, family member 2
ILMN_2597899	2	216345	Zfc3h1	zinc finger, C3H1-type containing
ILMN_2740134	2	67834	Idh3a	isocitrate dehydrogenase 3 (NAD+) alpha
ILMN_1257333	2	69551	2310022B05Rik	RIKEN cDNA 2310022B05 gene
ILMN_2601453	2	241303	Fam78a	family with sequence similarity 78, member A
ILMN_1224117	2	109113	Uhrf2	ubiquitin-like, containing PHD and RING finger domains 2
ILMN_1223353	2	15441	Hp1bp3	heterochromatin protein 1, binding protein 3
ILMN_2511355	2	80890	Trim2	tripartite motif-containing 2
ILMN_1224651	2	72722	Fam98a	family with sequence similarity 98, member A
ILMN_2628174	2	68738	Acss1	acyl-CoA synthetase short-chain family member 1
ILMN_2823778	2	66234	Sc4mol	methylsterol monoxygenase 1
ILMN_2622374	2	17984	Ndn	necdin
ILMN_1229530	2	12988	Csk	c-src tyrosine kinase
ILMN_2872552	2	622404	Ccdc107	coiled-coil domain containing 107
ILMN_1232099	2	56434	Tspan3	tetraspanin 3
ILMN_2964785	2	239102	Zfhx2	zinc finger homeobox 2
ILMN_2731629	2	68969	Eif1b	eukaryotic translation initiation factor 1B
ILMN_2681622	2	52633	Nit2	nitrilase family, member 2
ILMN_2630730	2	67465	Sf3a1	splicing factor 3a, subunit 1
ILMN_2879759	2	72536	Tagap	T cell activation Rho GTPase activating protein
ILMN_1250709	2	103742	1810046J19Rik	migration and invasion enhancer 1
ILMN_2973928	2	117109	Pop5	processing of precursor 5, ribonuclease P/MRP family (S. cerevisiae)
ILMN_2816180	2	77889	Lbh	limb-bud and heart
ILMN_1255453	2	57377	Mogs	mannosyl-oligosaccharide glucosidase
ILMN_1258449	2	319475	Zfp672	zinc finger protein 672
ILMN_3088269	2	243374	Gimap8	GTPase, IMAP family member 8
ILMN_2421431	2	100226	Stx12	syntaxin 12
ILMN_2746766	2	226849	Ppp2r5a	protein phosphatase 2, regulatory subunit B', alpha
ILMN_2653215	2	56174	Nagk	N-acetylglucosamine kinase
ILMN_2678269	2	101861	Ints4	integrator complex subunit 4
ILMN_2651019	2	64918	Bhmt2	betaine-homocysteine methyltransferase 2
ILMN_2850839	2	100041294	Gm3258	predicted gene 3258
ILMN_2706205	2	52637	Cisd1	CDGSH iron sulfur domain 1
ILMN_2603953	2	20867	Stip1	stress-induced phosphoprotein 1
ILMN_2713586	2	68977	Haghl	hydroxyacylglutathione hydrolase-like
ILMN_1229957	2	16157	Il11ra1	interleukin 11 receptor, alpha chain 1
ILMN_1243107	2	106952	Arap3	ArfGAP with RhoGAP domain, ankyrin repeat and PH domain 3
ILMN_2753183	2	13112	Cyp3a11	cytochrome P450, family 3, subfamily a, polypeptide 11
ILMN_2710449	2	68337	Crip2	cysteine rich protein 2
ILMN_1225264	2	381629	0610007C21Rik	all-trans retinoic acid induced differentiation factor
ILMN_2767605	2	16909	Lmo2	LIM domain only 2
ILMN_2790373	2	20621	Snn	stannin
ILMN_2597886	2	170625	Snx18	sorting nexin 18
ILMN_2836654	2	665433	Hist1h2ao	histone cluster 1, H2ao
ILMN_2937320	2	30953	Schip1	schwannomin interacting protein 1
ILMN_2512849	2	66576	Uqcrh	ubiquinol-cytochrome c reductase hinge protein
ILMN_1257428	2	14228	Fkbp4	FK506 binding protein 4
ILMN_2781458	2	68385	Tlcd1	TLC domain containing 1
ILMN_2942492	2	83486	Rbm5	RNA binding motif protein 5
ILMN_2497999	2	27973	Vkorc1	vitamin K epoxide reductase complex, subunit 1
ILMN_1221274	2	67844	Rab32	RAB32, member RAS oncogene family
ILMN_2704619	2	231214	Cc2d2a	coiled-coil and C2 domain containing 2A
ILMN_2720180	2	66427	Cyb5b	cytochrome b5 type B
ILMN_1245678	2	57742	Abhd1	abhydrolase domain containing 1
ILMN_2942499	2	83486	Rbm5	RNA binding motif protein 5
ILMN_1249408	2	66379	2310016M24Rik	cytochrome c oxidase assembly protein 14
ILMN_2667614	2	66124	Josd2	Josephin domain containing 2
ILMN_3005873	2	20661	Sort1	sortilin 1
ILMN_1222794	2	68839	Ankrd46	ankyrin repeat domain 46
ILMN_2648580	2	69029	1500032L24Rik	single-pass membrane protein with aspartate rich tail 1
ILMN_2858121	2	209186	Acnat2	acyl-coenzyme A amino acid N-acyltransferase 2
ILMN_2796472	2	22359	Vldlr	very low density lipoprotein receptor
ILMN_2666108	2	72475	Ssbp3	single-stranded DNA binding protein 3
ILMN_2674122	2	18767	Pkia	protein kinase inhibitor, alpha
ILMN_1216781	2	52055	Rab11fip5	RAB11 family interacting protein 5 (class I)
ILMN_1228469	2	11812	Apoc1	apolipoprotein C-I
ILMN_2798797	2	67684	Luc7l3	LUC7-like 3 (S. cerevisiae)
ILMN_2522693	2	27973	Vkorc1	vitamin K epoxide reductase complex, subunit 1
ILMN_1235470	2	15381	Hnrnpc	heterogeneous nuclear ribonucleoprotein C
ILMN_2616584	2	58200	Ppp1r1a	protein phosphatase 1, regulatory (inhibitor) subunit 1A
ILMN_2669023	2	66181	Nop10	NOP10 ribonucleoprotein
ILMN_2990197	2	78653	Bola3	bolA-like 3 (E. coli)
ILMN_2813830	2	23959	Nt5e	5' nucleotidase, ecto
ILMN_1229418	2	12807	Hps3	Hermansky-Pudlak syndrome 3 homolog (human)
ILMN_2667219	2	30057	Timm8b	translocase of inner mitochondrial membrane 8B
ILMN_2598892	2	56189	Prodh2	proline dehydrogenase (oxidase) 2
ILMN_2594103	2	27050	Rps3	ribosomal protein S3
ILMN_2623867	2	14628	Ostm1	osteopetrosis associated transmembrane protein 1
ILMN_2727004	2	67684	Luc7l3	LUC7-like 3 (S. cerevisiae)
ILMN_2948712	2	71974	Prmt3	protein arginine N-methyltransferase 3
ILMN_2803716	2	53861	Zranb2	zinc finger, RAN-binding domain containing 2
ILMN_1238221	2	15516	Hsp90ab1	heat shock protein 90 alpha (cytosolic), class B member 1
ILMN_3010110	2	67863	Slc25a11	solute carrier family 25 (mitochondrial carrier oxoglutarate carrier), member 11
ILMN_2799969	2	71702	Cdc5l	cell division cycle 5-like (S. pombe)
ILMN_2667889	2	12915	Atf6b	activating transcription factor 6 beta
ILMN_2821014	2	30057	Timm8b	translocase of inner mitochondrial membrane 8B
ILMN_1231503	2	67041	Oxct1	3-oxoacid CoA transferase 1
ILMN_2971131	2	66928	3110001D03Rik	transmembrane protein 261
ILMN_1257019	2	231807	BC037034	cDNA sequence BC037034
ILMN_2852904	2	79560	Ublcp1	ubiquitin-like domain containing CTD phosphatase 1
ILMN_1228231	2	66121	Chchd1	coiled-coil-helix-coiled-coil-helix domain containing 1
ILMN_2844829	2	56189	Prodh2	proline dehydrogenase (oxidase) 2
ILMN_2450384	2	22340	Vegfb	vascular endothelial growth factor B
ILMN_2849016	2	67473	Slc47a1	solute carrier family 47, member 1
ILMN_2622605	2	27364	Srr	serine racemase
ILMN_2924754	2	59020	Pdzk1	PDZ domain containing 1
ILMN_1214634	2	64008	Aqp9	aquaporin 9
ILMN_2673566	2	13688	Eif4ebp2	eukaryotic translation initiation factor 4E binding protein 2
ILMN_1215859	2	20701	Serpina1b	serine (or cysteine) preptidase inhibitor, clade A, member 1B
ILMN_2436489	2	56491	Vapb	vesicle-associated membrane protein, associated protein B and C
ILMN_2803249	2	21743	Inmt	indolethylamine N-methyltransferase
ILMN_2697990	2	27418	Mkln1	muskelin 1, intracellular mediator containing kelch motifs
ILMN_3009225	2	11425	Apoc4	apolipoprotein C-IV
ILMN_2638778	2	67684	Luc7l3	LUC7-like 3 (S. cerevisiae)
ILMN_1225570	2	20700	Serpina1a	serine (or cysteine) peptidase inhibitor, clade A, member 1A
ILMN_2980661	2	11826	Aqp1	aquaporin 1
ILMN_1218767	2	59013	Hnrnph1	heterogeneous nuclear ribonucleoprotein H1
ILMN_1237132	2	106064	AW549877	expressed sequence AW549877
ILMN_2744890	3	23882	Gadd45g	growth arrest and DNA-damage-inducible 45 gamma
ILMN_2903945	3	23882	Gadd45g	growth arrest and DNA-damage-inducible 45 gamma
ILMN_2763245	3	14825	Cxcl1	chemokine (C-X-C motif) ligand 1
ILMN_2717667	3	223775	Pim3	proviral integration site 3
ILMN_2618176	3	12702	Socs3	suppressor of cytokine signaling 3
ILMN_2971767	3	17874	Myd88	myeloid differentiation primary response gene 88
ILMN_1219154	3	17750	Mt2	metallothionein 2
ILMN_1228031	3	18218	Dusp8	dual specificity phosphatase 8
ILMN_1228475	3	22241	Ulk1	unc-51 like kinase 1
ILMN_2712075	3	16819	Lcn2	lipocalin 2
ILMN_2506115	3	22241	Ulk1	unc-51 like kinase 1
ILMN_2742152	3	13197	Gadd45a	growth arrest and DNA-damage-inducible 45 alpha
ILMN_2619330	3	12795	Plk3	polo-like kinase 3
ILMN_2947568	3	13197	Gadd45a	growth arrest and DNA-damage-inducible 45 alpha
ILMN_2878501	3	83814	Nedd4l	neural precursor cell expressed, developmentally down-regulated gene 4-like
ILMN_2756435	3	12608	Cebpb	CCAAT/enhancer binding protein (C/EBP), beta
ILMN_1256996	3	17133	Maff	v-maf musculoaponeurotic fibrosarcoma oncogene family, protein F (avian)
ILMN_2846775	3	12575	Cdkn1a	cyclin-dependent kinase inhibitor 1A (P21)
ILMN_2619408	3	11910	Atf3	activating transcription factor 3
ILMN_1220034	3	16477	Junb	jun B proto-oncogene
ILMN_1255439	3	211401	Mtss1	metastasis suppressor 1
ILMN_2648292	3	15081	H3f3b	H3 histone, family 3B
ILMN_1227951	3	14538	Gcnt2	glucosaminyl (N-acetyl) transferase 2, I-branching enzyme
ILMN_2678355	3	105827	Amigo2	adhesion molecule with Ig like domain 2
ILMN_1258950	3	104681	Slc16a6	solute carrier family 16 (monocarboxylic acid transporters), member 6
ILMN_2745614	3	66270	Fam134b	family with sequence similarity 134, member B
ILMN_1228026	3	59090	Midn	midnolin
ILMN_2736471	3	218630	Ccno	cyclin O
ILMN_1215212	3	11852	Rhob	ras homolog gene family, member B
ILMN_1216764	3	15937	Ier3	immediate early response 3
ILMN_2658566	3	59090	Midn	midnolin
ILMN_2672543	3	54648	Ccdc120	coiled-coil domain containing 120
ILMN_1216597	3	227731	Slc25a25	solute carrier family 25 (mitochondrial carrier, phosphate carrier), member 25
ILMN_2731949	3	23849	Klf6	Kruppel-like factor 6
ILMN_2895312	3	108112	Eif4ebp3	eukaryotic translation initiation factor 4E binding protein 3
ILMN_2612007	3	18036	Nfkbib	nuclear factor of kappa light polypeptide gene enhancer in B cells inhibitor, beta
ILMN_2896601	3	15894	Icam1	intercellular adhesion molecule 1
ILMN_2755008	3	80859	Nfkbiz	nuclear factor of kappa light polypeptide gene enhancer in B cells inhibitor, zeta
ILMN_2628178	3	216233	Socs2	suppressor of cytokine signaling 2
ILMN_2889832	3	546546	Serpina3h	serine (or cysteine) peptidase inhibitor, clade A, member 3H
ILMN_2725927	3	20715	Serpina3g	serine (or cysteine) peptidase inhibitor, clade A, member 3G
ILMN_2665681	3	12953	Cry2	cryptochrome 2 (photolyase-like)
ILMN_3096144	3	20848	Stat3	signal transducer and activator of transcription 3
ILMN_2636403	3	215418	Csrnp1	cysteine-serine-rich nuclear protein 1
ILMN_2751304	3	13716	Ell	elongation factor RNA polymerase II
ILMN_3092125	3	22187	Ubb	ubiquitin B
ILMN_2701991	3	54720	Rcan1	regulator of calcineurin 1
ILMN_2779913	3	140887	Lnx2	ligand of numb-protein X 2
ILMN_2895213	3	241296	Lrrc8a	leucine rich repeat containing 8A
ILMN_2718266	3	14229	Fkbp5	FK506 binding protein 5
ILMN_3144164	3	384783	Irs2	insulin receptor substrate 2
ILMN_2646625	3	16476	Jun	jun proto-oncogene
ILMN_2821850	3	59027	Nampt	nicotinamide phosphoribosyltransferase
ILMN_2671572	3	17125	Smad1	SMAD family member 1
ILMN_2876554	3	24068	Sra1	steroid receptor RNA activator 1
ILMN_1213117	3	106628	Trip10	thyroid hormone receptor interactor 10
ILMN_2790241	3	64209	Herpud1	homocysteine-inducible, endoplasmic reticulum stress-inducible, ubiquitin-like domain member 1
ILMN_2698430	3	12048	Bcl2l1	BCL2-like 1
ILMN_2904703	3	13039	Ctsl	cathepsin L
ILMN_2769285	3	20359	Sema6b	sema domain, transmembrane domain (TM), and cytoplasmic domain, (semaphorin) 6B
ILMN_2780489	3	14194	Fh1	fumarate hydratase 1
ILMN_2665490	3	56722	Litaf	LPS-induced TN factor
ILMN_2662926	3	13653	Egr1	early growth response 1
ILMN_1216182	3	72747	Ttc39c	tetratricopeptide repeat domain 39C
ILMN_2683831	3	17135	Mafk	v-maf musculoaponeurotic fibrosarcoma oncogene family, protein K (avian)
ILMN_2953700	3	17125	Smad1	SMAD family member 1
ILMN_2837888	3	641340	Nrbf2	nuclear receptor binding factor 2
ILMN_2788073	3	15368	Hmox1	heme oxygenase (decycling) 1
ILMN_3001914	3	18035	Nfkbia	nuclear factor of kappa light polypeptide gene enhancer in B cells inhibitor, alpha
ILMN_2598990	3	140887	Lnx2	ligand of numb-protein X 2
ILMN_2642012	3	74325	Cltb	clathrin, light polypeptide (Lcb)
ILMN_1243900	3	223650	Eppk1	epiplakin 1
ILMN_2735350	3	23886	Gdf15	growth differentiation factor 15
ILMN_2790246	3	64209	Herpud1	homocysteine-inducible, endoplasmic reticulum stress-inducible, ubiquitin-like domain member 1
ILMN_1258035	3	14735	Gpc4	glypican 4
ILMN_1224291	3	17190	Mbd1	methyl-CpG binding domain protein 1
ILMN_1218226	3	212980	Slc45a3	solute carrier family 45, member 3
ILMN_2868133	3	14465	Gata6	GATA binding protein 6
ILMN_2589412	3	20515	Slc20a1	solute carrier family 20, member 1
ILMN_3158500	3	50785	Hs6st1	heparan sulfate 6-O-sulfotransferase 1
ILMN_1246841	3	19698	Relb	avian reticuloendotheliosis viral (v-rel) oncogene related B
ILMN_1225764	3	76574	Mfsd2a	major facilitator superfamily domain containing 2A
ILMN_3162407	3	22695	Zfp36	zinc finger protein 36
ILMN_1217043	3	14718	Got1	glutamate oxaloacetate transaminase 1, soluble
ILMN_2733887	3	17347	Mknk2	MAP kinase-interacting serine/threonine kinase 2
ILMN_3157823	3	22187	Ubb	ubiquitin B
ILMN_2644092	3	30956	Aass	aminoadipate-semialdehyde synthase
ILMN_2667369	3	14595	B4galt1	UDP-Gal:betaGlcNAc beta 1,4- galactosyltransferase, polypeptide 1
ILMN_2834677	3	52639	Wipi1	WD repeat domain, phosphoinositide interacting 1
ILMN_2728118	3	107094	Rrp12	ribosomal RNA processing 12 homolog (S. cerevisiae)
ILMN_1241618	3	14251	Flot1	flotillin 1
ILMN_2834916	3	20520	Slc22a5	solute carrier family 22 (organic cation transporter), member 5
ILMN_2880346	3	72462	Rrp1b	ribosomal RNA processing 1 homolog B (S. cerevisiae)
ILMN_2470983	3	50500	Ttpa	tocopherol (alpha) transfer protein
ILMN_2740859	3	19697	Rela	v-rel reticuloendotheliosis viral oncogene homolog A (avian)
ILMN_2714031	3	74155	Errfi1	ERBB receptor feedback inhibitor 1
ILMN_2813484	3	18626	Per1	period circadian clock 1
ILMN_1249978	3	209039	Tenc1	tensin like C1 domain-containing phosphatase
ILMN_2589790	3	20848	Stat3	signal transducer and activator of transcription 3
ILMN_1213632	3	18534	Pck1	phosphoenolpyruvate carboxykinase 1, cytosolic
ILMN_2595973	3	14824	Grn	granulin
ILMN_2737374	3	68966	Ngdn	neuroguidin, EIF4E binding protein
ILMN_2802611	3	68059	Tm9sf2	transmembrane 9 superfamily member 2
ILMN_1255766	3	24055	Sh3bp2	SH3-domain binding protein 2
ILMN_2987339	3	18432	Mybbp1a	MYB binding protein (P160) 1a
ILMN_3112873	3	56338	Txnip	thioredoxin interacting protein
ILMN_2834915	3	20520	Slc22a5	solute carrier family 22 (organic cation transporter), member 5
ILMN_1233293	3	14468	Gbp1	guanylate binding protein 2b
ILMN_3133352	3	22256	Ung	uracil DNA glycosylase
ILMN_2595732	3	18030	Nfil3	nuclear factor, interleukin 3, regulated
ILMN_1252364	3	18550	Furin	furin (paired basic amino acid cleaving enzyme)
ILMN_2682788	3	16478	Jund	jun D proto-oncogene
ILMN_2971479	3	60599	Trp53inp1	transformation related protein 53 inducible nuclear protein 1
ILMN_2748361	3	18563	Pcx	pyruvate carboxylase
ILMN_2719498	3	69104	March5	membrane-associated ring finger (C3HC4) 5
ILMN_1243876	3	12370	Casp8	caspase 8
ILMN_2743642	3	21816	Tgm1	transglutaminase 1, K polypeptide
ILMN_3122961	3	14469	Gbp2	guanylate binding protein 2
ILMN_2893081	3	17190	Mbd1	methyl-CpG binding domain protein 1
ILMN_2698107	3	13664	Eif1a	eukaryotic translation initiation factor 1A
ILMN_1232601	3	13056	Cyb561	cytochrome b-561
ILMN_1224637	3	15220	Foxq1	forkhead box Q1
ILMN_1245924	3	26410	Map3k8	mitogen-activated protein kinase kinase kinase 8
ILMN_1252202	3	21929	Tnfaip3	tumor necrosis factor, alpha-induced protein 3
ILMN_1249378	3	20893	Bhlhe40	basic helix-loop-helix family, member e40
ILMN_2659644	3	26397	Map2k3	mitogen-activated protein kinase kinase 3
ILMN_2668510	3	15439	Hp	haptoglobin
ILMN_2993109	3	74747	Ddit4	DNA-damage-inducible transcript 4
ILMN_1250576	3	72747	Ttc39c	tetratricopeptide repeat domain 39C
ILMN_2668509	3	15439	Hp	haptoglobin
ILMN_2473620	3	56430	Clip1	CAP-GLY domain containing linker protein 1
ILMN_1222917	3	19246	Ptpn1	protein tyrosine phosphatase, non-receptor type 1
ILMN_2780424	3	12192	Zfp36l1	zinc finger protein 36, C3H type-like 1
ILMN_3097868	3	12370	Casp8	caspase 8
ILMN_2479290	3	14102	Fas	Fas (TNF receptor superfamily member 6)
ILMN_2636536	3	66350	Pla2g12a	phospholipase A2, group XIIA
ILMN_2516699	3	22187	Ubb	ubiquitin B
ILMN_2985282	3	23986	Eci2	enoyl-Coenzyme A delta isomerase 2
ILMN_2506012	3	60599	Trp53inp1	transformation related protein 53 inducible nuclear protein 1
ILMN_1252335	3	102247	Agpat6	1-acylglycerol-3-phosphate O-acyltransferase 6 (lysophosphatidic acid acyltransferase, zeta)
ILMN_2652857	3	18356	Olfr56	olfactory receptor 56
ILMN_3156208	3	80290	Gpr146	G protein-coupled receptor 146
ILMN_1230157	3	74194	Rnd3	Rho family GTPase 3
ILMN_1244460	3	13636	Efna1	ephrin A1
ILMN_2662191	3	75475	Oplah	5-oxoprolinase (ATP-hydrolysing)
ILMN_2795520	3	14972	H2-T3-like	histocompatibility 2, K1, K region
ILMN_1232447	3	18984	Por	P450 (cytochrome) oxidoreductase
ILMN_2664040	3	11655	Alas1	aminolevulinic acid synthase 1
ILMN_2846776	3	12575	Cdkn1a	cyclin-dependent kinase inhibitor 1A (P21)
ILMN_2647435	3	56289	Rassf1	Ras association (RalGDS/AF-6) domain family member 1
ILMN_1234199	3	319876	Cobll1	Cobl-like 1
ILMN_2517656	3	76654	Upp2	uridine phosphorylase 2
ILMN_2791272	3	18984	Por	P450 (cytochrome) oxidoreductase
ILMN_2870883	3	230734	Yrdc	yrdC domain containing (E.coli)
ILMN_3007669	3	53817	Ddx39b	DEAD (Asp-Glu-Ala-Asp) box polypeptide 39B
ILMN_2687745	3	66853	Pnpla2	patatin-like phospholipase domain containing 2
ILMN_2963432	3	329015	Atg2a	autophagy related 2A
ILMN_1241535	3	56480	Tbk1	TANK-binding kinase 1
ILMN_1224336	3	74646	Spsb1	splA/ryanodine receptor domain and SOCS box containing 1
ILMN_2701837	3	66661	Srp72	signal recognition particle 72
ILMN_1223257	3	20303	Ccl4	chemokine (C-C motif) ligand 4
ILMN_2759058	3	22644	Rnf103	ring finger protein 103
ILMN_2656645	3	100532	Rell1	RELT-like 1
ILMN_2819530	3	71919	Rpap3	RNA polymerase II associated protein 3
ILMN_2595283	3	72462	Rrp1b	ribosomal RNA processing 1 homolog B (S. cerevisiae)
ILMN_2944011	3	14972	H2-D1	histocompatibility 2, K1, K region
ILMN_1230364	3	213326	Scyl2	SCY1-like 2 (S. cerevisiae)
ILMN_2689160	3	56705	Ranbp9	RAN binding protein 9
ILMN_2652500	3	76905	Lrg1	leucine-rich alpha-2-glycoprotein 1
ILMN_2427108	3	12192	Zfp36l1	zinc finger protein 36, C3H type-like 1
ILMN_2742075	3	12475	Cd14	CD14 antigen
ILMN_2720813	3	269587	Epb4.1	erythrocyte protein band 4.1
ILMN_3123120	3	19826	Rnps1	ribonucleic acid binding protein S1
ILMN_2591781	3	75909	Vmp1	vacuole membrane protein 1
ILMN_2731989	3	14042	Ext1	exostoses (multiple) 1
ILMN_2638333	3	216161	Sbno2	strawberry notch homolog 2 (Drosophila)
ILMN_1247853	3	12192	Zfp36l1	zinc finger protein 36, C3H type-like 1
ILMN_2778655	3	22329	Vcam1	vascular cell adhesion molecule 1
ILMN_1257163	3	228140	Tnks1bp1	tankyrase 1 binding protein 1
ILMN_2744758	3	67843	Slc35a4	solute carrier family 35, member A4
ILMN_1256219	3	20229	Sat1	spermidine/spermine N1-acetyl transferase 1
ILMN_1229741	3	215449	Rap1b	RAS related protein 1b
ILMN_2747552	3	78938	Fbxo34	F-box protein 34
ILMN_2865239	3	66973	Mrps18b	mitochondrial ribosomal protein S18B
ILMN_2588249	3	57435	Plin4	perilipin 4
ILMN_2945238	3	72843	Prdm4	PR domain containing 4
ILMN_1228501	3	57259	Tob2	transducer of ERBB2, 2
ILMN_2754148	3	70686	Dusp16	dual specificity phosphatase 16
ILMN_2747553	3	78938	Fbxo34	F-box protein 34
ILMN_2732145	3	27045	Nit1	nitrilase 1
ILMN_2954265	3	56289	Rassf1	Ras association (RalGDS/AF-6) domain family member 1
ILMN_2730003	3	108673	Ccdc86	coiled-coil domain containing 86
ILMN_1258738	3	214597	Sidt2	SID1 transmembrane family, member 2
ILMN_2710166	3	13205	Ddx3x	DEAD/H (Asp-Glu-Ala-Asp/His) box polypeptide 3, X-linked
ILMN_1226186	3	11797	Birc2	baculoviral IAP repeat-containing 2
ILMN_2940358	3	269623	C030048B08Rik	RNA binding motif protein 48
ILMN_1249264	3	18631	Pex11a	peroxisomal biogenesis factor 11 alpha
ILMN_1224333	3	106326	Osbpl11	oxysterol binding protein-like 11
ILMN_3126933	3	320165	Tacc1	transforming, acidic coiled-coil containing protein 1
ILMN_2601639	3	30877	Gnl3	guanine nucleotide binding protein-like 3 (nucleolar)
ILMN_1215862	3	17329	Cxcl9	chemokine (C-X-C motif) ligand 9
ILMN_1254031	3	16601	Klf9	Kruppel-like factor 9
ILMN_3152380	3	14252	Flot2	flotillin 2
ILMN_1242264	3	20926	Supt6h	suppressor of Ty 6
ILMN_3147112	3	50772	Mapk6	mitogen-activated protein kinase 6
ILMN_2786763	3	271457	Rab5a	RAB5A, member RAS oncogene family
ILMN_1232041	3	23849	Klf6	Kruppel-like factor 6
ILMN_2833441	3	231712	Trafd1	TRAF type zinc finger domain containing 1
ILMN_2591777	3	75909	Vmp1	vacuole membrane protein 1
ILMN_2974611	3	213233	Tapbpl	TAP binding protein-like
ILMN_2887065	3	78388	Mvp	major vault protein
ILMN_1222679	3	14311	Cidec	cell death-inducing DFFA-like effector c
ILMN_3128178	3	94112	Med15	mediator complex subunit 15
ILMN_2678521	3	80290	Gpr146	G protein-coupled receptor 146
ILMN_2951592	3	15019	H2-Q8	histocompatibility 2, Q region locus 8
ILMN_1250865	3	27277	Golga5	golgi autoantigen, golgin subfamily a, 5
ILMN_1218310	3	18700	Piga	phosphatidylinositol glycan anchor biosynthesis, class A
ILMN_3158565	3	66968	Plin5	perilipin 5
ILMN_2836147	3	19177	Psmb7	proteasome (prosome, macropain) subunit, beta type 7
ILMN_2843782	3	22022	Tpst2	protein-tyrosine sulfotransferase 2
ILMN_1254000	3	56228	Ube2j1	ubiquitin-conjugating enzyme E2J 1
ILMN_2813487	3	18626	Per1	period circadian clock 1
ILMN_3099633	3	70790	Ubr5	ubiquitin protein ligase E3 component n-recognin 5
ILMN_2978585	3	67889	Rbm18	RNA binding motif protein 18
ILMN_1220294	3	16418	Eif6	eukaryotic translation initiation factor 6
ILMN_2659132	3	24068	Sra1	steroid receptor RNA activator 1
ILMN_2931384	3	98238	Lrrc59	leucine rich repeat containing 59
ILMN_1230853	3	14962	Cfb	complement factor B
ILMN_2980532	3	21812	Tgfbr1	transforming growth factor, beta receptor I
ILMN_2833243	3	231713	Naa25	N(alpha)-acetyltransferase 25, NatB auxiliary subunit
ILMN_2668696	3	16164	Il13ra1	interleukin 13 receptor, alpha 1
ILMN_1255376	3	68098	Rchy1	ring finger and CHY zinc finger domain containing 1
ILMN_3083163	3	12870	Cp	ceruloplasmin
ILMN_1258922	3	14924	Magi1	membrane associated guanylate kinase, WW and PDZ domain containing 1
ILMN_2835683	3	14963	H2-Bl	histocompatibility 2, blastocyst
ILMN_1226195	3	29810	Bag3	BCL2-associated athanogene 3
ILMN_2629627	3	67889	Rbm18	RNA binding motif protein 18
ILMN_2667384	3	14664	Slc6a9	solute carrier family 6 (neurotransmitter transporter, glycine), member 9
ILMN_3105343	3	110532	Adarb1	adenosine deaminase, RNA-specific, B1
ILMN_1252524	3	114565	Zfp295	zinc finger and BTB domain containing 21
ILMN_2803674	3	20202	S100a9	S100 calcium binding protein A9 (calgranulin B)
ILMN_2822000	3	75750	Slc10a6	solute carrier family 10 (sodium/bile acid cotransporter family), member 6
ILMN_2767596	3	64010	Sav1	salvador homolog 1 (Drosophila)
ILMN_2754253	3	14674	Gna13	guanine nucleotide binding protein, alpha 13
ILMN_2971567	3	27225	Ddx24	DEAD (Asp-Glu-Ala-Asp) box polypeptide 24
ILMN_2509737	3	22040	Trex1	three prime repair exonuclease 1
ILMN_1227357	3	14252	Flot2	flotillin 2
ILMN_2717172	3	105638	Dph3	diphthamine biosynthesis 3
ILMN_1259215	3	217847	Serpina10	serine (or cysteine) peptidase inhibitor, clade A (alpha-1 antiproteinase, antitrypsin), member 10
ILMN_3097726	3	30877	Gnl3	guanine nucleotide binding protein-like 3 (nucleolar)
ILMN_1255311	3	69257	Elf2	E74-like factor 2
ILMN_1224318	3	226823	Kctd3	potassium channel tetramerisation domain containing 3
ILMN_2416424	3	226178	D19Wsu162e	WW domain binding protein 1 like
ILMN_1235366	3	20502	Slc16a2	solute carrier family 16 (monocarboxylic acid transporters), member 2
ILMN_2811154	3	20310	Cxcl2	chemokine (C-X-C motif) ligand 2
ILMN_2902979	3	14102	Fas	Fas (TNF receptor superfamily member 6)
ILMN_2894961	3	13998	Fgd6	FYVE, RhoGEF and PH domain containing 6
ILMN_2990616	3	11797	Birc2	baculoviral IAP repeat-containing 2
ILMN_2718217	3	67951	Tubb6	tubulin, beta 6 class V
ILMN_2918002	3	55932	Gbp3	guanylate binding protein 3
ILMN_1218424	3	52432	Ppp2r2d	protein phosphatase 2, regulatory subunit B, delta
ILMN_1215740	3	22704	Zfp46	zinc finger protein 46
ILMN_2646138	3	216821	Tmem11	transmembrane protein 11
ILMN_2675268	3	231510	Agpat9	1-acylglycerol-3-phosphate O-acyltransferase 9
ILMN_2690873	3	19826	Rnps1	ribonucleic acid binding protein S1
ILMN_2639579	3	226407	Rab3gap1	RAB3 GTPase activating protein subunit 1
ILMN_2761594	3	12696	Cirbp	cold inducible RNA binding protein
ILMN_2854418	3	216742	Fnip1	folliculin interacting protein 1
ILMN_1234100	3	100383	Bsdc1	BSD domain containing 1
ILMN_2669869	3	22343	Lin7c	lin-7 homolog C (C. elegans)
ILMN_2629112	3	230379	Acer2	alkaline ceramidase 2
ILMN_2618918	3	227659	Slc2a6	solute carrier family 2 (facilitated glucose transporter), member 6
ILMN_2920549	3	26398	Map2k4	mitogen-activated protein kinase kinase 4
ILMN_1237773	3	69581	Rhou	ras homolog gene family, member U
ILMN_2614212	3	17164	Mapkapk2	MAP kinase-activated protein kinase 2
ILMN_2710705	3	18412	Sqstm1	sequestosome 1
ILMN_2750515	3	14281	Fos	FBJ osteosarcoma oncogene
ILMN_1218206	3	50794	Klf13	Kruppel-like factor 13
ILMN_1259564	3	54396	Irgm2	immunity-related GTPase family M member 2
ILMN_2670407	3	66333	Aqp11	aquaporin 11
ILMN_2681776	3	50772	Mapk6	mitogen-activated protein kinase 6
ILMN_2485148	3	30960	Vapa	vesicle-associated membrane protein, associated protein A
ILMN_2945348	3	93692	Glrx	glutaredoxin
ILMN_1232667	3	80876	Ifitm2	interferon induced transmembrane protein 2
ILMN_1223880	3	50528	Tmprss2	transmembrane protease, serine 2
ILMN_3001013	3	67298	Gprasp1	G protein-coupled receptor associated sorting protein 1
ILMN_2678019	3	57296	Psmd8	proteasome (prosome, macropain) 26S subunit, non-ATPase, 8
ILMN_2644496	3	14645	Glul	glutamate-ammonia ligase (glutamine synthetase)
ILMN_2722938	3	17872	Ppp1r15a	protein phosphatase 1, regulatory (inhibitor) subunit 15A
ILMN_2621596	3	19188	Psme2	proteasome (prosome, macropain) activator subunit 2 (PA28 beta)
ILMN_2944150	3	57317	Srsf4	serine/arginine-rich splicing factor 4
ILMN_2772274	3	20384	Srsf5	serine/arginine-rich splicing factor 5
ILMN_2666312	3	213989	Tmem82	transmembrane protein 82
ILMN_2768926	3	224742	Abcf1	ATP-binding cassette, sub-family F (GCN20), member 1
ILMN_2965903	3	15186	Hdc	histidine decarboxylase
ILMN_2621471	3	67604	Get4	golgi to ER traffic protein 4 homolog (S. cerevisiae)
ILMN_2686721	3	21355	Tap2	transporter 2, ATP-binding cassette, sub-family B (MDR/TAP)
ILMN_1221624	3	108652	Slc35b3	solute carrier family 35, member B3
ILMN_1244513	3	55932	Gbp3	guanylate binding protein 3
ILMN_1224472	3	20303	Ccl4	chemokine (C-C motif) ligand 4
ILMN_2914843	3	19171	Psmb10	proteasome (prosome, macropain) subunit, beta type 10
ILMN_1256488	3	67456	Ergic2	ERGIC and golgi 2
ILMN_1259068	3	19326	Rab11b	RAB11B, member RAS oncogene family
ILMN_2648967	3	66412	Arrdc4	arrestin domain containing 4
ILMN_2660851	3	12042	Bcl10	B cell leukemia/lymphoma 10
ILMN_2860479	3	11867	Arpc1b	actin related protein 2/3 complex, subunit 1B
ILMN_3096361	3	72567	Bclaf1	BCL2-associated transcription factor 1
ILMN_2494747	3	59026	Huwe1	HECT, UBA and WWE domain containing 1
ILMN_2930057	3	233789	Smg1	SMG1 homolog, phosphatidylinositol 3-kinase-related kinase (C. elegans)
ILMN_2783918	3	56382	Rab9	RAB9, member RAS oncogene family
ILMN_1215797	3	14571	Gpd2	glycerol phosphate dehydrogenase 2, mitochondrial
ILMN_3109491	3	238330	6430527G18Rik	interferon regulatory factor 2 binding protein-like
ILMN_2623216	3	53328	Pgrmc1	progesterone receptor membrane component 1
ILMN_1253854	3	21815	Tgif1	TGFB-induced factor homeobox 1
ILMN_2948971	3	108652	Slc35b3	solute carrier family 35, member B3
ILMN_2621472	3	67604	Get4	golgi to ER traffic protein 4 homolog (S. cerevisiae)
ILMN_1377918	3	22190	Ubc	ubiquitin C
ILMN_2502542	3	107652	Uap1	UDP-N-acetylglucosamine pyrophosphorylase 1
ILMN_1257117	3	75416	Nop14	NOP14 nucleolar protein
ILMN_3006611	3	26401	Map3k1	mitogen-activated protein kinase kinase kinase 1
ILMN_2670398	3	13685	Eif4ebp1	eukaryotic translation initiation factor 4E binding protein 1
ILMN_2963091	3	103551	E130012A19Rik	RIKEN cDNA E130012A19 gene
ILMN_2683681	3	56451	Suclg1	succinate-CoA ligase, GDP-forming, alpha subunit
ILMN_2653081	3	19079	Prkab1	protein kinase, AMP-activated, beta 1 non-catalytic subunit
ILMN_2722732	3	19073	Srgn	serglycin
ILMN_2658501	3	66141	Ifitm3	interferon induced transmembrane protein 3
ILMN_2762728	3	113868	Acaa1a	acetyl-Coenzyme A acyltransferase 1A
ILMN_2820814	3	66687	Tbc1d15	TBC1 domain family, member 15
ILMN_2595359	3	17254	Slc3a2	solute carrier family 3 (activators of dibasic and neutral amino acid transport), member 2
ILMN_2761109	3	29876	Clic4	chloride intracellular channel 4 (mitochondrial)
ILMN_2660438	3	21353	Tank	TRAF family member-associated Nf-kappa B activator
ILMN_2656282	3	12675	Chuk	conserved helix-loop-helix ubiquitous kinase
ILMN_1260061	3	110956	D17H6S56E-5	DNA segment, Chr 17, human D6S56E 5
ILMN_1244188	3	100198	H6pd	hexose-6-phosphate dehydrogenase (glucose 1-dehydrogenase)
ILMN_2652645	3	14694	Gnb2l1	guanine nucleotide binding protein (G protein), beta polypeptide 2 like 1
ILMN_2589785	3	71994	Cnn3	calponin 3, acidic
ILMN_2995755	3	225363	Etf1	eukaryotic translation termination factor 1
ILMN_1242457	3	14289	Fpr2	formyl peptide receptor 2
ILMN_1249598	3	74256	Cyld	cylindromatosis (turban tumor syndrome)
ILMN_3004864	3	223697	Sun2	Sad1 and UNC84 domain containing 2
ILMN_2903440	3	50926	Hnrpdl	heterogeneous nuclear ribonucleoprotein D-like
ILMN_2417863	3	57783	Tnip1	TNFAIP3 interacting protein 1
ILMN_2622983	3	19252	Dusp1	dual specificity phosphatase 1
ILMN_2821501	3	65098	Zfand6	zinc finger, AN1-type domain 6
ILMN_1250438	3	17357	Marcksl1	MARCKS-like 1
ILMN_1236889	3	20344	Selp	selectin, platelet
ILMN_2722623	3	246696	Slc25a28	solute carrier family 25, member 28
ILMN_2873319	3	18777	Lypla1	lysophospholipase 1
ILMN_3112011	3	70686	Dusp16	dual specificity phosphatase 16
ILMN_1215644	3	13666	Eif2ak3	eukaryotic translation initiation factor 2 alpha kinase 3
ILMN_2594302	3	23923	Aadat	aminoadipate aminotransferase
ILMN_2650040	3	230700	Foxj3	forkhead box J3
ILMN_1254655	3	12363	Casp4	caspase 4, apoptosis-related cysteine peptidase
ILMN_2748680	3	14198	Fhit	fragile histidine triad gene
ILMN_1229688	3	231386	Ythdc1	YTH domain containing 1
ILMN_2791551	3	67197	Zcrb1	zinc finger CCHC-type and RNA binding motif 1
ILMN_1236610	3	54607	Socs6	suppressor of cytokine signaling 6
ILMN_2944843	3	140499	Ube2j2	ubiquitin-conjugating enzyme E2J 2
ILMN_1222246	3	11520	Plin2	perilipin 2
ILMN_2782307	3	59052	Mettl9	methyltransferase like 9
ILMN_2591414	3	52440	Tax1bp1	Tax1 (human T cell leukemia virus type I) binding protein 1
ILMN_1253919	3	20302	Ccl3	chemokine (C-C motif) ligand 3
ILMN_2645780	3	71839	Osgin1	oxidative stress induced growth inhibitor 1
ILMN_2514292	3	22793	Zyx	zyxin
ILMN_2725155	3	216742	Fnip1	folliculin interacting protein 1
ILMN_2936427	3	17217	Mcm4	minichromosome maintenance deficient 4 homolog (S. cerevisiae)
ILMN_1232596	3	107939	Pom121	nuclear pore membrane protein 121
ILMN_1217849	3	16792	Laptm5	lysosomal-associated protein transmembrane 5
ILMN_2853744	3	67832	Brix1	BRX1, biogenesis of ribosomes, homolog (S. cerevisiae)
ILMN_2840091	3	22234	Ugcg	UDP-glucose ceramide glucosyltransferase
ILMN_2710905	3	20201	S100a8	S100 calcium binding protein A8 (calgranulin A)
ILMN_1256633	3	18950	Pnp	purine-nucleoside phosphorylase
ILMN_2757870	3	19171	Psmb10	proteasome (prosome, macropain) subunit, beta type 10
ILMN_2814484	3	68713	Ifitm1	interferon induced transmembrane protein 1
ILMN_2787844	3	26943	Serinc3	serine incorporator 3
ILMN_1242466	3	16912	Psmb9	proteasome (prosome, macropain) subunit, beta type 9 (large multifunctional peptidase 2)
ILMN_1241695	3	68774	Ms4a6d	membrane-spanning 4-domains, subfamily A, member 6D
ILMN_2702540	3	12660	Chka	choline kinase alpha
ILMN_2729861	3	66882	Bzw1	basic leucine zipper and W2 domains 1
ILMN_2850233	3	13710	Elf3	E74-like factor 3
ILMN_2942011	3	74144	Robo4	roundabout homolog 4 (Drosophila)
ILMN_2420366	3	22184	Zrsr2	zinc finger (CCCH type), RNA binding motif and serine/arginine rich 2
ILMN_2666406	3	73137	Prrc1	proline-rich coiled-coil 1
ILMN_2645208	3	71704	Arhgef3	Rho guanine nucleotide exchange factor (GEF) 3
ILMN_2657478	3	12508	Cd53	CD53 antigen
ILMN_2686270	3	75991	Slain2	SLAIN motif family, member 2
ILMN_2960114	3	104086	Cyp27a1	cytochrome P450, family 27, subfamily a, polypeptide 1
ILMN_2677056	3	56398	1500003O03Rik	calcineurin-like EF hand protein 1
ILMN_2611000	3	16178	Il1r2	interleukin 1 receptor, type II
ILMN_2793946	3	70425	Csnk1g3	casein kinase 1, gamma 3
ILMN_1215004	3	100273	Osbpl9	oxysterol binding protein-like 9
ILMN_2944824	3	15439	Hp	haptoglobin
ILMN_1219088	3	52717	Anapc16	anaphase promoting complex subunit 16
ILMN_1235635	3	108116	Slco3a1	solute carrier organic anion transporter family, member 3a1
ILMN_3160842	3	432940	Fam105b	OTU deubiquitinase with linear linkage specificity
ILMN_1221157	3	16691	Krt8	keratin 8
ILMN_2624622	3	83397	Akap12	A kinase (PRKA) anchor protein (gravin) 12
ILMN_2767635	3	75909	Vmp1	vacuole membrane protein 1
ILMN_1239055	3	22436	Xdh	xanthine dehydrogenase
ILMN_2959480	3	13681	Eif4a1	eukaryotic translation initiation factor 4A1
ILMN_2740852	3	14062	F2r	coagulation factor II (thrombin) receptor
ILMN_2602711	3	21812	Tgfbr1	transforming growth factor, beta receptor I
ILMN_2668001	3	67832	Brix1	BRX1, biogenesis of ribosomes, homolog (S. cerevisiae)
ILMN_3151345	3	217869	Eif5	eukaryotic translation initiation factor 5
ILMN_2936351	3	17184	Matr3	matrin 3
ILMN_3072536	3	217869	Eif5	eukaryotic translation initiation factor 5
ILMN_2829636	3	27362	Dnajb9	DnaJ (Hsp40) homolog, subfamily B, member 9
ILMN_3123441	3	15078	H3f3a	H3 histone, family 3A
ILMN_2617496	3	110052	Dek	DEK oncogene (DNA binding)
ILMN_2711948	3	20539	Slc7a5	solute carrier family 7 (cationic amino acid transporter, y+ system), member 5
ILMN_3038404	3	66855	Tcf25	transcription factor 25 (basic helix-loop-helix)
ILMN_2617499	3	110052	Dek	DEK oncogene (DNA binding)
ILMN_2606295	3	14528	Gch1	GTP cyclohydrolase 1
ILMN_3120510	3	74558	Gm4070	GTPase, very large interferon inducible 1
ILMN_1234453	3	19652	Rbm3	RNA binding motif protein 3
ILMN_2851710	3	12750	Clk4	CDC like kinase 4
ILMN_2679094	3	68652	Tab2	TGF-beta activated kinase 1/MAP3K7 binding protein 2
ILMN_2641217	3	53315	Sult1d1	sulfotransferase family 1D, member 1
ILMN_2822071	3	73132	Slc25a16	solute carrier family 25 (mitochondrial carrier, Graves disease autoantigen), member 16
ILMN_2636490	3	72459	Htatsf1	HIV TAT specific factor 1
ILMN_1248740	3	20350	Sema3f	sema domain, immunoglobulin domain (Ig), short basic domain, secreted, (semaphorin) 3F
ILMN_1239578	3	17158	Man2a1	mannosidase 2, alpha 1
ILMN_3150159	3	13167	Dbi	diazepam binding inhibitor
ILMN_2970473	3	18148	Npm1	nucleophosmin 1
ILMN_2656504	3	245195	Retnlg	resistin like gamma
ILMN_3118707	3	20491	Sla	src-like adaptor
ILMN_2754364	3	17002	Ltf	lactotransferrin
ILMN_1225039	4	NA	AK080673	NA
ILMN_2604383	4	13122	Cyp7a1	cytochrome P450, family 7, subfamily a, polypeptide 1
ILMN_2996704	4	624219	Gm6484	predicted gene 6484
ILMN_2645275	4	192156	Mvd	mevalonate (diphospho) decarboxylase
ILMN_1245731	4	15242	Hhex	hematopoietically expressed homeobox
ILMN_1253601	4	78894	Aacs	acetoacetyl-CoA synthetase
ILMN_1257251	4	234723	Txnl4b	thioredoxin-like 4B
ILMN_2778094	4	66985	Rassf7	Ras association (RalGDS/AF-6) domain family (N-terminal) member 7
ILMN_2930680	4	233067	Lrfn3	leucine rich repeat and fibronectin type III domain containing 3
ILMN_2791952	4	55927	Hes6	hairy and enhancer of split 6
ILMN_1218228	4	280408	Rilp	Rab interacting lysosomal protein
ILMN_2623929	4	58239	Dexi	dexamethasone-induced transcript
ILMN_2631534	4	217214	Nags	N-acetylglutamate synthase
ILMN_2606130	4	69837	Pcgf1	polycomb group ring finger 1
ILMN_2756379	4	11833	Aqp8	aquaporin 8
ILMN_1255511	4	68750	Rreb1	ras responsive element binding protein 1
ILMN_2727490	4	58239	Dexi	dexamethasone-induced transcript
ILMN_2864416	4	235636	Rtp3	receptor transporter protein 3
ILMN_1222036	4	71904	Paqr7	progestin and adipoQ receptor family member VII
ILMN_2634167	4	12739	Cldn3	claudin 3
ILMN_2661820	4	71760	Agxt2l1	ethanolamine phosphate phospholyase
ILMN_1241151	4	319476	Lrtm1	leucine-rich repeats and transmembrane domains 1
ILMN_2792089	4	20787	Srebf1	sterol regulatory element binding transcription factor 1
ILMN_1252310	4	13436	Dnmt3b	DNA methyltransferase 3B
ILMN_2612774	4	231801	Agfg2	ArfGAP with FG repeats 2
ILMN_1229990	4	71760	Agxt2l1	ethanolamine phosphate phospholyase
ILMN_2993836	4	53310	Dlg3	discs, large homolog 3 (Drosophila)
ILMN_1253323	4	28042	Ept1	ethanolaminephosphotransferase 1 (CDP-ethanolamine-specific)
ILMN_3034877	4	16561	Kif1b	kinesin family member 1B
ILMN_2896314	4	12006	Axin2	axin2
ILMN_2949275	4	232337	Zfp637	zinc finger protein 637
ILMN_3114124	4	101502	Hsd3b7	hydroxy-delta-5-steroid dehydrogenase, 3 beta- and steroid delta-isomerase 7
ILMN_2879534	4	56219	Extl1	exostoses (multiple)-like 1
ILMN_2588832	4	59016	Thap11	THAP domain containing 11
ILMN_2666279	4	105171	Arrdc3	arrestin domain containing 3
ILMN_3011719	4	381280	Hjurp	Holliday junction recognition protein
ILMN_1245272	4	231070	Insig1	insulin induced gene 1
ILMN_1238081	4	18391	Sigmar1	sigma non-opioid intracellular receptor 1
ILMN_2840430	4	208659	Fam20a	family with sequence similarity 20, member A
ILMN_1221750	4	16918	Mycl1	v-myc myelocytomatosis viral oncogene homolog, lung carcinoma derived (avian)
ILMN_2707510	4	11865	Arntl	aryl hydrocarbon receptor nuclear translocator-like
ILMN_2757807	4	235493	BC031353	family with sequence similarity 214, member A
ILMN_3081944	4	20168	Rtn3	reticulon 3
ILMN_1218761	4	226154	Lzts2	leucine zipper, putative tumor suppressor 2
ILMN_3007956	4	74533	Gzf1	GDNF-inducible zinc finger protein 1
ILMN_2839745	4	319278	A230050P20Rik	RIKEN cDNA A230050P20 gene
ILMN_2701824	4	234776	Atmin	ATM interactor
ILMN_1257299	4	14373	G0s2	G0/G1 switch gene 2
ILMN_2593694	4	319476	Lrtm1	leucine-rich repeats and transmembrane domains 1
ILMN_2854157	4	11833	Aqp8	aquaporin 8
ILMN_2606693	4	231070	Insig1	insulin induced gene 1
ILMN_2631994	4	192231	Hexim1	hexamethylene bis-acetamide inducible 1
ILMN_1251109	4	107375	Slc25a45	solute carrier family 25, member 45
ILMN_2964841	4	19024	Ppfibp2	PTPRF interacting protein, binding protein 2 (liprin beta 2)
ILMN_2918907	4	328949	Mcc	mutated in colorectal cancers
ILMN_2677170	4	18391	Sigmar1	sigma non-opioid intracellular receptor 1
ILMN_1238679	4	68118	9430023L20Rik	autophagy related 101
ILMN_3016674	4	68750	Rreb1	ras responsive element binding protein 1
ILMN_1232182	4	67087	Ctnnbip1	catenin beta interacting protein 1
ILMN_3016099	4	23856	Dido1	death inducer-obliterator 1
ILMN_1212875	4	213649	Arhgef19	Rho guanine nucleotide exchange factor (GEF) 19
ILMN_2740494	4	106564	Ppcs	phosphopantothenoylcysteine synthetase
ILMN_2959974	4	68968	Cdan1	congenital dyserythropoietic anemia, type I (human)
ILMN_2604922	4	80751	Rnf34	ring finger protein 34
ILMN_2994108	4	79043	Spsb3	splA/ryanodine receptor domain and SOCS box containing 3
ILMN_3161263	4	14367	Fzd5	frizzled homolog 5 (Drosophila)
ILMN_2663211	4	52331	Stbd1	starch binding domain 1
ILMN_2752234	4	77827	Krba1	KRAB-A domain containing 1
ILMN_2839145	4	108707	1810008A18Rik	family with sequence similarity 207, member A
ILMN_2865558	4	77573	Vps33a	vacuolar protein sorting 33A (yeast)
ILMN_1258578	4	66395	Ahnak	AHNAK nucleoprotein (desmoyokin)
ILMN_2614752	4	170439	Elovl6	ELOVL family member 6, elongation of long chain fatty acids (yeast)
ILMN_1253970	4	209011	Sirt7	sirtuin 7
ILMN_2629030	4	75686	Nudt16	nudix (nucleoside diphosphate linked moiety X)-type motif 16
ILMN_1254644	4	14794	Spsb2	splA/ryanodine receptor domain and SOCS box containing 2
ILMN_2763459	4	272589	Tbcel	tubulin folding cofactor E-like
ILMN_2729708	4	218294	Cdc14b	CDC14 cell division cycle 14B
ILMN_3146362	4	234776	Atmin	ATM interactor
ILMN_1215541	4	70061	Sdr9c7	4short chain dehydrogenase/reductase family 9C, member 7
ILMN_3112922	4	15184	Hdac5	histone deacetylase 5
ILMN_2679770	4	78523	Mrpl9	mitochondrial ribosomal protein L9
ILMN_1224093	4	217325	Llgl2	lethal giant larvae homolog 2 (Drosophila)
ILMN_2623480	4	66874	1200014J11Rik	RIKEN cDNA 1200014J11 gene
ILMN_2680937	4	269003	Sap130	Sin3A associated protein
ILMN_2705802	4	53619	Blcap	bladder cancer associated protein homolog (human)
ILMN_1235423	4	12614	Celsr1	cadherin, EGF LAG seven-pass G-type receptor 1 (flamingo homolog, Drosophila)
ILMN_2737982	4	69635	Dapk1	death associated protein kinase 1
ILMN_2698443	4	13641	Efnb1	ephrin B1
ILMN_2796651	4	18391	Sigmar1	sigma non-opioid intracellular receptor 1
ILMN_1252636	4	75104	Mmd2	monocyte to macrophage differentiation-associated 2
ILMN_2861123	4	232086	Tmem150a	transmembrane protein 150A
ILMN_2974601	4	69961	2810432D09Rik	ribonuclease P/MRP 25 subunit-like
ILMN_1228610	4	11552	Adra2b	adrenergic receptor, alpha 2b
ILMN_2813577	4	232146	Fam176a	eva-1 homolog A (C. elegans)
ILMN_3155915	4	69635	Dapk1	death associated protein kinase 1
ILMN_1227596	4	68603	Pmvk	phosphomevalonate kinase
ILMN_2945400	4	28035	Usp39	ubiquitin specific peptidase 39
ILMN_2937674	4	382034	Gse1	genetic suppressor element 1
ILMN_1229547	4	100689	Spon2	spondin 2, extracellular matrix protein
ILMN_2827081	4	27219	Sgk2	serum/glucocorticoid regulated kinase 2
ILMN_2519676	4	110253	Triobp	TRIO and F-actin binding protein
ILMN_2941992	4	19165	Psen2	presenilin 2
ILMN_1244799	4	28035	Usp39	ubiquitin specific peptidase 39
ILMN_1226366	4	22245	Uck1	uridine-cytidine kinase 1
ILMN_2682063	4	66510	Rnf181	ring finger protein 181
ILMN_2645719	4	195040	Tmem199	transmembrane protein 199
ILMN_1260219	4	68465	Adipor2	adiponectin receptor 2
ILMN_2718791	4	56632	Sphk2	sphingosine kinase 2
ILMN_1233160	4	69076	Triap1	TP53 regulated inhibitor of apoptosis 1
ILMN_1255013	4	16201	Ilf3	interleukin enhancer binding factor 3
ILMN_1246018	4	224023	Klhl22	kelch-like 22
ILMN_2668178	4	231717	Fam109a	family with sequence similarity 109, member A
ILMN_2680038	4	74137	Nuak2	NUAK family, SNF1-like kinase, 2
ILMN_2519677	4	110253	Triobp	TRIO and F-actin binding protein
ILMN_1260456	4	101502	Hsd3b7	hydroxy-delta-5-steroid dehydrogenase, 3 beta- and steroid delta-isomerase 7
ILMN_1247220	4	21386	Tbx3	T-box 3
ILMN_2801404	4	102414	Clk3	CDC-like kinase 3
ILMN_1259132	4	228983	Osbpl2	oxysterol binding protein-like 2
ILMN_2659160	4	15184	Hdac5	histone deacetylase 5
ILMN_2641201	4	64406	Sp5	trans-acting transcription factor 5
ILMN_1255697	4	66193	1110049F12Rik	PITH (C-terminal proteasome-interacting domain of thioredoxin-like) domain containing 1
ILMN_1253008	4	110460	Acat2	acetyl-Coenzyme A acetyltransferase 2
ILMN_2666438	4	69920	Polr2i	polymerase (RNA) II (DNA directed) polypeptide I
ILMN_1244356	4	74026	Msl1	male-specific lethal 1 homolog (Drosophila)
ILMN_1259946	4	57912	Cdc42se1	CDC42 small effector 1
ILMN_2669189	4	65970	Lima1	LIM domain and actin binding 1
ILMN_1250531	4	116914	Slc19a2	solute carrier family 19 (thiamine transporter), member 2
ILMN_2641467	4	21366	Slc6a6	solute carrier family 6 (neurotransmitter transporter, taurine), member 6
ILMN_1237230	4	13356	Dgcr2	DiGeorge syndrome critical region gene 2
ILMN_2727318	4	67078	Pgp	phosphoglycolate phosphatase
ILMN_2604179	4	237387	Lrrc3	leucine rich repeat containing 3
ILMN_2588610	4	105513	Chmp7	charged multivesicular body protein 7
ILMN_1227212	4	74200	2810403A07Rik	RIKEN cDNA 2810403A07 gene
ILMN_2847332	4	68041	Mid1ip1	Mid1 interacting protein 1 (gastrulation specific G12-like (zebrafish))
ILMN_2615559	4	69601	Dab2ip	disabled 2 interacting protein
ILMN_1222009	4	14388	Gab1	growth factor receptor bound protein 2-associated protein 1
ILMN_1219169	4	11692	Gfer	growth factor, erv1 (S. cerevisiae)-like (augmenter of liver regeneration)
ILMN_2685043	4	17837	Mug2	murinoglobulin 2
ILMN_2975041	4	56488	Nxt1	NTF2-related export protein 1
ILMN_2793806	4	17837	Mug2	murinoglobulin 2
ILMN_2689187	4	230793	Ahdc1	AT hook, DNA binding motif, containing 1
ILMN_2895388	4	231070	Insig1	insulin induced gene 1
ILMN_2936380	4	20397	Sgpl1	sphingosine phosphate lyase 1
ILMN_2810963	4	66259	Camk2n1	calcium/calmodulin-dependent protein kinase II inhibitor 1
ILMN_2876010	4	106840	Unc119b	unc-119 homolog B (C. elegans)
ILMN_2920736	4	170770	Bbc3	BCL2 binding component 3
ILMN_2700448	4	74392	Specc1l	sperm antigen with calponin homology and coiled-coil domains 1-like
ILMN_1225348	4	98952	Fam102a	family with sequence similarity 102, member A
ILMN_2707017	4	67815	Sec14l2	SEC14-like 2 (S. cerevisiae)
ILMN_2635167	4	228714	Csrp2bp	cysteine and glycine-rich protein 2 binding protein
ILMN_2704690	4	226252	Fam160b1	family with sequence similarity 160, member B1
ILMN_1215901	4	67512	Agpat2	1-acylglycerol-3-phosphate O-acyltransferase 2 (lysophosphatidic acid acyltransferase, beta)
ILMN_2977535	4	229473	D930015E06Rik	RIKEN cDNA D930015E06 gene
ILMN_2592266	4	66943	Pqlc1	PQ loop repeat containing 1
ILMN_2876071	4	14319	Fth1	ferritin heavy chain 1
ILMN_3160212	4	73490	Mipol1	mirror-image polydactyly gene 1 homolog (human)
ILMN_2839682	4	399566	Btbd6	BTB (POZ) domain containing 6
ILMN_2661588	4	20743	Spnb3	spectrin beta, non-erythrocytic 2
ILMN_1228352	4	28035	Usp39	ubiquitin specific peptidase 39
ILMN_2936105	4	327956	Vmo1	vitelline membrane outer layer 1 homolog (chicken)
ILMN_2888144	4	63959	Slc29a1	solute carrier family 29 (nucleoside transporters), member 1
ILMN_2658908	4	20315	Cxcl12	chemokine (C-X-C motif) ligand 12
ILMN_1221568	4	66953	Cdca7	cell division cycle associated 7
ILMN_2624938	4	18611	Pea15a	phosphoprotein enriched in astrocytes 15A
ILMN_2718861	4	67912	1600012H06Rik	RIKEN cDNA 1600012H06 gene
ILMN_1250011	4	22057	Tob1	transducer of ErbB-2.1
ILMN_1228937	4	54151	Cyhr1	cysteine and histidine rich 1
ILMN_1245813	4	106840	Unc119b	unc-119 homolog B (C. elegans)
ILMN_3128784	4	50724	Sap30l	SAP30-like
ILMN_2631143	4	20678	Sox5	SRY (sex determining region Y)-box 5
ILMN_3007959	4	74533	Gzf1	GDNF-inducible zinc finger protein 1
ILMN_2835287	4	20623	Snrk	SNF related kinase
ILMN_1241270	4	208518	Cep78	centrosomal protein 78
ILMN_2834728	4	75292	Prkd3	protein kinase D3
ILMN_2637784	4	50850	Spast	spastin
ILMN_2976159	4	381269	Mreg	melanoregulin
ILMN_2849680	4	66154	Tmem14c	transmembrane protein 14C
ILMN_3149143	4	12499	Entpd5	ectonucleoside triphosphate diphosphohydrolase 5
ILMN_2698004	4	103988	Gck	glucokinase
ILMN_1250469	4	80288	Bcl9l	B cell CLL/lymphoma 9-like
ILMN_2849285	4	16661	Krt10	keratin 10
ILMN_1226069	4	67213	Cmtm6	CKLF-like MARVEL transmembrane domain containing 6
ILMN_3139514	4	21386	Tbx3	T-box 3
ILMN_1253844	4	26429	Orc5	origin recognition complex, subunit 5
ILMN_3108770	4	30841	Kdm2b	lysine (K)-specific demethylase 2B
ILMN_2437856	4	77053	Sun1	Sad1 and UNC84 domain containing 1
ILMN_1234165	4	75863	Clec4g	C-type lectin domain family 4, member g
ILMN_2855315	4	50708	Hist1h1c	histone cluster 1, H1c
ILMN_1253563	4	68444	Cyp2d13	cytochrome P450, family 2, subfamily d, polypeptide 13
ILMN_2753687	4	214137	Arhgap29	Rho GTPase activating protein 29
ILMN_2420070	4	103733	Tubg1	tubulin, gamma 1
ILMN_2604227	4	234373	Sugp2	SURP and G patch domain containing 2
ILMN_2627733	4	71706	Slc46a3	solute carrier family 46, member 3
ILMN_2975718	4	20111	Rps6ka1	ribosomal protein S6 kinase polypeptide 1
ILMN_2596007	4	73373	Phospho2	phosphatase, orphan 2
ILMN_1216116	4	83796	Smarcd2	SWI/SNF related, matrix associated, actin dependent regulator of chromatin, subfamily d, member 2
ILMN_2876015	4	106840	Unc119b	unc-119 homolog B (C. elegans)
ILMN_2853409	4	77038	Arfgap2	ADP-ribosylation factor GTPase activating protein 2
ILMN_2694659	4	75786	Ckap5	cytoskeleton associated protein 5
ILMN_2728431	4	56699	Cdc42ep4	CDC42 effector protein (Rho GTPase binding) 4
ILMN_2737302	4	20315	Cxcl12	chemokine (C-X-C motif) ligand 12
ILMN_2637321	4	233895	Prr14	proline rich 14
ILMN_2828427	4	16897	Llgl1	lethal giant larvae homolog 1 (Drosophila)
ILMN_2677472	4	18230	Nxn	nucleoredoxin
ILMN_2691780	4	17897	Myl3	myosin, light polypeptide 3
ILMN_2667091	4	53412	Ppp1r3c	protein phosphatase 1, regulatory (inhibitor) subunit 3C
ILMN_2822477	4	26930	Ppnr	per-pentamer repeat gene
ILMN_2726308	4	67676	Rpp21	ribonuclease P 21 subunit
ILMN_2942276	4	269593	Luzp1	leucine zipper protein 1
ILMN_2602185	4	53860	2009-09-01	septin 9
ILMN_1222356	4	216551	1110067D22Rik	lectin, galactoside binding-like
ILMN_2710484	4	52822	Rufy3	RUN and FYVE domain containing 3
ILMN_3141993	4	56805	Zbtb33	zinc finger and BTB domain containing 33
ILMN_1242456	4	107351	Kank1	KN motif and ankyrin repeat domains 1
ILMN_1377919	4	73710	Tubb2b	tubulin, beta 2B class IIB
ILMN_2894396	4	231832	Tmem184a	transmembrane protein 184a
ILMN_2794608	4	12036	Bcat2	branched chain aminotransferase 2, mitochondrial
ILMN_2980858	4	14792	Lpcat3	lysophosphatidylcholine acyltransferase 3
ILMN_2724719	4	72440	5930416I19Rik	RAD9-HUS1-RAD1 interacting nuclear orphan 1
ILMN_2674752	4	74479	Snx11	sorting nexin 11
ILMN_2713285	4	14199	Fhl1	four and a half LIM domains 1
ILMN_2698052	4	76722	Ckmt2	creatine kinase, mitochondrial 2
ILMN_2738156	4	230761	Zfp362	zinc finger protein 362
ILMN_2998395	4	224656	Zfp523	zinc finger protein 523
ILMN_1247710	4	107607	Nod1	nucleotide-binding oligomerization domain containing 1
ILMN_3005827	4	99045	Mrps26	mitochondrial ribosomal protein S26
ILMN_3117381	4	14199	Fhl1	four and a half LIM domains 1
ILMN_3160292	4	432720	Akr1c19	aldo-keto reductase family 1, member C19
ILMN_2676615	4	29815	Bcar3	breast cancer anti-estrogen resistance 3
ILMN_2765759	4	65256	Asb2	ankyrin repeat and SOCS box-containing 2
ILMN_2815222	4	66591	Mad2l1bp	MAD2L1 binding protein
ILMN_2599130	4	11674	Aldoa	aldolase A, fructose-bisphosphate
ILMN_2894984	4	66496	Ppdpf	pancreatic progenitor cell differentiation and proliferation factor homolog (zebrafish)RIKEN cDNA 2700038C09 gene
ILMN_1241236	4	12974	Cs	citrate synthase
ILMN_2416670	4	22138	Ttn	titin
ILMN_1216416	4	74132	Rnf6	ring finger protein (C3H2C3 type) 6
ILMN_2757569	4	13808	Eno3	enolase 3, beta muscle
ILMN_2472110	4	66154	Tmem14c	transmembrane protein 14C
ILMN_2712280	4	66612	Ormdl3	ORM1-like 3 (S. cerevisiae)
ILMN_2650356	4	19228	Pth1r	parathyroid hormone 1 receptor
ILMN_1220834	4	216874	Camta2	calmodulin binding transcription activator 2
ILMN_3128792	4	22138	Ttn	titin
ILMN_1224250	4	100637	N4bp2l1	NEDD4 binding protein 2-like 1
ILMN_2970532	4	70024	Mcm10	minichromosome maintenance deficient 10 (S. cerevisiae)
ILMN_1234662	4	17189	Mb	myoglobin
ILMN_2603182	4	21780	Tfam	transcription factor A, mitochondrial
ILMN_2984332	4	15109	Hal	histidine ammonia lyase
ILMN_2813390	4	212090	Tmem60	transmembrane protein 60
ILMN_2818396	4	67759	5033414D02Rik	plasminogen receptor, C-terminal lysine transmembrane protein
ILMN_2612143	4	20466	Sin3a	transcriptional regulator, SIN3A (yeast)
ILMN_1229605	4	16326	Inhbe	inhibin beta E
ILMN_2928679	4	56388	Cyp3a25	cytochrome P450, family 3, subfamily a, polypeptide 25
ILMN_2616309	4	108705	Pttg1ip	pituitary tumor-transforming 1 interacting protein
ILMN_2603178	4	21780	Tfam	transcription factor A, mitochondrial
ILMN_2865744	4	17879	Myh1	myosin, heavy polypeptide 1, skeletal muscle, adult
ILMN_1236958	4	57436	Gabarapl1	gamma-aminobutyric acid (GABA) A receptor-associated protein-like 1
ILMN_2748384	4	209225	Zfp710	zinc finger protein 710
ILMN_1258442	4	26876	Adh4	alcohol dehydrogenase 4 (class II), pi polypeptide
ILMN_1246740	4	73836	Slc35b2	solute carrier family 35, member B2
ILMN_2817864	4	76722	Ckmt2	creatine kinase, mitochondrial 2
ILMN_1219200	4	140795	P2ry14	purinergic receptor P2Y, G-protein coupled, 14
ILMN_1249550	4	27055	Fkbp9	FK506 binding protein 9
ILMN_1241293	4	12741	Cldn5	claudin 5
ILMN_2976211	4	243881	Cyp2b23	cytochrome P450, family 2, subfamily b, polypeptide 23
ILMN_2460136	4	21955	Tnnt1	troponin T1, skeletal, slow
ILMN_2677921	4	246154	Vasn	vasorin
ILMN_1227514	4	67049	Pus3	pseudouridine synthase 3
ILMN_2620695	4	67945	Rpl41	ribosomal protein L41
ILMN_2593038	4	20182	Rxrb	retinoid X receptor beta
ILMN_2609998	4	59095	Fxyd6	FXYD domain-containing ion transport regulator 6
ILMN_2610973	4	12753	Clock	circadian locomotor output cycles kaput
ILMN_3123836	4	67528	Nudt7	nudix (nucleoside diphosphate linked moiety X)-type motif 7
ILMN_1216854	4	67109	Zfp787	zinc finger protein 787
ILMN_2720674	4	170460	Stard5	StAR-related lipid transfer (START) domain containing 5
ILMN_2647313	4	234378	Klhl26	kelch-like 26
ILMN_2971559	4	13628	Eef1a2	eukaryotic translation elongation factor 1 alpha 2
ILMN_2635784	4	14733	Gpc1	glypican 1
ILMN_2907322	4	74198	Dtx2	deltex 2 homolog (Drosophila)
ILMN_1212645	4	14412	Slc6a13	solute carrier family 6 (neurotransmitter transporter, GABA), member 13
ILMN_2746132	4	214459	Fnbp1l	formin binding protein 1-like
ILMN_2681604	4	69216	Ccdc23	coiled-coil domain containing 23
ILMN_1228657	4	14130	Fcgr2b	Fc receptor, IgG, low affinity IIb
ILMN_2977331	4	17907	Mylpf	myosin light chain, phosphorylatable, fast skeletal muscle
ILMN_2926661	4	12355	Nr1i3	nuclear receptor subfamily 1, group I, member 3
ILMN_2758803	4	75541	1700019G17Rik	RIKEN cDNA 1700019G17 gene
ILMN_1240770	4	104112	Acly	ATP citrate lyase
ILMN_2686029	4	170442	Bbox1	butyrobetaine (gamma), 2-oxoglutarate dioxygenase 1 (gamma-butyrobetaine hydroxylase)
ILMN_2723920	4	217837	Itpk1	inositol 1,3,4-triphosphate 5/6 kinase
ILMN_1236683	4	27388	Ptdss2	phosphatidylserine synthase 2
ILMN_2628281	4	50880	Scly	selenocysteine lyase
ILMN_2904819	4	68241	Fam195a	family with sequence similarity 195, member A
ILMN_2881620	4	18022	Nfe2	nuclear factor, erythroid derived 2
ILMN_2666990	4	13628	Eef1a2	eukaryotic translation elongation factor 1 alpha 2
ILMN_3064283	4	83679	Pde4dip	phosphodiesterase 4D interacting protein (myomegalin)
ILMN_2715003	4	66397	Sar1b	SAR1 gene homolog B (S. cerevisiae)
ILMN_3111298	4	193813	Mcfd2	multiple coagulation factor deficiency 2
ILMN_2882658	4	21925	Tnnc2	troponin C2, fast
ILMN_2691567	4	68180	Hyi	hydroxypyruvate isomerase homolog (E. coli)
ILMN_2851231	4	20005	Rpl9	ribosomal protein L9
ILMN_2712557	4	109815	H47	VCP-interacting membrane protein
ILMN_2887630	4	14077	Fabp3	fatty acid binding protein 3, muscle and heart
ILMN_2918875	4	66402	Sln	sarcolipin
ILMN_2649810	4	66211	Rpl3l	ribosomal protein L3-like
ILMN_2895908	4	353170	Txlng	taxilin gamma
ILMN_3113639	4	76025	Cant1	calcium activated nucleotidase 1
ILMN_2727520	4	12869	Cox8b	cytochrome c oxidase subunit VIIIb
ILMN_2665545	4	217835	Rin3	Ras and Rab interactor 3
ILMN_2676012	4	233199	Mybpc2	myosin binding protein C, fast-type
ILMN_1219748	4	19301	Pxmp2	peroxisomal membrane protein 2
ILMN_2702061	4	227613	Tubb2c	tubulin, beta 4B class IVB
ILMN_2733179	4	11669	Aldh2	aldehyde dehydrogenase 2, mitochondrial
ILMN_2671747	4	56612	Pfdn5	prefoldin 5
ILMN_2940642	4	20446	St6galnac2	ST6 (alpha-N-acetyl-neuraminyl-2,3-beta-galactosyl-1,3)-N-acetylgalactosaminide alpha-2,6-sialyltransferase 2
ILMN_2758509	4	27413	Abcb11	ATP-binding cassette, sub-family B (MDR/TAP), member 11
ILMN_1248181	4	16969	Zbtb7a	zinc finger and BTB domain containing 7a
ILMN_2629581	4	12862	Cox6a2	cytochrome c oxidase subunit VIa polypeptide 2
ILMN_2954987	4	17189	Mb	myoglobin
ILMN_2841289	4	21928	Tnfaip2	tumor necrosis factor, alpha-induced protein 2
ILMN_2868220	4	16323	Inhba	inhibin beta-A
ILMN_2481133	4	21953	Tnni2	troponin I, skeletal, fast 2
ILMN_1219423	4	17882	Myh2	myosin, heavy polypeptide 2, skeletal muscle, adult
ILMN_2469018	4	21957	Tnnt3	troponin T3, skeletal, fast
ILMN_2674575	4	67468	Mmd	monocyte to macrophage differentiation-associated
ILMN_2588815	4	56012	Pgam2	phosphoglycerate mutase 2
ILMN_1230039	4	15587	Hyal2	hyaluronoglucosaminidase 2
ILMN_1233064	4	12566	Cdk2	cyclin-dependent kinase 2
ILMN_2605890	4	21877	Tk1	thymidine kinase 1
ILMN_1218358	4	71683	Gypc	glycophorin C
ILMN_2837816	4	14711	Gnmt	glycine N-methyltransferase
ILMN_2482209	4	22004	Tpm2	tropomyosin 2, beta
ILMN_2712867	4	21858	Timp2	tissue inhibitor of metalloproteinase 2
ILMN_2663613	4	16419	Itgb5	integrin beta 5
ILMN_1236574	4	12615	Cenpa	centromere protein A
ILMN_1222609	4	16005	Igfals	insulin-like growth factor binding protein, acid labile subunit
ILMN_2629239	4	12945	Dmbt1	deleted in malignant brain tumors 1
ILMN_2992232	4	58805	Mlxipl	MLX interacting protein-like
ILMN_1215096	4	12499	Entpd5	ectonucleoside triphosphate diphosphohydrolase 5
ILMN_1258086	4	208043	mKIAA1076	SET domain containing 1B
ILMN_2758198	4	20322	Sord	sorbitol dehydrogenase
ILMN_2738825	4	11459	Acta1	actin, alpha 1, skeletal muscle
ILMN_1244857	4	14470	Rabac1	Rab acceptor 1 (prenylated)
ILMN_1240323	4	81489	Dnajb1	DnaJ (Hsp40) homolog, subfamily B, member 1
ILMN_2459155	4	30928	Zfp238	zinc finger and BTB domain containing 18
ILMN_2588051	4	73710	Tubb2b	tubulin, beta 2B class IIB
ILMN_2765524	4	20947	Swap70	SWA-70 protein
ILMN_2690061	4	50926	Hnrpdl	heterogeneous nuclear ribonucleoprotein D-like
ILMN_1244272	4	13823	Epb4.1l3	erythrocyte protein band 4.1-like 3
ILMN_2738082	4	11450	Adipoq	adiponectin, C1Q and collagen domain containing
ILMN_2667994	4	13421	Dnase1l3	deoxyribonuclease 1-like 3
ILMN_1218223	4	19293	Pvalb	parvalbumin
ILMN_2885990	4	53318	Pdlim3	PDZ and LIM domain 3
ILMN_2893564	4	68859	1190007F08Rik	small integral membrane protein 1
ILMN_1212982	4	57908	Zfp318	zinc finger protein 318
ILMN_2962747	4	56371	Fzr1	fizzy/cell division cycle 20 related 1 (Drosophila)
ILMN_2666864	4	11937	Atp2a1	ATPase, Ca++ transporting, cardiac muscle, fast twitch 1
ILMN_2766262	4	56612	Pfdn5	prefoldin 5
ILMN_2682928	4	75646	Rai14	retinoic acid induced 14
ILMN_1213286	4	18829	Ccl21a	chemokine (C-C motif) ligand 21A (serine)
ILMN_1229613	4	17434	Mocs2	molybdenum cofactor synthesis 2
ILMN_2605453	4	74334	Ranbp10	RAN binding protein 10
ILMN_1241214	4	17884	Myh4	myosin, heavy polypeptide 4, skeletal muscle
ILMN_2878542	4	17901	Myl1	myosin, light polypeptide 1
ILMN_2850077	4	11522	Adh1	alcohol dehydrogenase 1 (class I)
ILMN_2875089	4	69186	1810027O10Rik	transmembrane protein 256
ILMN_2861331	4	52830	Pnrc2	proline-rich nuclear receptor coactivator 2
ILMN_1214531	4	13089	Cyp2b13	cytochrome P450, family 2, subfamily b, polypeptide 13
ILMN_2603647	4	93694	Clec2d	C-type lectin domain family 2, member d
ILMN_2627744	4	13124	Cyp8b1	cytochrome P450, family 8, subfamily b, polypeptide 1
ILMN_2788223	4	385643	Kng2	kininogen 2
ILMN_2596346	4	13179	Dcn	decorin
ILMN_2445324	4	22761	Zfpm1	zinc finger protein, multitype 1
ILMN_1241437	4	14859	Gsta3	glutathione S-transferase, alpha 3
ILMN_1230302	4	16541	Napsa	napsin A aspartic peptidase
ILMN_1245815	4	217342	Ube2o	ubiquitin-conjugating enzyme E2O
ILMN_1219904	4	232670	Tspan33	tetraspanin 33
ILMN_1221820	4	69169	Faim3	Fas apoptotic inhibitory molecule 3
ILMN_2673776	4	242705	E2f2	E2F transcription factor 2
ILMN_2485323	4	22041	Trf	transferrin
ILMN_1243507	5	211949	Spsb4	splA/ryanodine receptor domain and SOCS box containing 4
ILMN_1240346	5	56468	Socs5	suppressor of cytokine signaling 5
ILMN_2517060	5	100201	Tmem64	transmembrane protein 64
ILMN_1230505	5	67217	2810055F11Rik	L-3-hydroxyproline dehydratase (trans-)
ILMN_2716247	5	140629	Ubox5	U box domain containing 5
ILMN_3092653	5	72333	Palld	palladin, cytoskeletal associated protein
ILMN_1239024	5	18099	Nlk	nemo like kinase
ILMN_2473122	5	71446	Wrb	tryptophan rich basic protein
ILMN_3158919	5	18762	Prkcz	protein kinase C, zeta
ILMN_2710274	5	65962	Slc9a3r2	solute carrier family 9 (sodium/hydrogen exchanger), member 3 regulator 2
ILMN_2710538	5	50755	Fbxo18	F-box protein 18
ILMN_2828420	5	74340	Ahcyl2	S-adenosylhomocysteine hydrolase-like 2
ILMN_2728038	5	231532	Arhgap24	Rho GTPase activating protein 24
ILMN_3052390	5	72190	2510009E07Rik	RIKEN cDNA 2510009E07 gene
ILMN_2645321	5	20672	Sox18	SRY (sex determining region Y)-box 18
ILMN_2870522	5	240753	Plekha6	pleckstrin homology domain containing, family A member 6
ILMN_2621909	5	67454	Ikbip	IKBKB interacting protein
ILMN_2701543	5	218232	Ptpdc1	protein tyrosine phosphatase domain containing 1
ILMN_2717176	5	19731	Rgl1	ral guanine nucleotide dissociation stimulator,-like 1
ILMN_2596324	5	28040	D6Wsu163e	DNA segment, Chr 6, Wayne State University 163, expressed
ILMN_1221084	5	66451	2610528J11Rik	RIKEN cDNA 2610528J11 gene
ILMN_2961091	5	71279	Slc29a3	solute carrier family 29 (nucleoside transporters), member 3
ILMN_3094506	5	442801	Arhgef15	Rho guanine nucleotide exchange factor (GEF) 15
ILMN_2643032	5	18408	Slc25a15	solute carrier family 25 (mitochondrial carrier ornithine transporter), member 15
ILMN_2680054	5	27528	D0H4S114	neuronal regeneration related protein
ILMN_2670751	5	108017	Fxyd4	FXYD domain-containing ion transport regulator 4
ILMN_2702434	5	216831	Arhgap44	Rho GTPase activating protein 44
ILMN_1221920	5	263406	Plekhg3	pleckstrin homology domain containing, family G (with RhoGef domain) member 3
ILMN_2762397	5	66822	Fbxo25	F-box protein 25
ILMN_2423789	5	56459	Sae1	SUMO1 activating enzyme subunit 1
ILMN_2695181	5	29856	Smtn	smoothelin
ILMN_3007898	5	218214	Kdm1b	lysine (K)-specific demethylase 1B
ILMN_1229743	5	212307	Mapre2	microtubule-associated protein, RP/EB family, member 2
ILMN_3036708	5	80909	Gatsl2	GATS protein-like 2
ILMN_1221011	5	67306	Fam164a	zinc finger, C2HC-type containing 1A
ILMN_2815626	5	18483	Palm	paralemmin
ILMN_2663281	5	231238	Sel1l3	sel-1 suppressor of lin-12-like 3 (C. elegans)
ILMN_1218703	5	228602	4930402H24Rik	RIKEN cDNA 4930402H24 gene
ILMN_2649291	5	16889	Lipa	lysosomal acid lipase A
ILMN_2964324	5	16011	Igfbp5	insulin-like growth factor binding protein 5
ILMN_2641228	5	72630	Hspa12b	heat shock protein 12B
ILMN_2769178	5	21422	Tcfcp2	transcription factor CP2
ILMN_3147584	5	60527	Fads3	fatty acid desaturase 3
ILMN_2870950	5	56046	Uqcc	ubiquinol-cytochrome c reductase complex assembly factor 1
ILMN_1248190	5	217721	Mfsd7c	major facilitator superfamily domain containing 7C
ILMN_2671671	5	231834	Snx8	sorting nexin 8
ILMN_2731769	5	226971	Plekhb2	pleckstrin homology domain containing, family B (evectins) member 2
ILMN_1245918	5	66513	Tab1	TGF-beta activated kinase 1/MAP3K7 binding protein 1
ILMN_2732536	5	59288	Dctn5	dynactin 5
ILMN_2998807	5	236920	Stard8	START domain containing 8
ILMN_2814350	5	59030	Mkks	McKusick-Kaufman syndrome
ILMN_1232404	5	225791	Zadh2	zinc binding alcohol dehydrogenase, domain containing 2
ILMN_2688075	5	13121	Cyp51	cytochrome P450, family 51
ILMN_1237074	5	67283	Slc25a19	solute carrier family 25 (mitochondrial thiamine pyrophosphate carrier), member 19
ILMN_2954858	5	16579	Kifap3	kinesin-associated protein 3
ILMN_1242352	5	66659	Acp6	acid phosphatase 6, lysophosphatidic
ILMN_2728538	5	97827	Exd2	exonuclease 3'-5' domain containing 2
ILMN_2909782	5	66922	Rras2	related RAS viral (r-ras) oncogene homolog 2
ILMN_2958894	5	28040	D6Wsu163e	DNA segment, Chr 6, Wayne State University 163, expressed
ILMN_3163211	5	66910	Tmem107	transmembrane protein 107
ILMN_1252649	5	27369	Dguok	deoxyguanosine kinase
ILMN_1250766	5	58998	Pvrl3	poliovirus receptor-related 3
ILMN_1240445	5	170459	Stard4	StAR-related lipid transfer (START) domain containing 4
ILMN_2967362	5	68832	1110057K04Rik	RIKEN cDNA 1110057K04 gene
ILMN_1216953	5	15468	Prmt2	protein arginine N-methyltransferase 2
ILMN_2664319	5	54131	Irf3	interferon regulatory factor 3
ILMN_1214450	5	76563	Qrsl1	glutaminyl-tRNA synthase (glutamine-hydrolyzing)-like 1
ILMN_2797212	5	94066	Mrpl36	mitochondrial ribosomal protein L36
ILMN_3071104	5	11765	Ap1g1	adaptor protein complex AP-1, gamma 1 subunit
ILMN_3095059	5	66980	Zdhhc6	zinc finger, DHHC domain containing 6
ILMN_3009951	5	23885	Gmcl1	germ cell-less homolog 1 (Drosophila)
ILMN_2811705	5	50755	Fbxo18	F-box protein 18
ILMN_2761169	5	67306	Fam164a	zinc finger, C2HC-type containing 1A
ILMN_2708906	5	18010	Neu1	neuraminidase 1
ILMN_1250947	5	105245	Txndc5	thioredoxin domain containing 5
ILMN_2889274	5	244962	Snx14	sorting nexin 14
ILMN_2645448	5	78248	Armcx1	armadillo repeat containing, X-linked 1
ILMN_2607765	5	216829	Mmgt2	membrane magnesium transporter 2
ILMN_2626114	5	216363	Rab3ip	RAB3A interacting protein
ILMN_2756686	5	68832	1110057K04Rik	RIKEN cDNA 1110057K04 gene
ILMN_1231228	5	19765	Ralbp1	ralA binding protein 1
ILMN_2761422	5	72507	Dzip1l	DAZ interacting protein 1-like
ILMN_2901283	5	27360	Add3	adducin 3 (gamma)
ILMN_2890496	5	26450	Rbbp9	retinoblastoma binding protein 9
ILMN_2754435	5	16826	Ldb2	LIM domain binding 2
ILMN_2693185	5	70503	Ddo	D-aspartate oxidase
ILMN_3127335	5	83671	Sytl2	synaptotagmin-like 2
ILMN_2698799	5	11461	Actb	actin, beta
ILMN_3099751	5	15468	Prmt2	protein arginine N-methyltransferase 2
ILMN_2615431	5	66873	Tril	TLR4 interactor with leucine-rich repeats
ILMN_1227863	5	93765	Ube2n	ubiquitin-conjugating enzyme E2N
ILMN_2603825	5	67956	Setd8	SET domain containing (lysine methyltransferase) 8
ILMN_2609516	5	68292	Stt3b	STT3, subunit of the oligosaccharyltransferase complex, homolog B (S. cerevisiae)
ILMN_3132666	5	237542	Osbpl8	oxysterol binding protein-like 8
ILMN_3139693	5	52055	Rab11fip5	RAB11 family interacting protein 5 (class I)
ILMN_2436772	5	100763	Ube3c	ubiquitin protein ligase E3C
ILMN_2734855	5	320806	Gfm2	G elongation factor, mitochondrial 2
ILMN_3009948	5	23885	Gmcl1	germ cell-less homolog 1 (Drosophila)
ILMN_2746783	5	338521	Fa2h	fatty acid 2-hydroxylase
ILMN_2681492	5	66863	Lztr1	leucine-zipper-like transcriptional regulator, 1
ILMN_1257750	5	17762	Mapt	microtubule-associated protein tau
ILMN_2738893	5	226090	Ermp1	endoplasmic reticulum metallopeptidase 1
ILMN_1255177	5	72599	Pdia5	protein disulfide isomerase associated 5
ILMN_2749840	5	67473	Slc47a1	solute carrier family 47, member 1
ILMN_2896248	5	14060	F13b	coagulation factor XIII, beta subunit
ILMN_2957987	5	74183	2310042D19Rik	PPARGC1 and ESRR induced regulator, muscle 1
ILMN_3163196	5	11819	Nr2f2	nuclear receptor subfamily 2, group F, member 2
ILMN_2879746	5	16796	Lasp1	LIM and SH3 protein 1
ILMN_1214866	5	68519	Eml1	echinoderm microtubule associated protein like 1
ILMN_1256564	5	11639	Ak4	adenylate kinase 4
ILMN_2618396	5	19212	Pter	phosphotriesterase related
ILMN_2815752	5	30962	Slc7a9	solute carrier family 7 (cationic amino acid transporter, y+ system), member 9
ILMN_2690575	5	13180	Pcbd1	pterin 4 alpha carbinolamine dehydratase/dimerization cofactor of hepatocyte nuclear factor 1 alpha (TCF1) 1
ILMN_1223313	5	63828	Fn3k	fructosamine 3 kinase
ILMN_2739760	5	116847	Prelp	proline arginine-rich end leucine-rich repeat
ILMN_2901284	5	27360	Add3	adducin 3 (gamma)
ILMN_2805372	5	16420	Itgb6	integrin beta 6
ILMN_2981821	5	50529	Mrps7	mitchondrial ribosomal protein S7
ILMN_2897476	5	67105	1700034H14Rik	tranlocase of inner mitochondrial membrane 21
ILMN_2733026	5	140629	Ubox5	U box domain containing 5
ILMN_1245582	5	11438	Chrna4	cholinergic receptor, nicotinic, alpha polypeptide 4
ILMN_1221789	5	99031	Osbpl6	oxysterol binding protein-like 6
ILMN_2512191	5	NA	NA	NA
ILMN_1248895	5	320508	Cachd1	cache domain containing 1
ILMN_2733605	5	72685	Dnajc6	DnaJ (Hsp40) homolog, subfamily C, member 6
ILMN_2752524	5	75552	Paqr9	progestin and adipoQ receptor family member IX
ILMN_1215919	5	353156	Egfl7	EGF-like domain 7
ILMN_3107059	5	56226	Espn	espin
ILMN_2804444	5	219228	Pcdh17	protocadherin 17
ILMN_2616956	5	99650	4933434E20Rik	RIKEN cDNA 4933434E20 gene
ILMN_1259174	5	20259	Scin	scinderin
ILMN_2850450	5	11787	Apbb2	amyloid beta (A4) precursor protein-binding, family B, member 2
ILMN_2785512	5	101490	Inpp5f	inositol polyphosphate-5-phosphatase F
ILMN_2591425	5	60596	Gucy1a3	guanylate cyclase 1, soluble, alpha 3
ILMN_2861176	5	12317	Calr	calreticulin
ILMN_1217408	5	18749	Prkacb	protein kinase, cAMP dependent, catalytic, beta
ILMN_1234099	5	241639	Fermt1	fermitin family homolog 1 (Drosophila)
ILMN_2884416	5	108148	Galnt2	UDP-N-acetyl-alpha-D-galactosamine:polypeptide N-acetylgalactosaminyltransferase 2
ILMN_2749842	5	67473	Slc47a1	solute carrier family 47, member 1
ILMN_2740020	5	17762	Mapt	microtubule-associated protein tau
ILMN_2894497	5	19718	Rfc2	replication factor C (activator 1) 2
ILMN_2805375	5	16420	Itgb6	integrin beta 6
ILMN_2673024	5	64660	Mrps24	mitochondrial ribosomal protein S24
ILMN_2932518	5	52469	Ccdc56	cytochrome C oxidase assembly factor 3
ILMN_2785104	5	225027	Sfrs7	serine/arginine-rich splicing factor 7
ILMN_2862619	5	14375	Xrcc6	X-ray repair complementing defective repair in Chinese hamster cells 6
ILMN_2888902	5	18537	Pcmt1	protein-L-isoaspartate (D-aspartate) O-methyltransferase 1
ILMN_2680628	5	67307	Pbld2	phenazine biosynthesis-like protein domain containing 2
ILMN_2503190	5	53612	Vti1b	vesicle transport through interaction with t-SNAREs 1B
ILMN_3002745	5	27973	Vkorc1	vitamin K epoxide reductase complex, subunit 1
ILMN_2764865	5	67013	Oma1	OMA1 homolog, zinc metallopeptidase (S. cerevisiae)
ILMN_1221936	5	68033	Cox19	cytochrome c oxidase assembly protein 19
ILMN_1234672	5	67040	Ddx17	DEAD (Asp-Glu-Ala-Asp) box polypeptide 17
ILMN_2596499	5	223732	Ldoc1l	leucine zipper, down-regulated in cancer 1-like
ILMN_1232530	5	78100	8430410K20Rik	Myb/SANT-like DNA-binding domain containing 4 with coiled-coils
ILMN_2739027	5	66116	Cml1	camello-like 1
ILMN_2693052	5	15437	Hoxd8	homeobox D8
ILMN_2727992	5	67270	Mrpl42	mitochondrial ribosomal protein L42
ILMN_2702687	5	15430	Hoxd10	homeobox D10
ILMN_2883267	5	66725	Lrrk2	leucine-rich repeat kinase 2
ILMN_2654906	5	17309	Mgat3	mannoside acetylglucosaminyltransferase 3
ILMN_1237323	5	214895	Lman2l	lectin, mannose-binding 2-like
ILMN_2613306	5	98363	Efhd1	EF hand domain containing 1
ILMN_2604282	5	20377	Sfrp1	secreted frizzled-related protein 1
ILMN_1215120	5	20351	Sema4a	sema domain, immunoglobulin domain (Ig), transmembrane domain (TM) and short cytoplasmic domain, (semaphorin) 4A
ILMN_1217003	5	233038	Nccrp1	non-specific cytotoxic cell receptor protein 1 homolog (zebrafish)
ILMN_3162224	5	67669	l7Rn6	lethal, Chr 7, Rinchik 6
ILMN_1225873	5	20510	Slc1a1	solute carrier family 1 (neuronal/epithelial high affinity glutamate transporter, system Xag), member 1
ILMN_2907214	5	21401	Tcea3	transcription elongation factor A (SII), 3
ILMN_2904961	5	66357	Ostc	oligosaccharyltransferase complex subunit
ILMN_3104025	5	142688	Asb13	ankyrin repeat and SOCS box-containing 13
ILMN_2877367	5	67267	2900010M23Rik	ubiquinol-cytochrome c reductase complex assembly factor 2
ILMN_1248998	5	170745	Xpnpep2	X-prolyl aminopeptidase (aminopeptidase P) 2, membrane-bound
ILMN_1256644	5	14411	Slc6a12	solute carrier family 6 (neurotransmitter transporter, betaine/GABA), member 12
ILMN_2763679	5	217692	Sipa1l1	signal-induced proliferation-associated 1 like 1
ILMN_3149024	5	56367	Scoc	short coiled-coil protein
ILMN_3023610	5	433323	Sgpp2	sphingosine-1-phosphate phosphotase 2
ILMN_1242881	5	56530	Cnpy2	canopy 2 homolog (zebrafish)
ILMN_3002181	5	105675	Ppif	peptidylprolyl isomerase F (cyclophilin F)
ILMN_2717146	5	170484	Nphs2	nephrosis 2, podocin
ILMN_2781784	5	107587	Osr2	odd-skipped related 2
ILMN_1243565	5	110173	Manba	mannosidase, beta A, lysosomal
ILMN_3162005	5	407831	Tmem204	transmembrane protein 204
ILMN_2731024	5	18478	Pah	phenylalanine hydroxylase
ILMN_1257872	5	99650	4933434E20Rik	RIKEN cDNA 4933434E20 gene
ILMN_3142235	5	110809	Srsf1	serine/arginine-rich splicing factor 1
ILMN_2735046	5	93674	Cml3	camello-like 3
ILMN_1251416	5	20404	Sh3gl2	SH3-domain GRB2-like 2
ILMN_2511953	5	106869	Tnfaip8	tumor necrosis factor, alpha-induced protein 8
ILMN_2777655	5	11632	Aip	aryl-hydrocarbon receptor-interacting protein
ILMN_1222132	5	21763	Tex2	testis expressed gene 2
ILMN_2443330	5	22139	Ttr	transthyretin
ILMN_1214954	5	58187	Cldn10	claudin 10
ILMN_3008475	5	266690	Cyb5r4	cytochrome b5 reductase 4
ILMN_1252618	5	93732	Acox2	acyl-Coenzyme A oxidase 2, branched chain
ILMN_1249635	5	210530	Leprel1	leprecan-like 1
ILMN_3161671	5	632778	Gm7092	glutamate rich 4
ILMN_2892222	5	433256	Acsl5	acyl-CoA synthetase long-chain family member 5
ILMN_1217328	5	15425	Hoxc6	homeobox C6
ILMN_2770866	5	19218	Ptger3	prostaglandin E receptor 3 (subtype EP3)
ILMN_2733193	5	107869	Cth	cystathionase (cystathionine gamma-lyase)
ILMN_1243455	5	53883	Celsr2	cadherin, EGF LAG seven-pass G-type receptor 2 (flamingo homolog, Drosophila)
ILMN_2612973	5	69083	Sult1c2	sulfotransferase family, cytosolic, 1C, member 2
ILMN_3082864	5	58998	Pvrl3	poliovirus receptor-related 3
ILMN_2713673	5	69574	Cmbl	carboxymethylenebutenolidase-like (Pseudomonas)
ILMN_2698880	5	210027	Slc35f3	solute carrier family 35, member F3
ILMN_1245717	5	13829	Epb4.9	dematin actin binding protein
ILMN_2729458	5	15926	Idh1	isocitrate dehydrogenase 1 (NADP+), soluble
ILMN_2868838	5	240675	Vwa2	von Willebrand factor A domain containing 2
ILMN_2768972	5	268709	Fam107a	family with sequence similarity 107, member A
ILMN_1255236	5	72320	2510003E04Rik	RIKEN cDNA 2510003E04 gene
ILMN_3151298	5	21419	Tcfap2b	transcription factor AP-2 beta
ILMN_2879600	5	19272	Ptprk	protein tyrosine phosphatase, receptor type, K
ILMN_1235657	5	58809	Rnase4	ribonuclease, RNase A family 4
ILMN_2707541	5	14275	Folr1	folate receptor 1 (adult)
ILMN_3090793	5	18046	Nfyc	nuclear transcription factor-Y gamma
ILMN_2500276	5	12450	Ccng1	cyclin G1
ILMN_2910990	5	268566	Gphn	gephyrin
ILMN_2760450	5	21419	Tcfap2b	transcription factor AP-2 beta
ILMN_2861259	5	20526	Slc2a2	solute carrier family 2 (facilitated glucose transporter), member 2
ILMN_2591814	5	110809	Srsf1	serine/arginine-rich splicing factor 1
ILMN_2651526	5	52864	Slx4	SLX4 structure-specific endonuclease subunit homolog (S. cerevisiae)
ILMN_2706562	5	59056	Evc	Ellis van Creveld gene syndrome
ILMN_2734181	5	60525	Acss2	acyl-CoA synthetase short-chain family member 2
ILMN_2755981	5	226151	Fam178a	family with sequence similarity 178, member A
ILMN_2923615	5	243382	Ppm1k	protein phosphatase 1K (PP2C domain containing)
ILMN_1251390	5	21391	Tbxas1	thromboxane A synthase 1, platelet
ILMN_2987844	5	12928	Crk	v-crk sarcoma virus CT10 oncogene homolog (avian)
ILMN_2754425	5	71702	Cdc5l	cell division cycle 5-like (S. pombe)
ILMN_2913563	5	12971	Crym	crystallin, mu
ILMN_3158698	5	192976	BC046404	leucine rich repeat containing 75A
ILMN_2974945	5	67542	Cog6	component of oligomeric golgi complex 6
ILMN_3000679	5	14275	Folr1	folate receptor 1 (adult)
ILMN_1252745	5	23894	Gtf2h2	general transcription factor II H, polypeptide 2
ILMN_1247156	5	11807	Apoa2	apolipoprotein A-II
ILMN_1230224	5	72685	Dnajc6	DnaJ (Hsp40) homolog, subfamily C, member 6
ILMN_1213483	5	216805	Flcn	folliculin
ILMN_2599794	5	11812	Apoc1	apolipoprotein C-I
ILMN_2987107	5	70186	Fam162a	family with sequence similarity 162, member A
ILMN_2638520	5	215445	Rab11fip3	RAB11 family interacting protein 3 (class II)
ILMN_2672297	5	14537	Gcnt1	glucosaminyl (N-acetyl) transferase 1, core 2
ILMN_2682859	5	102570	Slc22a13	solute carrier family 22 (organic cation transporter), member 13
ILMN_2917223	5	13885	Esd	esterase D/formylglutathione hydrolase
ILMN_2730865	5	16552	Kif12	kinesin family member 12
ILMN_2946184	5	15415	Hoxb7	homeobox B7
ILMN_2722996	5	19261	Sirpa	signal-regulatory protein alpha
ILMN_2832620	5	19724	Rfx1	regulatory factor X, 1 (influences HLA class II expression)
ILMN_2968731	5	18105	Nqo2	NAD(P)H dehydrogenase, quinone 2
ILMN_1216425	5	68344	Tmem174	transmembrane protein 174
ILMN_3161936	5	17524	Mpp1	membrane protein, palmitoylated
ILMN_1217943	5	69008	Cab39l	calcium binding protein 39-like
ILMN_2733277	5	192287	Slc25a36	solute carrier family 25, member 36
ILMN_2641111	5	13478	Dpagt1	dolichyl-phosphate (UDP-N-acetylglucosamine) acetylglucosaminephosphotransferase 1 (GlcNAc-1-P transferase)
ILMN_2606746	5	12349	Car2	carbonic anhydrase 2
ILMN_3007862	5	76491	Abhd14b	abhydrolase domain containing 14b
ILMN_3161159	5	74338	Slc6a19	solute carrier family 6 (neurotransmitter transporter), member 19
ILMN_1229913	5	72018	Fundc1	FUN14 domain containing 1
ILMN_2940559	5	107338	Gbf1	golgi-specific brefeldin A-resistance factor 1
ILMN_2605465	5	56440	Snx1	sorting nexin 1
ILMN_1258039	5	100066	Cyp2j11	cytochrome P450, family 2, subfamily j, polypeptide 11
ILMN_2767039	5	71874	2310007B03Rik	RIKEN cDNA 2310007B03 gene
ILMN_2877507	5	14755	Pigq	phosphatidylinositol glycan anchor biosynthesis, class Q
ILMN_2687547	5	20324	Sdpr	serum deprivation response
ILMN_1256423	5	223332	Ranbp3l	RAN binding protein 3-like
ILMN_2939138	5	83675	Bicc1	bicaudal C homolog 1 (Drosophila)
ILMN_2980663	5	11826	Aqp1	aquaporin 1
ILMN_3163134	5	56297	Arl6	ADP-ribosylation factor-like 6
ILMN_2515816	5	58187	Cldn10	claudin 10
ILMN_3084087	5	117198	Ivns1abp	influenza virus NS1A binding protein
ILMN_2834696	5	20619	Snap23	synaptosomal-associated protein 23
ILMN_2734097	5	12223	Btc	betacellulin, epidermal growth factor family member
ILMN_2695035	5	224938	Pja2	praja 2, RING-H2 motif containing
ILMN_2774456	5	67914	Coq9	coenzyme Q9 homolog (yeast)
ILMN_3143557	5	104923	Adi1	acireductone dioxygenase 1
ILMN_2685133	5	67105	1700034H14Rik	tranlocase of inner mitochondrial membrane 21
ILMN_1259009	5	12012	Baat	bile acid-Coenzyme A: amino acid N-acyltransferase
ILMN_2745555	5	66292	Mrps21	mitochondrial ribosomal protein S21
ILMN_1240257	5	108148	Galnt2	UDP-N-acetyl-alpha-D-galactosamine:polypeptide N-acetylgalactosaminyltransferase 2
ILMN_1242903	5	17527	Mpv17	MpV17 mitochondrial inner membrane protein
ILMN_1249941	5	14560	Gdf10	growth differentiation factor 10
ILMN_2602837	5	56043	Akr1e1	aldo-keto reductase family 1, member E1
ILMN_2664972	5	13589	Mapre1	microtubule-associated protein, RP/EB family, member 1
ILMN_2685464	5	52357	Wwc2	WW, C2 and coiled-coil domain containing 2
ILMN_1223126	5	14082	Fadd	Fas (TNFRSF6)-associated via death domain
ILMN_2662509	5	14082	Fadd	Fas (TNFRSF6)-associated via death domain
ILMN_2978838	5	232087	Mat2a	methionine adenosyltransferase II, alpha
ILMN_1253148	5	16591	Kl	klotho
ILMN_2679428	5	68002	1110058L19Rik	RIKEN cDNA 1110058L19 gene
ILMN_2604243	5	16420	Itgb6	integrin beta 6
ILMN_1221810	5	23885	Gmcl1	germ cell-less homolog 1 (Drosophila)
ILMN_1242135	5	11936	Fxyd2	FXYD domain-containing ion transport regulator 2
ILMN_1256299	5	14537	Gcnt1	glucosaminyl (N-acetyl) transferase 1, core 2
ILMN_2832675	5	11438	Chrna4	cholinergic receptor, nicotinic, alpha polypeptide 4
ILMN_1249661	5	105355	Slc17a3	solute carrier family 17 (sodium phosphate), member 3
ILMN_2599348	5	215928	BC021785	cDNA sequence BC021785
ILMN_1248959	5	26944	Tinag	tubulointerstitial nephritis antigen
ILMN_2780392	5	50934	Slc7a8	solute carrier family 7 (cationic amino acid transporter, y+ system), member 8
ILMN_2425029	5	22113	Phlda2	pleckstrin homology-like domain, family A, member 2
ILMN_2623393	5	11806	Apoa1	apolipoprotein A-I
ILMN_2731265	5	15484	Hsd11b2	hydroxysteroid 11-beta dehydrogenase 2
ILMN_2629582	5	18792	Plau	plasminogen activator, urokinase
ILMN_2904137	5	11699	Ambp	alpha 1 microglobulin/bikunin
ILMN_2800986	5	100066	Cyp2j11	cytochrome P450, family 2, subfamily j, polypeptide 11
ILMN_1223731	5	21419	Tcfap2b	transcription factor AP-2 beta
ILMN_2699805	5	210463	BC026439	solute carrier family 22 (organic cation transporter), member 22
ILMN_2859613	5	18295	Ogn	osteoglycin
ILMN_1259919	5	319832	Tmem229a	transmembrane protein 229A
ILMN_1255006	5	68691	1110028C15Rik	KAT8 regulatory NSL complex subunit 1-like
ILMN_2809571	5	235300	Tmem136	transmembrane protein 136
ILMN_1229993	5	30045	Dnajc12	DnaJ (Hsp40) homolog, subfamily C, member 12
ILMN_2702197	5	23983	Pcbp1	poly(rC) binding protein 1
ILMN_2485729	5	57394	Tmem27	transmembrane protein 27
ILMN_2744217	5	54141	Spag5	sperm associated antigen 5
ILMN_2688923	5	59013	Hnrnph1	heterogeneous nuclear ribonucleoprotein H1
ILMN_2674281	5	192976	BC046404	leucine rich repeat containing 75A
ILMN_2777282	5	67160	Eef1g	eukaryotic translation elongation factor 1 gamma
ILMN_2847618	5	55978	Ift20	intraflagellar transport 20
ILMN_2860699	5	13829	Epb4.9	dematin actin binding protein
ILMN_2770386	5	14200	Fhl2	four and a half LIM domains 2
ILMN_2618935	5	67182	Pdzk1ip1	PDZK1 interacting protein 1
ILMN_2659317	5	230098	E130306D19Rik	Rho guanine nucleotide exchange factor (GEF) 39
ILMN_2655795	5	12351	Car4	carbonic anhydrase 4
ILMN_1244776	5	67332	Snrpd3	small nuclear ribonucleoprotein D3
ILMN_2682271	5	59048	C1galt1c1	C1GALT1-specific chaperone 1
ILMN_2991272	5	11828	Aqp3	aquaporin 3
ILMN_2988480	5	57738	Slc15a2	solute carrier family 15 (H+/peptide transporter), member 2
ILMN_2642975	5	76279	Cyp2d26	cytochrome P450, family 2, subfamily d, polypeptide 26
ILMN_1260025	5	224419	ORF63	Map3k7 C-terminal like
ILMN_2693258	5	66359	Fam36a	COX20 Cox2 chaperone
ILMN_1256142	5	17118	Marcks	myristoylated alanine rich protein kinase C substrate
ILMN_1234487	5	11601	Angpt2	angiopoietin 2
ILMN_2918732	5	105887	Ugt3a1	UDP glycosyltransferases 3 family, polypeptide A1
ILMN_2691345	5	66821	Bcs1l	BCS1-like (yeast)
ILMN_3048630	5	20495	Slc12a1	solute carrier family 12, member 1
ILMN_3118298	5	330428	D630042F21Rik	transmembrane protein 52B
ILMN_2666272	5	69536	Hemk1	HemK methyltransferase family member 1
ILMN_1219807	5	15436	Hoxd4	homeobox D4
ILMN_3118071	5	18741	Pitx2	paired-like homeodomain transcription factor 2
ILMN_1255479	5	12738	Cldn2	claudin 2
ILMN_1258111	5	142681	Slc34a3	solute carrier family 34 (sodium phosphate), member 3
ILMN_1241857	5	53605	Nap1l1	nucleosome assembly protein 1-like 1
ILMN_1252545	5	17761	Mtap7	microtubule-associated protein 7
[truncated: 585 more rows]
