# Supplementary material for: Dual-species transcriptional profiling during systemic candidiasis reveals organ-specific host-pathogen interactions
Source: Sci Rep. 2016 Nov 3;6:36055. doi: 10.1038/srep36055 (PMC5093689; doi:10.1038/srep36055)
Supplement: Supplementary Dataset 7 [file srep36055-s7.xls]

## Sheet: GOterms
Candida Genome Database – Gene Ontology Term Finder
CLUSTER 1
BP
GOID	GO_term	Cluster frequency	Background frequency	Corrected P-value	False discovery rate	Gene(s) annotated to the term	Directly Annotated GOID List
42254	ribosome biogenesis	27 out of 212 genes, 12.7%	298 out of 6473 background genes, 4.6%	0.00087	0.00%	RPS16A:C1_04710C_A:YTM1:DBP3:C1_10620W_A:GAR1:C2_05160C_A:GSP1:NSA1:SOF1:HBR3:MAK21:CAM1:NSA2:NOP5:HRR25:C7_00160C_A:RPP0:C7_02780W_A:ENP2:C7_03850W_A:CRM1:DBP2:CR_04110W_A:NOC2:SSB1:POP3	51083:30071:6282:51276:7067:51726:7346:32888:6270:45944:55:6886:6913:27:30447:44416:31938:42274:6281:463:48315:31291:447:6888:462:75306:6997:42254:71216:6468:70793:1990120:43087:42149:42752:480:31120:467:51519:34501:10972:30010:6450:43248:31118:17148:51211:54:60623:44182:36180:46827:495:6406:6414:466:184:1901673:8033:2098:51455:6611:34599:9267:6452:7264:6364:6267:122:2181:6412:464:34965:71042:424…
22613	ribonucleoprotein complex biogenesis	28 out of 212 genes, 13.2%	369 out of 6473 background genes, 5.7%	0.01696	0.00%	RPS16A:C1_04710C_A:DHH1:YTM1:DBP3:C1_10620W_A:GAR1:C2_05160C_A:GSP1:NSA1:SOF1:HBR3:MAK21:CAM1:NSA2:NOP5:HRR25:C7_00160C_A:RPP0:C7_02780W_A:ENP2:C7_03850W_A:CRM1:DBP2:CR_04110W_A:NOC2:SSB1:POP3	51083:30071:6282:51276:7067:51726:7346:32888:6270:45944:55:6886:6913:30447:27:44416:31938:42274:6281:463:48315:33962:31291:447:6888:462:75306:6997:42254:71216:6468:70793:1990120:43087:42149:42752:480:31120:467:51519:34501:290:10972:30010:6450:43248:31118:17148:51211:54:60623:44182:36180:46827:495:6406:6414:466:184:1901673:31142:8033:2098:51455:6611:34599:9267:6452:6267:7264:6364:122:2181:34063:64…
42273	ribosomal large subunit biogenesis	11 out of 212 genes, 5.2%	88 out of 6473 background genes, 1.4%	0.09244	1.33%	C1_04710C_A:YTM1:DBP3:C2_05160C_A:NSA1:MAK21:NSA2:HRR25:C7_00160C_A:RPP0:NOC2	6282:51276:7067:30447:27:42274:6281:463:6888:75306:71216:6468:70793:42752:51519:17148:36180:6414:466:2098:51455:9267:2181:464:42273:36170:35690
303	response to superoxide	3 out of 212 genes, 1.4%	4 out of 6473 background genes, 0.1%	0.09981	1.50%	SOD4:SOD5:TRR1	6801:45454:55114:20012:19430:71451:52059:34599:10378:9405
305	response to oxygen radical	3 out of 212 genes, 1.4%	4 out of 6473 background genes, 0.1%	0.09981	1.20%	SOD4:SOD5:TRR1	6801:45454:55114:20012:19430:71451:52059:34599:10378:9405
71450	cellular response to oxygen radical	3 out of 212 genes, 1.4%	4 out of 6473 background genes, 0.1%	0.09981	1.00%	SOD4:SOD5:TRR1	6801:45454:55114:20012:19430:71451:52059:34599:10378:9405
71451	cellular response to superoxide	3 out of 212 genes, 1.4%	4 out of 6473 background genes, 0.1%	0.09981	0.86%	SOD4:SOD5:TRR1	6801:45454:55114:20012:19430:71451:52059:34599:10378:9405
MF
-
CC
30684	preribosome	16 out of 212 genes, 7.5%	161 out of 6473 background genes, 2.5%	0.01203	0.00%	RPS16A:C1_04710C_A:YTM1:DBP3:C1_10620W_A:NSA1:SOF1:HBR3:MAK21:NSA2:NOP5:RPP0:ENP2:C7_03850W_A:CRM1:NOC2	5829:32040:5840:5739:70545:5635:5816:5656:30687:31429:30688:5643:5819:31428:5730:5634:22625:30691:30686:776:34399:30690
30687	preribosome, large subunit precursor	10 out of 212 genes, 4.7%	72 out of 6473 background genes, 1.1%	0.01876	0.00%	C1_04710C_A:YTM1:DBP3:NSA1:MAK21:NSA2:RPP0:C7_03850W_A:CRM1:NOC2	5829:5840:5739:70545:5635:5816:5656:30687:5643:5730:22625:5634:30691:776:30686:34399:30690
30689	Noc complex	3 out of 212 genes, 1.4%	5 out of 6473 background genes, 0.1%	0.05938	0.67%	MAK21:C7_03850W_A:NOC2	5739:5656:5730:30691:30690
CLUSTER 2
BP
9987	cellular process	212 out of 273 genes, 77.7%	4070 out of 6473 background genes, 62.9%	7.38e-05	0.00%	POL93:SVF1:TUF1:SNF7:RPS21B:C1_01580W_A:MRP20:ISN1:ESP1:ARP8:C1_02760W_A:ORC1:MAS1:EHT1:C1_03450C_A:MED17:C1_03600W_A:HFL1:C1_04230W_A:HHF1:URA6:PHO85:C1_04530C_A:C1_04970W_A:C1_05370C_A:C1_05660C_A:RPS23A:C1_06590C_A:C1_06630W_A:PEX3:C1_07440W_A:BBC1:MLT1:CCR4:RTG1:ZWF1:C1_09070W_A:GRP1:RIM20:C1_09470C_A:DOA1:MNN23:C1_10120C_A:LKH1:C1_10680C_A:C1_11010C_A:C1_11080W_A:TIM50:C1_11880W_A:MCD4:TRP3:…	16237:97010:32581:6261:43171:45324:8054:30447:2000689:48478:55085:6882:722:16239:6642:42766:15691:16255:9113:2001255:7114:1990236:30968:34497:45048:6541:2001165:226:71285:1732:2001209:45732:6725:7029:76:80129:7019:1900239:6564:51260:6003:6312:7155:31929:34048:72511:6505:7023:10388:43085:706:6351:42026:30466:10898:31385:6812:6190:46938:1308:6267:34517:6302:30100:6616:6430:30242:10570:388:36177:707…
8104	protein localization	45 out of 273 genes, 16.5%	504 out of 6473 background genes, 7.8%	0.00095	0.00%	SNF7:RIC1:C1_02760W_A:MAS1:SEC21:C1_05660C_A:C1_06630W_A:PEX3:TIM50:PEP1:SPA2:MON2:CLB2:LHS1:SDS22:VPS35:COG4:SSC1:APM4:BLM3:RSP5:C2_09620W_A:RPT2:C3_00730W_A:PEP8:ATG9:C4_03810W_A:SMC4:C5_03550W_A:CHC1:SEC27:NUP82:C7_00340C_A:C7_00790W_A:IQG1:TOM22:CR_01180W_A:CR_02610C_A:MLC1:VTC3:CR_03640C_A:CR_06470W_A:CR_08350W_A:PEX19:ARP2	16237:32581:43171:45324:30447:2000689:1990236:30968:34497:45048:226:71285:45732:51260:43085:42026:30466:31385:1308:34517:30100:6616:30242:36177:9405:1901970:288:723:32888:6631:61:30970:31382:70058:1990237:30150:70317:45:30437:35308:33260:70550:2000235:1:32880:31503:16485:6895:9408:6797:301:10620:48260:7064:30071:1900182:36178:6913:45454:71454:51016:30476:9847:71520:17148:32443:43161:7059:16567:82…
33036	macromolecule localization	50 out of 273 genes, 18.3%	596 out of 6473 background genes, 9.2%	0.0014	0.00%	SNF7:RIC1:C1_02760W_A:MAS1:SEC21:C1_05660C_A:C1_06590C_A:C1_06630W_A:PEX3:TIM50:PEP1:SPA2:MON2:CLB2:LHS1:SDS22:VPS35:COG4:SSC1:APM4:BLM3:RSP5:C2_09620W_A:RPT2:C3_00730W_A:DBP5:PEP8:ATG9:CDR1:UBA1:C4_03810W_A:SMC4:C5_03550W_A:CHC1:SEC27:NUP82:C7_00340C_A:C7_00790W_A:IQG1:TOM22:C7_04200C_A:CR_01180W_A:CR_02610C_A:MLC1:VTC3:CR_03640C_A:CR_06470W_A:CR_08350W_A:PEX19:ARP2	16237:32581:43171:45324:30447:2000689:1990236:30968:34497:45048:226:71285:45732:51260:43085:6351:42026:30466:31385:1308:34517:30100:6616:30242:36177:45332:9405:1901970:288:723:34243:32888:6631:45117:61:30970:6348:31382:70058:6855:1990237:30150:70317:45:30437:35308:33260:70550:2000235:1:32880:31503:16485:6895:6810:9408:6797:301:10620:48260:7064:30071:1900182:36178:6913:45454:71454:51016:30476:7152…
44699	single-organism process	173 out of 273 genes, 63.4%	3196 out of 6473 background genes, 49.4%	0.00159	0.00%	TUF1:SNF7:RIC1:MRP20:ISN1:ESP1:ARP8:C1_02760W_A:ORC1:MAS1:EHT1:C1_03440C_A:AGE1:C1_03600W_A:HFL1:HHF1:URA6:PHO85:SEC21:C1_05660C_A:C1_06590C_A:C1_06630W_A:PEX3:C1_07440W_A:BBC1:MLT1:CCR4:RTG1:ZWF1:C1_09070W_A:RIM20:C1_09470C_A:LIP6:DOA1:MNN23:LKH1:C1_10680C_A:C1_11080W_A:TIM50:C1_11880W_A:MCD4:TRP3:PEP1:SPA2:RBK1:MON2:C1_13280C_A:PDX1:DOA4:C1_14310W_A:DCW1:CLB2:STT3:C2_02200W_A:CPR3:LHS1:C2_02870…	16237:32581:6261:45324:8054:30447:2000689:48478:55085:6882:722:16239:6642:42766:15691:16255:9113:2001255:7114:1990236:30968:34497:45048:6541:2001165:226:71285:2001209:6725:7029:76:80129:7019:1900239:6564:51260:6003:6312:7155:31929:34048:72511:6505:7023:43085:706:6351:42026:30466:10898:31385:6812:6190:46938:1308:6267:34517:6302:30100:6616:6430:30242:10570:36177:70783:45332:1015:6790:10571:9405:333…
8152	metabolic process	166 out of 273 genes, 60.8%	3080 out of 6473 background genes, 47.6%	0.00581	0.00%	POL93:TUF1:SNF7:RPS21B:C1_01580W_A:MRP20:ISN1:ESP1:ARP8:ORC1:MAS1:EHT1:C1_03440C_A:MED17:C1_03600W_A:HFL1:C1_04230W_A:HHF1:URA6:FMA1:PHO85:C1_04530C_A:C1_04970W_A:C1_05370C_A:RPS23A:C1_06590C_A:C1_06630W_A:PEX3:CCR4:ZWF1:C1_09070W_A:GRP1:RIM20:LIP6:DOA1:MNN23:C1_10120C_A:LKH1:C1_11080W_A:C1_11880W_A:MCD4:TRP3:C1_12610W_A:RBK1:C1_12820C_A:PDX1:DOA4:C1_14310W_A:RPL38:STT3:C2_02540W_A:YIM1:RPL21A:TA…	16237:97010:32581:6261:43171:45324:8054:30447:48478:722:16239:6642:42766:16255:9113:2001255:7114:30968:34497:6541:2001165:226:71285:1732:2001209:45732:6725:76:80129:1900239:6564:51260:6003:6312:7155:31929:34048:6505:10388:706:6351:30466:10898:6190:46938:1308:6267:34517:6302:30100:6430:30242:10570:388:36177:70783:1015:6790:10571:9405:33314:9060:43935:288:723:34243:90399:32888:5987:70887:2000220:31…
34613	cellular protein localization	40 out of 273 genes, 14.7%	456 out of 6473 background genes, 7.0%	0.00658	0.00%	SNF7:RIC1:C1_02760W_A:MAS1:SEC21:C1_05660C_A:C1_06630W_A:PEX3:TIM50:PEP1:MON2:CLB2:LHS1:SDS22:VPS35:COG4:SSC1:APM4:BLM3:C2_09620W_A:PEP8:ATG9:C4_03810W_A:SMC4:C5_03550W_A:CHC1:SEC27:NUP82:C7_00340C_A:C7_00790W_A:IQG1:TOM22:CR_01180W_A:CR_02610C_A:MLC1:CR_03640C_A:CR_06470W_A:CR_08350W_A:PEX19:ARP2	32581:45324:30447:2000689:1990236:30968:34497:45048:226:71285:51260:43085:42026:30466:30100:6616:30242:36177:9405:1901970:723:32888:6631:61:30970:70058:1990237:30150:70317:45:30437:35308:33260:70550:1:16485:6895:9408:301:10620:7064:30071:1900182:36178:6913:45454:71454:51016:30476:9847:71520:7059:16567:82:31204:52032:9267:6986:79:6606:10515:36170:920:30448:51457:43328:50821:45053:6903:31505:43335:…
33365	protein localization to organelle	29 out of 273 genes, 10.6%	291 out of 6473 background genes, 4.5%	0.01337	0.00%	SNF7:C1_02760W_A:MAS1:C1_05660C_A:C1_06630W_A:PEX3:TIM50:PEP1:MON2:LHS1:SDS22:VPS35:COG4:SSC1:BLM3:C2_09620W_A:PEP8:ATG9:C4_03810W_A:C5_03550W_A:NUP82:C7_00340C_A:C7_00790W_A:TOM22:CR_02610C_A:CR_03640C_A:CR_08350W_A:PEX19:ARP2	32581:45324:30447:1990236:34497:45048:71285:51260:43085:42026:30466:30100:6616:30242:36177:9405:1901970:723:6631:61:1990237:30150:45:30437:33260:1:16485:6895:9408:301:7064:30071:36178:6913:45454:71454:30476:9847:7059:82:31204:52032:9267:6986:6606:36170:30448:51457:43328:50821:45053:31505:43335:34727:34085:6406:16973:42991:1302:43496:45033:32079:7165:46902:6890:55:71459:43248:6627:44182:727:35392:…
51641	cellular localization	57 out of 273 genes, 20.9%	774 out of 6473 background genes, 12.0%	0.01429	0.00%	SNF7:RIC1:C1_02760W_A:MAS1:AGE1:SEC21:C1_05660C_A:C1_06590C_A:C1_06630W_A:PEX3:TIM50:PEP1:MON2:DOA4:CLB2:LHS1:C2_02870W_A:SDS22:VPS35:COG4:C2_05800C_A:SSC1:APM4:BLM3:RSP5:C2_09620W_A:GYP5:DBP5:PEP8:PHB2:ATG9:DYN1:UBA1:EMP70:C4_03810W_A:SMC4:C5_00760W_A:C5_02050W_A:C5_03550W_A:CHC1:SEC27:NUP82:C7_00340C_A:C7_00790W_A:IQG1:TOM22:C7_04200C_A:CR_01180W_A:SHP1:CR_02610C_A:MLC1:VTC3:CR_03640C_A:CR_0647…	16237:32581:45324:30447:2000689:1990236:30968:34497:45048:226:71285:7029:7019:51260:43085:6351:42026:30466:34517:30100:6616:30242:36177:9405:1901970:723:34243:32888:6631:61:30970:6348:43087:70058:1990237:30150:70317:45:30437:35308:33260:70550:6457:2000235:1:32880:16485:40023:6895:9408:6797:301:10620:48260:7064:45861:30071:1900182:36178:6913:45454:71454:51016:30476:16197:71528:71520:9847:32443:431…
70727	cellular macromolecule localization	40 out of 273 genes, 14.7%	473 out of 6473 background genes, 7.3%	0.01597	0.00%	SNF7:RIC1:C1_02760W_A:MAS1:SEC21:C1_05660C_A:C1_06630W_A:PEX3:TIM50:PEP1:MON2:CLB2:LHS1:SDS22:VPS35:COG4:SSC1:APM4:BLM3:C2_09620W_A:PEP8:ATG9:C4_03810W_A:SMC4:C5_03550W_A:CHC1:SEC27:NUP82:C7_00340C_A:C7_00790W_A:IQG1:TOM22:CR_01180W_A:CR_02610C_A:MLC1:CR_03640C_A:CR_06470W_A:CR_08350W_A:PEX19:ARP2	32581:45324:30447:2000689:1990236:30968:34497:45048:226:71285:51260:43085:42026:30466:30100:6616:30242:36177:9405:1901970:723:32888:6631:61:30970:70058:1990237:30150:70317:45:30437:35308:33260:70550:1:16485:6895:9408:301:10620:7064:30071:1900182:36178:6913:45454:71454:51016:30476:9847:71520:7059:16567:82:31204:52032:9267:6986:79:6606:10515:36170:920:30448:51457:43328:50821:45053:6903:31505:43335:…
51649	establishment of localization in cell	49 out of 273 genes, 17.9%	637 out of 6473 background genes, 9.8%	0.02108	0.20%	SNF7:RIC1:C1_02760W_A:MAS1:AGE1:SEC21:C1_05660C_A:C1_06590C_A:PEX3:TIM50:PEP1:MON2:DOA4:LHS1:C2_02870W_A:VPS35:COG4:C2_05800C_A:SSC1:APM4:BLM3:RSP5:GYP5:DBP5:PEP8:ATG9:DYN1:UBA1:EMP70:C4_03810W_A:C5_00760W_A:C5_02050W_A:C5_03550W_A:CHC1:SEC27:NUP82:C7_00340C_A:C7_00790W_A:TOM22:C7_04200C_A:SHP1:CR_02610C_A:MLC1:VTC3:CR_03640C_A:CR_06470W_A:CR_08350W_A:PEX19:ARP2	16237:32581:45324:30447:2000689:1990236:30968:34497:45048:71285:7029:7019:51260:6351:42026:30466:34517:30100:6616:30242:36177:9405:34243:6631:61:30970:6348:43087:1990237:30150:45:30437:2000235:1:32880:16485:40023:6895:9408:6797:301:10620:48260:36178:6913:71454:30476:16197:71528:9847:32443:43161:30473:7059:16567:31204:52032:9267:6986:6606:36170:920:30448:6513:34762:31384:6997:43328:6275:50821:4505…
16482	cytoplasmic transport	40 out of 273 genes, 14.7%	480 out of 6473 background genes, 7.4%	0.02262	0.18%	SNF7:RIC1:C1_02760W_A:MAS1:AGE1:SEC21:C1_05660C_A:C1_06590C_A:PEX3:TIM50:PEP1:MON2:LHS1:C2_02870W_A:VPS35:COG4:C2_05800C_A:SSC1:BLM3:RSP5:GYP5:DBP5:PEP8:ATG9:UBA1:C4_03810W_A:C5_02050W_A:C5_03550W_A:SEC27:NUP82:C7_00340C_A:C7_00790W_A:TOM22:C7_04200C_A:CR_02610C_A:CR_03640C_A:CR_06470W_A:CR_08350W_A:PEX19:ARP2	32581:45324:30447:1990236:30968:34497:45048:71285:7029:51260:6351:42026:30466:34517:30100:6616:30242:36177:9405:34243:6631:61:30970:6348:43087:1990237:30150:45:30437:2000235:1:32880:16485:6895:9408:301:10620:48260:36178:6913:71454:30476:71528:9847:32443:43161:7059:16567:31204:52032:9267:6986:6606:36170:30448:6513:34762:31384:43328:50821:45053:31505:43335:2000232:34727:6406:16973:42991:43496:45033…
1902582	single-organism intracellular transport	44 out of 273 genes, 16.1%	552 out of 6473 background genes, 8.5%	0.02533	0.17%	SNF7:RIC1:C1_02760W_A:MAS1:AGE1:SEC21:C1_05660C_A:C1_06590C_A:PEX3:TIM50:PEP1:MON2:DOA4:LHS1:C2_02870W_A:VPS35:COG4:C2_05800C_A:SSC1:BLM3:RSP5:GYP5:DBP5:PEP8:ATG9:DYN1:UBA1:EMP70:C4_03810W_A:C5_02050W_A:C5_03550W_A:SEC27:NUP82:C7_00340C_A:C7_00790W_A:TOM22:C7_04200C_A:CR_02610C_A:VTC3:CR_03640C_A:CR_06470W_A:CR_08350W_A:PEX19:ARP2	16237:32581:45324:30447:1990236:30968:34497:45048:71285:7029:7019:51260:6351:42026:30466:34517:30100:6616:30242:36177:9405:34243:6631:61:30970:6348:43087:1990237:30150:45:30437:2000235:1:32880:16485:40023:6895:9408:6797:301:10620:48260:36178:6913:71454:30476:16197:71528:9847:32443:43161:30473:7059:16567:31204:52032:9267:6986:6606:36170:920:30448:6513:34762:31384:6997:43328:6275:50821:45053:31505:…
46907	intracellular transport	46 out of 273 genes, 16.8%	589 out of 6473 background genes, 9.1%	0.02709	0.15%	SNF7:RIC1:C1_02760W_A:MAS1:AGE1:SEC21:C1_05660C_A:C1_06590C_A:PEX3:TIM50:PEP1:MON2:DOA4:LHS1:C2_02870W_A:VPS35:COG4:C2_05800C_A:SSC1:APM4:BLM3:RSP5:GYP5:DBP5:PEP8:ATG9:DYN1:UBA1:EMP70:C4_03810W_A:C5_02050W_A:C5_03550W_A:CHC1:SEC27:NUP82:C7_00340C_A:C7_00790W_A:TOM22:C7_04200C_A:CR_02610C_A:VTC3:CR_03640C_A:CR_06470W_A:CR_08350W_A:PEX19:ARP2	16237:32581:45324:30447:1990236:30968:34497:45048:71285:7029:7019:51260:6351:42026:30466:34517:30100:6616:30242:36177:9405:34243:6631:61:30970:6348:43087:1990237:30150:45:30437:2000235:1:32880:16485:40023:6895:9408:6797:301:10620:48260:36178:6913:71454:30476:16197:71528:9847:32443:43161:30473:7059:16567:31204:52032:9267:6986:6606:36170:920:30448:6513:34762:31384:6997:43328:6275:50821:45053:31505:…
44249	cellular biosynthetic process	84 out of 273 genes, 30.8%	1322 out of 6473 background genes, 20.4%	0.02749	0.14%	POL93:TUF1:RPS21B:C1_01580W_A:MRP20:ISN1:ORC1:EHT1:MED17:C1_03600W_A:HFL1:HHF1:URA6:C1_04970W_A:RPS23A:C1_06590C_A:C1_06630W_A:CCR4:RIM20:MNN23:C1_10120C_A:LKH1:MCD4:TRP3:C1_12820C_A:PDX1:C1_14310W_A:RPL38:STT3:RPL21A:TAF14:RPL17B:RFC1:SER1:TIF11:C3_00830C_A:DBP5:RPL9B:MET13:KRE5:OST1:C3_06820C_A:KRS1:ABD1:SWI1:C4_00770C_A:NMT1:MED20:PDB1:C4_04180C_A:C4_04870C_A:LYS1:YDC1:SMC4:FOL1:C5_01540W_A:C5…	97010:6261:30447:48478:42766:16255:9113:2001255:6541:2001165:71285:1732:2001209:76:1900239:6564:7155:6505:6351:30466:6190:46938:6267:6302:6430:36177:70783:1015:9405:33314:43935:723:34243:90399:5987:70887:2000220:10691:17144:447:6348:1900231:36265:70058:70317:33260:6526:70550:6750:70786:46084:1900198:34729:43065:31126:16485:6106:436:6424:43044:6357:43137:6362:46513:7064:1901381:36178:1900439:6543:…
6886	intracellular protein transport	31 out of 273 genes, 11.4%	334 out of 6473 background genes, 5.2%	0.02757	0.13%	SNF7:RIC1:C1_02760W_A:MAS1:SEC21:C1_05660C_A:PEX3:TIM50:PEP1:MON2:LHS1:COG4:SSC1:APM4:BLM3:PEP8:ATG9:C4_03810W_A:C5_03550W_A:CHC1:SEC27:NUP82:C7_00340C_A:C7_00790W_A:TOM22:CR_02610C_A:CR_03640C_A:CR_06470W_A:CR_08350W_A:PEX19:ARP2	32581:45324:30447:1990236:30968:34497:45048:71285:51260:42026:30466:30100:6616:30242:36177:9405:6631:61:30970:1990237:30150:45:30437:1:16485:6895:9408:301:10620:36178:6913:71454:30476:9847:7059:16567:31204:52032:9267:6986:6606:36170:30448:43328:50821:45053:31505:43335:34727:6406:16973:42991:43496:45033:32079:7165:46902:6890:55:43248:6627:44182:35392:6914:6611:34314:51292:70869:7346:30433:34498:61…
44763	single-organism cellular process	146 out of 273 genes, 53.5%	2701 out of 6473 background genes, 41.7%	0.04843	0.12%	TUF1:SNF7:MRP20:ISN1:ESP1:ARP8:C1_02760W_A:ORC1:EHT1:C1_03600W_A:HFL1:HHF1:URA6:PHO85:C1_05660C_A:C1_06590C_A:C1_06630W_A:PEX3:C1_07440W_A:BBC1:MLT1:CCR4:RTG1:ZWF1:C1_09070W_A:RIM20:C1_09470C_A:DOA1:MNN23:LKH1:C1_10680C_A:TIM50:C1_11880W_A:MCD4:TRP3:SPA2:C1_13280C_A:PDX1:DOA4:C1_14310W_A:DCW1:CLB2:STT3:C2_02200W_A:CPR3:LHS1:SDS22:TAF14:VPS35:COG4:RFC1:SER1:SMF12:SSC1:RSP5:C2_09620W_A:ASH1:AKL1:C3…	16237:32581:6261:45324:8054:30447:2000689:48478:55085:6882:722:16239:6642:42766:15691:16255:9113:2001255:7114:30968:34497:45048:6541:2001165:226:71285:2001209:6725:7029:76:80129:7019:1900239:6564:51260:6312:7155:31929:34048:72511:6505:7023:43085:706:6351:42026:30466:10898:31385:6812:6190:46938:1308:6267:34517:6302:30100:6616:6430:30242:10570:36177:70783:45332:1015:6790:10571:9405:33314:9060:19019…
1901576	organic substance biosynthetic process	84 out of 273 genes, 30.8%	1344 out of 6473 background genes, 20.8%	0.05178	0.12%	POL93:TUF1:RPS21B:C1_01580W_A:MRP20:ISN1:ORC1:EHT1:MED17:C1_03600W_A:HFL1:HHF1:URA6:C1_04970W_A:RPS23A:C1_06590C_A:C1_06630W_A:CCR4:RIM20:MNN23:C1_10120C_A:LKH1:MCD4:TRP3:C1_12820C_A:PDX1:C1_14310W_A:RPL38:STT3:RPL21A:TAF14:RPL17B:RFC1:SER1:TIF11:C3_00830C_A:DBP5:RPL9B:MET13:KRE5:OST1:C3_06820C_A:KRS1:ABD1:SWI1:C4_00770C_A:NMT1:MED20:PDB1:C4_04180C_A:C4_04870C_A:LYS1:YDC1:SMC4:FOL1:C5_01540W_A:C5…	97010:6261:30447:48478:42766:16255:9113:2001255:6541:2001165:71285:1732:2001209:76:1900239:6564:7155:6505:6351:30466:6190:46938:6267:6302:6430:36177:70783:1015:9405:33314:43935:723:34243:90399:5987:70887:2000220:10691:17144:447:6348:1900231:36265:70058:70317:33260:6526:70550:6750:70786:46084:1900198:34729:43065:31126:16485:6106:436:6424:43044:6357:43137:6362:46513:7064:1901381:36178:1900439:6543:…
15031	protein transport	32 out of 273 genes, 11.7%	362 out of 6473 background genes, 5.6%	0.05354	0.11%	SNF7:RIC1:C1_02760W_A:MAS1:SEC21:C1_05660C_A:PEX3:TIM50:PEP1:MON2:LHS1:COG4:SSC1:APM4:BLM3:RSP5:PEP8:ATG9:C4_03810W_A:C5_03550W_A:CHC1:SEC27:NUP82:C7_00340C_A:C7_00790W_A:TOM22:CR_02610C_A:CR_03640C_A:CR_06470W_A:CR_08350W_A:PEX19:ARP2	32581:45324:30447:1990236:30968:34497:45048:71285:51260:42026:30466:34517:30100:6616:30242:36177:9405:6631:61:30970:1990237:30150:45:30437:2000235:1:32880:16485:6895:9408:301:10620:48260:36178:6913:71454:30476:9847:32443:43161:7059:16567:31204:52032:9267:6986:6606:36170:30448:6513:34762:31384:43328:50821:45053:31505:43335:2000232:34727:6406:16973:42991:43496:45033:42493:32079:7165:46902:2000238:4…
44237	cellular metabolic process	146 out of 273 genes, 53.5%	2717 out of 6473 background genes, 42.0%	0.06888	0.21%	POL93:TUF1:SNF7:RPS21B:C1_01580W_A:MRP20:ISN1:ARP8:ORC1:MAS1:EHT1:MED17:C1_03600W_A:HFL1:C1_04230W_A:HHF1:URA6:PHO85:C1_04530C_A:C1_04970W_A:C1_05370C_A:RPS23A:C1_06590C_A:C1_06630W_A:PEX3:CCR4:ZWF1:C1_09070W_A:GRP1:RIM20:DOA1:MNN23:C1_10120C_A:LKH1:C1_11080W_A:C1_11880W_A:MCD4:TRP3:C1_12610W_A:C1_12820C_A:PDX1:DOA4:C1_14310W_A:RPL38:STT3:C2_02540W_A:RPL21A:TAF14:RPL17B:RFC1:SER1:PRE2:RSP5:C2_096…	16237:97010:32581:6261:43171:45324:8054:30447:48478:722:16239:6642:42766:16255:9113:2001255:7114:30968:6541:2001165:226:71285:1732:2001209:45732:6725:76:80129:1900239:6564:6003:6312:7155:31929:6505:10388:706:6351:30466:10898:6190:46938:1308:6267:34517:6302:30100:6430:10570:388:36177:70783:1015:6790:10571:9405:33314:9060:43935:288:723:34243:90399:5987:70887:2000220:31647:6631:16998:10691:30970:171…
44271	cellular nitrogen compound biosynthetic process	58 out of 273 genes, 21.2%	841 out of 6473 background genes, 13.0%	0.08284	0.50%	TUF1:RPS21B:C1_01580W_A:MRP20:ISN1:MED17:HFL1:HHF1:URA6:C1_04970W_A:RPS23A:C1_06590C_A:CCR4:RIM20:C1_10120C_A:TRP3:C1_12820C_A:C1_14310W_A:RPL38:RPL21A:TAF14:RPL17B:SER1:TIF11:DBP5:RPL9B:C3_06820C_A:KRS1:ABD1:C4_00770C_A:MED20:C4_04870C_A:YDC1:FOL1:C5_01540W_A:FUR1:URA7:C5_05250C_A:MRP2:TIF3:C7_00520W_A:RTF1:RPL5:IFM1:CYR1:MED16:SUI3:ADE1:TRP2:FRS1:CR_03110W_A:ADE17:RPL15A:ADE13:URA2:MRPL8:GSH2:E…	97010:30447:48478:42766:9113:2001255:6541:2001165:71285:1732:2001209:76:1900239:6564:6351:6190:46938:6430:36177:70783:1015:9405:43935:34243:90399:70887:10691:17144:447:6348:1900231:36265:70317:6750:70786:46084:1900198:34729:43065:31126:16485:6106:6424:6357:6362:46513:1901381:1900439:6543:1900445:51726:6352:27:46654:42797:1731:1900189:9847:36244:44409:32543:75308:90262:9267:2181:1900233:36170:7124…
6605	protein targeting	24 out of 273 genes, 8.8%	242 out of 6473 background genes, 3.7%	0.08519	0.67%	SNF7:C1_02760W_A:MAS1:C1_05660C_A:PEX3:TIM50:PEP1:MON2:LHS1:COG4:SSC1:BLM3:ATG9:C4_03810W_A:C5_03550W_A:NUP82:C7_00340C_A:C7_00790W_A:TOM22:CR_02610C_A:CR_03640C_A:CR_08350W_A:PEX19:ARP2	32581:45324:30447:1990236:34497:45048:71285:51260:42026:30466:30100:6616:30242:36177:9405:6631:61:1990237:30150:45:1:16485:6895:9408:301:36178:6913:71454:30476:9847:7059:31204:9267:52032:6986:6606:36170:30448:43328:50821:31505:43335:34727:6406:16973:42991:43496:45033:32079:7165:46902:6890:55:43248:6627:44182:35392:6914:6611:34314:51292:70869:7346:34498:61136:422:6999:750:36228:70676:51654:45040:4…
6996	organelle organization	72 out of 273 genes, 26.4%	1120 out of 6473 background genes, 17.3%	0.09259	0.64%	TUF1:SNF7:MRP20:ESP1:ARP8:C1_02760W_A:ORC1:MAS1:HFL1:HHF1:C1_04970W_A:C1_05660C_A:C1_06590C_A:C1_06630W_A:PEX3:BBC1:C1_10680C_A:C1_11010C_A:TIM50:SPA2:DOA4:CLB2:TAF14:COG4:SSC1:RSP5:AKL1:C3_00730W_A:C3_00830C_A:RAD50:HTA3:C3_04800C_A:PHB2:ATG9:DYN1:C3_06810W_A:SWI1:ASK1:C4_02700W_A:C4_03810W_A:C4_04870C_A:VPH1:SMC4:C5_00760W_A:C5_01350W_A:C5_01540W_A:C5_02050W_A:HSP12:C5_02740W_A:C5_02900W_A:C5_0…	16237:32581:6261:45324:8054:30447:2000689:722:42766:2001255:34497:45048:2001165:226:71285:2001209:7029:7019:51260:6312:7155:31929:34048:706:6351:42026:30466:10898:31385:1308:6267:34517:6302:30100:30242:10570:36177:1015:10571:9405:33314:43935:288:723:34243:90399:32888:5987:2000220:6631:61:16998:6348:1900231:31382:70058:6303:77:30150:45875:70317:45:30437:35308:33260:7033:43486:70550:6457:2000235:1:…
9058	biosynthetic process	85 out of 273 genes, 31.1%	1387 out of 6473 background genes, 21.4%	0.09559	0.61%	POL93:TUF1:RPS21B:C1_01580W_A:MRP20:ISN1:ORC1:EHT1:MED17:C1_03600W_A:HFL1:HHF1:URA6:C1_04970W_A:RPS23A:C1_06590C_A:C1_06630W_A:CCR4:RIM20:MNN23:C1_10120C_A:LKH1:MCD4:TRP3:C1_12820C_A:PDX1:C1_14310W_A:RPL38:STT3:RPL21A:TAF14:RPL17B:RFC1:SER1:TIF11:C3_00830C_A:DBP5:RPL9B:MET13:KRE5:OST1:C3_06820C_A:KRS1:ABD1:SWI1:C4_00770C_A:AAT22:NMT1:MED20:PDB1:C4_04180C_A:C4_04870C_A:LYS1:YDC1:SMC4:FOL1:C5_01540…	97010:6261:30447:48478:42766:16255:9113:2001255:6541:2001165:71285:1732:2001209:76:1900239:6564:7155:6505:6351:30466:6190:46938:6267:6302:6430:36177:70783:1015:9405:33314:43935:723:34243:90399:5987:70887:2000220:10691:17144:447:6348:1900231:36265:70058:70317:33260:6526:70550:6750:70786:46084:1900198:34729:43065:31126:16485:6106:436:6424:43044:6357:43137:6362:46513:7064:1901381:36178:1900439:6543:…
MF
5515	protein binding	47 out of 273 genes, 17.2%	548 out of 6473 background genes, 8.5%	0.00038	0.00%	C1_03400W_A:MED17:HFL1:C1_04230W_A:HHF1:CUE5:PEX3:BBC1:RTG1:DOA1:C1_10120C_A:SPA2:LHS1:TAF14:C2_05800C_A:SSC1:BLM3:RSP5:C2_09620W_A:TIF11:HTA3:DYN1:C3_06800C_A:C3_06810W_A:C3_06820C_A:ECM29:SWI1:ASK1:C4_02780W_A:MED20:CCT7:C5_02900W_A:C5_03550W_A:HCH1:SEC27:C7_00340C_A:C7_00520W_A:RTF1:IQG1:MED16:SUI3:C7_04200C_A:CR_01180W_A:SHP1:CR_02690W_A:MLC1:CDC28	31489:3779:45142:31369:8599:5516:19788:15616:3690:32947:33592:19153:3743:8565:30234:31625:43014:4620:1139:30674:981:17024:5487:51087:991:46983:8569:3682:5198:5524:17025:1076:774:4713:51015:43130:35091:8536:1128:4842:1097:3887:43565:3729:3697:51020:3756:8092:3677:33613:3700:16887:1990269:5509:5096:993:44212:1671:70628:42393:43024:97602:31624:1135:19904:4693:51082:1104:1102:46982:32038:16504:8017:1…
5198	structural molecule activity	28 out of 273 genes, 10.3%	257 out of 6473 background genes, 4.0%	0.0008	0.00%	RPS21B:C1_01580W_A:MRP20:MED17:SEC21:C1_05660C_A:RPS23A:C1_11880W_A:C1_12610W_A:SPA2:PDX1:RPL38:RPL21A:RPL17B:C2_07030C_A:RPL9B:ECM29:C5_00820W_A:C5_01540W_A:MPRL36:C5_05250C_A:MRP2:CHC1:SEC27:RPL5:CR_02610C_A:RPL15A:MRPL8	3735:16746:32947:17056:1139:5487:19843:5198:43130:33613:1104:3723:8097:4525:5078
5488	binding	135 out of 273 genes, 49.5%	2423 out of 6473 background genes, 37.4%	0.00628	0.00%	POL93:TUF1:ISN1:ARP8:C1_02760W_A:ORC1:MAS1:C1_03400W_A:C1_03450C_A:AGE1:MED17:HFL1:C1_04230W_A:HHF1:URA6:PHO85:C1_04970W_A:CUE5:C1_05370C_A:C1_06590C_A:C1_06630W_A:PEX3:BBC1:MLT1:RTG1:ZWF1:C1_09070W_A:GRP1:DOA1:C1_10120C_A:LKH1:C1_10680C_A:C1_11080W_A:TIM50:PEP1:C1_12610W_A:SPA2:C1_12820C_A:C1_14310W_A:C2_02540W_A:LHS1:YIM1:TAF14:RFC1:C2_05800C_A:SER1:SSC1:BLM3:RSP5:C2_08850C_A:C2_09620W_A:ASH1:T…	31489:3779:45142:8483:4839:5543:4535:4379:5516:4471:16491:16747:33328:3690:32947:822:19153:4070:3743:16597:8565:43014:8514:9041:3910:981:17024:4222:19843:287:987:46872:4017:15238:43140:4738:3689:8569:3682:5198:3873:5524:3688:45118:42626:15266:4004:4175:35091:4012:43047:16616:50661:3887:8559:3697:8092:4470:3756:15244:3677:3700:49:4177:16887:4363:1990269:3824:8144:51880:993:4754:16651:4298:1671:442…
3735	structural constituent of ribosome	19 out of 273 genes, 7.0%	163 out of 6473 background genes, 2.5%	0.01324	0.00%	RPS21B:C1_01580W_A:MRP20:RPS23A:C1_11880W_A:C1_12610W_A:RPL38:RPL21A:RPL17B:C2_07030C_A:RPL9B:C5_00820W_A:C5_01540W_A:MPRL36:C5_05250C_A:MRP2:RPL5:RPL15A:MRPL8	19843:4525:3735:3723:8097
30554	adenyl nucleotide binding	34 out of 273 genes, 12.5%	413 out of 6473 background genes, 6.4%	0.03013	1.60%	C1_02760W_A:ORC1:URA6:PHO85:C1_05370C_A:MLT1:C1_11080W_A:LHS1:RFC1:SSC1:AKL1:RPT2:C3_00830C_A:DBP5:RAD50:DYN1:CDR1:UBA1:KRS1:C4_00710W_A:C4_02780W_A:C4_07100C_A:SMC4:CCT7:ADE1:FRS1:CR_03110W_A:CR_03640C_A:CDC28:URA2:CR_08350W_A:GSH2:ARP2:YTA6	4839:822:4070:16597:8514:9041:3910:287:4017:15238:3689:8569:3682:3873:5524:3688:45118:42626:4004:4012:43047:8559:15244:3677:49:16887:4363:993:8144:51880:51082:4826:5085:4639:17111:5215:30234:5548:4088:774:4713:8026:4824:166:8186:3724:3729:3676:42393:4672:36402:4693:4818:3691:8017:3723
5524	ATP binding	33 out of 273 genes, 12.1%	399 out of 6473 background genes, 6.2%	0.03505	1.33%	C1_02760W_A:ORC1:URA6:PHO85:C1_05370C_A:MLT1:C1_11080W_A:LHS1:RFC1:SSC1:AKL1:RPT2:C3_00830C_A:DBP5:RAD50:DYN1:CDR1:UBA1:KRS1:C4_00710W_A:C4_02780W_A:C4_07100C_A:SMC4:CCT7:ADE1:FRS1:CR_03110W_A:CR_03640C_A:CDC28:URA2:GSH2:ARP2:YTA6	4839:822:4070:16597:8514:9041:3910:287:4017:15238:3689:8569:3682:3873:5524:3688:45118:42626:4004:4012:43047:8559:15244:3677:49:16887:4363:993:8144:51880:51082:4826:5085:4639:17111:5215:30234:5548:4088:774:4713:8026:4824:166:8186:3724:3729:3676:42393:4672:36402:4693:4818:3691:8017:3723
32559	adenyl ribonucleotide binding	33 out of 273 genes, 12.1%	402 out of 6473 background genes, 6.2%	0.04044	1.14%	C1_02760W_A:ORC1:URA6:PHO85:C1_05370C_A:MLT1:C1_11080W_A:LHS1:RFC1:SSC1:AKL1:RPT2:C3_00830C_A:DBP5:RAD50:DYN1:CDR1:UBA1:KRS1:C4_00710W_A:C4_02780W_A:C4_07100C_A:SMC4:CCT7:ADE1:FRS1:CR_03110W_A:CR_03640C_A:CDC28:URA2:GSH2:ARP2:YTA6	4839:822:4070:16597:8514:9041:3910:287:4017:15238:3689:8569:3682:3873:5524:3688:45118:42626:4004:4012:43047:8559:15244:3677:49:16887:4363:993:8144:51880:51082:4826:5085:4639:17111:5215:30234:5548:4088:774:4713:8026:4824:166:8186:3724:3729:3676:42393:4672:36402:4693:4818:3691:8017:3723
19899	enzyme binding	11 out of 273 genes, 4.0%	74 out of 6473 background genes, 1.1%	0.06441	1.00%	C1_03400W_A:C1_10120C_A:SPA2:C2_05800C_A:C3_06800C_A:C3_06810W_A:C5_03550W_A:C7_00340C_A:C7_00520W_A:C7_04200C_A:CDC28	45142:8565:5524:3697:1990269:993:97602:31624:5078:19788:31625:30674:5487:1076:4713:43130:8536:4842:1097:51020:42393:4693
4576	oligosaccharyl transferase activity	3 out of 273 genes, 1.1%	4 out of 6473 background genes, 0.1%	0.07708	1.56%	C1_03600W_A:STT3:OST1	4579
4579	dolichyl-diphosphooligosaccharide-protein glycotransferase activity	3 out of 273 genes, 1.1%	4 out of 6473 background genes, 0.1%	0.07708	1.40%	C1_03600W_A:STT3:OST1	4579
CC
5622	intracellular	228 out of 273 genes, 83.5%	4156 out of 6473 background genes, 64.2%	1.4e-10	0.00%	SVF1:TUF1:SNF7:RIC1:RPS21B:C1_01580W_A:MRP20:ESP1:ARP8:C1_02760W_A:ORC1:C1_03240W_A:MAS1:EHT1:C1_03450C_A:AGE1:MED17:C1_03600W_A:HFL1:C1_04230W_A:HHF1:URA6:PHO85:C1_04530C_A:SEC21:C1_04970W_A:CUE5:C1_05210C_A:C1_05660C_A:RPS23A:C1_06590C_A:C1_06630W_A:PEX3:C1_07440W_A:BBC1:MLT1:CCR4:RTG1:ZWF1:C1_09070W_A:RIM20:C1_09470C_A:DOA1:C1_10120C_A:LKH1:C1_10680C_A:C1_11010C_A:TIM50:C1_11880W_A:MCD4:TRP3:P…	5666:8250:5763:5628:5673:5669:9986:5744:30122:42645:407:46658:51286:5881:30427:329:5816:5967:5759:5826:70210:31261:30906:220:5887:32153:22625:5664:1990072:22627:151:31560:9353:16593:30126:33698:31298:5840:33254:31562:932:8541:16363:5635:5955:31931:97268:5950:5960:31389:33179:31982:5801:5778:71203:30015:34515:32299:43332:31251:70693:43529:30176:812:139:5789:31415:31011:44612:939:5663:35327:30687:1…
44424	intracellular part	227 out of 273 genes, 83.2%	4134 out of 6473 background genes, 63.9%	1.82e-10	0.00%	SVF1:TUF1:SNF7:RIC1:RPS21B:C1_01580W_A:MRP20:ESP1:ARP8:C1_02760W_A:ORC1:C1_03240W_A:MAS1:EHT1:C1_03450C_A:AGE1:MED17:C1_03600W_A:HFL1:C1_04230W_A:HHF1:URA6:PHO85:C1_04530C_A:SEC21:C1_04970W_A:CUE5:C1_05210C_A:C1_05660C_A:RPS23A:C1_06590C_A:C1_06630W_A:PEX3:C1_07440W_A:BBC1:MLT1:CCR4:RTG1:ZWF1:C1_09070W_A:RIM20:C1_09470C_A:DOA1:C1_10120C_A:LKH1:C1_10680C_A:C1_11010C_A:TIM50:C1_11880W_A:MCD4:TRP3:P…	5666:8250:5763:5628:5673:5669:9986:5744:30122:42645:407:46658:51286:5881:30427:329:5816:5967:5759:5826:70210:31261:30906:220:5887:32153:22625:5664:1990072:22627:151:31560:9353:16593:30126:33698:31298:5840:33254:31562:932:8541:16363:5635:5955:31931:97268:5950:5960:31389:33179:31982:5801:5778:71203:30015:34515:32299:43332:31251:70693:43529:30176:812:5789:139:31415:31011:44612:939:5663:35327:30687:1…
5737	cytoplasm	198 out of 273 genes, 72.5%	3364 out of 6473 background genes, 52.0%	3.2e-10	0.00%	SVF1:TUF1:SNF7:RIC1:RPS21B:C1_01580W_A:MRP20:ESP1:ARP8:C1_02760W_A:C1_03240W_A:MAS1:EHT1:C1_03450C_A:AGE1:C1_03600W_A:C1_04230W_A:URA6:PHO85:C1_04530C_A:SEC21:C1_04970W_A:CUE5:C1_05210C_A:RPS23A:PEX3:C1_07440W_A:BBC1:MLT1:CCR4:RTG1:ZWF1:C1_09070W_A:RIM20:C1_09470C_A:DOA1:LKH1:C1_10680C_A:C1_11010C_A:TIM50:C1_11880W_A:MCD4:TRP3:PEP1:C1_12610W_A:SPA2:RBK1:C1_12820C_A:MON2:C1_13280C_A:PDX1:DOA4:C1_1…	5666:8250:5763:5628:9986:5744:30122:42645:407:46658:51286:5881:30427:329:5816:5967:5759:5826:30906:220:5887:32153:22625:1990072:22627:151:31560:9353:16593:30126:5840:33254:31562:932:8541:16363:5635:5955:31931:97268:5950:5960:33179:31982:5801:5778:71203:30015:34515:43332:31251:70693:43529:30176:812:5789:139:31415:31011:44612:939:30687:16591:36087:5935:5832:30445:30870:5686:124:131:5768:502:307:579…
44444	cytoplasmic part	177 out of 273 genes, 64.8%	2884 out of 6473 background genes, 44.6%	1.3e-09	0.00%	SVF1:TUF1:SNF7:RIC1:RPS21B:C1_01580W_A:MRP20:ESP1:ARP8:C1_02760W_A:C1_03240W_A:MAS1:EHT1:AGE1:C1_03600W_A:C1_04230W_A:URA6:PHO85:C1_04530C_A:SEC21:C1_04970W_A:C1_05210C_A:RPS23A:PEX3:C1_07440W_A:BBC1:MLT1:CCR4:ZWF1:C1_09070W_A:RIM20:C1_09470C_A:C1_10680C_A:C1_11010C_A:TIM50:C1_11880W_A:MCD4:TRP3:PEP1:C1_12610W_A:SPA2:C1_12820C_A:MON2:C1_13280C_A:PDX1:DOA4:C1_14310W_A:RPL38:DCW1:STT3:C2_02200W_A:C…	5666:8250:5763:9986:5744:30122:42645:407:46658:51286:5881:30427:329:5816:5967:5759:5826:30906:220:5887:32153:22625:1990072:22627:151:31560:9353:16593:30126:5840:33254:31562:932:8541:16363:5635:5955:31931:5950:5960:33179:31982:5801:5778:71203:30015:34515:43332:31251:70693:43529:30176:812:5789:139:31415:31011:44612:939:30687:16591:36087:5935:5832:30445:30870:5686:124:131:5768:502:307:5794:5682:5938…
43229	intracellular organelle	208 out of 273 genes, 76.2%	3742 out of 6473 background genes, 57.8%	1.96e-08	0.00%	SVF1:TUF1:SNF7:RIC1:RPS21B:C1_01580W_A:MRP20:ESP1:ARP8:C1_02760W_A:ORC1:C1_03240W_A:MAS1:EHT1:AGE1:MED17:C1_03600W_A:HFL1:C1_04230W_A:HHF1:URA6:PHO85:C1_04530C_A:SEC21:C1_05210C_A:C1_05660C_A:RPS23A:C1_06590C_A:C1_06630W_A:PEX3:C1_07440W_A:BBC1:MLT1:CCR4:RTG1:ZWF1:RIM20:C1_09470C_A:DOA1:C1_10120C_A:LKH1:C1_10680C_A:C1_11010C_A:TIM50:C1_11880W_A:MCD4:PEP1:C1_12610W_A:RBK1:C1_12820C_A:MON2:C1_13280…	5666:8250:5763:5628:5673:5669:9986:5744:30122:42645:407:46658:51286:5881:329:5816:5967:5759:5826:70210:31261:30906:220:5887:32153:22625:5664:1990072:22627:31560:151:9353:16593:30126:33698:31298:5840:33254:932:8541:16363:5635:5955:31931:5950:5960:31389:33179:31982:5801:5778:71203:30015:34515:43332:32299:70693:43529:30176:812:5789:139:31415:31011:44612:939:5663:35327:30687:16591:5935:5832:30445:308…
43226	organelle	208 out of 273 genes, 76.2%	3744 out of 6473 background genes, 57.8%	2.1e-08	0.00%	SVF1:TUF1:SNF7:RIC1:RPS21B:C1_01580W_A:MRP20:ESP1:ARP8:C1_02760W_A:ORC1:C1_03240W_A:MAS1:EHT1:AGE1:MED17:C1_03600W_A:HFL1:C1_04230W_A:HHF1:URA6:PHO85:C1_04530C_A:SEC21:C1_05210C_A:C1_05660C_A:RPS23A:C1_06590C_A:C1_06630W_A:PEX3:C1_07440W_A:BBC1:MLT1:CCR4:RTG1:ZWF1:RIM20:C1_09470C_A:DOA1:C1_10120C_A:LKH1:C1_10680C_A:C1_11010C_A:TIM50:C1_11880W_A:MCD4:PEP1:C1_12610W_A:RBK1:C1_12820C_A:MON2:C1_13280…	5666:8250:5763:5628:5673:5669:9986:5744:30122:42645:407:46658:51286:5881:329:5816:5967:5759:5826:70210:31261:30906:220:5887:32153:22625:5664:1990072:22627:31560:151:9353:16593:30126:33698:31298:5840:33254:932:8541:16363:5635:5955:31931:5950:5960:31389:33179:31982:5801:5778:71203:30015:34515:43332:32299:70693:43529:30176:812:5789:139:31415:31011:44612:939:5663:35327:30687:16591:5935:5832:30445:308…
44464	cell part	231 out of 273 genes, 84.6%	4401 out of 6473 background genes, 68.0%	3.74e-08	0.00%	SVF1:TUF1:SNF7:RIC1:RPS21B:C1_01580W_A:MRP20:ESP1:ARP8:C1_02760W_A:ORC1:C1_03240W_A:MAS1:EHT1:C1_03450C_A:AGE1:MED17:C1_03600W_A:HFL1:C1_04230W_A:HHF1:URA6:PHO85:C1_04530C_A:SEC21:C1_04970W_A:CUE5:C1_05210C_A:C1_05660C_A:RPS23A:C1_06590C_A:C1_06630W_A:PEX3:C1_07440W_A:BBC1:MLT1:CCR4:RTG1:ZWF1:C1_09070W_A:RIM20:C1_09470C_A:DOA1:C1_10120C_A:LKH1:C1_10680C_A:C1_11010C_A:TIM50:C1_11880W_A:MCD4:TRP3:P…	5666:8250:5763:5628:5673:5669:9986:5744:30122:42645:407:46658:51286:5881:30427:329:5816:5967:5759:5826:70210:31261:30906:220:5887:32153:22625:5664:1990072:22627:151:31560:9353:16593:30126:33698:31298:5840:33254:31562:932:8541:16363:5635:5955:31931:97268:5950:5960:31389:33179:31982:5801:5778:71203:30015:34515:32299:43332:31251:70693:43529:30176:812:5789:139:31415:31011:44612:939:5663:35327:30687:1…
5623	cell	231 out of 273 genes, 84.6%	4401 out of 6473 background genes, 68.0%	3.74e-08	0.00%	SVF1:TUF1:SNF7:RIC1:RPS21B:C1_01580W_A:MRP20:ESP1:ARP8:C1_02760W_A:ORC1:C1_03240W_A:MAS1:EHT1:C1_03450C_A:AGE1:MED17:C1_03600W_A:HFL1:C1_04230W_A:HHF1:URA6:PHO85:C1_04530C_A:SEC21:C1_04970W_A:CUE5:C1_05210C_A:C1_05660C_A:RPS23A:C1_06590C_A:C1_06630W_A:PEX3:C1_07440W_A:BBC1:MLT1:CCR4:RTG1:ZWF1:C1_09070W_A:RIM20:C1_09470C_A:DOA1:C1_10120C_A:LKH1:C1_10680C_A:C1_11010C_A:TIM50:C1_11880W_A:MCD4:TRP3:P…	5666:8250:5763:5628:5673:5669:9986:5744:30122:42645:407:46658:51286:5881:30427:329:5816:5967:5759:5826:70210:31261:30906:220:5887:32153:22625:5664:1990072:22627:151:31560:9353:16593:30126:33698:31298:5840:33254:31562:932:8541:16363:5635:5955:31931:97268:5950:5960:31389:33179:31982:5801:5778:71203:30015:34515:32299:43332:31251:70693:43529:30176:812:5789:139:31415:31011:44612:939:5663:35327:30687:1…
43234	protein complex	96 out of 273 genes, 35.2%	1270 out of 6473 background genes, 19.6%	1.59e-07	0.00%	SNF7:RIC1:ARP8:C1_02760W_A:ORC1:MAS1:MED17:C1_03600W_A:HFL1:C1_04230W_A:HHF1:PHO85:SEC21:C1_04970W_A:C1_05660C_A:C1_06630W_A:CCR4:C1_09070W_A:RIM20:C1_10120C_A:TIM50:TRP3:SPA2:C1_12820C_A:C1_13280C_A:PDX1:DOA4:STT3:C2_02870W_A:MED1:SDS22:TAF14:VPS35:COG4:RFC1:PRE2:SSC1:APM4:BLM3:RSP5:ASH1:RPT2:PPH21:DBP5:RAD50:C3_03260W_A:HTA3:PRE9:PEP8:C3_04420W_A:DYN1:OST1:C3_06810W_A:C3_06820C_A:ECM29:ABD1:SWI…	5666:8250:5628:5673:9986:5669:5744:30122:42645:51286:5881:329:30427:5816:5967:5826:70210:31261:30906:220:32153:5664:1990072:151:31560:9353:16593:30126:33698:31298:5840:33254:31562:932:8541:5635:5955:31931:5950:5960:31389:33179:31982:5801:71203:30015:34515:32299:43332:31251:70693:43529:812:139:31415:31011:44612:939:5663:35327:30687:16591:36087:5935:5832:30445:30870:124:131:5768:502:307:5794:5938:4…
32991	macromolecular complex	124 out of 273 genes, 45.4%	1844 out of 6473 background genes, 28.5%	2.56e-07	0.00%	SNF7:RIC1:RPS21B:C1_01580W_A:MRP20:ARP8:C1_02760W_A:ORC1:MAS1:MED17:C1_03600W_A:HFL1:C1_04230W_A:HHF1:PHO85:SEC21:C1_04970W_A:C1_05660C_A:RPS23A:C1_06630W_A:CCR4:C1_09070W_A:RIM20:C1_10120C_A:TIM50:C1_11880W_A:TRP3:C1_12610W_A:SPA2:C1_12820C_A:C1_13280C_A:PDX1:DOA4:RPL38:STT3:C2_02540W_A:C2_02870W_A:RPL21A:MED1:SDS22:TAF14:RPL17B:VPS35:COG4:RFC1:PRE2:C2_07030C_A:SSC1:APM4:BLM3:RSP5:ASH1:TIF11:RPT…	5666:8250:5763:5628:5673:9986:5669:5744:30122:42645:51286:5881:329:30427:5816:5967:5826:70210:31261:30906:220:32153:22625:5664:1990072:22627:151:31560:9353:16593:30126:33698:31298:5840:33254:31562:932:8541:5635:5955:31931:5950:5960:31389:33179:31982:5801:71203:30015:34515:32299:43332:31251:70693:43529:812:139:31415:31011:44612:939:5663:35327:30687:16591:36087:5935:5832:30445:30870:5686:124:131:57…
43231	intracellular membrane-bounded organelle	198 out of 273 genes, 72.5%	3561 out of 6473 background genes, 55.0%	2.65e-07	0.00%	SVF1:TUF1:SNF7:RIC1:RPS21B:C1_01580W_A:MRP20:ESP1:ARP8:C1_02760W_A:ORC1:C1_03240W_A:MAS1:EHT1:AGE1:MED17:C1_03600W_A:HFL1:C1_04230W_A:HHF1:URA6:PHO85:C1_04530C_A:SEC21:C1_05210C_A:C1_05660C_A:RPS23A:C1_06590C_A:C1_06630W_A:PEX3:C1_07440W_A:MLT1:CCR4:RTG1:ZWF1:RIM20:C1_09470C_A:DOA1:C1_10120C_A:LKH1:C1_10680C_A:C1_11010C_A:TIM50:C1_11880W_A:MCD4:PEP1:C1_12610W_A:RBK1:C1_12820C_A:MON2:C1_13280C_A:P…	5666:8250:5763:5628:5673:5669:9986:5744:30122:42645:407:46658:51286:329:5816:5967:5826:5759:70210:31261:30906:22625:220:5887:32153:5664:1990072:22627:31560:151:9353:16593:30126:33698:31298:5840:33254:932:8541:16363:5635:5955:31931:5950:5960:31389:33179:31982:5801:5778:30015:34515:32299:70693:43529:30176:812:5789:139:31415:31011:44612:939:5663:35327:30687:16591:5935:5832:30445:30870:5686:124:131:5…
43227	membrane-bounded organelle	198 out of 273 genes, 72.5%	3563 out of 6473 background genes, 55.0%	2.82e-07	0.00%	SVF1:TUF1:SNF7:RIC1:RPS21B:C1_01580W_A:MRP20:ESP1:ARP8:C1_02760W_A:ORC1:C1_03240W_A:MAS1:EHT1:AGE1:MED17:C1_03600W_A:HFL1:C1_04230W_A:HHF1:URA6:PHO85:C1_04530C_A:SEC21:C1_05210C_A:C1_05660C_A:RPS23A:C1_06590C_A:C1_06630W_A:PEX3:C1_07440W_A:MLT1:CCR4:RTG1:ZWF1:RIM20:C1_09470C_A:DOA1:C1_10120C_A:LKH1:C1_10680C_A:C1_11010C_A:TIM50:C1_11880W_A:MCD4:PEP1:C1_12610W_A:RBK1:C1_12820C_A:MON2:C1_13280C_A:P…	5666:8250:5763:5628:5673:5669:9986:5744:30122:42645:407:46658:51286:329:5816:5967:5826:5759:70210:31261:30906:22625:220:5887:32153:5664:1990072:22627:31560:151:9353:16593:30126:33698:31298:5840:33254:932:8541:16363:5635:5955:31931:5950:5960:31389:33179:31982:5801:5778:30015:34515:32299:70693:43529:30176:812:5789:139:31415:31011:44612:939:5663:35327:30687:16591:5935:5832:30445:30870:5686:124:131:5…
44446	intracellular organelle part	134 out of 273 genes, 49.1%	2222 out of 6473 background genes, 34.3%	5.83e-05	0.00%	SNF7:RIC1:RPS21B:C1_01580W_A:MRP20:ESP1:ARP8:C1_02760W_A:ORC1:MAS1:EHT1:AGE1:MED17:C1_03600W_A:HFL1:HHF1:SEC21:C1_05660C_A:RPS23A:C1_06590C_A:C1_06630W_A:PEX3:BBC1:MLT1:CCR4:RIM20:C1_10120C_A:C1_10680C_A:C1_11010C_A:TIM50:C1_11880W_A:MCD4:C1_12610W_A:C1_12820C_A:MON2:PDX1:RPL38:CLB2:STT3:C2_02200W_A:C2_02540W_A:LHS1:C2_02870W_A:YIM1:RPL21A:MED1:TAF14:RPL17B:VPS35:COG4:RFC1:C2_05800C_A:PRE2:C2_070…	5666:8250:5763:5628:5673:9986:5669:5744:30122:42645:407:51286:5881:329:5816:5967:5759:5826:70210:31261:30906:220:32153:22625:5664:1990072:22627:31560:151:9353:16593:30126:33698:31298:5840:33254:932:16363:5635:31931:5960:31389:31982:5801:5778:71203:30015:43332:70693:43529:30176:812:5789:139:31011:44612:939:5663:35327:30687:16591:5935:30445:30870:5686:124:131:5768:307:5794:5682:5938:44613:44615:568…
44422	organelle part	134 out of 273 genes, 49.1%	2226 out of 6473 background genes, 34.4%	6.56e-05	0.00%	SNF7:RIC1:RPS21B:C1_01580W_A:MRP20:ESP1:ARP8:C1_02760W_A:ORC1:MAS1:EHT1:AGE1:MED17:C1_03600W_A:HFL1:HHF1:SEC21:C1_05660C_A:RPS23A:C1_06590C_A:C1_06630W_A:PEX3:BBC1:MLT1:CCR4:RIM20:C1_10120C_A:C1_10680C_A:C1_11010C_A:TIM50:C1_11880W_A:MCD4:C1_12610W_A:C1_12820C_A:MON2:PDX1:RPL38:CLB2:STT3:C2_02200W_A:C2_02540W_A:LHS1:C2_02870W_A:YIM1:RPL21A:MED1:TAF14:RPL17B:VPS35:COG4:RFC1:C2_05800C_A:PRE2:C2_070…	5666:8250:5763:5628:5673:9986:5669:5744:30122:42645:407:51286:5881:329:5816:5967:5759:5826:70210:31261:30906:220:32153:22625:5664:1990072:22627:31560:151:9353:16593:30126:33698:31298:5840:33254:932:16363:5635:31931:5960:31389:31982:5801:5778:71203:30015:43332:70693:43529:30176:812:5789:139:31011:44612:939:5663:35327:30687:16591:5935:30445:30870:5686:124:131:5768:307:5794:5682:5938:44613:44615:568…
12505	endomembrane system	58 out of 273 genes, 21.2%	787 out of 6473 background genes, 12.2%	0.00286	0.00%	SNF7:RIC1:C1_02760W_A:AGE1:C1_03600W_A:SEC21:C1_05660C_A:PEX3:RIM20:C1_10680C_A:MCD4:PEP1:MON2:C1_13280C_A:DOA4:DCW1:STT3:C2_02200W_A:LHS1:C2_02870W_A:YIM1:VPS35:COG4:C2_05800C_A:PRE2:APM4:RSP5:C2_09620W_A:GYP5:DBP5:PEP8:OST1:STE24:EMP70:C4_03810W_A:C4_04180C_A:VPH1:YDC1:C5_00760W_A:C5_01920C_A:C5_02050W_A:C5_03120W_A:C5_03550W_A:CHC1:SEC27:NUP82:C7_00340C_A:CYR1:C7_04200C_A:CR_02610C_A:MLC1:VTC3…	8250:9986:30122:407:46658:51286:329:5816:5826:30906:220:32153:1990072:31560:151:30126:5840:33254:16363:5635:31931:33179:31982:5801:5778:43529:30176:5789:139:44612:30687:5935:131:5768:502:307:5794:5938:44613:44615:71341:1990071:5637:5634:5741:31965:31234:42765:16460:5886:19898:815:5737:142:34066:31561:31932:31521:133:30132:10008:5743:9277:30130:5933:5798:5802:33106:839:44614:5934:16021:838:5770:58…
44391	ribosomal subunit	20 out of 273 genes, 7.3%	166 out of 6473 background genes, 2.6%	0.00547	0.00%	RPS21B:C1_01580W_A:MRP20:RPS23A:C1_11880W_A:C1_12610W_A:RPL38:RPL21A:RPL17B:C2_07030C_A:RPL9B:C4_04870C_A:C5_00820W_A:C5_01540W_A:MPRL36:C5_05250C_A:MRP2:RPL5:RPL15A:MRPL8	5763:9986:22625:22627:5840:932:30445:5634:10494:5576:324:5762:30686:30446:5739:5730
1902494	catalytic complex	38 out of 273 genes, 13.9%	448 out of 6473 background genes, 6.9%	0.00627	0.00%	ARP8:MED17:C1_03600W_A:HFL1:PHO85:C1_06630W_A:CCR4:C1_10120C_A:TRP3:C1_12820C_A:PDX1:STT3:SDS22:TAF14:RSP5:ASH1:PPH21:HTA3:DYN1:OST1:C3_06810W_A:C3_06820C_A:ABD1:MED20:PDB1:C5_01870W_A:C5_02900W_A:C5_03120W_A:CNB1:C7_00520W_A:RTF1:MED16:TRP2:FRS1:CDC28:CR_06470W_A:LPD1:GSH2	5666:8250:5673:5669:42645:5881:5816:5967:70210:32153:151:9353:16593:33698:31298:5840:932:5955:5950:5960:30015:70693:812:31415:31011:35327:16591:36087:5935:124:307:5794:5938:5680:159:5634:5576:5658:31234:42765:5886:786:16514:44732:33100:5674:5737:5736:5868:8622:10008:5933:5665:30428:22626:839:5934:16021:838:16592:5829:9328:5783:5739:235:5730:1411:164:30286:70847
5829	cytosol	79 out of 273 genes, 28.9%	1246 out of 6473 background genes, 19.2%	0.01462	0.00%	SVF1:RPS21B:ARP8:C1_02760W_A:C1_03240W_A:AGE1:C1_04230W_A:URA6:PHO85:C1_04530C_A:RPS23A:CCR4:ZWF1:TRP3:C1_12820C_A:MON2:C1_14310W_A:RPL38:RPL21A:SDS22:RPL17B:SER1:PRE2:C2_07140W_A:BLM3:GYP5:TIF11:RPT2:DBP5:RPL9B:MET13:PRE9:PEP8:UBA1:C3_06810W_A:ECM29:ABD1:NMT1:HRT2:C4_02780W_A:PDB1:C4_04870C_A:NIF3:C4_06710W_A:SMC4:C5_00760W_A:FOL1:C5_01540W_A:CCT7:C5_01870W_A:HSP12:C5_02900W_A:C5_03110C_A:FUR1:C…	5666:9986:42645:329:5816:5967:5826:30906:32153:22625:22627:31560:16593:5840:932:8541:16363:5635:5955:31931:5950:31982:5778:30015:34515:70693:43529:812:139:31415:31011:44612:939:30687:16591:36087:5935:5832:30445:5686:124:131:5768:502:307:5682:44613:43614:5685:71341:5680:5634:10494:5576:19773:31965:31234:16460:5886:16282:19898:30686:142:8540:5777:5736:31561:31932:31521:133:10008:5839:5740:5798:5665…
15934	large ribosomal subunit	14 out of 273 genes, 5.1%	104 out of 6473 background genes, 1.6%	0.03016	0.00%	C1_01580W_A:MRP20:C1_11880W_A:C1_12610W_A:RPL38:RPL21A:RPL17B:C2_07030C_A:RPL9B:C5_00820W_A:MPRL36:RPL5:RPL15A:MRPL8	9986:22625:5840:30445:5576:324:5762:30446:5730
5768	endosome	15 out of 273 genes, 5.5%	117 out of 6473 background genes, 1.8%	0.03023	0.00%	SNF7:AGE1:SEC21:RIM20:MON2:DOA4:C2_02870W_A:VPS35:RSP5:PEP8:EMP70:C4_03810W_A:C5_00760W_A:C5_02050W_A:CR_06090W_A	407:329:30906:1990072:151:30126:31931:139:5935:131:5768:502:5794:1990071:5634:31234:5886:19898:815:31932:133:10008:5802:33106:5934:16021:5770:1990070:5829:5739
16591	DNA-directed RNA polymerase II, holoenzyme	11 out of 273 genes, 4.0%	69 out of 6473 background genes, 1.1%	0.03617	0.00%	MED17:CCR4:C1_10120C_A:C1_12820C_A:TAF14:C3_06820C_A:ABD1:MED20:C7_00520W_A:RTF1:MED16	5666:5673:5669:32153:16593:932:30015:70693:31011:35327:16591:5634:16514:44732:33100:5674:5736:5665:16592:5829:5730:70847
44445	cytosolic part	17 out of 273 genes, 6.2%	152 out of 6473 background genes, 2.3%	0.05885	0.00%	RPS21B:C1_04230W_A:RPS23A:RPL38:RPL21A:RPL17B:BLM3:RPL9B:PRE9:C4_02780W_A:C4_04870C_A:C5_01540W_A:CCT7:C5_01870W_A:PRE10:RPL5:RPL15A	9986:22625:22627:5840:932:8541:34515:31415:5832:30445:5634:10494:5576:19773:30686:5839:22626:30446:5739:5730
98588	bounding membrane of organelle	38 out of 273 genes, 13.9%	498 out of 6473 background genes, 7.7%	0.06158	0.00%	SNF7:RIC1:EHT1:C1_03600W_A:SEC21:PEX3:MLT1:RIM20:C1_11010C_A:MCD4:STT3:C2_02200W_A:C2_02870W_A:VPS35:C2_05800C_A:APM4:RSP5:C2_09620W_A:PEP8:C3_04800C_A:ATG9:OST1:STE24:EMP70:VPH1:YDC1:C5_00760W_A:C5_01350W_A:C5_03120W_A:CHC1:SEC27:TOM22:CYR1:VTC3:CR_03640C_A:CR_06090W_A:CR_06470W_A:PEX19	8250:30122:407:329:30906:220:1990072:151:30126:33254:31931:5801:5778:30176:5789:139:5935:131:5768:5794:5938:1990071:5637:5634:5741:31234:42765:5886:19898:815:31307:5737:34066:31932:133:30132:10008:9277:30130:33106:839:30659:5934:16021:838:5770:5811:5742:1990070:5829:5739:5783:5779
98805	whole membrane	29 out of 273 genes, 10.6%	348 out of 6473 background genes, 5.4%	0.08617	0.00%	SNF7:EHT1:SEC21:PEX3:MLT1:RIM20:C1_11010C_A:MCD4:C2_02200W_A:VPS35:APM4:RSP5:PEP8:C3_04800C_A:ATG9:CDR1:STE24:EMP70:VPH1:YDC1:C5_00760W_A:C5_01350W_A:CHC1:SEC27:TOM22:VTC3:CR_03640C_A:CR_06090W_A:PEX19	9986:30122:407:329:30906:220:5887:151:30126:33254:31931:5778:30176:139:5789:5935:131:5768:5794:5637:16020:5634:5741:31234:5886:815:31307:5737:31932:133:30132:10008:9277:30130:45121:30659:5934:16021:5770:5811:5742:5829:5739:5783:5779
CLUSTER 3
BP
6520	cellular amino acid metabolic process	23 out of 220 genes, 10.5%	201 out of 6473 background genes, 3.1%	0.00025	0.00%	LEU4:FRS2:LYS2:STR2:C1_11610C_A:GCV3:MET3:ARO3:HOM2:LYS22:IDP1:VAS1:LYS9:ILV6:ABZ1:MET14:C5_04710W_A:GRF10:ALA1:ILS1:MET6:CR_03400W_A:MIS11	44182:45944:9249:9073:10134:9089:30447:8153:32543:9257:44416:46084:6432:2000679:19878:103:6102:6338:9097:19346:46656:55114:44030:9086:6537:6419:6531:9113:19379:6438:70681:9088:34605:105:6546:96:9098:19464:6555:9085:6730:19344:6428:45937:35690:9082:7029:9090
9987	cellular process	172 out of 220 genes, 78.2%	4070 out of 6473 background genes, 62.9%	0.00052	0.00%	LEU4:GLO1:C1_02330C_A:FRS2:LYS2:XOG1:ENG1:MNS1:STR2:SKO1:PDR16:C1_04120C_A:C1_04180W_A:RPN4:PHO87:C1_07340W_A:C1_07690C_A:C1_09610W_A:C1_10360C_A:RPA190:HNT1:ALP1:C1_10820C_A:RPS17B:C1_11610C_A:C1_11620W_A:FUS1:MRF1:CAS1:SNT1:KEM1:GCV3:MET3:RFA1:POM152:C2_00840W_A:SNX4:C2_01530C_A:HSK3:RAD7:C2_01920C_A:ARO3:HOM2:C2_02500W_A:C2_02930C_A:LYS22:C2_04500W_A:ERG20:TPO5:FGR51:C2_04790C_A:C2_04820W_A:ID…	32:60261:1410:6890:1178:43629:45944:9089:9435:30447:30491:97552:6281:31589:55085:48315:16126:32463:42710:7004:6333:70417:9097:722:6642:8615:55088:15914:6531:9113:30474:32065:71139:42787:90515:6546:51666:6807:1900760:97080:9085:6740:8361:10972:6814:70843:7029:43248:9082:16226:43942:6893:6749:1900441:6627:19358:1900050:44182:6334:6077:46827:727:1080:6511:71470:6273:32513:1113:42276:35977:34476:280:…
43436	oxoacid metabolic process	31 out of 220 genes, 14.1%	359 out of 6473 background genes, 5.5%	0.00116	0.00%	LEU4:GLO1:FRS2:LYS2:STR2:PHO87:C1_11610C_A:GCV3:MET3:ARO3:HOM2:LYS22:IDP1:VAS1:SPT23:C3_03680W_A:LYS9:TPI1:ILV6:C4_04360W_A:ABZ1:MET14:C5_04710W_A:GRF10:ALA1:PEX11:ILS1:MET6:CR_03400W_A:PGI1:MIS11	45944:9089:30447:48315:70417:9097:6531:9113:6546:97080:9085:6814:7029:9082:6749:44182:30466:6098:96:6730:16559:9073:19243:6631:9257:44416:2000679:19878:103:19722:6537:9088:6665:19752:46084:6817:36083:19395:6797:9090:6096:8153:6102:6338:19346:70681:19379:34605:6555:10124:9249:32543:6432:9267:44030:6419:2000185:36170:19344:30448:10134:46656:71216:55114:6094:7163:19464:45937:51211:36180:9086:6438:10…
6082	organic acid metabolic process	31 out of 220 genes, 14.1%	360 out of 6473 background genes, 5.6%	0.00123	0.00%	LEU4:GLO1:FRS2:LYS2:STR2:PHO87:C1_11610C_A:GCV3:MET3:ARO3:HOM2:LYS22:IDP1:VAS1:SPT23:C3_03680W_A:LYS9:TPI1:ILV6:C4_04360W_A:ABZ1:MET14:C5_04710W_A:GRF10:ALA1:PEX11:ILS1:MET6:CR_03400W_A:PGI1:MIS11	45944:9089:30447:48315:70417:9097:6531:9113:6546:97080:9085:6814:7029:9082:6749:44182:30466:6098:96:6730:16559:9073:19243:6631:9257:44416:2000679:19878:103:19722:6537:9088:6665:19752:46084:6817:36083:19395:6797:9090:6096:8153:6102:6338:19346:70681:19379:34605:6555:10124:9249:32543:6432:9267:44030:6419:2000185:36170:19344:30448:10134:46656:71216:55114:6094:7163:19464:45937:51211:36180:9086:6438:10…
44699	single-organism process	143 out of 220 genes, 65.0%	3196 out of 6473 background genes, 49.4%	0.00145	0.00%	LEU4:GLO1:FRS2:LYS2:ENG1:MNS1:STR2:SKO1:PDR16:C1_04120C_A:PHO87:C1_07340W_A:C1_07690C_A:C1_10360C_A:RPA190:HNT1:ALP1:C1_11610C_A:C1_11620W_A:FUS1:MRF1:CAS1:SNT1:KEM1:GCV3:MET3:RBE1:RFA1:POM152:C2_00840W_A:SNX4:C2_01530C_A:HSK3:RAD7:C2_01920C_A:ARO3:HOM2:C2_02930C_A:LYS22:ERG20:TPO5:FGR51:C2_04790C_A:IDP1:FGR12:VAS1:DBF2:C2_06890C_A:C2_07070W_A:TPK2:LPT1:HEM15:PDS5:C2_08860W_A:CDC47:C2_09480W_A:C2…	32:60261:1410:6890:1178:45944:9089:9435:30447:30491:97552:6281:55085:48315:16126:32463:42710:7004:6333:70417:9097:722:6642:8615:55088:15914:6609:6531:9113:30474:32065:71139:42787:90515:6546:51666:1900760:97080:9085:6740:8361:10972:6814:70843:7029:9082:16226:43942:6893:6749:1900441:6627:19358:1900050:44182:6077:46827:727:1080:71470:6273:32513:42276:35977:280:61092:31142:184:1900464:1901481:42843:3…
44763	single-organism cellular process	126 out of 220 genes, 57.3%	2701 out of 6473 background genes, 41.7%	0.00167	0.00%	LEU4:GLO1:FRS2:LYS2:ENG1:MNS1:STR2:SKO1:PDR16:PHO87:C1_07340W_A:C1_07690C_A:C1_10360C_A:HNT1:ALP1:C1_11610C_A:C1_11620W_A:FUS1:MRF1:CAS1:SNT1:KEM1:GCV3:MET3:RFA1:POM152:SNX4:C2_01530C_A:HSK3:RAD7:C2_01920C_A:ARO3:HOM2:C2_02930C_A:LYS22:ERG20:TPO5:FGR51:C2_04790C_A:IDP1:FGR12:VAS1:DBF2:TPK2:LPT1:HEM15:PDS5:C2_08860W_A:CDC47:C2_09480W_A:C2_09590C_A:C2_09610W_A:C2_09630C_A:SPT23:C2_10670W_A:TPS3:C2_…	32:60261:1410:6890:1178:45944:9089:9435:30447:30491:97552:6281:55085:48315:16126:32463:42710:7004:6333:70417:9097:722:6642:8615:55088:15914:6531:9113:30474:32065:71139:42787:90515:6546:51666:1900760:97080:9085:6740:8361:10972:6814:70843:7029:9082:43942:6893:6749:1900441:6627:19358:1900050:44182:6077:46827:727:1080:6273:32513:42276:35977:280:61092:31142:184:1900464:1901481:30702:46474:30466:31385:…
19752	carboxylic acid metabolic process	30 out of 220 genes, 13.6%	349 out of 6473 background genes, 5.4%	0.00194	0.00%	LEU4:GLO1:FRS2:LYS2:STR2:C1_11610C_A:GCV3:MET3:ARO3:HOM2:LYS22:IDP1:VAS1:SPT23:C3_03680W_A:LYS9:TPI1:ILV6:C4_04360W_A:ABZ1:MET14:C5_04710W_A:GRF10:ALA1:PEX11:ILS1:MET6:CR_03400W_A:PGI1:MIS11	45944:9089:30447:48315:70417:9097:6531:9113:6546:9085:7029:9082:6749:44182:30466:6098:96:6730:16559:9073:19243:6631:9257:44416:2000679:19878:103:19722:6537:9088:6665:19752:46084:36083:19395:9090:6096:8153:6102:6338:19346:70681:19379:34605:6555:10124:9249:32543:6432:9267:44030:6419:36170:19344:30448:10134:46656:71216:55114:6094:7163:19464:45937:51211:36180:9086:6438:105:9098:42318:6428:35690:6633
44281	small molecule metabolic process	44 out of 220 genes, 20.0%	640 out of 6473 background genes, 9.9%	0.00322	0.00%	LEU4:GLO1:FRS2:LYS2:STR2:PDR16:PHO87:HNT1:C1_11610C_A:GCV3:MET3:C2_01530C_A:ARO3:HOM2:LYS22:ERG20:IDP1:VAS1:SPT23:C3_03680W_A:LYS9:C3_06860C_A:TPI1:C3_07490W_A:ILV6:PYC2:C4_04360W_A:ABZ1:SOU1:MET14:URA4:GRE3:C5_04710W_A:GRF10:C6_02560W_A:ALA1:PEX11:ILS1:CR_00350W_A:MET6:CR_03400W_A:PDX3:PGI1:MIS11	45944:9089:9435:30447:48315:16126:70417:9097:8615:15914:6531:9113:6546:97080:9085:6740:6814:7029:9082:43942:6749:19358:44182:71470:42843:30466:34599:6098:96:6730:16559:9073:19243:6631:9257:44416:2000679:19878:103:19722:6537:42149:9088:6665:46115:6221:19752:46084:6817:36083:19395:6166:6148:9408:6797:9090:6096:8153:45337:6102:6338:19346:70681:19379:34605:6555:10124:15976:9249:32543:6696:6432:9267:4…
8652	cellular amino acid biosynthetic process	14 out of 220 genes, 6.4%	113 out of 6473 background genes, 1.7%	0.02518	1.33%	LEU4:LYS2:C1_11610C_A:ARO3:HOM2:LYS22:IDP1:LYS9:ILV6:ABZ1:MET14:GRF10:MET6:MIS11	45944:9089:30447:9097:6531:9113:6546:9085:9082:44182:6730:9073:9257:44416:2000679:19878:6537:9088:46084:9090:8153:6102:6338:19379:34605:6555:44030:19344:46656:55114:45937:9086:105:9098:35690
44710	single-organism metabolic process	83 out of 220 genes, 37.7%	1648 out of 6473 background genes, 25.5%	0.02971	1.20%	LEU4:GLO1:FRS2:LYS2:MNS1:STR2:SKO1:PDR16:PHO87:HNT1:C1_11610C_A:C1_11620W_A:MRF1:CAS1:SNT1:GCV3:MET3:RFA1:C2_00840W_A:SNX4:C2_01530C_A:RAD7:C2_01920C_A:ARO3:HOM2:LYS22:ERG20:C2_04790C_A:IDP1:VAS1:C2_06890C_A:C2_07070W_A:TPK2:LPT1:HEM15:PDS5:CDC47:C2_09480W_A:C2_09850C_A:C2_09860C_A:SPT23:C2_10670W_A:TPS3:C2_10860C_A:C3_03680W_A:KRE9:LYS9:C3_06860C_A:TPI1:C3_07490W_A:SUB2:ILV6:POL30:PYC2:C4_04360W…	32:45944:9089:9435:30447:30491:97552:6281:48315:16126:7004:6333:70417:9097:722:6642:8615:15914:6531:9113:30474:71139:42787:6546:1900760:97080:9085:6740:10972:6814:70843:7029:9082:16226:43942:6749:19358:44182:6077:727:71470:6273:42276:35977:31142:30702:42843:46474:30466:1900475:34599:6267:6302:46354:715:6098:6809:96:97237:6730:16559:9405:9060:1902394:723:433:9073:19243:6631:6801:9257:44416:30433:3…
6553	lysine metabolic process	4 out of 220 genes, 1.8%	8 out of 6473 background genes, 0.1%	0.08172	3.09%	LYS2:HOM2:LYS22:LYS9	9089:9097:6531:9085:19878:9088:9090:55114:9086
9085	lysine biosynthetic process	4 out of 220 genes, 1.8%	8 out of 6473 background genes, 0.1%	0.08172	2.83%	LYS2:HOM2:LYS22:LYS9	9089:9097:6531:9085:19878:9088:9090:55114:9086
MF
-
CC
5737	cytoplasm	149 out of 220 genes, 67.7%	3364 out of 6473 background genes, 52.0%	0.00021	0.00%	LEU4:GLO1:C1_02330C_A:FRS2:LYS2:MNS1:STR2:SKO1:PDR16:RPN4:YBN5:C1_10360C_A:RPA190:HNT1:ALP1:C1_10820C_A:RPS17B:C1_11570W_A:C1_11610C_A:MRF1:SNT1:KEM1:GCV3:MET3:RBE1:RFA1:POM152:C2_00840W_A:SNX4:C2_01530C_A:C2_01920C_A:ARO3:HOM2:LYS22:C2_04500W_A:ERG20:TPO5:C2_04790C_A:C2_04820W_A:IDP1:VAS1:DBF2:LSP1:C2_07070W_A:TPK2:LPT1:HEM15:PDS5:ORF298:C2_08860W_A:CDC47:C2_09250W_A:C2_09480W_A:C2_09590C_A:C2_0…	778:5628:5763:9986:5745:31965:42645:36286:407:30956:324:30133:51286:16035:30427:329:5816:5759:70210:5886:790:31261:19898:32153:22625:9898:44732:5952:5662:22627:71004:5641:30123:5737:30131:31298:34967:31097:5840:5777:5736:8541:932:5946:5743:12507:5960:9277:5778:30915:34515:22626:31201:43332:31251:30127:70762:30176:139:97002:346:794:5769:36362:5948:42555:30134:5934:16021:42406:5770:16592:5844:228:5…
5622	intracellular	172 out of 220 genes, 78.2%	4156 out of 6473 background genes, 64.2%	0.00077	0.00%	LEU4:GLO1:C1_02330C_A:FRS2:LYS2:MNS1:STR2:SKO1:PDR16:C1_04120C_A:C1_04180W_A:RPN4:YBN5:C1_07340W_A:C1_07690C_A:C1_10360C_A:RPA190:HNT1:ALP1:C1_10820C_A:RPS17B:C1_11570W_A:C1_11610C_A:MRF1:CAS1:SNT1:KEM1:GCV3:MET3:RBE1:RFA1:POM152:C2_00840W_A:SNX4:C2_01530C_A:HAP42:HSK3:RAD7:C2_01920C_A:ARO3:HOM2:C2_02500W_A:C2_02930C_A:LYS22:C2_04500W_A:ERG20:TPO5:C2_04790C_A:C2_04820W_A:IDP1:VAS1:DBF2:LSP1:C2_07…	5628:5763:5669:9986:42645:36286:407:30133:31533:51286:16035:30427:329:5816:5759:70210:31261:32153:22625:9898:5662:22627:30123:31463:46695:30131:31298:5840:8541:932:5635:5960:5778:34515:31201:43332:31251:30176:812:139:346:31011:36362:794:42555:30134:30874:42406:228:36436:5935:145:30445:5686:124:5768:131:1990112:5794:97038:44615:5656:5773:5680:32126:31305:16020:5634:176:10494:5576:5741:5885:778:574…
44464	cell part	179 out of 220 genes, 81.4%	4401 out of 6473 background genes, 68.0%	0.00094	0.00%	LEU4:GLO1:C1_02330C_A:FRS2:LYS2:XOG1:ENG1:MNS1:STR2:SKO1:PDR16:C1_04120C_A:C1_04180W_A:RPN4:YBN5:PHO87:C1_07340W_A:C1_07690C_A:C1_10360C_A:RPA190:HNT1:ALP1:C1_10820C_A:RPS17B:C1_11570W_A:C1_11610C_A:FUS1:MRF1:CAS1:SNT1:KEM1:GCV3:MET3:RBE1:RFA1:POM152:C2_00840W_A:SNX4:C2_01530C_A:HAP42:HSK3:RAD7:C2_01920C_A:ARO3:HOM2:C2_02500W_A:C2_02930C_A:LYS22:C2_04500W_A:ERG20:TPO5:C2_04790C_A:C2_04820W_A:IDP1…	5628:5763:5669:9986:42645:36286:407:30133:31533:51286:16035:30427:329:5816:5759:70210:31261:32153:5887:22625:9898:5662:22627:30123:31463:46695:30131:31298:5840:8541:932:5635:935:5960:5778:34515:31201:43332:31251:1400:30176:812:139:346:31011:36362:794:42555:30134:30874:42406:228:36436:5935:145:30445:5686:124:5768:131:1990112:5794:97038:44615:5656:5773:5680:32126:31305:16020:5634:176:10494:5576:574…
5623	cell	179 out of 220 genes, 81.4%	4401 out of 6473 background genes, 68.0%	0.00094	0.00%	LEU4:GLO1:C1_02330C_A:FRS2:LYS2:XOG1:ENG1:MNS1:STR2:SKO1:PDR16:C1_04120C_A:C1_04180W_A:RPN4:YBN5:PHO87:C1_07340W_A:C1_07690C_A:C1_10360C_A:RPA190:HNT1:ALP1:C1_10820C_A:RPS17B:C1_11570W_A:C1_11610C_A:FUS1:MRF1:CAS1:SNT1:KEM1:GCV3:MET3:RBE1:RFA1:POM152:C2_00840W_A:SNX4:C2_01530C_A:HAP42:HSK3:RAD7:C2_01920C_A:ARO3:HOM2:C2_02500W_A:C2_02930C_A:LYS22:C2_04500W_A:ERG20:TPO5:C2_04790C_A:C2_04820W_A:IDP1…	5628:5763:5669:9986:42645:36286:407:30133:31533:51286:16035:30427:329:5816:5759:70210:31261:32153:5887:22625:9898:5662:22627:30123:31463:46695:30131:31298:5840:8541:932:5635:935:5960:5778:34515:31201:43332:31251:1400:30176:812:139:346:31011:36362:794:42555:30134:30874:42406:228:36436:5935:145:30445:5686:124:5768:131:1990112:5794:97038:44615:5656:5773:5680:32126:31305:16020:5634:176:10494:5576:574…
5829	cytosol	69 out of 220 genes, 31.4%	1246 out of 6473 background genes, 19.2%	0.00183	0.00%	GLO1:C1_02330C_A:FRS2:LYS2:STR2:SKO1:YBN5:RPA190:RPS17B:SNT1:MET3:RFA1:SNX4:C2_01530C_A:ARO3:HOM2:LYS22:DBF2:C2_07070W_A:TPK2:HEM15:PDS5:C2_10050W_A:GCN1:C2_10670W_A:TPS3:C2_10860C_A:RNA1:PRE3:LYS9:C3_06860C_A:TPI1:C3_07490W_A:POL30:AHP1:GRX3:ZUO1:C4_03740W_A:RPN6:PYC2:ABZ1:C4_05340W_A:GAT1:C4_06810C_A:MET14:C5_02230W_A:GRE3:C5_04640C_A:HYS2:GRF10:ARC18:ALA1:C6_04080W_A:GLE2:ILS1:PUP3:C7_04260W_A…	9986:407:30133:51286:329:5816:70210:31261:32153:22625:5662:22627:31298:5840:8541:34515:31201:139:794:42555:30134:42406:5935:30445:1990112:44615:5656:5773:5680:16020:5634:176:10494:5576:5885:31965:5886:790:19898:44732:5952:5737:34967:31097:5777:5736:5946:5743:9277:30915:22626:5769:5770:5844:35861:177:34990:30446:44611:5829:34973:9328:5783:5739:30479:19774:5657:5643:43626:5730:781:97373
44424	intracellular part	170 out of 220 genes, 77.3%	4134 out of 6473 background genes, 63.9%	0.00201	0.00%	LEU4:GLO1:C1_02330C_A:FRS2:LYS2:MNS1:STR2:SKO1:PDR16:C1_04120C_A:C1_04180W_A:RPN4:YBN5:C1_07340W_A:C1_07690C_A:C1_10360C_A:RPA190:HNT1:ALP1:C1_10820C_A:RPS17B:C1_11570W_A:C1_11610C_A:MRF1:CAS1:SNT1:KEM1:GCV3:MET3:RBE1:RFA1:POM152:C2_00840W_A:SNX4:C2_01530C_A:HAP42:HSK3:RAD7:C2_01920C_A:ARO3:HOM2:C2_02500W_A:C2_02930C_A:LYS22:C2_04500W_A:ERG20:TPO5:C2_04790C_A:C2_04820W_A:IDP1:VAS1:DBF2:LSP1:C2_07…	5628:5763:5669:9986:42645:36286:407:30133:31533:51286:16035:30427:329:5816:5759:70210:31261:32153:22625:9898:5662:22627:30123:31463:46695:30131:31298:5840:8541:932:5635:5960:5778:34515:31201:43332:31251:30176:812:139:346:31011:36362:794:42555:30134:30874:42406:228:36436:5935:145:30445:5686:124:5768:131:1990112:5794:97038:44615:5656:5773:5680:32126:31305:16020:5634:176:10494:5576:5741:5885:778:574…
44444	cytoplasmic part	126 out of 220 genes, 57.3%	2884 out of 6473 background genes, 44.6%	0.01666	0.00%	LEU4:GLO1:C1_02330C_A:FRS2:LYS2:MNS1:STR2:SKO1:YBN5:C1_10360C_A:RPA190:ALP1:C1_10820C_A:RPS17B:C1_11570W_A:C1_11610C_A:MRF1:SNT1:KEM1:GCV3:MET3:RBE1:RFA1:POM152:C2_00840W_A:SNX4:C2_01530C_A:ARO3:HOM2:LYS22:C2_04500W_A:ERG20:TPO5:C2_04790C_A:C2_04820W_A:IDP1:VAS1:DBF2:LSP1:C2_07070W_A:TPK2:LPT1:HEM15:PDS5:C2_09480W_A:C2_09590C_A:C2_09610W_A:C2_10050W_A:SPT23:GCN1:C2_10670W_A:TPS3:C2_10860C_A:BZZ1:…	5628:5763:9986:42645:36286:407:30133:51286:16035:30427:329:5816:5759:70210:31261:32153:22625:9898:5662:22627:30123:31298:30131:5840:8541:932:5960:5778:34515:31201:43332:31251:30176:139:36362:794:42555:30134:42406:228:5935:145:30445:5768:131:1990112:5794:97038:44615:5656:5773:5680:32126:31305:16020:5634:176:10494:5576:5741:5885:778:5745:31965:30956:324:5886:790:19898:44732:5952:5641:5737:34967:310…
CLUSTER 4
BP
55114	oxidation-reduction process	26 out of 143 genes, 18.2%	408 out of 6473 background genes, 6.3%	0.00038	0.00%	GLT1:C1_11890W_A:SER33:COX13:OSM1:C2_07250C_A:C2_07270W_A:C2_08100W_A:C2_09500W_A:IFR1:ACS1:MDH1-3:FOX2:HEM13:SOD1:COX11:OFD1:SDH12:C5_01960C_A:QCR2:ADH1:DES1:ERG5:ADH5:GLK1:FDH3	6096:9060:30448:288:1320:71210:51701:9712:6635:44262:51156:6099:2000678:30447:6013:6002:44416:1901856:97250:7623:2000679:45454:9070:6882:6116:71216:55114:6537:42149:9062:50821:6546:304:90002:31505:6665:19654:6400:71455:6085:46294:6461:6122:19660:6783:46323:36180:6069:19430:36091:6696:22900:16117:33859:6735:2000377:43065:34599:6097:9267:44011:16573:43433:9408:43153:6415:46835:18188:10620:19427:361…
6066	alcohol metabolic process	11 out of 143 genes, 7.7%	93 out of 6473 background genes, 1.4%	0.00299	1.00%	ARO8:C2_04620W_A:ARE2:RHR2:ATF1:IPK1:C5_02220C_A:ERG5:DAP1:ARO10:FDH3	15961:71210:31496:5987:30447:9072:45454:55114:71216:6559:6546:6066:6552:90002:6114:32958:949:32443:46294:36180:46855:6071:6069:36164:71470:44409:46148:70481:6696:43085:44109:33859:8204:34599:9267:44011:951:950:6798:436:43044:36170:6569:947:9405:19558
44281	small molecule metabolic process	32 out of 143 genes, 22.4%	640 out of 6473 background genes, 9.9%	0.00365	0.67%	GPM2:GLT1:SER33:ARO8:THI20:C2_04620W_A:ARE2:C2_08100W_A:LEU42:ACS1:MDH1-3:RHR2:FOX2:ATF1:IPK1:SDH12:C5_02220C_A:QCR2:ADH1:HIS1:ILV3:DES1:HTS1:C6_00390W_A:C6_02980C_A:ERG5:LEU1:DAP1:GLN1:ARO10:GLK1:FDH3	15961:6096:9060:9230:30448:71210:51701:19740:6542:6635:31496:44262:5987:51156:6099:30447:6013:6002:6427:44416:9072:15937:45454:9070:6116:71216:55114:6559:6537:42149:9062:6546:6995:70158:6066:6552:304:90002:6114:32958:6665:19654:949:9082:6085:32443:46294:6122:19660:46323:36180:46855:6071:6069:36164:19676:71470:44409:46148:70481:6696:32543:43085:22900:44109:6355:33859:6735:2000377:43065:8204:34599:…
1901615	organic hydroxy compound metabolic process	12 out of 143 genes, 8.4%	117 out of 6473 background genes, 1.8%	0.00497	0.50%	ARO8:C2_04620W_A:ARE2:C2_07250C_A:RHR2:ATF1:IPK1:C5_02220C_A:ERG5:DAP1:ARO10:FDH3	15961:71210:9712:31496:5987:30447:9072:45454:71216:55114:6559:6546:6066:6552:90002:6114:32958:949:32443:46294:36180:46855:6071:6069:36164:71470:44409:46148:70481:6696:43085:44109:33859:8204:34599:9267:44011:951:950:6798:436:43044:36170:6569:947:9405:19558
43436	oxoacid metabolic process	21 out of 143 genes, 14.7%	359 out of 6473 background genes, 5.5%	0.01938	1.60%	GPM2:GLT1:SER33:ARO8:LEU42:ACS1:MDH1-3:FOX2:SDH12:C5_02220C_A:ADH1:HIS1:ILV3:DES1:HTS1:C6_00390W_A:LEU1:GLN1:ARO10:GLK1:FDH3	15961:6096:30448:51701:19740:6542:6635:44262:51156:6099:6013:6002:6427:44416:9072:45454:9070:55114:6559:6537:42149:9062:6546:6995:70158:6552:6665:19654:949:9082:6085:46294:19660:46323:46855:6069:19676:46148:32543:22900:33859:6735:34599:7124:6097:44011:16573:1403:9408:105:9098:951:950:6798:46835:19427:6569:6108:947:44407:9405:6633:19558
6082	organic acid metabolic process	21 out of 143 genes, 14.7%	360 out of 6473 background genes, 5.6%	0.02019	1.33%	GPM2:GLT1:SER33:ARO8:LEU42:ACS1:MDH1-3:FOX2:SDH12:C5_02220C_A:ADH1:HIS1:ILV3:DES1:HTS1:C6_00390W_A:LEU1:GLN1:ARO10:GLK1:FDH3	15961:6096:30448:51701:19740:6542:6635:44262:51156:6099:6013:6002:6427:44416:9072:45454:9070:55114:6559:6537:42149:9062:6546:6995:70158:6552:6665:19654:949:9082:6085:46294:19660:46323:46855:6069:19676:46148:32543:22900:33859:6735:34599:7124:6097:44011:16573:1403:9408:105:9098:951:950:6798:46835:19427:6569:6108:947:44407:9405:6633:19558
19752	carboxylic acid metabolic process	20 out of 143 genes, 14.0%	349 out of 6473 background genes, 5.4%	0.04053	1.71%	GPM2:GLT1:SER33:ARO8:LEU42:ACS1:MDH1-3:FOX2:SDH12:ADH1:HIS1:ILV3:DES1:HTS1:C6_00390W_A:LEU1:GLN1:ARO10:GLK1:FDH3	6096:30448:51701:19740:6542:6635:44262:51156:6099:6013:6002:6427:44416:9072:45454:9070:55114:6559:6537:42149:9062:6546:6995:70158:6552:6665:19654:949:9082:6085:46294:19660:46323:6069:19676:46148:32543:22900:33859:6735:34599:7124:6097:44011:16573:1403:9408:105:9098:951:950:46835:19427:6569:6108:947:44407:9405:6633:19558
MF
16491	oxidoreductase activity	27 out of 143 genes, 18.9%	422 out of 6473 background genes, 6.5%	5.3e-05	0.00%	TTR1:GLT1:C1_11890W_A:SER33:COX13:OSM1:C2_07250C_A:C2_07270W_A:C2_08100W_A:C2_09500W_A:IFR1:MDH1-3:FOX2:C3_02190C_A:SLD1:HEM13:SOD1:OFD1:SDH12:C5_01960C_A:QCR2:ADH1:DES1:C6_04250W_A:ERG5:ADH5:FDH3	51903:51536:4022:50660:42284:19170:31418:5506:51287:8270:4090:8121:8692:3729:16491:4617:15036:16040:4174:16747:249:33833:9055:4364:30234:4129:31543:51920:4602:104:8143:4497:46872:18576:4784:16705:5515:16627:10181:4109:8199:16706:3857:42602:17150:30060:15035:8137:4300:20037
CC
-
CLUSTER 5
BP
44699	single-organism process	72 out of 105 genes, 68.6%	3196 out of 6473 background genes, 49.4%	0.02746	2.00%	RPL16A:MOB2:CDC12:ESS1:RAC1:ATP7:SMI1:TKL1:VCX1:C1_08690W_A:C1_08730W_A:SEC24:KEX2:C1_09430W_A:IDH1:MTS1:HAP43:FEN1:SPC3:CHS3:MYO2:FTR1:C2_03340W_A:CHS5:ATP4:IMH3:APR1:C2_07530C_A:MRS4:DDR48:ABG1:IST1:CAS4:AIP2:C3_03410C_A:C3_05250C_A:C3_07670W_A:BFR1:C4_04440W_A:PUF3:ARO9:CFL2:CMD1:ZRT1:CDC11:IMP2:YNK1:C5_02920W_A:C5_03930C_A:HET1:ANB1:COQ3:SAR1:STE23:SOD3:ACB1:C7_00790W_A:CRN1:C7_02080W_A:C7_02…	2000601:16237:6974:1410:35307:36178:71990:1900445:51726:3400:45944:31579:33215:30011:921:6913:30447:30497:9072:6281:18293:55085:35786:46654:45454:6102:11:6468:30476:71260:8612:6612:6241:413:45899:2000749:18344:742:7107:34605:7114:6661:6995:51666:45329:6165:6816:6827:6607:90375:10972:6121:45892:6038:6893:1300:9847:36244:15758:1900428:6627:6461:7323:90006:7154:90029:1676:31322:44182:33554:6033:6177…
40007	growth	23 out of 105 genes, 21.9%	630 out of 6473 background genes, 9.7%	0.08439	2.00%	RPL16A:MOB2:CDC12:ESS1:RAC1:KEX2:MTS1:CHS3:MYO2:FTR1:IMH3:DDR48:ABG1:CAS4:C3_07670W_A:BGL2:C4_04440W_A:CMD1:CDC11:YNK1:STE23:ASG1:RFG1	16237:6974:1410:35307:36178:71990:1900445:51726:45944:31579:33215:30011:921:6913:30447:6281:11:30476:71260:6241:413:45899:2000749:742:7107:34605:7114:6661:6165:6827:6607:45892:6038:9847:36244:1900428:6461:7323:44406:31322:44182:33554:6033:6177:90307:71470:1901407:31204:6355:6351:6228:52559:34599:90474:8105:6644:9267:44011:7264:6412:1934:31532:31064:70787:6679:70783:1901684:10951:1900233:34613:650…
MF
-
CC
44444	cytoplasmic part	70 out of 105 genes, 66.7%	2884 out of 6473 background genes, 44.6%	0.00056	0.00%	RPL16A:MOB2:C1_01920W_A:CDC12:ESS1:RAC1:ATP7:TKL1:VCX1:C1_08690W_A:C1_08730W_A:SEC24:KEX2:C1_09060C_A:C1_09430W_A:IDH1:SNL1:ERP5:RPL37B:FEN1:SPC3:CHS3:MYO2:FTR1:C2_03340W_A:CHS5:ATP4:IMH3:APR1:C2_07530C_A:MRS4:ABG1:IST1:CAS4:AIP2:C3_04720C_A:C3_07670W_A:BFR1:C4_04440W_A:PUF3:CMD1:CDC11:IMP2:C5_01230C_A:YNK1:ANB1:RPL32:SEC12:COQ3:SAR1:STE23:SOD3:ACB1:CRN1:C7_02080W_A:C7_02480W_A:DFR1:C7_04290W_A:A…	5628:9986:30139:32160:5619:42645:324:30133:51286:5881:16459:329:5826:5759:5886:71563:15934:71006:19898:35838:5887:35841:22625:32153:44732:22627:71004:30126:31941:5940:31097:5840:34066:30173:35840:31521:71007:935:70971:5743:5933:5749:5802:30428:5937:22626:43332:71008:30127:1400:45239:30176:72687:42175:274:32473:33573:32040:5789:139:32432:5774:5934:144:16021:5844:5787:31105:5811:5935:5962:5876:3044…
5737	cytoplasm	77 out of 105 genes, 73.3%	3364 out of 6473 background genes, 52.0%	0.00086	0.00%	RPL16A:MOB2:C1_01920W_A:CDC12:ESS1:RAC1:ATP7:TKL1:VCX1:C1_08690W_A:C1_08730W_A:SEC24:C1_08770W_A:KEX2:C1_09060C_A:C1_09430W_A:IDH1:SNL1:ERP5:RPL37B:FEN1:SPC3:CHS3:MYO2:FTR1:C2_03340W_A:CHS5:ATP4:IMH3:APR1:C2_07530C_A:MRS4:DDR48:ABG1:IST1:CAS4:AIP2:C3_03410C_A:C3_04720C_A:C3_05250C_A:C3_07670W_A:BFR1:C4_04440W_A:PUF3:ARO9:CMD1:CDC11:IMP2:C5_01230C_A:YNK1:HET1:ANB1:RPL32:SEC12:COQ3:SAR1:STE23:SOD3:…	5628:9986:30139:32160:5619:42645:324:30133:51286:5881:16459:329:5826:5759:5886:71563:15934:71006:19898:35838:5887:35841:32153:22625:44732:22627:71004:30126:5737:31941:5940:31097:5840:34066:30173:35840:31521:71007:935:70971:5743:5933:5749:5802:5937:30428:22626:43332:71008:30127:1400:45239:30176:72687:42175:274:32473:33573:139:5789:32040:32432:5774:144:5934:16021:5844:5787:31105:5811:5962:5935:5876…
31090	organelle membrane	28 out of 105 genes, 26.7%	718 out of 6473 background genes, 11.1%	0.00102	0.00%	C1_01920W_A:RAC1:ATP7:VCX1:C1_08690W_A:SEC24:KEX2:C1_09060C_A:C1_09430W_A:SPC3:MYO2:C2_03340W_A:ATP4:MRS4:ABG1:C3_04720C_A:C4_04440W_A:PUF3:IMP2:SEC12:COQ3:SAR1:C7_02480W_A:HGT18:SEC26:KSR1:FAA4:CR_10760C_A	30139:30133:16459:329:5759:5886:71563:19898:5887:30126:31941:31097:34066:30173:31521:70971:5743:5749:5802:43332:30127:30176:274:32473:139:5789:32432:5774:5934:16021:5787:5811:5935:51285:131:5829:42720:31207:5739:5783:30479:16020:5634:1411:12505:5741
16020	membrane	43 out of 105 genes, 41.0%	1411 out of 6473 background genes, 21.8%	0.00107	0.00%	RPL16A:C1_01920W_A:CDC12:RAC1:ATP7:TKL1:VCX1:C1_08690W_A:SEC24:KEX2:C1_09060C_A:C1_09430W_A:MTS1:SNL1:ERP5:FEN1:SPC3:CHS3:MYO2:FTR1:C2_03340W_A:ATP4:C2_07640W_A:MRS4:ABG1:FLO9:C3_04720C_A:BFR1:C4_04440W_A:PUF3:ZRT1:CDC11:IMP2:SEC12:COQ3:SAR1:STE23:C7_02480W_A:HGT18:SEC26:KSR1:FAA4:CR_10760C_A	5628:9986:30139:32160:5619:46658:30133:5881:16459:329:5759:5886:71563:15934:19898:5887:22625:9898:30126:31941:5940:31097:34066:30173:31521:70971:5743:5749:5802:5937:30428:22626:43332:30127:1400:30176:72687:42175:274:32473:33573:139:5789:32040:32432:5774:5934:144:16021:5844:5787:31105:5811:5935:5876:30445:45009:51285:131:5829:42720:31207:5739:5783:5794:5938:30479:399:16020:5730:5634:1411:32168:125…
44463	cell projection part	9 out of 105 genes, 8.6%	100 out of 6473 background genes, 1.5%	0.00504	0.00%	MOB2:CDC12:SMI1:CHS3:MYO2:CHS5:CAS4:CMD1:CDC11	5628:9986:32160:5619:30133:51286:5881:329:16459:71563:35841:32153:44732:31941:5940:31097:35840:31521:935:5933:5937:30428:43332:1400:72687:32432:144:5934:31105:5935:5876:45009:5823:51285:131:5829:5739:5938:30479:399:5634:1411:32168:34044
42995	cell projection	9 out of 105 genes, 8.6%	107 out of 6473 background genes, 1.7%	0.00864	0.33%	MOB2:CDC12:SMI1:CHS3:MYO2:CHS5:CAS4:CMD1:CDC11	5628:9986:32160:5619:30133:51286:5881:329:16459:71563:35841:32153:44732:31941:5940:31097:35840:31521:935:5933:5937:30428:43332:1400:72687:32432:144:5934:31105:5935:5876:45009:5823:51285:131:5829:5739:5938:30479:399:5634:1411:32168:34044
5937	mating projection	9 out of 105 genes, 8.6%	107 out of 6473 background genes, 1.7%	0.00864	0.29%	MOB2:CDC12:SMI1:CHS3:MYO2:CHS5:CAS4:CMD1:CDC11	5628:9986:32160:5619:30133:51286:5881:329:16459:71563:35841:32153:44732:31941:5940:31097:35840:31521:935:5933:5937:30428:43332:1400:72687:32432:144:5934:31105:5935:5876:45009:5823:51285:131:5829:5739:5938:30479:399:5634:1411:32168:34044
98588	bounding membrane of organelle	20 out of 105 genes, 19.0%	498 out of 6473 background genes, 7.7%	0.01937	0.25%	C1_01920W_A:RAC1:VCX1:SEC24:KEX2:C1_09060C_A:C1_09430W_A:SPC3:MYO2:C2_03340W_A:ABG1:C3_04720C_A:C4_04440W_A:PUF3:SEC12:SAR1:HGT18:SEC26:KSR1:FAA4	30139:30133:16459:329:5886:71563:5887:30126:31941:31097:34066:30173:31521:70971:5802:43332:30127:30176:32473:139:5789:32432:5774:5934:16021:5787:5811:5935:51285:131:5829:31207:5783:30479:16020:5634:1411:12505:5741
43332	mating projection tip	8 out of 105 genes, 7.6%	95 out of 6473 background genes, 1.5%	0.02275	0.22%	MOB2:SMI1:CHS3:MYO2:CHS5:CAS4:CMD1:CDC11	5628:9986:32160:5619:30133:51286:5881:329:16459:71563:35841:32153:44732:5940:31941:31097:35840:31521:935:5933:30428:43332:1400:72687:32432:144:5934:31105:5935:5876:45009:5823:51285:131:5829:5739:5938:30479:399:5634:1411:32168:34044
16023	cytoplasmic, membrane-bounded vesicle	8 out of 105 genes, 7.6%	97 out of 6473 background genes, 1.5%	0.02634	0.20%	SEC24:CHS3:MYO2:CHS5:ABG1:SAR1:CRN1:SEC26	5628:9986:30139:30133:329:16459:5886:5826:71563:35838:30126:31941:31097:31521:70971:30428:43332:30127:5789:32432:5774:5934:16021:5935:45009:51285:131:5829:30479:1411:34044:5885
31988	membrane-bounded vesicle	8 out of 105 genes, 7.6%	97 out of 6473 background genes, 1.5%	0.02634	0.18%	SEC24:CHS3:MYO2:CHS5:ABG1:SAR1:CRN1:SEC26	5628:9986:30139:30133:329:16459:5886:5826:71563:35838:30126:31941:31097:31521:70971:30428:43332:30127:5789:32432:5774:5934:16021:5935:45009:51285:131:5829:30479:1411:34044:5885
31410	cytoplasmic vesicle	8 out of 105 genes, 7.6%	101 out of 6473 background genes, 1.6%	0.03492	0.33%	SEC24:CHS3:MYO2:CHS5:ABG1:SAR1:CRN1:SEC26	5628:9986:30139:30133:329:16459:5886:5826:71563:35838:30126:31941:31097:31521:70971:30428:43332:30127:5789:32432:5774:5934:16021:5935:45009:51285:131:5829:30479:1411:34044:5885
31982	vesicle	8 out of 105 genes, 7.6%	102 out of 6473 background genes, 1.6%	0.03739	0.31%	SEC24:CHS3:MYO2:CHS5:ABG1:SAR1:CRN1:SEC26	5628:9986:30139:30133:329:16459:5886:5826:71563:35838:30126:31941:31097:31521:70971:30428:43332:30127:5789:32432:5774:5934:16021:5935:45009:51285:131:5829:30479:1411:34044:5885
131	incipient cellular bud site	6 out of 105 genes, 5.7%	56 out of 6473 background genes, 0.9%	0.04354	0.43%	CDC12:SMI1:CHS3:MYO2:CAS4:CMD1	5628:9986:32160:30133:329:16459:71563:32153:35841:44732:31941:5940:31097:35840:31521:935:5933:5937:30428:43332:1400:32432:5934:144:31105:5935:45009:5823:51285:131:5829:5739:5938:30479:5634:1411
44464	cell part	87 out of 105 genes, 82.9%	4401 out of 6473 background genes, 68.0%	0.06775	0.53%	RPL16A:MOB2:C1_01920W_A:CDC12:ESS1:RAC1:ATP7:SMI1:TKL1:VCX1:C1_08690W_A:C1_08730W_A:SEC24:C1_08770W_A:KEX2:C1_09060C_A:C1_09430W_A:IDH1:MTS1:SNL1:ERP5:HAP43:RPL37B:C1_12370W_A:FEN1:SPC3:CHS3:MYO2:FTR1:C2_03340W_A:CHS5:ATP4:IMH3:APR1:C2_07530C_A:C2_07640W_A:MRS4:DDR48:ABG1:IST1:FLO9:CAS4:AIP2:C3_03410C_A:C3_04720C_A:C3_05250C_A:C3_07670W_A:BGL2:BFR1:C4_04440W_A:PUF3:ARO9:CMD1:CDC11:IMP2:C5_01230C_…	5628:9986:30139:32160:5619:42645:46658:324:30133:51286:5881:16459:329:5826:5759:5886:790:71563:15934:71006:19898:35838:5887:35841:32153:22625:9898:44732:22627:71004:30126:97078:5622:5737:31941:5940:31097:5840:34066:30173:35840:31521:71007:935:70971:5743:9277:5933:5749:5802:5937:30428:22626:43332:71008:30127:1400:45239:30176:72687:42175:16602:274:32473:33573:139:5789:32040:32432:5774:144:5934:1602…
5623	cell	87 out of 105 genes, 82.9%	4401 out of 6473 background genes, 68.0%	0.06775	0.50%	RPL16A:MOB2:C1_01920W_A:CDC12:ESS1:RAC1:ATP7:SMI1:TKL1:VCX1:C1_08690W_A:C1_08730W_A:SEC24:C1_08770W_A:KEX2:C1_09060C_A:C1_09430W_A:IDH1:MTS1:SNL1:ERP5:HAP43:RPL37B:C1_12370W_A:FEN1:SPC3:CHS3:MYO2:FTR1:C2_03340W_A:CHS5:ATP4:IMH3:APR1:C2_07530C_A:C2_07640W_A:MRS4:DDR48:ABG1:IST1:FLO9:CAS4:AIP2:C3_03410C_A:C3_04720C_A:C3_05250C_A:C3_07670W_A:BGL2:BFR1:C4_04440W_A:PUF3:ARO9:CMD1:CDC11:IMP2:C5_01230C_…	5628:9986:30139:32160:5619:42645:46658:324:30133:51286:5881:16459:329:5826:5759:5886:790:71563:15934:71006:19898:35838:5887:35841:32153:22625:9898:44732:22627:71004:30126:97078:5622:5737:31941:5940:31097:5840:34066:30173:35840:31521:71007:935:70971:5743:9277:5933:5749:5802:5937:30428:22626:43332:71008:30127:1400:45239:30176:72687:42175:16602:274:32473:33573:139:5789:32040:32432:5774:144:5934:1602…
98805	whole membrane	15 out of 105 genes, 14.3%	348 out of 6473 background genes, 5.4%	0.073	0.47%	C1_01920W_A:RAC1:VCX1:SEC24:C1_09060C_A:C1_09430W_A:MYO2:ABG1:C3_04720C_A:PUF3:SAR1:HGT18:SEC26:KSR1:FAA4	30139:30133:16459:329:5886:71563:5887:30126:31941:31097:31521:70971:43332:30127:32473:5789:32432:5774:5934:16021:5811:5935:51285:131:5829:5783:30479:16020:5634:1411:12505:5741
30427	site of polarized growth	11 out of 105 genes, 10.5%	206 out of 6473 background genes, 3.2%	0.07706	0.56%	MOB2:CDC12:SMI1:CHS3:MYO2:CHS5:ABG1:CAS4:CMD1:CDC11:CRN1	5628:9986:30139:32160:5619:30133:51286:5881:329:16459:5826:71563:35838:35841:32153:44732:31941:5940:31097:35840:31521:935:5933:5937:30428:43332:1400:72687:5789:32432:5774:144:5934:16021:31105:5935:5876:45009:5823:51285:131:5829:5739:5938:30479:399:5634:1411:32168:34044:5885
CLUSTER 6
BP
55114	oxidation-reduction process	46 out of 350 genes, 13.1%	408 out of 6473 background genes, 6.3%	0.00111	0.00%	C1_00630W_A:CTN1:COQ6:CAT1:AOX2:AOX1:ARG5,6:FAD3:OSM2:C2_01540W_A:C2_02650C_A:C2_05060C_A:GDH2:C2_10070W_A:GPD1:DOT5:PXP2:POX1-3:TSA1:TSA1B:MET8:ERG251:SCS7:ALD6:IFG3:ERG11:PUT1:C5_03770C_A:GPX2:GPD2:C7_02010C_A:C7_03030W_A:COX3A:POT1:MDH1:IDP2:PGM2:CIT1:PEX14:FDH1:IFE2:YHB1:ACO1:ECI1:CR_08920W_A:CDG1	5975:9437:6636:51701:6081:6635:44262:6099:30447:6084:44416:48315:52565:46356:45454:71454:103:6102:6116:5978:6123:61077:1315:42183:55114:6520:6744:16558:6537:42268:6094:45733:77:6979:6546:36187:10133:6807:6066:6114:31505:46210:45892:1766:19255:6011:30437:6526:16560:45333:42744:10230:6101:44182:2:33554:15942:36164:33194:6696:19646:15671:6355:19388:42758:42262:42743:19354:34599:6973:9267:46168:1302:…
8643	carbohydrate transport	11 out of 350 genes, 3.1%	37 out of 6473 background genes, 0.6%	0.00251	0.00%	HGT2:GAL1:HGT8:C2_09280C_A:HGT17:MAL31:HXK1:NAG3:HGT12:HGT13:HXT5	6096:6006:36178:30448:15749:6043:44114:30447:6013:55085:15753:71216:15893:6046:36244:15758:44406:44117:44182:46323:36180:8646:6000:33499:8645:19388:15757:51594:8643:9267:32445:46835:36170:35690:9405:411:15756
15749	monosaccharide transport	10 out of 350 genes, 2.9%	31 out of 6473 background genes, 0.5%	0.00318	0.00%	HGT2:GAL1:HGT8:C2_09280C_A:HGT17:HXK1:NAG3:HGT12:HGT13:HXT5	6096:6006:36178:30448:15749:6043:44114:30447:6013:55085:15753:71216:15893:6046:36244:15758:44406:44117:44182:46323:36180:8646:6000:33499:8645:19388:15757:51594:8643:9267:32445:46835:36170:35690:9405:411:15756
8645	hexose transport	10 out of 350 genes, 2.9%	31 out of 6473 background genes, 0.5%	0.00318	0.00%	HGT2:GAL1:HGT8:C2_09280C_A:HGT17:HXK1:NAG3:HGT12:HGT13:HXT5	6096:6006:36178:30448:15749:6043:44114:30447:6013:55085:15753:71216:15893:6046:36244:15758:44406:44117:44182:46323:36180:8646:6000:33499:8645:19388:15757:51594:8643:9267:32445:46835:36170:35690:9405:411:15756
44406	adhesion of symbiont to host	12 out of 350 genes, 3.4%	48 out of 6473 background genes, 0.7%	0.00653	0.00%	ECM33:SAP9:TEC1:AAF1:SAP6:ALS5:ALS1:ALS4:ALS2:HXK1:ALS3:PGA1	6096:1900735:10527:6006:36178:30448:19538:1900445:43709:7329:45944:33215:6043:44114:2000220:30447:6013:44416:52155:43710:2253:1900231:52391:71216:902:6807:6046:31505:7160:36244:1300:44117:1900430:44406:46323:44182:36180:7155:6000:44270:1900461:1900429:43708:6355:36003:43689:51603:7124:30163:9267:16485:44011:1403:71502:32445:6897:16337:6508:36170:6357:9405:6465:30260
6046	N-acetylglucosamine catabolic process	4 out of 350 genes, 1.1%	4 out of 6473 background genes, 0.1%	0.00893	0.00%	HEX1:HXK1:NAG1:DAC1	6096:6006:30448:5975:6043:44114:97316:30447:6013:71216:6046:44406:44117:44182:46323:36180:6000:9267:32445:36171:36170:9405
6012	galactose metabolic process	5 out of 350 genes, 1.4%	8 out of 6473 background genes, 0.1%	0.02334	0.00%	GAL1:GAL7:GAL4:FGR44:PGM2	30447:45991:5978:19255:6011:42125:435:33499:6355:19388:45821:15757:5992:52574:46835:6874:411:6012
55085	transmembrane transport	38 out of 350 genes, 10.9%	349 out of 6473 background genes, 5.4%	0.02361	0.00%	HGT2:DIP5:C1_09210C_A:PHO84:ATP19:HGT8:KAR2:FRP3:TIM22:OPT5:C2_09280C_A:NGT1:DAL5:DUR35:GAP2:HST6:HGT17:JEN2:TNA1:MAL31:STV1:CAN1:NAG3:HGT12:HGT13:C7_01510W_A:MDH1:CR_01220W_A:OPT3:OPT4:HXT5:PEX14:HSP60:FLC2:CR_07480W_A:TRK1:SSU1:CR_10770W_A	10107:36178:51131:15749:70778:6813:6635:19740:44262:15802:43091:42144:35672:33157:6099:15813:30447:61454:30433:6821:48315:55085:15753:316:9272:15986:30007:6458:6820:71216:51180:16558:6808:6847:42268:6094:15890:34605:50821:15719:742:42938:71472:6995:71833:97080:15893:71631:90002:6836:15846:31505:71433:45892:71444:36244:30437:15991:15886:51084:15758:15883:16560:34226:770:6457:46323:36180:8646:70509…
22610	biological adhesion	15 out of 350 genes, 4.3%	86 out of 6473 background genes, 1.3%	0.05025	0.00%	ECM33:GPD1:SAP9:TEC1:AAF1:SNF1:SAP6:ALS5:ALS1:ALS4:ALS2:HXK1:DFI1:ALS3:PGA1	6096:1900735:10527:6006:36178:30448:19538:1900445:43709:7329:45944:33215:6043:44114:2000220:30447:6013:44416:52155:42710:45722:43710:6116:2253:1900231:52391:71216:6468:902:6979:51519:6995:6807:6046:6114:1900436:31505:7160:36244:17148:1300:44117:1900430:44406:46323:44182:36180:7155:36164:6000:44270:1900461:43708:1900429:6355:5993:36003:43689:51603:7124:6973:30163:9267:16485:46168:44011:1302:71940:…
44282	small molecule catabolic process	16 out of 350 genes, 4.6%	98 out of 6473 background genes, 1.5%	0.06522	0.20%	CTN1:GAL1:GAL7:MLS1:UGA1:PXP2:POX1-3:FBP1:C5_00800C_A:PUT1:POT1:PGM2:PEX14:FDH1:ECI1:CDG1	9437:6635:30447:6084:48315:5978:19674:42183:55114:6537:42268:42149:9062:6094:45733:6546:10133:6066:19563:19441:15976:45892:34354:19255:6011:30437:42125:16560:6536:45333:15942:43605:9450:33499:19388:42758:15757:6097:5992:19451:52574:46835:36171:6874:72593:411
19318	hexose metabolic process	9 out of 350 genes, 2.6%	35 out of 6473 background genes, 0.5%	0.0763	0.18%	GAL1:GAL7:GAL4:FGR44:FBP1:HXK1:PCK1:MDH1:PGM2	6096:6006:30448:44262:6043:44114:6099:30447:6013:45991:5978:16558:42149:6094:19563:6046:15976:19255:6011:42125:44406:44117:44182:46323:435:6000:33499:6355:19388:45821:15757:5992:32445:52574:46835:6874:6108:72593:9405:411:6012
16337	single organismal cell-cell adhesion	6 out of 350 genes, 1.7%	15 out of 6473 background genes, 0.2%	0.08391	0.17%	AAF1:ALS5:ALS1:ALS4:ALS2:ALS3	1900735:36178:30448:43709:33215:30447:44416:43710:7160:36244:44406:44182:7155:43708:6355:43689:44011:71502:6897:16337:9405:30260
98602	single organism cell adhesion	6 out of 350 genes, 1.7%	15 out of 6473 background genes, 0.2%	0.08391	0.15%	AAF1:ALS5:ALS1:ALS4:ALS2:ALS3	1900735:36178:30448:43709:33215:30447:44416:43710:7160:36244:44406:44182:7155:43708:6355:43689:44011:71502:6897:16337:9405:30260
72329	monocarboxylic acid catabolic process	9 out of 350 genes, 2.6%	36 out of 6473 background genes, 0.6%	0.09696	0.29%	CTN1:MLS1:UGA1:PXP2:POX1-3:POT1:PEX14:FDH1:ECI1	9437:6635:30447:6084:48315:55114:42183:42268:9062:45733:6546:6066:15976:45892:30437:16560:6536:45333:15942:43605:9450:42758:6097
MF
16491	oxidoreductase activity	49 out of 350 genes, 14.0%	422 out of 6473 background genes, 6.5%	4.63e-05	0.00%	C1_00630W_A:COQ6:FMA1:C1_04460C_A:CAT1:AOX2:AOX1:ARG5,6:UBA4:FAD3:OSM2:C2_00180C_A:C2_01540W_A:C2_02650C_A:C2_05060C_A:GDH2:C2_10070W_A:GPD1:BNA4:DOT5:PXP2:POX1-3:GTT12:TSA1:TSA1B:MET8:ERG251:SCS7:ALD6:IFG3:ERG11:C5_00800C_A:PUT1:C5_03770C_A:GPX2:GPD2:HPD1:C7_02010C_A:C7_03030W_A:COX3A:MDH1:IDP2:FDH1:IFE2:CR_07170W_A:ARO2:YHB1:CR_08920W_A:CDG1	43022:5506:51287:8270:16717:4107:16491:8379:4364:8762:4129:51920:3997:9916:32542:17172:4096:4491:5515:16709:42292:4616:16966:20037:50660:4601:3884:16615:42389:47565:16616:43115:4352:4367:3995:4030:9055:3677:4833:70733:42803:33754:8398:4846:4602:104:8941:8144:4502:19825:4657:3942:4450:10181:80132:51082:4792:50662:50464:3991:42602:30985:30060:16156:8863:4325
15144	carbohydrate transmembrane transporter activity	10 out of 350 genes, 2.9%	28 out of 6473 background genes, 0.4%	0.00026	0.00%	HGT2:HGT8:C2_09280C_A:HGT17:JEN2:MAL31:NAG3:HGT12:HGT13:HXT5	51119:5355:15238:15578:15306:15145:5353:15535:15149:5310
1901476	carbohydrate transporter activity	10 out of 350 genes, 2.9%	28 out of 6473 background genes, 0.4%	0.00026	0.00%	HGT2:HGT8:C2_09280C_A:HGT17:JEN2:MAL31:NAG3:HGT12:HGT13:HXT5	51119:5355:15238:15578:15306:15145:5353:15535:15149:5310
51119	sugar transmembrane transporter activity	10 out of 350 genes, 2.9%	28 out of 6473 background genes, 0.4%	0.00026	0.00%	HGT2:HGT8:C2_09280C_A:HGT17:JEN2:MAL31:NAG3:HGT12:HGT13:HXT5	51119:5355:15238:15578:15306:15145:5353:15535:15149:5310
22891	substrate-specific transmembrane transporter activity	33 out of 350 genes, 9.4%	307 out of 6473 background genes, 4.7%	0.02623	0.00%	ENA2:HSP30:HGT2:DIP5:CRP1:PHO84:HGT8:FRP3:TIM22:OPT5:C2_09280C_A:NGT1:DAL5:GAP2:HST6:HGT17:JEN2:TNA1:MAL31:STV1:CAN1:NAG3:HGT12:HGT13:COX3A:CR_01220W_A:OPT3:OPT4:HXT5:FLC2:TRK1:SSU1:CR_10770W_A	4008:15123:5313:5507:15296:51119:15203:8554:5355:5216:42936:15108:5290:5215:4129:16597:35673:97079:46872:15238:15578:15079:5524:5384:15306:15145:42626:5353:15266:5262:15198:15535:15421:15124:30943:166:51183:15193:15181:8519:15078:15174:319:15183:15572:15663:5315:15149:15317:15230:15171:15189:5388:8556:5310:48249
15145	monosaccharide transmembrane transporter activity	7 out of 350 genes, 2.0%	22 out of 6473 background genes, 0.3%	0.02751	0.00%	HGT2:HGT8:C2_09280C_A:HGT17:NAG3:HGT12:HGT13	51119:5355:15238:15578:15145:5353:15535:15149
16661	oxidoreductase activity, acting on other nitrogenous compounds as donors	3 out of 350 genes, 0.9%	3 out of 6473 background genes, 0.0%	0.04029	0.57%	UBA4:C2_00180C_A:YHB1	5506:42292:16966:20037:9055:70733:4846:8941:19825:4792:50464
4601	peroxidase activity	6 out of 350 genes, 1.7%	17 out of 6473 background genes, 0.3%	0.04577	0.75%	CAT1:DOT5:GTT12:TSA1:TSA1B:GPX2	43022:8379:4364:51920:4096:5515:20037:4601:4602:51082:30985
16684	oxidoreductase activity, acting on peroxide as acceptor	6 out of 350 genes, 1.7%	18 out of 6473 background genes, 0.3%	0.06556	0.67%	CAT1:DOT5:GTT12:TSA1:TSA1B:GPX2	43022:8379:4364:51920:4096:5515:20037:4601:4602:51082:30985
15198	oligopeptide transporter activity	5 out of 350 genes, 1.4%	12 out of 6473 background genes, 0.2%	0.06667	0.80%	OPT5:DAL5:HST6:OPT3:OPT4	15296:42936:5215:35673:5524:42626:15198:15421:15124
22857	transmembrane transporter activity	35 out of 350 genes, 10.0%	354 out of 6473 background genes, 5.5%	0.08464	0.91%	ENA2:HSP30:HGT2:DIP5:C1_09210C_A:CRP1:PHO84:HGT8:FRP3:TIM22:OPT5:C2_09280C_A:NGT1:DAL5:CDR11:GAP2:HST6:HGT17:JEN2:TNA1:MAL31:STV1:CAN1:NAG3:HGT12:HGT13:COX3A:CR_01220W_A:OPT3:OPT4:HXT5:FLC2:TRK1:SSU1:CR_10770W_A	4008:15123:5313:5507:15296:51119:15203:8554:5355:5216:42936:15108:5290:5215:4129:16597:35673:97079:46872:15238:15578:15079:5524:5384:15306:15145:42626:5353:15266:5262:15198:15535:15421:15124:30943:166:51183:15193:15181:8519:15078:15174:319:15183:15572:15663:5315:15149:15317:15230:15171:15189:5388:8556:5310:48249
16209	antioxidant activity	8 out of 350 genes, 2.3%	34 out of 6473 background genes, 0.5%	0.09106	0.83%	CAT1:C2_05060C_A:DOT5:GTT12:TSA1:TSA1B:GPX2:CR_10600C_A	43022:8379:4364:51920:32542:4096:5515:20037:4601:3677:4602:16209:8412:51082:30985
CC
71944	cell periphery	70 out of 350 genes, 20.0%	702 out of 6473 background genes, 10.8%	2.93e-05	0.00%	C1_00210C_A:ENA2:TIF:HSP30:HGT2:DIP5:C1_02700C_A:ECM33:YPT1:PGA45:CAT1:AOX2:C1_09210C_A:CRP1:PHO84:ATP19:PGA52:C2_00750W_A:HGT8:C2_04850C_A:RTA2:FRP3:TIM22:OPT5:IPP1:BNA4:NGT1:C3_01910C_A:DAL5:GTT12:PHB1:SAP9:NCE102:GAP2:TSA1:TSA1B:HST6:PGA10:HGT17:ERG251:C4_02720C_A:CRH11:RBT1:JEN2:PGA31:C4_04800W_A:PGA14:BUD2:ERG11:HYR3:TNA1:PGA4:CAN1:ALS5:ALS1:ALS4:ALS2:HGT12:HGT13:DFI1:C7_01180W_A:BEM2:CHT1:O…	30176:5628:276:9986:5789:139:407:46658:30134:31966:51286:31985:5934:329:16021:70250:5759:5886:5771:5844:35838:32153:5887:5935:42597:30445:30446:5737:131:5829:328:31410:5739:5783:5794:30173:5938:5782:30479:33101:31521:10008:32126:9277:32865:16020:32541:5634:1411:5802:43332:31225:42721:5576:31520:5741:45121:16281
5886	plasma membrane	51 out of 350 genes, 14.6%	477 out of 6473 background genes, 7.4%	0.00024	0.00%	C1_00210C_A:ENA2:TIF:HSP30:HGT2:DIP5:C1_02700C_A:ECM33:YPT1:AOX2:C1_09210C_A:CRP1:PHO84:ATP19:PGA52:C2_00750W_A:HGT8:RTA2:FRP3:TIM22:OPT5:BNA4:NGT1:C3_01910C_A:DAL5:GTT12:PHB1:SAP9:NCE102:GAP2:HST6:HGT17:ERG251:C4_02720C_A:CRH11:JEN2:ERG11:TNA1:PGA4:CAN1:HGT12:HGT13:DFI1:C7_01180W_A:BEM2:OPT3:OPT4:FLC2:CR_08990C_A:SSU1:PLB3	30176:5628:276:9986:5789:139:407:46658:30134:31966:51286:31985:5934:329:16021:70250:5886:5771:35838:32153:5887:42597:30445:30446:5737:131:5829:328:31410:5783:5739:5794:30173:5938:33101:31521:10008:32126:9277:32865:16020:5634:5802:43332:31225:42721:5576:31520:45121:5741:16281
31226	intrinsic component of plasma membrane	14 out of 350 genes, 4.0%	59 out of 6473 background genes, 0.9%	0.00038	0.00%	HGT2:ECM33:PHO84:PGA52:HGT8:SAP9:GAP2:HGT17:CRH11:PGA4:HGT12:HGT13:FLC2:PLB3	5628:9986:46658:30134:5886:5771:32153:5887:42597:30445:30446:131:5829:328:5783:5739:5794:30173:9277:16020:5634:31225:5576:31520
9986	cell surface	26 out of 350 genes, 7.4%	199 out of 6473 background genes, 3.1%	0.00412	0.00%	RPL10:ECM33:PGA45:PGA52:KAR2:PGA17:SAP9:TSA1:PGA10:CRH11:RBT1:PGA31:PGA14:HYR3:PGA58:PGA37:PGA4:GPD2:ALS5:ALS1:ALS4:ALS2:CHT1:ALS3:PLB3:PGA1	5628:9986:31965:46658:5886:5844:34099:22625:42597:30445:30446:9331:5737:131:5829:5840:5783:5739:5794:9277:16020:5634:31225:5576
5618	cell wall	22 out of 350 genes, 6.3%	160 out of 6473 background genes, 2.5%	0.00814	0.00%	ECM33:PGA45:CAT1:PGA52:IPP1:SAP9:TSA1:TSA1B:PGA10:CRH11:RBT1:PGA31:PGA14:BUD2:HYR3:PGA4:ALS5:ALS1:ALS4:ALS2:CHT1:ALS3	5628:9986:46658:5759:5886:5844:5935:30445:30446:5737:131:5829:5783:5739:5782:9277:16020:5634:1411:31225:5576
9277	fungal-type cell wall	22 out of 350 genes, 6.3%	160 out of 6473 background genes, 2.5%	0.00814	0.00%	ECM33:PGA45:CAT1:PGA52:IPP1:SAP9:TSA1:TSA1B:PGA10:CRH11:RBT1:PGA31:PGA14:BUD2:HYR3:PGA4:ALS5:ALS1:ALS4:ALS2:CHT1:ALS3	5628:9986:46658:5759:5886:5844:5935:30445:30446:5737:131:5829:5783:5739:5782:9277:16020:5634:1411:31225:5576
30312	external encapsulating structure	22 out of 350 genes, 6.3%	161 out of 6473 background genes, 2.5%	0.00897	0.00%	ECM33:PGA45:CAT1:PGA52:IPP1:SAP9:TSA1:TSA1B:PGA10:CRH11:RBT1:PGA31:PGA14:BUD2:HYR3:PGA4:ALS5:ALS1:ALS4:ALS2:CHT1:ALS3	5628:9986:46658:5759:5886:5844:5935:30445:30446:5737:131:5829:5783:5739:5782:9277:16020:5634:1411:31225:5576
42579	microbody	14 out of 350 genes, 4.0%	82 out of 6473 background genes, 1.3%	0.02021	0.00%	C1_04460C_A:CAT1:MLS1:OSM2:GPD1:PXP2:POX1-3:CTN3:POT1:MDH1:CIT1:PEX14:ECI1:CR_08920W_A	9514:5759:9331:5829:5758:5739:5777:5782:9277:5634:5778
5777	peroxisome	14 out of 350 genes, 4.0%	82 out of 6473 background genes, 1.3%	0.02021	0.00%	C1_04460C_A:CAT1:MLS1:OSM2:GPD1:PXP2:POX1-3:CTN3:POT1:MDH1:CIT1:PEX14:ECI1:CR_08920W_A	9514:5759:9331:5829:5758:5739:5777:5782:9277:5634:5778
46658	anchored component of plasma membrane	6 out of 350 genes, 1.7%	18 out of 6473 background genes, 0.3%	0.04796	0.20%	ECM33:PGA52:SAP9:CRH11:PGA4:PLB3	5628:9986:46658:5886:42597:30445:30446:131:5829:5783:5739:9277:16020:5634:31225:5576
44459	plasma membrane part	15 out of 350 genes, 4.3%	100 out of 6473 background genes, 1.5%	0.05179	0.55%	HGT2:ECM33:PHO84:PGA52:HGT8:SAP9:NCE102:GAP2:HGT17:CRH11:PGA4:HGT12:HGT13:FLC2:PLB3	5628:9986:46658:30134:70250:5886:5771:35838:32153:5887:42597:30445:30446:131:5829:328:5783:5739:5794:30173:33101:32126:9277:16020:5634:31225:5576:31520:45121
31225	anchored component of membrane	6 out of 350 genes, 1.7%	19 out of 6473 background genes, 0.3%	0.06694	0.67%	ECM33:PGA52:SAP9:CRH11:PGA4:PLB3	5628:9986:46658:5886:42597:30445:30446:131:5829:5783:5739:9277:16020:5634:31225:5576
CLUSTER 7
BP
6879	cellular iron ion homeostasis	10 out of 160 genes, 6.2%	40 out of 6473 background genes, 0.6%	1.81e-05	0.00%	HMX1:IRO1:C3_04360W_A:FRP1:PGA7:RBT5:CSA2:FET34:CSA1:MAC1	55114:44011:33212:44182:36180:34755:34465:43709:46688:71281:20028:42167:6979:45944:1900461:33215:2000220:30447:1901684:6827:6788:6821:55085:36170:6879:45732:9405:6878:10106
55072	iron ion homeostasis	10 out of 160 genes, 6.2%	41 out of 6473 background genes, 0.6%	2.34e-05	0.00%	HMX1:IRO1:C3_04360W_A:FRP1:PGA7:RBT5:CSA2:FET34:CSA1:MAC1	55114:44011:33212:44182:36180:34755:34465:43709:46688:71281:20028:42167:6979:45944:1900461:33215:2000220:30447:1901684:6827:6821:6788:55085:36170:6879:45732:9405:6878:10106
46916	cellular transition metal ion homeostasis	11 out of 160 genes, 6.9%	67 out of 6473 background genes, 1.0%	0.00036	0.00%	HMX1:IRO1:C3_04360W_A:FRP1:PGA7:RBT5:CSA2:PRA1:FET34:CSA1:MAC1	44406:44182:36180:43709:45916:42167:45944:1900461:33215:2000220:30447:6821:6788:55085:52155:7159:10106:32119:55114:44011:33212:34465:42784:34755:20028:71281:46688:6979:6827:1901684:36170:6879:45732:9405:6878
44010	single-species biofilm formation	15 out of 160 genes, 9.4%	131 out of 6473 background genes, 2.0%	0.0004	0.00%	CSH1:IFD6:IPT1:HYR1:YAK1:AHR1:PGA7:RBT5:ECE1:CSA2:SUN41:ALS9:CSA1:PMT1:DEF1	45861:1900430:44117:32:44406:920:1900239:30148:44182:36178:36180:43709:35269:7155:45944:1900443:44114:70887:30447:31589:6493:71361:43710:9272:501:6676:71216:9267:71712:6468:44011:33212:42149:20028:1403:34605:51519:1900101:36187:70787:44413:51668:31505:36171:7160:70301:36170:6879:1900189:44407:35690:9405:36244:32527
55076	transition metal ion homeostasis	11 out of 160 genes, 6.9%	68 out of 6473 background genes, 1.1%	0.00042	0.00%	HMX1:IRO1:C3_04360W_A:FRP1:PGA7:RBT5:CSA2:PRA1:FET34:CSA1:MAC1	44406:44182:36180:43709:45916:42167:45944:1900461:33215:2000220:30447:6821:6788:55085:52155:7159:10106:32119:55114:44011:33212:34755:42784:34465:46688:71281:20028:6979:1901684:6827:36170:6879:45732:9405:6878
6875	cellular metal ion homeostasis	12 out of 160 genes, 7.5%	90 out of 6473 background genes, 1.4%	0.00111	0.00%	HMX1:ADE5,7:IRO1:C3_04360W_A:FRP1:PGA7:RBT5:CSA2:PRA1:FET34:CSA1:MAC1	44406:44182:36180:43709:45916:42167:45944:1900461:33215:2000220:30447:46084:6821:6788:55085:52155:7159:10106:32119:55114:44011:33212:34755:42784:34465:46688:71281:20028:9113:6875:6979:6189:1901684:6827:36170:6879:45732:9405:6878
33212	iron assimilation	5 out of 160 genes, 3.1%	10 out of 6473 background genes, 0.2%	0.00124	0.00%	FRP1:PGA7:CSA2:FET34:MAC1	44182:36180:45944:1900461:33215:2000220:10106:55114:44011:33212:34755:46688:71281:1901684:6827:36170:45732:9405:6878
34755	iron ion transmembrane transport	5 out of 160 genes, 3.1%	10 out of 6473 background genes, 0.2%	0.00124	0.00%	SIT1:FRP1:FET34:CTR1:MAC1	44182:36180:45944:15677:1900461:33215:15891:2000220:10106:55114:33212:34755:46688:71281:44718:42928:1901684:6827:36170:45732:9405:35690:6878:6825
42710	biofilm formation	15 out of 160 genes, 9.4%	143 out of 6473 background genes, 2.2%	0.00126	0.00%	CSH1:IFD6:IPT1:HYR1:YAK1:AHR1:PGA7:RBT5:ECE1:CSA2:SUN41:ALS9:CSA1:PMT1:DEF1	45861:1900430:44117:32:44406:920:1900239:30148:44182:36178:36180:43709:35269:7155:45944:1900443:44114:70887:30447:31589:6493:71361:43710:9272:501:6676:71216:9267:71712:6468:44011:33212:42149:20028:1403:34605:51519:1900101:36187:70787:44413:51668:31505:36171:7160:70301:36170:6879:1900189:44407:35690:9405:36244:32527
55065	metal ion homeostasis	12 out of 160 genes, 7.5%	94 out of 6473 background genes, 1.5%	0.00179	0.00%	HMX1:ADE5,7:IRO1:C3_04360W_A:FRP1:PGA7:RBT5:CSA2:PRA1:FET34:CSA1:MAC1	44406:44182:36180:43709:45916:42167:45944:1900461:33215:2000220:30447:46084:6821:6788:55085:52155:7159:10106:32119:55114:44011:33212:34755:42784:34465:46688:71281:20028:9113:6875:6979:6189:1901684:6827:36170:6879:45732:9405:6878
90609	single-species submerged biofilm formation	14 out of 160 genes, 8.8%	129 out of 6473 background genes, 2.0%	0.00188	0.00%	CSH1:IFD6:IPT1:YAK1:AHR1:PGA7:RBT5:ECE1:CSA2:SUN41:ALS9:CSA1:PMT1:DEF1	45861:1900430:44117:32:44406:920:1900239:30148:44182:36178:36180:43709:35269:7155:45944:1900443:44114:70887:30447:31589:6493:71361:43710:9272:501:6676:71216:9267:71712:6468:44011:33212:42149:20028:1403:34605:51519:1900101:36187:70787:51668:31505:36171:7160:70301:36170:6879:1900189:44407:35690:9405:36244:32527
6826	iron ion transport	6 out of 160 genes, 3.8%	19 out of 6473 background genes, 0.3%	0.00271	0.00%	SIT1:FRP1:CFL1:FET34:CTR1:MAC1	44182:36180:45944:15677:1900461:33215:15891:2000220:10106:55114:33212:34755:46688:71281:6826:44718:42928:1901684:6827:36170:45732:9405:35690:6878:6825
98660	inorganic ion transmembrane transport	9 out of 160 genes, 5.6%	58 out of 6473 background genes, 0.9%	0.00652	0.00%	MIR1:ZRT2:ATP14:SIT1:FRP1:FET34:CTR1:MAC1:ATP3	34224:44182:36180:45944:15677:1900461:33215:15891:2000220:48315:6817:35435:15986:6831:10106:40009:55114:33212:34755:46688:71281:44749:44718:42928:33615:33217:1901684:6827:36170:45732:9405:35690:6878:6825:42407
34220	ion transmembrane transport	12 out of 160 genes, 7.5%	108 out of 6473 background genes, 1.7%	0.00776	0.00%	GAP4:MIR1:ZRT2:ATP14:SIT1:FRP1:AGP2:FET34:CTR1:MAC1:ATP3:CR_09920W_A	34224:44182:36180:1902274:45944:15677:1900461:33215:15891:2000220:48315:6817:35435:15986:6831:10106:40009:55114:33212:34755:46688:71281:44749:1902269:44718:42928:3333:33615:33217:1901684:6827:36170:45732:9405:35690:6878:6825:42407
41	transition metal ion transport	7 out of 160 genes, 4.4%	36 out of 6473 background genes, 0.6%	0.01419	0.13%	ZRT2:SIT1:FRP1:CFL1:FET34:CTR1:MAC1	34224:44182:36180:45944:15677:1900461:33215:15891:2000220:48315:6831:10106:40009:55114:33212:34755:46688:71281:6826:44749:44718:42928:33217:1901684:6827:36170:45732:9405:35690:6878:6825
30003	cellular cation homeostasis	12 out of 160 genes, 7.5%	115 out of 6473 background genes, 1.8%	0.01478	0.25%	HMX1:ADE5,7:IRO1:C3_04360W_A:FRP1:PGA7:RBT5:CSA2:PRA1:FET34:CSA1:MAC1	44406:44182:36180:43709:45916:42167:45944:1900461:33215:2000220:30447:46084:6821:6788:55085:52155:7159:10106:32119:55114:44011:33212:34755:42784:34465:46688:71281:20028:9113:6875:6979:6189:1901684:6827:36170:6879:45732:9405:6878
98771	inorganic ion homeostasis	12 out of 160 genes, 7.5%	118 out of 6473 background genes, 1.8%	0.01918	0.24%	HMX1:ADE5,7:IRO1:C3_04360W_A:FRP1:PGA7:RBT5:CSA2:PRA1:FET34:CSA1:MAC1	44406:44182:36180:43709:45916:42167:45944:1900461:33215:2000220:30447:46084:6821:6788:55085:52155:7159:10106:32119:55114:44011:33212:34755:42784:34465:46688:71281:20028:9113:6875:6979:6189:1901684:6827:36170:6879:45732:9405:6878
44011	single-species biofilm formation on inanimate substrate	12 out of 160 genes, 7.5%	119 out of 6473 background genes, 1.8%	0.02088	0.22%	CSH1:IFD6:IPT1:YAK1:PGA7:RBT5:ECE1:CSA2:SUN41:CSA1:PMT1:DEF1	45861:1900430:44117:32:44406:920:30148:44182:36178:36180:43709:35269:44114:70887:30447:31589:6493:9272:6676:71216:9267:71712:6468:44011:33212:20028:51519:1900101:36187:70787:51668:31505:36171:7160:36170:1900189:6879:44407:35690:9405:36244:32527
51703	intraspecies interaction between organisms	12 out of 160 genes, 7.5%	119 out of 6473 background genes, 1.8%	0.02088	0.21%	CSH1:IFD6:IPT1:YAK1:PGA7:RBT5:ECE1:CSA2:SUN41:CSA1:PMT1:DEF1	45861:1900430:44117:32:44406:920:30148:44182:36178:36180:43709:35269:44114:70887:30447:31589:6493:9272:6676:71216:9267:71712:6468:44011:33212:20028:51519:1900101:36187:70787:51668:31505:36171:7160:36170:1900189:6879:44407:35690:9405:36244:32527
55080	cation homeostasis	12 out of 160 genes, 7.5%	119 out of 6473 background genes, 1.8%	0.02088	0.20%	HMX1:ADE5,7:IRO1:C3_04360W_A:FRP1:PGA7:RBT5:CSA2:PRA1:FET34:CSA1:MAC1	44406:44182:36180:43709:45916:42167:45944:1900461:33215:2000220:30447:46084:6821:6788:55085:52155:7159:10106:32119:55114:44011:33212:34755:42784:34465:46688:71281:20028:9113:6875:6979:6189:1901684:6827:36170:6879:45732:9405:6878
6827	high-affinity iron ion transmembrane transport	4 out of 160 genes, 2.5%	9 out of 6473 background genes, 0.1%	0.02587	0.19%	FRP1:FET34:CTR1:MAC1	44182:36180:45944:15677:1900461:33215:2000220:10106:55114:33212:34755:46688:71281:1901684:6827:36170:45732:9405:6878:6825
44764	multi-organism cellular process	17 out of 160 genes, 10.6%	228 out of 6473 background genes, 3.5%	0.02651	0.18%	CSH1:IFD6:IPT1:HYR1:YAK1:IFF6:AHR1:PGA7:RBT5:ECE1:CSA2:SUN41:SHE3:ALS9:CSA1:PMT1:DEF1	45861:1900430:44117:32:44406:920:1900239:30148:44182:36178:36180:43709:35269:7155:45944:1900443:44114:70887:8298:30447:31589:6493:71361:43710:9272:501:6676:753:1897:71216:9267:71712:6468:44011:33212:42149:48309:20028:1403:34605:51519:1900101:36187:70787:44413:51668:31505:36171:7160:70301:36170:6879:1900189:44407:35690:9405:7533:36244:32527
22610	biological adhesion	10 out of 160 genes, 6.2%	86 out of 6473 background genes, 1.3%	0.02843	0.17%	CSH1:HYR1:AHR1:RBT5:RFX2:PRA1:SUN41:ALS9:PMT1:DEF1	45861:1900430:44117:32:44406:920:1900239:44182:34644:36180:43709:35269:7155:45916:45944:1900443:44114:1900429:30447:31589:6493:52155:71361:43710:9272:501:7159:10768:34599:32119:9267:71216:71712:44011:122:42149:42784:20028:1403:34605:1900101:70787:44413:31505:7160:36170:70301:6879:1900189:35690:44407:9405:32527
6873	cellular ion homeostasis	12 out of 160 genes, 7.5%	123 out of 6473 background genes, 1.9%	0.02906	0.17%	HMX1:ADE5,7:IRO1:C3_04360W_A:FRP1:PGA7:RBT5:CSA2:PRA1:FET34:CSA1:MAC1	44406:44182:36180:43709:45916:42167:45944:1900461:33215:2000220:30447:46084:6821:6788:55085:52155:7159:10106:32119:55114:44011:33212:34755:42784:34465:46688:71281:20028:9113:6875:6979:6189:1901684:6827:36170:6879:45732:9405:6878
98662	inorganic cation transmembrane transport	8 out of 160 genes, 5.0%	56 out of 6473 background genes, 0.9%	0.03811	0.24%	ZRT2:ATP14:SIT1:FRP1:FET34:CTR1:MAC1:ATP3	34224:44182:36180:45944:15677:1900461:33215:15891:2000220:48315:15986:6831:10106:40009:55114:33212:34755:46688:71281:44749:44718:42928:33615:33217:1901684:6827:36170:45732:9405:35690:6878:6825:42407
98655	cation transmembrane transport	8 out of 160 genes, 5.0%	57 out of 6473 background genes, 0.9%	0.04341	0.38%	ZRT2:ATP14:SIT1:FRP1:FET34:CTR1:MAC1:ATP3	34224:44182:36180:45944:15677:1900461:33215:15891:2000220:48315:15986:6831:10106:40009:55114:33212:34755:46688:71281:44749:44718:42928:33615:33217:1901684:6827:36170:45732:9405:35690:6878:6825:42407
50801	ion homeostasis	12 out of 160 genes, 7.5%	130 out of 6473 background genes, 2.0%	0.05015	0.52%	HMX1:ADE5,7:IRO1:C3_04360W_A:FRP1:PGA7:RBT5:CSA2:PRA1:FET34:CSA1:MAC1	44406:44182:36180:43709:45916:42167:45944:1900461:33215:2000220:30447:46084:6821:6788:55085:52155:7159:10106:32119:55114:44011:33212:34755:42784:34465:46688:71281:20028:9113:6875:6979:6189:1901684:6827:36170:6879:45732:9405:6878
55082	cellular chemical homeostasis	12 out of 160 genes, 7.5%	132 out of 6473 background genes, 2.0%	0.05819	0.50%	HMX1:ADE5,7:IRO1:C3_04360W_A:FRP1:PGA7:RBT5:CSA2:PRA1:FET34:CSA1:MAC1	44406:44182:36180:43709:45916:42167:45944:1900461:33215:2000220:30447:46084:6821:6788:55085:52155:7159:10106:32119:55114:44011:33212:34755:42784:34465:46688:71281:20028:9113:6875:6979:6189:1901684:6827:36170:6879:45732:9405:6878
51704	multi-organism process	28 out of 160 genes, 17.5%	548 out of 6473 background genes, 8.5%	0.09569	0.76%	CSH1:IFD6:DUR1,2:RBT4:ADE5,7:IPT1:HYR1:ACT1:YAK1:IFF6:IFF11:IRO1:AHR1:PGA7:RBT5:RFX2:CSH3:ECE1:CSA2:PRA1:FET34:SUN41:SHE3:ALS9:CSA1:PMT1:ALO1:DEF1	45861:32:920:6767:71469:70485:36178:916:30448:43709:19740:45944:1900443:33215:44114:70887:8298:30447:31589:6281:52155:71361:9306:43710:9272:7159:6888:10768:10106:43419:753:32119:55114:45761:11:71216:71712:6468:30476:33212:42149:42784:71281:20028:9113:34605:51519:1900101:36187:44413:6827:51668:31505:43090:1900436:30010:7160:1900189:1766:36244:1300:43967:1900430:44117:44406:1900239:43486:6457:36168…
MF
16722	oxidoreductase activity, oxidizing metal ions	4 out of 160 genes, 2.5%	11 out of 6473 background genes, 0.2%	0.01761	2.00%	FRP1:CFL1:CFL5:FET34	5381:5507:4322:293
293	ferric-chelate reductase activity	3 out of 160 genes, 1.9%	6 out of 6473 background genes, 0.1%	0.04771	6.00%	FRP1:CFL1:CFL5	293
16723	oxidoreductase activity, oxidizing metal ions, NAD or NADP as acceptor	3 out of 160 genes, 1.9%	7 out of 6473 background genes, 0.1%	0.08198	9.33%	FRP1:CFL1:CFL5	293
CC
71944	cell periphery	40 out of 160 genes, 25.0%	702 out of 6473 background genes, 10.8%	3.83e-05	0.00%	HMX1:EXG2:CSH1:GAP4:PLB5:C1_09980C_A:MIR1:SFH5:RPL14:HYR1:ACT1:ZRT2:RHO3:SIT1:UCF1:IFF6:IFF11:GLX3:NDE1:C3_04360W_A:C3_07470W_A:RBT5:AGP2:CSH3:ECE1:PGA30:AXL2:CFL1:PRA1:CFL5:CHT2:FET34:CTR1:SUN41:ALS9:SNQ2:CSA1:PMT1:ATP3:ALO1	30176:97583:33573:5628:9986:812:5789:32432:31011:30864:46658:324:31966:51286:9514:329:16021:30687:5886:5756:35267:15629:97582:5887:32153:22625:5811:5935:30445:30446:31307:51285:5737:5768:5940:5640:5829:142:5840:5797:5783:5739:5794:30479:932:16023:5884:71944:9277:31305:5933:16020:32541:5634:5937:1411:43332:10494:5576:45121:5741
9986	cell surface	19 out of 160 genes, 11.9%	199 out of 6473 background genes, 3.1%	5.83e-05	0.00%	EXG2:CSH1:RBT4:PLB5:RPL14:HYR1:ACT1:SIT1:IFF6:IFF11:PGA7:RBT5:PGA30:PRA1:CHT2:SUN41:ALS9:CSA1:PGA28	5628:9986:812:32432:31011:30864:46658:324:51286:9514:5886:30687:35267:15629:22625:30445:30446:5737:5768:5829:142:5840:5783:30479:16023:5884:9277:5933:16020:5634:5937:1411:5576
5618	cell wall	16 out of 160 genes, 10.0%	160 out of 6473 background genes, 2.5%	0.00028	0.00%	EXG2:CSH1:PLB5:RPL14:HYR1:IFF6:IFF11:GLX3:RBT5:ECE1:PGA30:PRA1:CHT2:SUN41:ALS9:CSA1	9986:46658:324:5886:30687:22625:30445:30446:5829:5840:932:9277:5933:5634:1411:5937:10494:5576
9277	fungal-type cell wall	16 out of 160 genes, 10.0%	160 out of 6473 background genes, 2.5%	0.00028	0.00%	EXG2:CSH1:PLB5:RPL14:HYR1:IFF6:IFF11:GLX3:RBT5:ECE1:PGA30:PRA1:CHT2:SUN41:ALS9:CSA1	9986:46658:324:5886:30687:22625:30445:30446:5829:5840:932:9277:5933:5634:1411:5937:10494:5576
30312	external encapsulating structure	16 out of 160 genes, 10.0%	161 out of 6473 background genes, 2.5%	0.0003	0.00%	EXG2:CSH1:PLB5:RPL14:HYR1:IFF6:IFF11:GLX3:RBT5:ECE1:PGA30:PRA1:CHT2:SUN41:ALS9:CSA1	9986:46658:324:5886:30687:22625:30445:30446:5829:5840:932:9277:5933:5634:1411:5937:10494:5576
5886	plasma membrane	27 out of 160 genes, 16.9%	477 out of 6473 background genes, 7.4%	0.00579	0.33%	HMX1:EXG2:GAP4:C1_09980C_A:MIR1:SFH5:HYR1:ZRT2:RHO3:SIT1:IFF6:NDE1:C3_04360W_A:C3_07470W_A:RBT5:AGP2:CSH3:AXL2:CFL1:CFL5:FET34:CTR1:SNQ2:CSA1:PMT1:ATP3:ALO1	30176:97583:33573:9986:5789:46658:324:31966:329:16021:5886:5756:97582:5887:32153:5811:5935:30445:30446:31307:51285:5737:5768:5940:5829:5640:5797:5739:5783:5794:16023:9277:5933:31305:16020:32541:5634:5937:43332:5576:45121:5741
30446	hyphal cell wall	9 out of 160 genes, 5.6%	69 out of 6473 background genes, 1.1%	0.00718	0.29%	CSH1:PLB5:RPL14:HYR1:GLX3:ECE1:PGA30:PRA1:CSA1	9986:46658:324:30687:22625:30445:30446:5829:5840:932:9277:5933:5634:1411:10494:5576
CLUSTER 8
BP
42254	ribosome biogenesis	22 out of 87 genes, 25.3%	298 out of 6473 background genes, 4.6%	1.25e-08	0.00%	ARX1:NOP4:RPS15:C3_05160C_A:RPS19A:NOG1:RPF1:RPL30:C4_06210C_A:TIF5:MRT4:SPB1:C7_04140C_A:UTP18:BUD22:PWP2:CR_07750C_A:RIO2:TSR1:CR_08500W_A:CR_10470C_A:DRS1	1902626:6413:31167:40010:32880:55:27:466:463:42274:30490:447:462:34599:6468:6364:480:6412:16070:48025:42493:42256:6606:51301:45947:42273:6970:30010:6407:956:472:1732:35690:56:54
22613	ribonucleoprotein complex biogenesis	23 out of 87 genes, 26.4%	369 out of 6473 background genes, 5.7%	1.26e-07	0.00%	ARX1:NOP4:RPS15:C3_05160C_A:RPS19A:NOG1:RPF1:RPL30:C4_06210C_A:EXM2:TIF5:MRT4:SPB1:C7_04140C_A:UTP18:BUD22:PWP2:CR_07750C_A:RIO2:TSR1:CR_08500W_A:CR_10470C_A:DRS1	6376:1902626:6413:31167:40010:32880:55:27:466:42274:463:30490:447:462:34599:6468:6364:480:16070:6412:48025:42256:42493:6606:51301:45947:42273:30010:6970:6407:472:956:1732:56:35690:54
6364	rRNA processing	16 out of 87 genes, 18.4%	205 out of 6473 background genes, 3.2%	4.29e-06	0.00%	NOP4:C3_05160C_A:NOG1:RPF1:RPL30:C4_06210C_A:MRT4:SPB1:UTP18:BUD22:PWP2:CR_07750C_A:RIO2:TSR1:CR_10470C_A:DRS1	1902626:31167:40010:55:27:466:463:30490:447:462:6468:6364:480:6412:48025:42493:51301:42273:30010:472:956:35690:54
16072	rRNA metabolic process	16 out of 87 genes, 18.4%	217 out of 6473 background genes, 3.4%	9.72e-06	0.00%	NOP4:C3_05160C_A:NOG1:RPF1:RPL30:C4_06210C_A:MRT4:SPB1:UTP18:BUD22:PWP2:CR_07750C_A:RIO2:TSR1:CR_10470C_A:DRS1	1902626:31167:40010:55:27:466:463:30490:447:462:6468:6364:480:6412:48025:42493:51301:42273:30010:472:956:35690:54
44085	cellular component biogenesis	31 out of 87 genes, 35.6%	875 out of 6473 background genes, 13.5%	6e-05	0.00%	C1_01180C_A:ARX1:C1_03790C_A:NOP4:C1_04490W_A:RPT1:KIN3:RPS15:C3_05160C_A:RPS19A:NOG1:C4_00330C_A:RPF1:RPL30:CWH41:C4_06210C_A:EXM2:TIF5:MRT4:SPB1:C7_04140C_A:UTP18:BUD22:PWP2:CR_07750C_A:RIO2:TSR1:CR_08500W_A:CR_09520C_A:CR_10470C_A:DRS1	31110:31028:6785:6376:45840:6413:31167:55:30447:27:42274:463:35786:447:9272:15986:462:30472:51278:6468:43987:8608:480:45899:6487:45947:31030:30010:6970:34080:1732:45732:56:86:42407:54:70827:70:6457:6334:1902626:44182:6511:90307:40010:31122:32880:466:9311:7076:30490:7020:30702:52559:34599:7130:6364:6412:16070:48025:42493:42256:6606:51598:70682:51301:42273:34613:6407:956:472:35690:71963
34470	ncRNA processing	17 out of 87 genes, 19.5%	298 out of 6473 background genes, 4.6%	0.00014	0.00%	NOP4:C3_05160C_A:NOG1:RPF1:RPL30:C4_06210C_A:MRT4:SPB1:UTP18:BUD22:PWP2:CR_04160C_A:CR_07750C_A:RIO2:TSR1:CR_10470C_A:DRS1	6413:31167:55:27:463:447:462:6468:480:30010:54:1902626:40010:466:30490:30488:6364:6412:48025:42493:51301:42273:472:956:35690
42273	ribosomal large subunit biogenesis	9 out of 87 genes, 10.3%	88 out of 6473 background genes, 1.4%	0.00104	0.57%	NOP4:C3_05160C_A:NOG1:RPF1:MRT4:SPB1:CR_07750C_A:CR_08500W_A:DRS1	31167:55:27:463:54:1902626:466:6364:6606:42273:956:35690
34660	ncRNA metabolic process	18 out of 87 genes, 20.7%	400 out of 6473 background genes, 6.2%	0.002	1.00%	NOP4:RPC10:C3_05160C_A:NOG1:RPF1:RPL30:C4_06210C_A:MRT4:SPB1:UTP18:BUD22:PWP2:CR_04160C_A:CR_07750C_A:RIO2:TSR1:CR_10470C_A:DRS1	6413:31167:55:27:463:42797:447:462:6468:480:30010:54:6360:1902626:40010:466:30490:6366:30488:6364:6412:48025:42493:51301:42273:472:956:35690
71428	rRNA-containing ribonucleoprotein complex export from nucleus	7 out of 87 genes, 8.0%	51 out of 6473 background genes, 0.8%	0.00205	0.89%	ARX1:RPS15:RPS19A:NOG1:RPF1:C4_06210C_A:C7_04140C_A	55:27:463:42274:6970:56:54:1902626:40010:32880:466:34599:6364:6412:42493:51301:42273:6407:35690
6396	RNA processing	18 out of 87 genes, 20.7%	440 out of 6473 background genes, 6.8%	0.00753	1.20%	NOP4:C3_05160C_A:NOG1:RPF1:RPL30:C4_06210C_A:EXM2:MRT4:SPB1:UTP18:BUD22:PWP2:CR_04160C_A:CR_07750C_A:RIO2:TSR1:CR_10470C_A:DRS1	6376:6413:31167:55:27:463:447:462:6468:480:30010:54:1902626:40010:466:30490:30488:6364:6412:48025:42493:51301:42273:472:956:35690
463	maturation of LSU-rRNA from tricistronic rRNA transcript (SSU-rRNA, 5.8S rRNA, LSU-rRNA)	5 out of 87 genes, 5.7%	31 out of 6473 background genes, 0.5%	0.02328	1.09%	NOP4:C3_05160C_A:RPF1:SPB1:CR_07750C_A	31167:55:27:463:1902626:466:35690
71166	ribonucleoprotein complex localization	8 out of 87 genes, 9.2%	101 out of 6473 background genes, 1.6%	0.02597	1.17%	ARX1:TEF1:RPS15:RPS19A:NOG1:RPF1:C4_06210C_A:C7_04140C_A	51701:55:27:463:42274:2182:6970:56:54:1902626:40010:6414:32880:466:34599:6364:6412:42493:51301:6409:42273:6407:35690
71426	ribonucleoprotein complex export from nucleus	8 out of 87 genes, 9.2%	101 out of 6473 background genes, 1.6%	0.02597	1.08%	ARX1:TEF1:RPS15:RPS19A:NOG1:RPF1:C4_06210C_A:C7_04140C_A	51701:55:27:463:42274:2182:6970:56:54:1902626:40010:6414:32880:466:34599:6364:6412:42493:51301:6409:42273:6407:35690
51168	nuclear export	8 out of 87 genes, 9.2%	103 out of 6473 background genes, 1.6%	0.02989	1.00%	ARX1:TEF1:RPS15:RPS19A:NOG1:RPF1:C4_06210C_A:C7_04140C_A	51701:55:27:463:42274:2182:6970:56:54:1902626:40010:6414:32880:466:34599:6364:6412:42493:51301:6409:42273:6407:35690
470	maturation of LSU-rRNA	5 out of 87 genes, 5.7%	35 out of 6473 background genes, 0.5%	0.04265	1.60%	NOP4:C3_05160C_A:RPF1:SPB1:CR_07750C_A	31167:55:27:463:1902626:466:35690
10467	gene expression	29 out of 87 genes, 33.3%	1100 out of 6473 background genes, 17.0%	0.06613	2.12%	RPL13:NOP4:C1_06890C_A:RPL29:RPC10:TEF1:RPS15:C3_04810C_A:C3_05160C_A:RPS19A:NOG1:RPF1:RPL30:C4_06210C_A:EXM2:TIF5:MRT4:SPB1:UTP18:BUD22:PWP2:CR_04160C_A:CR_07750C_A:RIO2:RPP2A:TSR1:AXL1:CR_10470C_A:DRS1	6376:6413:51701:723:31167:55:27:42274:463:43558:42797:447:2182:462:6468:480:43066:45947:30010:1732:54:7323:6360:1902626:31929:40010:6414:466:30490:6366:30488:6364:2181:16070:6412:48025:42256:42493:51301:6409:42273:7120:6407:472:956:35690
6913	nucleocytoplasmic transport	9 out of 87 genes, 10.3%	151 out of 6473 background genes, 2.3%	0.08093	2.24%	ARX1:TEF1:RPS15:RPS19A:NOG1:RPF1:C4_06210C_A:C7_04140C_A:CR_08500W_A	51701:55:27:463:42274:2182:6970:56:54:1902626:40010:6414:32880:466:34599:6364:6412:42493:6606:51301:6409:42273:6407:35690
51169	nuclear transport	9 out of 87 genes, 10.3%	152 out of 6473 background genes, 2.3%	0.08509	2.78%	ARX1:TEF1:RPS15:RPS19A:NOG1:RPF1:C4_06210C_A:C7_04140C_A:CR_08500W_A	51701:55:27:463:42274:2182:6970:56:54:1902626:40010:6414:32880:466:34599:6364:6412:42493:6606:51301:6409:42273:6407:35690
MF
16462	pyrophosphatase activity	15 out of 87 genes, 17.2%	347 out of 6473 background genes, 5.4%	0.00532	10.00%	RPT1:MSI3:VMA7:TEF1:KIP2:CDR11:C3_05010C_A:C3_05160C_A:C4_00330C_A:C4_06210C_A:C7_01190W_A:ATP17:ATP3:CR_07750C_A:DRS1	46933:50072:51010:3676:31072:44692:3678:3746:19003:3729:42277:46961:5515:5198:5525:5524:3677:17111:3924:774:340:3723:8026:4003:16887:8574:42626
16818	hydrolase activity, acting on acid anhydrides, in phosphorus-containing anhydrides	15 out of 87 genes, 17.2%	347 out of 6473 background genes, 5.4%	0.00532	5.00%	RPT1:MSI3:VMA7:TEF1:KIP2:CDR11:C3_05010C_A:C3_05160C_A:C4_00330C_A:C4_06210C_A:C7_01190W_A:ATP17:ATP3:CR_07750C_A:DRS1	46933:50072:51010:3676:31072:44692:3678:3746:19003:3729:42277:5515:46961:5198:5525:5524:3677:17111:3924:774:340:3723:8026:4003:42626:8574:16887
16817	hydrolase activity, acting on acid anhydrides	15 out of 87 genes, 17.2%	348 out of 6473 background genes, 5.4%	0.0055	3.33%	RPT1:MSI3:VMA7:TEF1:KIP2:CDR11:C3_05010C_A:C3_05160C_A:C4_00330C_A:C4_06210C_A:C7_01190W_A:ATP17:ATP3:CR_07750C_A:DRS1	46933:50072:51010:3676:31072:44692:3678:3746:19003:3729:42277:5515:46961:5198:5525:5524:3677:17111:3924:774:340:3723:8026:4003:42626:8574:16887
22804	active transmembrane transporter activity	9 out of 87 genes, 10.3%	131 out of 6473 background genes, 2.0%	0.00631	2.50%	VMA7:CNT:CDR11:C4_00330C_A:C4_06440C_A:ATP17:ATP3:CRC1:CR_10640W_A	46933:15226:5351:10174:15238:15293:46961:5198:5415:5524:5476:5337:15297:16887:42626
17111	nucleoside-triphosphatase activity	14 out of 87 genes, 16.1%	327 out of 6473 background genes, 5.1%	0.01087	2.00%	RPT1:MSI3:VMA7:TEF1:KIP2:CDR11:C3_05010C_A:C3_05160C_A:C4_00330C_A:C4_06210C_A:ATP17:ATP3:CR_07750C_A:DRS1	46933:51010:3676:31072:3678:3746:19003:3729:42277:5515:46961:5198:5525:5524:3677:17111:3924:774:3723:8026:4003:42626:8574:16887
16887	ATPase activity	11 out of 87 genes, 12.6%	231 out of 6473 background genes, 3.6%	0.02599	2.67%	MSI3:VMA7:KIP2:CDR11:C3_05010C_A:C3_05160C_A:C4_00330C_A:ATP17:ATP3:CR_07750C_A:DRS1	46933:51010:3676:31072:3678:42277:46961:5198:5524:3677:774:3723:8026:4003:42626:8574:16887
44769	ATPase activity, coupled to transmembrane movement of ions, rotational mechanism	4 out of 87 genes, 4.6%	24 out of 6473 background genes, 0.4%	0.02845	2.29%	VMA7:C4_00330C_A:ATP17:ATP3	46933:46961:5198:16887
42623	ATPase activity, coupled	9 out of 87 genes, 10.3%	178 out of 6473 background genes, 2.7%	0.06426	3.50%	VMA7:CDR11:C3_05010C_A:C3_05160C_A:C4_00330C_A:ATP17:ATP3:CR_07750C_A:DRS1	46933:3676:3678:46961:5198:5524:3677:3723:16887:8026:4003:42626
15077	monovalent inorganic cation transmembrane transporter activity	6 out of 87 genes, 6.9%	83 out of 6473 background genes, 1.3%	0.08826	3.33%	VMA7:CNT:C4_00330C_A:ATP17:ATP3:CRC1	46933:15226:10174:15238:15293:46961:5198:5415:5476:5337:16887
CC
30684	preribosome	17 out of 87 genes, 19.5%	161 out of 6473 background genes, 2.5%	3.07e-09	0.00%	ARX1:NOP4:C3_05160C_A:NOG1:RPF1:C4_06210C_A:MRT4:SPB1:C7_01030C_A:UTP18:BUD22:PWP2:CR_07750C_A:IMP4:TSR1:CR_10470C_A:DRS1	5737:5829:32040:5819:5654:5730:22625:44732:30686:34388:5635:34457:30687
1990904	ribonucleoprotein complex	31 out of 87 genes, 35.6%	621 out of 6473 background genes, 9.6%	3.33e-09	0.00%	RPL13:ARX1:NOP4:MSI3:C1_06890C_A:RPL29:EGD2:RPS15:C3_04810C_A:C3_05160C_A:RPS19A:NOG1:RPF1:RPL30:C4_06210C_A:EXM2:TIF5:C5_03170C_A:MRT4:SPB1:C7_01030C_A:C7_01190W_A:UTP18:BUD22:PWP2:CR_07750C_A:IMP4:RPP2A:TSR1:CR_10470C_A:DRS1	5737:33290:5829:9986:32040:5654:5840:5739:43614:932:34388:5854:5635:34457:5685:42788:30687:5844:5819:5730:22625:5634:44732:5935:30686:71004:22627:15935
30529	intracellular ribonucleoprotein complex	31 out of 87 genes, 35.6%	621 out of 6473 background genes, 9.6%	3.33e-09	0.00%	RPL13:ARX1:NOP4:MSI3:C1_06890C_A:RPL29:EGD2:RPS15:C3_04810C_A:C3_05160C_A:RPS19A:NOG1:RPF1:RPL30:C4_06210C_A:EXM2:TIF5:C5_03170C_A:MRT4:SPB1:C7_01030C_A:C7_01190W_A:UTP18:BUD22:PWP2:CR_07750C_A:IMP4:RPP2A:TSR1:CR_10470C_A:DRS1	5737:33290:5829:9986:32040:5654:5840:5739:43614:932:34388:5854:5635:34457:5685:42788:30687:5844:5819:5730:5634:22625:44732:5935:30686:71004:22627:15935
5730	nucleolus	23 out of 87 genes, 26.4%	330 out of 6473 background genes, 5.1%	3.47e-09	0.00%	ARX1:C1_03790C_A:NOP4:C1_06890C_A:RPL29:RPC10:RPS15:C3_05160C_A:RPS19A:NOG1:RPF1:C4_06210C_A:MRT4:SPB1:C7_01030C_A:UTP18:BUD22:PWP2:CR_07750C_A:IMP4:TSR1:CR_10470C_A:DRS1	5737:5666:5829:32040:5654:5736:34388:5635:34457:30687:5819:5730:22625:5665:44732:30686:22627:15935
43228	non-membrane-bounded organelle	39 out of 87 genes, 44.8%	1115 out of 6473 background genes, 17.2%	1.83e-07	0.00%	C1_01180C_A:RPL13:ARX1:C1_03790C_A:NOP4:BRG1:C1_06890C_A:SOG2:RPL29:RPC10:KIP2:KIN3:EGD2:RPS15:C3_05010C_A:C3_05160C_A:RPS19A:NOG1:RRD1:RPF1:RPL30:C4_06210C_A:TIF5:C5_03170C_A:MRT4:SPB1:C7_01030C_A:C7_01190W_A:C7_01270C_A:UTP18:BUD22:PWP2:CR_07750C_A:IMP4:RPP2A:TSR1:CR_09520C_A:CR_10470C_A:DRS1	5666:778:33290:9986:32040:5654:51286:5881:42788:5816:5875:30687:790:800:32153:22625:44732:5935:30686:5876:22627:15935:5737:70850:131:5829:5840:5739:5736:51233:5938:43614:932:34388:5854:5635:34457:5933:5819:5730:5634:5665:71958:43332
43232	intracellular non-membrane-bounded organelle	39 out of 87 genes, 44.8%	1115 out of 6473 background genes, 17.2%	1.83e-07	0.00%	C1_01180C_A:RPL13:ARX1:C1_03790C_A:NOP4:BRG1:C1_06890C_A:SOG2:RPL29:RPC10:KIP2:KIN3:EGD2:RPS15:C3_05010C_A:C3_05160C_A:RPS19A:NOG1:RRD1:RPF1:RPL30:C4_06210C_A:TIF5:C5_03170C_A:MRT4:SPB1:C7_01030C_A:C7_01190W_A:C7_01270C_A:UTP18:BUD22:PWP2:CR_07750C_A:IMP4:RPP2A:TSR1:CR_09520C_A:CR_10470C_A:DRS1	5666:778:33290:9986:32040:5654:51286:5881:42788:5816:5875:30687:790:800:32153:22625:44732:5935:30686:5876:22627:15935:5737:70850:131:5829:5840:5739:5736:51233:5938:43614:932:34388:5854:5635:34457:5819:5933:5730:5634:5665:71958:43332
30687	preribosome, large subunit precursor	10 out of 87 genes, 11.5%	72 out of 6473 background genes, 1.1%	3.76e-06	0.00%	ARX1:NOP4:C3_05160C_A:NOG1:RPF1:C4_06210C_A:MRT4:SPB1:CR_07750C_A:DRS1	5654:30687:22625:5829:5635:5819:5730
31981	nuclear lumen	29 out of 87 genes, 33.3%	748 out of 6473 background genes, 11.6%	6.72e-06	0.00%	C1_01180C_A:ARX1:C1_03790C_A:NOP4:C1_04490W_A:BRG1:C1_06890C_A:RPL29:RPC10:RPS15:C3_05160C_A:RPS19A:NOG1:RRD1:RPF1:C4_06210C_A:MRT4:SPB1:C7_01030C_A:C7_01270C_A:UTP18:BUD22:PWP2:CR_07750C_A:IMP4:TSR1:CR_09520C_A:CR_10470C_A:DRS1	5666:778:32040:5654:5881:30687:790:800:22625:44732:5876:30686:22627:15935:5737:70850:5829:5736:5938:34388:5635:34457:5819:5730:5634:5665
44428	nuclear part	32 out of 87 genes, 36.8%	1017 out of 6473 background genes, 15.7%	0.00014	0.00%	C1_01180C_A:ARX1:C1_03790C_A:NOP4:C1_04490W_A:BRG1:C1_06890C_A:RPL29:RPC10:KIN3:RPS15:C3_05160C_A:RPS19A:NOG1:RRD1:RPF1:C4_06210C_A:EXM2:MRT4:SPB1:C7_01030C_A:C7_01270C_A:UTP18:BUD22:PWP2:NOT4:CR_07750C_A:IMP4:TSR1:CR_09520C_A:CR_10470C_A:DRS1	5666:778:32040:5654:5881:30687:790:800:22625:44732:30686:5876:71004:22627:15935:152:5737:70850:5829:5736:5938:34388:5635:34457:5685:5819:5730:5634:5665:30015:71958
32991	macromolecular complex	46 out of 87 genes, 52.9%	1844 out of 6473 background genes, 28.5%	0.00015	0.00%	RPL13:ARX1:NOP4:BRG1:RPT1:MSI3:C1_06890C_A:RPL29:RPC10:IDH2:VMA7:STE4:KIP2:EGD2:RPS15:C3_04810C_A:C3_05160C_A:RPS19A:NOG1:RRD1:C4_00330C_A:RPF1:RPL30:C4_06210C_A:EXM2:TIF5:C5_03170C_A:MRT4:SPB1:C7_01030C_A:C7_01190W_A:C7_01270C_A:UTP18:ATP17:BUD22:PWP2:ATP3:NOT4:CR_04160C_A:CR_07750C_A:IMP4:RPP2A:TSR1:CR_09520C_A:CR_10470C_A:DRS1	5753:5666:778:33290:276:9986:32040:5654:31515:31966:5881:42788:5816:5886:5875:30687:5756:790:5844:22625:44732:5935:5962:5876:30686:71004:22627:33180:15935:152:5737:70850:5829:8540:5840:5739:5736:51233:31680:5938:43614:932:34388:5854:5635:34457:5685:5834:5819:5730:5634:5665:5937:30015
31974	membrane-enclosed lumen	32 out of 87 genes, 36.8%	1022 out of 6473 background genes, 15.8%	0.00015	0.00%	C1_01180C_A:ARX1:C1_03790C_A:NOP4:C1_04490W_A:BRG1:C1_06890C_A:RPL29:RPC10:IDH2:NCE103:RPS15:C3_05160C_A:RPS19A:NOG1:RRD1:RPF1:C4_06210C_A:C6_00920W_A:MRT4:SPB1:C7_01030C_A:C7_01270C_A:UTP18:BUD22:PWP2:CR_07750C_A:IMP4:TSR1:CR_09520C_A:CR_10470C_A:DRS1	5666:778:32040:5654:31966:5881:30687:790:800:22625:44732:5962:5876:30686:22627:15935:5737:70850:5829:5758:5736:5938:34388:5635:34457:5819:5730:5634:5665
43233	organelle lumen	30 out of 87 genes, 34.5%	968 out of 6473 background genes, 15.0%	0.0005	0.00%	C1_01180C_A:ARX1:C1_03790C_A:NOP4:C1_04490W_A:BRG1:C1_06890C_A:RPL29:RPC10:IDH2:RPS15:C3_05160C_A:RPS19A:NOG1:RRD1:RPF1:C4_06210C_A:MRT4:SPB1:C7_01030C_A:C7_01270C_A:UTP18:BUD22:PWP2:CR_07750C_A:IMP4:TSR1:CR_09520C_A:CR_10470C_A:DRS1	5666:778:32040:5654:31966:5881:30687:790:800:22625:44732:5962:5876:30686:22627:15935:5737:70850:5829:5736:5938:34388:5635:34457:5819:5730:5634:5665
70013	intracellular organelle lumen	30 out of 87 genes, 34.5%	968 out of 6473 background genes, 15.0%	0.0005	0.00%	C1_01180C_A:ARX1:C1_03790C_A:NOP4:C1_04490W_A:BRG1:C1_06890C_A:RPL29:RPC10:IDH2:RPS15:C3_05160C_A:RPS19A:NOG1:RRD1:RPF1:C4_06210C_A:MRT4:SPB1:C7_01030C_A:C7_01270C_A:UTP18:BUD22:PWP2:CR_07750C_A:IMP4:TSR1:CR_09520C_A:CR_10470C_A:DRS1	5666:778:32040:5654:31966:5881:30687:790:800:22625:44732:5962:5876:30686:22627:15935:5737:70850:5829:5736:5938:34388:5635:34457:5819:5730:5634:5665
5634	nucleus	48 out of 87 genes, 55.2%	2147 out of 6473 background genes, 33.2%	0.00214	0.00%	C1_01180C_A:ARX1:C1_03790C_A:NOP4:C1_04490W_A:BRG1:RPT1:MSI3:C1_06890C_A:SOG2:RPL29:RPC10:VMA7:TEF1:KIN3:NCE103:RPS15:C3_05010C_A:C3_05160C_A:RPS19A:NOG1:RRD1:RPF1:GDH3:C4_06210C_A:EXM2:RMT2:CCN1:C6_00920W_A:MRT4:SPB1:C7_01030C_A:C7_01190W_A:C7_01270C_A:C7_04140C_A:UTP18:BUD22:PWP2:NOT4:CR_04160C_A:CR_07750C_A:IMP4:RIO2:TSR1:CR_08500W_A:CR_09520C_A:CR_10470C_A:DRS1	5666:778:9986:32040:5654:31515:51286:5881:30687:790:5844:800:32153:22625:44732:30686:5876:71004:22627:30445:33180:15935:30446:152:5737:70850:131:5829:5758:8540:5739:5736:5938:932:34388:5635:34457:5685:9277:5819:5933:5730:5634:5665:30015:71958:43332:5576
44446	intracellular organelle part	49 out of 87 genes, 56.3%	2222 out of 6473 background genes, 34.3%	0.00235	0.00%	C1_01180C_A:RPL13:ARX1:C1_03790C_A:NOP4:C1_04490W_A:BRG1:C1_06890C_A:SOG2:RPL29:RPC10:IDH2:KIP2:KIN3:NCE103:RPS15:C3_05010C_A:C3_05160C_A:RPS19A:NOG1:RRD1:C4_00330C_A:RPF1:CWH41:C4_06210C_A:C4_06440C_A:EXM2:FET33:TIF5:C6_00920W_A:MRT4:SPB1:C7_01030C_A:C7_01270C_A:UTP18:ATP17:BUD22:PWP2:ATP3:CRC1:NOT4:CR_06560C_A:CR_07750C_A:IMP4:RPP2A:TSR1:CR_09520C_A:CR_10470C_A:DRS1	5753:5666:778:33290:276:9986:32040:139:5789:5654:31966:51286:329:16021:5881:5816:5886:5875:30687:5756:790:800:32153:22625:44732:5962:30686:5876:71004:22627:15935:152:5737:70850:131:5829:5758:5840:5783:5739:5794:5736:51233:5938:43614:34388:5635:34457:5685:5743:5819:5933:5730:5634:5665:30015:71958:43332
44422	organelle part	49 out of 87 genes, 56.3%	2226 out of 6473 background genes, 34.4%	0.00248	0.00%	C1_01180C_A:RPL13:ARX1:C1_03790C_A:NOP4:C1_04490W_A:BRG1:C1_06890C_A:SOG2:RPL29:RPC10:IDH2:KIP2:KIN3:NCE103:RPS15:C3_05010C_A:C3_05160C_A:RPS19A:NOG1:RRD1:C4_00330C_A:RPF1:CWH41:C4_06210C_A:C4_06440C_A:EXM2:FET33:TIF5:C6_00920W_A:MRT4:SPB1:C7_01030C_A:C7_01270C_A:UTP18:ATP17:BUD22:PWP2:ATP3:CRC1:NOT4:CR_06560C_A:CR_07750C_A:IMP4:RPP2A:TSR1:CR_09520C_A:CR_10470C_A:DRS1	5753:5666:778:33290:276:9986:32040:139:5789:5654:31966:51286:329:16021:5881:5816:5886:5875:30687:5756:790:800:32153:22625:44732:5962:30686:5876:71004:22627:15935:152:5737:70850:131:5829:5758:5840:5783:5739:5794:5736:51233:5938:43614:34388:5635:34457:5685:5743:5819:5933:5730:5634:5665:30015:71958:43332
30686	90S preribosome	7 out of 87 genes, 8.0%	75 out of 6473 background genes, 1.2%	0.00717	0.12%	C7_01030C_A:UTP18:BUD22:PWP2:IMP4:TSR1:CR_10470C_A	32040:44732:30686:5737:5829:34388:34457:5730
22626	cytosolic ribosome	7 out of 87 genes, 8.0%	103 out of 6473 background genes, 1.6%	0.05288	0.89%	RPL13:ARX1:C1_06890C_A:RPL29:RPS19A:TIF5:RPP2A	33290:9986:5654:30687:22625:22627:5829:5840:43614:5635:5730
44464	cell part	73 out of 87 genes, 83.9%	4401 out of 6473 background genes, 68.0%	0.06934	1.26%	C1_01180C_A:RPL13:ARX1:C1_03790C_A:NOP4:C1_04490W_A:BRG1:RPT1:MSI3:C1_06890C_A:SOG2:COI1:RPL29:RPC10:C2_01340W_A:IDH2:VMA7:STE4:CNT:TEF1:KIP2:KIN3:NCE103:EGD2:RPS15:C3_04810C_A:C3_05010C_A:C3_05160C_A:RPS19A:NOG1:RRD1:C4_00330C_A:PGA62:RPF1:RPL30:CWH41:GDH3:C4_06210C_A:C4_06440C_A:EXM2:FET33:RMT2:CCN1:TIF5:C5_03170C_A:FET31:C6_00920W_A:MRT4:SPB1:C7_01030C_A:C7_01190W_A:C7_01270C_A:C7_04140C_A:UTP…	5753:5666:778:276:9986:5654:31966:51286:329:5881:42788:5816:5886:5756:790:5887:32153:22625:44732:30686:71004:22627:33180:152:5737:8540:5840:5736:51233:31680:932:5854:5635:5743:9277:5933:5665:5937:30015:71958:43332:33290:5789:139:32040:31515:16021:30687:5875:5844:800:5962:5935:5876:30445:15935:30446:70850:131:5829:5758:5783:5739:5794:5938:43614:34388:34457:5685:5834:5819:5730:5634:5576
5623	cell	73 out of 87 genes, 83.9%	4401 out of 6473 background genes, 68.0%	0.06934	1.20%	C1_01180C_A:RPL13:ARX1:C1_03790C_A:NOP4:C1_04490W_A:BRG1:RPT1:MSI3:C1_06890C_A:SOG2:COI1:RPL29:RPC10:C2_01340W_A:IDH2:VMA7:STE4:CNT:TEF1:KIP2:KIN3:NCE103:EGD2:RPS15:C3_04810C_A:C3_05010C_A:C3_05160C_A:RPS19A:NOG1:RRD1:C4_00330C_A:PGA62:RPF1:RPL30:CWH41:GDH3:C4_06210C_A:C4_06440C_A:EXM2:FET33:RMT2:CCN1:TIF5:C5_03170C_A:FET31:C6_00920W_A:MRT4:SPB1:C7_01030C_A:C7_01190W_A:C7_01270C_A:C7_04140C_A:UTP…	5753:5666:778:276:9986:5654:31966:51286:329:5881:42788:5816:5886:5756:790:5887:32153:22625:44732:30686:71004:22627:33180:152:5737:8540:5840:5736:51233:31680:932:5854:5635:5743:9277:5933:5665:5937:30015:71958:43332:33290:32040:139:5789:31515:16021:5875:30687:5844:800:5935:5962:5876:30445:15935:30446:70850:131:5829:5758:5783:5739:5794:5938:43614:34388:34457:5685:5834:5819:5730:5634:5576
5840	ribosome	11 out of 87 genes, 12.6%	262 out of 6473 background genes, 4.0%	0.08599	1.33%	RPL13:ARX1:C1_06890C_A:RPL29:EGD2:RPS15:RPS19A:RPL30:TIF5:C5_03170C_A:RPP2A	9986:5654:42788:22625:22627:5737:5840:5854:5635:33290:30687:5935:15935:5829:43614:5730
16469	proton-transporting two-sector ATPase complex	4 out of 87 genes, 4.6%	31 out of 6473 background genes, 0.5%	0.08859	1.27%	VMA7:C4_00330C_A:ATP17:ATP3	5753:276:5886:5756:33180:5829:5634
CLUSTER 9
BP
97	sulfur amino acid biosynthetic process	9 out of 236 genes, 3.8%	26 out of 6473 background genes, 0.4%	0.00015	0.00%	CYS4:MET1:ECM17:MET15:HOM3:MET16:C7_04210C_A:MET2:CYS3	9092:55114:9086:19379:9088:6535:71269:97:71266:19354:70814:103:19344:19343:35690:9090:7089:19346:19280
19344	cysteine biosynthetic process	5 out of 236 genes, 2.1%	7 out of 6473 background genes, 0.1%	0.00106	0.00%	CYS4:MET15:MET16:C7_04210C_A:CYS3	9086:19379:6535:71269:71266:19344:70814:35690:19343:7089:19346:19280
9069	serine family amino acid metabolic process	9 out of 236 genes, 3.8%	33 out of 6473 background genes, 0.5%	0.00153	0.00%	CYS4:C3_06280W_A:MET15:HOM3:MET16:SHM1:C7_04210C_A:MET2:CYS3	9092:9086:6563:19379:9088:6535:6565:71269:6544:6730:6567:71266:9070:19344:70814:35690:19343:9090:7089:19346:19280
96	sulfur amino acid metabolic process	9 out of 236 genes, 3.8%	33 out of 6473 background genes, 0.5%	0.00153	0.00%	CYS4:MET1:ECM17:MET15:HOM3:MET16:C7_04210C_A:MET2:CYS3	9092:55114:9086:19379:9088:6535:71269:97:71266:19344:103:19354:70814:35690:19343:9090:7089:19346:19280
9070	serine family amino acid biosynthetic process	7 out of 236 genes, 3.0%	18 out of 6473 background genes, 0.3%	0.00154	0.00%	CYS4:MET15:HOM3:MET16:SHM1:C7_04210C_A:CYS3	9086:6563:19379:9088:6535:71269:6544:6730:71266:9070:19344:70814:35690:19343:9090:7089:19346:19280
6563	L-serine metabolic process	5 out of 236 genes, 2.1%	9 out of 6473 background genes, 0.1%	0.00603	0.00%	CYS4:C3_06280W_A:MET15:SHM1:C7_04210C_A	9086:6563:6535:6565:71269:6544:6730:6567:71266:9070:70814:19343:7089:19346:19280
9086	methionine biosynthetic process	7 out of 236 genes, 3.0%	23 out of 6473 background genes, 0.4%	0.01018	0.29%	CYS4:MET1:MET15:HOM3:MET16:MET2:CYS3	9092:55114:9086:19379:9088:6535:71269:71266:19344:19354:70814:35690:19343:9090:7089:19346:19280
6534	cysteine metabolic process	5 out of 236 genes, 2.1%	10 out of 6473 background genes, 0.2%	0.01171	0.25%	CYS4:MET15:MET16:C7_04210C_A:CYS3	9086:19379:6535:71269:71266:19344:70814:35690:19343:7089:19346:19280
9066	aspartate family amino acid metabolic process	9 out of 236 genes, 3.8%	43 out of 6473 background genes, 0.7%	0.01628	0.22%	CYS4:MET1:C3_06280W_A:MET15:LYS1:HOM3:MET16:MET2:CYS3	9092:55114:9086:19379:9088:6535:6565:71269:6567:71266:19878:19344:19354:70814:35690:19343:9090:7089:19346:19280
6555	methionine metabolic process	7 out of 236 genes, 3.0%	25 out of 6473 background genes, 0.4%	0.01875	0.20%	CYS4:MET1:MET15:HOM3:MET16:MET2:CYS3	9092:55114:9086:19379:9088:6535:71269:71266:19344:19354:70814:35690:19343:9090:7089:19346:19280
9067	aspartate family amino acid biosynthetic process	8 out of 236 genes, 3.4%	36 out of 6473 background genes, 0.6%	0.03025	0.36%	CYS4:MET1:MET15:LYS1:HOM3:MET16:MET2:CYS3	9092:55114:9086:19379:9088:6535:71269:71266:19878:19344:19354:70814:35690:19343:9090:7089:19346:19280
6535	cysteine biosynthetic process from serine	3 out of 236 genes, 1.3%	3 out of 6473 background genes, 0.0%	0.04183	0.50%	CYS4:MET15:C7_04210C_A	9086:6535:71269:71266:70814:19343:7089:19346:19280
8652	cellular amino acid biosynthetic process	14 out of 236 genes, 5.9%	113 out of 6473 background genes, 1.7%	0.04788	0.46%	CYS4:ARO7:MET1:ECM17:HIS4:MET15:LYS1:HOM3:MET16:TRP4:SHM1:C7_04210C_A:MET2:CYS3	9092:44406:7155:162:6535:909:6544:9094:71266:19878:9070:103:19354:19343:7089:19346:19280:46417:55114:9086:6563:19379:9088:105:71269:97:6730:70814:19344:35690:6571:9090
44272	sulfur compound biosynthetic process	10 out of 236 genes, 4.2%	62 out of 6473 background genes, 1.0%	0.06075	0.43%	CYS4:MET1:ECM17:MET15:HOM3:MET16:LAT1:C7_04210C_A:MET2:CYS3	9092:6535:71266:103:19354:19343:7089:19346:19280:55114:9086:19379:9088:71269:97:6086:19344:70814:35690:9090:42867
1901607	alpha-amino acid biosynthetic process	13 out of 236 genes, 5.5%	102 out of 6473 background genes, 1.6%	0.06585	0.40%	CYS4:ARO7:MET1:HIS4:MET15:LYS1:HOM3:MET16:TRP4:SHM1:C7_04210C_A:MET2:CYS3	9092:44406:7155:162:6535:909:6544:9094:71266:19878:9070:19354:19343:7089:19346:19280:46417:55114:9086:6563:19379:9088:105:71269:6730:19344:70814:35690:9090:6571
MF
-
CC
-
CLUSTER 10
BP
9266	response to temperature stimulus	12 out of 122 genes, 9.8%	119 out of 6473 background genes, 1.8%	0.00132	0.00%	NMA111:SWI4:TPS2:PIL1:C1_05120W_A:BCY1:HSP21:UBI4:CAS5:SRV2:TPS1:HSP104	7010:51014:31137:36178:5979:15819:45324:45944:44114:45762:46580:61408:30447:1932:48315:71361:9306:97271:70417:71931:31580:1900433:1319:45761:71216:6468:902:70370:1900442:7035:42752:1900444:7163:34605:10895:1900435:44255:36187:51666:90441:34307:5991:31505:36279:36176:1900189:43335:6915:36244:36166:30437:1901319:70414:7033:36168:44182:71474:34975:19933:70389:36180:33554:51447:16567:71470:7265:83:10…
9408	response to heat	11 out of 122 genes, 9.0%	105 out of 6473 background genes, 1.6%	0.00248	0.00%	NMA111:SWI4:TPS2:PIL1:C1_05120W_A:BCY1:HSP21:UBI4:SRV2:TPS1:HSP104	7010:51014:31137:36178:5979:15819:45324:45762:46580:30447:61408:1932:48315:71361:9306:97271:71931:31580:1900433:1319:45761:71216:6468:902:70370:1900442:42752:7035:1900444:7163:34605:1900435:44255:36187:51666:90441:34307:5991:31505:36279:36176:43335:6915:36244:36166:30437:1901319:70414:7033:36168:44182:34975:19933:70389:33554:36180:51447:16567:71470:7265:83:6355:51085:45859:34599:9267:30163:44011:…
34605	cellular response to heat	10 out of 122 genes, 8.2%	87 out of 6473 background genes, 1.3%	0.00301	0.00%	NMA111:SWI4:TPS2:C1_05120W_A:BCY1:HSP21:UBI4:SRV2:TPS1:HSP104	7010:51014:31137:36178:5979:15819:45324:45762:46580:30447:61408:1932:48315:71361:9306:97271:71931:31580:1900433:1319:45761:71216:6468:902:70370:1900442:42752:7035:1900444:7163:34605:1900435:44255:36187:51666:90441:34307:5991:31505:36279:36176:43335:6915:36244:36166:30437:1901319:70414:7033:36168:44182:34975:19933:70389:33554:36180:51447:16567:71470:7265:83:6355:51085:45859:34599:9267:30163:44011:…
5991	trehalose metabolic process	5 out of 122 genes, 4.1%	15 out of 6473 background genes, 0.2%	0.00371	0.00%	TPS2:BCY1:HSP21:TPS1:HSP104	5979:45762:46580:30447:1932:48315:71361:9306:97271:1319:71216:6468:70370:42752:1900444:7163:34605:1900435:51666:90441:5991:31505:36279:43335:30437:1901319:70414:36168:44182:34975:70389:33554:36180:51447:71470:6355:51085:45859:34599:9267:44011:8104:5992:60257:71465:7165:36170:9405:71497
9628	response to abiotic stimulus	18 out of 122 genes, 14.8%	287 out of 6473 background genes, 4.4%	0.00386	0.00%	NMA111:SWI4:TPS2:PIL1:C1_05120W_A:OLE1:TYE7:BCY1:HSP21:SSY1:FAS2:C3_06700C_A:UBI4:SLK19:CAS5:SRV2:TPS1:HSP104	7010:1900535:51014:43936:31137:9060:1410:36178:5979:15819:43200:6636:45324:45944:44114:45762:46580:30447:61408:1932:45991:48315:71361:9268:9306:97271:70417:71931:31580:1900433:1319:45761:71216:55114:6468:902:70370:1900442:42752:7035:1900444:71467:7163:34605:10895:1900435:44255:36187:71472:51666:34389:90441:34307:5991:31505:7088:36279:36176:1900189:43335:6915:36166:36244:30437:1901319:70414:7033:3…
9311	oligosaccharide metabolic process	6 out of 122 genes, 4.9%	31 out of 6473 background genes, 0.5%	0.01301	0.33%	TPS2:BCY1:HSP21:ALG7:TPS1:HSP104	9060:5979:6491:45762:46580:30447:1932:48315:71361:9306:97271:1319:71216:6468:70370:42752:1900444:7163:34605:1900435:51666:90441:5991:31505:36279:43335:30437:1901319:70414:36168:44182:34975:70389:33554:36180:51447:71470:6355:51085:6489:45859:34599:9267:44011:8104:5992:60257:71465:7165:36170:35690:9405:71497
19752	carboxylic acid metabolic process	19 out of 122 genes, 15.6%	349 out of 6473 background genes, 5.4%	0.0159	0.29%	ACS2:OLE1:GLY1:GAD1:C2_00390C_A:ALD5:ILV1:ARA1:ETR1:FAS2:PDC11:PDA1:MSM1:PUT2:C5_05140W_A:PFK2:ACC1:HXK2:TRX1	6096:1900535:43936:1900409:9060:6006:1410:30448:36178:6890:6636:44262:42144:30447:6013:6002:6567:9268:45454:6888:9097:19346:11:71216:55114:6559:6537:19379:71472:10133:34389:8361:19413:80058:15976:6083:6086:7088:949:6085:36244:19752:42744:6457:44182:46323:6431:6662:6538:6000:6561:1900429:6544:42759:19655:71266:34599:7124:9267:9099:44011:44030:1302:16573:46015:32445:6606:15992:6730:19427:36170:7030…
70413	trehalose metabolism in response to stress	3 out of 122 genes, 2.5%	4 out of 6473 background genes, 0.1%	0.0169	0.50%	HSP21:TPS1:HSP104	30447:71361:1319:71216:70370:34605:90441:43335:30437:1901319:70414:36168:44182:34975:70389:36180:33554:51085:34599:44011:5992:71465:9405:71497
70414	trehalose metabolism in response to heat stress	3 out of 122 genes, 2.5%	4 out of 6473 background genes, 0.1%	0.0169	0.44%	HSP21:TPS1:HSP104	30447:71361:1319:71216:70370:34605:90441:43335:30437:1901319:70414:36168:44182:34975:70389:36180:33554:51085:34599:44011:5992:71465:9405:71497
43436	oxoacid metabolic process	19 out of 122 genes, 15.6%	359 out of 6473 background genes, 5.5%	0.02355	0.40%	ACS2:OLE1:GLY1:GAD1:C2_00390C_A:ALD5:ILV1:ARA1:ETR1:FAS2:PDC11:PDA1:MSM1:PUT2:C5_05140W_A:PFK2:ACC1:HXK2:TRX1	6096:1900535:43936:1900409:9060:6006:1410:30448:36178:6890:6636:44262:42144:30447:6013:6002:6567:9268:45454:6888:9097:19346:11:71216:55114:6559:6537:19379:71472:10133:34389:8361:19413:80058:15976:6083:6086:7088:949:6085:36244:19752:42744:6457:44182:46323:6431:6662:6538:6000:6561:1900429:6544:42759:19655:71266:34599:7124:9267:9099:44011:44030:1302:16573:46015:32445:6606:15992:6730:19427:36170:7030…
6082	organic acid metabolic process	19 out of 122 genes, 15.6%	360 out of 6473 background genes, 5.6%	0.02448	0.36%	ACS2:OLE1:GLY1:GAD1:C2_00390C_A:ALD5:ILV1:ARA1:ETR1:FAS2:PDC11:PDA1:MSM1:PUT2:C5_05140W_A:PFK2:ACC1:HXK2:TRX1	6096:1900535:43936:1900409:9060:6006:1410:30448:36178:6890:6636:44262:42144:30447:6013:6002:6567:9268:45454:6888:9097:19346:11:71216:55114:6559:6537:19379:71472:10133:34389:8361:19413:80058:15976:6083:6086:7088:949:6085:36244:19752:42744:6457:44182:46323:6431:6662:6538:6000:6561:1900429:6544:42759:19655:71266:34599:7124:9267:9099:44011:44030:1302:16573:46015:32445:6606:15992:6730:19427:36170:7030…
5984	disaccharide metabolic process	5 out of 122 genes, 4.1%	22 out of 6473 background genes, 0.3%	0.02927	0.33%	TPS2:BCY1:HSP21:TPS1:HSP104	5979:45762:46580:30447:1932:48315:71361:9306:97271:1319:71216:6468:70370:42752:1900444:7163:34605:1900435:51666:90441:5991:31505:36279:43335:30437:1901319:70414:36168:44182:34975:70389:33554:36180:51447:71470:6355:51085:45859:34599:9267:44011:8104:5992:60257:71465:7165:36170:9405:71497
44710	single-organism metabolic process	51 out of 122 genes, 41.8%	1648 out of 6473 background genes, 25.5%	0.03316	0.31%	NMA111:C1_01360C_A:COQ4:TPS2:ACS2:GPI7:OLE1:URA1:GLY1:CDC48:GAD1:GND1:MUQ1:C2_00390C_A:C2_00740C_A:BCY1:PLB4.5:ESC4:FAB1:ALD5:HSP21:ILV1:ALG7:ARA1:MET10:ETR1:HTA1:FAS2:C3_06700C_A:C4_00260W_A:PDC11:PDA1:MSM1:PUT2:C5_05140W_A:C6_00240C_A:COX15:C6_03040C_A:APA2:PSF1:PFK2:CYP1:ACC1:GSY1:TAL1:HXK2:TPS1:HSP104:CR_09140C_A:TRX1:XYL2	6096:1900535:43936:1900409:1900182:6006:1410:36178:5979:6890:6636:18:44262:6270:45762:6784:46580:30447:6002:1932:48315:1990116:6567:71361:9268:45454:97271:33047:6338:9097:6222:19346:11:6468:71712:6559:7035:19379:45836:34605:6995:16320:10133:51666:90441:8361:15976:34721:16575:36244:1901319:6301:42744:7154:6334:44182:6662:34975:70389:33554:727:71470:6561:6505:6544:6906:6355:71266:51085:51228:6489:3…
9405	pathogenesis	15 out of 122 genes, 12.3%	248 out of 6473 background genes, 3.8%	0.03786	0.29%	TPS2:GPI7:OLE1:TYE7:HSP21:FAS2:UBI4:SLK19:CAS5:GYP1:CSP37:SRV2:CRG1:TPS1:HSP104	7010:1900535:51014:43936:31137:1410:36178:6636:45944:30447:45991:71361:9268:70417:71467:34605:10895:90441:34307:90156:36176:1900189:36166:36244:1901319:71474:44182:34975:19933:70389:33554:16567:71470:6505:10811:6355:6351:51085:34599:9267:44011:60257:1900233:70301:36170:9405:30448:44114:1900433:1319:45761:55114:71216:902:70370:43087:1900442:36187:71472:34389:31505:7088:43335:30437:70414:36168:3618…
32787	monocarboxylic acid metabolic process	11 out of 122 genes, 9.0%	142 out of 6473 background genes, 2.2%	0.04408	0.27%	ACS2:OLE1:ALD5:ETR1:FAS2:PDC11:PDA1:C5_05140W_A:PFK2:ACC1:HXK2	6096:1900535:43936:6006:1410:36178:6636:30447:6002:9268:6559:8361:15976:36244:9267:44011:16573:32445:6606:19427:36170:70301:6569:9405:42867:9060:6013:71216:55114:71472:34389:19413:6083:6086:7088:949:6085:46323:6000:42759:19655:7124:1302:46015:15992:9059:6633:15940
33554	cellular response to stress	30 out of 122 genes, 24.6%	778 out of 6473 background genes, 12.0%	0.05203	0.25%	NMA111:SWI4:TPS2:HHT21:GPI7:C1_05120W_A:OLE1:FGR41:CDC48:C1_11120C_A:GAD1:TYE7:GND1:BCY1:ESC4:FAB1:HSP21:HTA1:SBP1:CMK1:UBI4:CAS5:C6_03320W_A:PSF1:C7_02670W_A:ECM4:SRV2:TPS1:HSP104:TRX1	7010:51014:43936:1900409:31137:1900182:6974:1410:36178:5979:6890:6636:45324:18:6270:45944:45762:46580:30447:61408:1932:45991:48315:1990116:71361:45454:97271:33047:70417:16239:71931:11:6468:71712:6306:7035:19379:34605:10895:6995:16320:30968:51666:90441:34307:36176:1900189:321:36166:36244:1901319:6301:42744:71474:44182:6334:6662:34975:19933:70389:33554:727:16567:71470:6505:10811:6355:6351:51085:512…
6950	response to stress	31 out of 122 genes, 25.4%	836 out of 6473 background genes, 12.9%	0.08018	0.35%	NMA111:SWI4:TPS2:HHT21:PIL1:GPI7:C1_05120W_A:OLE1:FGR41:CDC48:C1_11120C_A:GAD1:TYE7:GND1:BCY1:ESC4:FAB1:HSP21:HTA1:SBP1:CMK1:UBI4:CAS5:C6_03320W_A:PSF1:C7_02670W_A:ECM4:SRV2:TPS1:HSP104:TRX1	7010:51014:43936:1900409:31137:1900182:6974:1410:36178:5979:6890:6636:45324:18:6270:45944:45762:46580:30447:61408:1932:45991:48315:1990116:71361:45454:97271:33047:70417:16239:71931:11:6468:71712:6306:7035:19379:34605:10895:6995:16320:30968:51666:90441:34307:36176:1900189:321:36166:36244:1901319:6301:42744:71474:44182:6334:6662:34975:19933:70389:33554:727:16567:71470:6505:10811:6355:6351:51085:512…
MF
-
CC
5737	cytoplasm	88 out of 122 genes, 72.1%	3364 out of 6473 background genes, 52.0%	0.00055	0.00%	C1_01360C_A:SWI4:C1_02780W_A:COQ4:TPS2:ACS2:APE2:PIL1:LPG20:GPI7:C1_05120W_A:PRD1:PGA63:OLE1:C1_08470W_A:URA1:C1_09850C_A:CDC48:GAD1:RPN1:GND1:IML2:MUQ1:C2_00390C_A:C2_00740C_A:RFC5:BCY1:CDC55:FAB1:ALD5:PR26:EFT2:ILV1:TOR1:C2_07630C_A:ALG7:ARA1:C2_09710C_A:ETR1:C3_01780C_A:LAP41:SBP1:CMK1:FAS2:JEN1:C3_06700C_A:SLK19:C4_00260W_A:CAS5:C4_02470C_A:GYP1:C4_06470W_A:PDC11:PDA1:UBI3:TFS1:C5_03400C_A:MS…	5838:9986:70772:42645:324:5732:51286:31234:329:5967:5759:5886:34064:790:19898:5945:5688:22625:32153:5887:43541:5952:22627:31307:36266:5737:5622:31298:34967:5840:8540:5777:932:31932:837:31931:10008:5946:5743:31389:9277:138:5933:34515:31201:43332:30127:45121:30176:5789:839:9514:5663:5934:16021:811:72380:31390:46540:5811:34098:5935:30445:44695:30446:5829:1990112:328:5758:33309:5835:5783:5739:5794:31…
44444	cytoplasmic part	79 out of 122 genes, 64.8%	2884 out of 6473 background genes, 44.6%	0.0007	0.00%	SWI4:C1_02780W_A:COQ4:TPS2:ACS2:APE2:PIL1:LPG20:GPI7:C1_05120W_A:PRD1:PGA63:OLE1:C1_08470W_A:URA1:C1_09850C_A:CDC48:RPN1:GND1:IML2:MUQ1:C2_00390C_A:C2_00740C_A:RFC5:BCY1:CDC55:FAB1:ALD5:PR26:EFT2:ILV1:TOR1:ALG7:ARA1:C2_09710C_A:ETR1:C3_01780C_A:LAP41:SBP1:FAS2:JEN1:C3_06700C_A:CAS5:C4_02470C_A:GYP1:C4_06470W_A:PDC11:PDA1:UBI3:TFS1:C5_03400C_A:MSM1:PUT2:C5_05140W_A:C5_05200C_A:C6_00240C_A:COX15:C6…	5838:9986:70772:42645:324:5732:51286:31234:329:5967:5759:5886:34064:790:19898:5945:5688:22625:32153:5887:43541:5952:22627:31307:36266:5737:5622:31298:34967:5840:8540:5777:932:31932:837:31931:10008:5946:5743:31389:9277:138:5933:34515:31201:43332:30127:45121:30176:5789:839:5934:5663:9514:16021:811:72380:31390:46540:5811:5935:34098:30445:44695:30446:1990112:5829:328:5758:33309:5835:5783:5739:5794:31…
5829	cytosol	43 out of 122 genes, 35.2%	1246 out of 6473 background genes, 19.2%	0.00312	0.00%	SWI4:ACS2:PIL1:LPG20:PGA63:C1_09850C_A:CDC48:RPN1:GND1:IML2:MUQ1:RFC5:BCY1:CDC55:ALD5:PR26:EFT2:TOR1:ARA1:SBP1:FAS2:CAS5:C4_02470C_A:GYP1:PDC11:UBI3:TFS1:C5_03400C_A:C5_05140W_A:C6_03040C_A:PSF1:PFK2:CYP1:ACC1:ECM4:TAL1:HXK2:CRG1:TPS1:HSP104:TRX1:CTM1:XYL2	5838:9986:70772:324:5732:31234:329:5886:34064:790:19898:5945:5688:22625:5952:22627:36266:5737:31298:34967:5840:8540:5777:932:31932:837:31931:5946:31389:34515:43332:30127:5789:839:9514:5934:5663:811:72380:31390:46540:5935:34098:30445:30446:1990112:5829:5758:328:33309:5835:5783:5739:5794:30907:159:32126:19774:5819:16020:5730:5634:10494:34399:5576:31391:5741
44464	cell part	103 out of 122 genes, 84.4%	4401 out of 6473 background genes, 68.0%	0.00383	0.00%	NMA111:C1_01360C_A:SWI4:C1_02780W_A:COQ4:TPS2:HHT21:ACS2:APE2:PIL1:LPG20:GPI7:C1_05120W_A:PRD1:PGA63:MED15:OLE1:C1_08470W_A:URA1:C1_09850C_A:FGR41:CDC48:GAD1:TYE7:RPN1:GND1:IML2:MUQ1:C2_00390C_A:C2_00740C_A:RFC5:HGT8:BCY1:PLB4.5:ESC4:CDC55:FAB1:ALD5:PR26:EFT2:HSP21:SSY1:ILV1:TOR1:C2_07630C_A:ALG7:ARA1:MET10:C2_09710C_A:ETR1:C3_01780C_A:LAP41:HTA1:SBP1:CMK1:FAS2:C3_06440W_A:JEN1:C3_06700C_A:UBI4:S…	5838:5724:9986:70772:9337:42645:324:5732:35361:51286:31234:329:5967:5759:5886:34064:790:786:775:19898:5945:5688:22625:32153:5887:43541:5952:22627:31307:36266:5622:5737:31298:34967:5840:8540:5777:31933:932:31932:837:31931:10008:5946:5743:31389:9277:138:5933:31934:34515:31201:43332:30127:45121:30176:5789:839:44614:5934:5663:9514:31618:16021:30687:811:16592:72380:31390:46540:5811:5935:35861:34098:30…
5623	cell	103 out of 122 genes, 84.4%	4401 out of 6473 background genes, 68.0%	0.00383	0.00%	NMA111:C1_01360C_A:SWI4:C1_02780W_A:COQ4:TPS2:HHT21:ACS2:APE2:PIL1:LPG20:GPI7:C1_05120W_A:PRD1:PGA63:MED15:OLE1:C1_08470W_A:URA1:C1_09850C_A:FGR41:CDC48:GAD1:TYE7:RPN1:GND1:IML2:MUQ1:C2_00390C_A:C2_00740C_A:RFC5:HGT8:BCY1:PLB4.5:ESC4:CDC55:FAB1:ALD5:PR26:EFT2:HSP21:SSY1:ILV1:TOR1:C2_07630C_A:ALG7:ARA1:MET10:C2_09710C_A:ETR1:C3_01780C_A:LAP41:HTA1:SBP1:CMK1:FAS2:C3_06440W_A:JEN1:C3_06700C_A:UBI4:S…	5838:5724:9986:70772:9337:42645:324:5732:35361:51286:31234:329:5967:5759:5886:34064:790:786:775:19898:5945:5688:22625:32153:5887:43541:5952:22627:31307:36266:5622:5737:31298:34967:5840:8540:5777:31933:932:31932:837:31931:10008:5946:5743:31389:9277:138:5933:31934:34515:31201:43332:30127:45121:30176:5789:839:44614:5934:5663:9514:31618:16021:30687:811:16592:72380:31390:46540:5811:5935:35861:34098:30…
44424	intracellular part	97 out of 122 genes, 79.5%	4134 out of 6473 background genes, 63.9%	0.01819	0.33%	NMA111:C1_01360C_A:SWI4:C1_02780W_A:COQ4:TPS2:HHT21:ACS2:APE2:PIL1:LPG20:GPI7:C1_05120W_A:PRD1:PGA63:MED15:OLE1:C1_08470W_A:URA1:C1_09850C_A:CDC48:GAD1:TYE7:RPN1:GND1:IML2:MUQ1:C2_00390C_A:C2_00740C_A:RFC5:BCY1:ESC4:CDC55:FAB1:ALD5:PR26:EFT2:ILV1:TOR1:C2_07630C_A:ALG7:ARA1:MET10:C2_09710C_A:ETR1:C3_01780C_A:LAP41:HTA1:SBP1:CMK1:FAS2:C3_06440W_A:JEN1:C3_06700C_A:SLK19:C4_00260W_A:CAS5:C4_02470C_A:…	5838:5724:9986:70772:9337:42645:324:5732:35361:51286:31234:329:5967:5759:5886:34064:790:786:775:19898:5945:5688:22625:32153:5887:43541:5952:22627:31307:36266:5622:5737:31298:34967:5840:8540:5777:31933:932:31932:837:31931:10008:5946:5743:31389:9277:138:5933:31934:34515:31201:43332:30127:45121:30176:5789:839:44614:5934:5663:9514:31618:16021:30687:811:16592:72380:31390:46540:5811:5935:35861:34098:30…
5739	mitochondrion	35 out of 122 genes, 28.7%	1000 out of 6473 background genes, 15.4%	0.01953	0.57%	C1_02780W_A:COQ4:TPS2:APE2:PIL1:PRD1:C1_08470W_A:URA1:CDC48:GND1:IML2:FAB1:ALD5:ILV1:TOR1:ETR1:C3_01780C_A:FAS2:JEN1:C3_06700C_A:GYP1:PDA1:MSM1:PUT2:COX15:PFK2:CYP1:C7_04010W_A:ACC1:GSY1:CSP37:HXK2:YCP4:CR_09140C_A:TRX1	9986:70772:42645:324:31234:329:5967:5759:5886:34064:790:19898:5945:22625:31307:36266:5622:34967:5777:932:31932:837:31931:10008:5946:5743:9277:43332:45121:5789:839:9514:16021:34098:30445:30446:1990112:5829:5758:5783:5835:5739:5794:31304:32126:30287:16020:5634:32592:5576:5741
5622	intracellular	97 out of 122 genes, 79.5%	4156 out of 6473 background genes, 64.2%	0.02442	0.50%	NMA111:C1_01360C_A:SWI4:C1_02780W_A:COQ4:TPS2:HHT21:ACS2:APE2:PIL1:LPG20:GPI7:C1_05120W_A:PRD1:PGA63:MED15:OLE1:C1_08470W_A:URA1:C1_09850C_A:CDC48:GAD1:TYE7:RPN1:GND1:IML2:MUQ1:C2_00390C_A:C2_00740C_A:RFC5:BCY1:ESC4:CDC55:FAB1:ALD5:PR26:EFT2:ILV1:TOR1:C2_07630C_A:ALG7:ARA1:MET10:C2_09710C_A:ETR1:C3_01780C_A:LAP41:HTA1:SBP1:CMK1:FAS2:C3_06440W_A:JEN1:C3_06700C_A:SLK19:C4_00260W_A:CAS5:C4_02470C_A:…	5838:5724:9986:70772:9337:42645:324:5732:35361:51286:31234:329:5967:5759:5886:34064:790:786:775:19898:5945:5688:22625:32153:5887:43541:5952:22627:31307:36266:5622:5737:31298:34967:5840:8540:5777:31933:932:31932:837:31931:10008:5946:5743:31389:9277:138:5933:31934:34515:31201:43332:30127:45121:30176:5789:839:44614:5934:5663:9514:31618:16021:30687:811:16592:72380:31390:46540:5811:5935:35861:34098:30…
31933	telomeric heterochromatin	3 out of 122 genes, 2.5%	8 out of 6473 background genes, 0.1%	0.05257	1.33%	HHT21:ESC4:HTA1	5724:35361:786:775:31933:31934:31618:35861:1902377
1902377	nuclear rDNA heterochromatin	2 out of 122 genes, 1.6%	2 out of 6473 background genes, 0.0%	0.05426	1.60%	ESC4:HTA1	5724:35361:786:775:31934:31618:35861:1902377

## Sheet: Tabelle1
gene name	Cluster (kmeans, 10)
orf19.66	1
orf19.4132	1
orf19.16	1
orf19.5475	1
orf19.160	1
orf19.7512	1
orf19.6367	1
orf19.2060	1
orf19.1321	1
orf19.951	1
orf19.1072	1
orf19.1779	1
orf19.6101	1
orf19.4069	1
orf19.2358	1
orf19.4472	1
orf19.1225	1
orf19.616	1
orf19.917	1
orf19.39	1
orf19.7367	1
orf19.4290	1
orf19.621	1
orf19.5760	1
orf19.5407	1
orf19.7302	1
orf19.711	1
orf19.1781	1
orf19.3713	1
orf19.4231	1
orf19.7054	1
orf19.5761	1
orf19.6644	1
orf19.3140	1
orf19.6184	1
orf19.38	1
orf19.6322	1
orf19.4115	1
orf19.6037	1
orf19.6224	1
orf19.357	1
orf19.7395	1
orf19.5928	1
orf19.6	1
orf19.7280	1
orf19.6676	1
orf19.6090	1
orf19.1508	1
orf19.857	1
orf19.6659	1
orf19.5993	1
orf19.3014	1
orf19.614	1
orf19.6197	1
orf19.1164	1
orf19.3172	1
orf19.6169.2	1
orf19.2355	1
orf19.7424	1
orf19.941	1
orf19.6188	1
orf19.3358	1
orf19.3503	1
orf19.442	1
orf19.4258	1
orf19.6631	1
orf19.386	1
orf19.4055	1
orf19.2432	1
orf19.6097	1
orf19.7115	1
orf19.140	1
orf19.6205	1
orf19.7238	1
orf19.3828	1
orf19.7009	1
orf19.6844	1
orf19.7	1
orf19.4077	1
orf19.624	1
orf19.2457	1
orf19.2724	1
orf19.6186	1
orf19.618	1
orf19.7398	1
orf19.7121	1
orf19.311	1
orf19.7107	1
orf19.7123	1
orf19.7382	1
orf19.5070	1
orf19.7419	1
orf19.5672	1
orf19.6173	1
orf19.2906	1
orf19.5764	1
orf19.4951	1
orf19.6326	1
orf19.6019	1
orf19.5185	1
orf19.1053	1
orf19.279	1
orf19.7097	1
orf19.1673	1
orf19.6668	1
orf19.7116	1
orf19.6513	1
orf19.7197	1
orf19.3076	1
orf19.2770	1
orf19.5265	1
orf19.4546	1
orf19.673	1
orf19.710	1
orf19.7445	1
orf19.3522	1
orf19.5462	1
orf19.6756	1
orf19.5295	1
orf19.645	1
orf19.224	1
orf19.6307	1
orf19.5472	1
orf19.2533.1	1
orf19.6548	1
orf19.3829	1
orf19.3973	1
orf19.4803	1
orf19.7030	1
orf19.1595	1
orf19.6350	1
orf19.804	1
orf19.6281	1
orf19.5012	1
orf19.5698	1
orf19.7170	1
orf19.2583.1	1
orf19.1168	1
orf19.6177	1
orf19.3588	1
orf19.3680	1
orf19.376	1
orf19.2994.1	1
orf19.6187	1
orf19.3601	1
orf19.6146	1
orf19.3703	1
orf19.3412	1
orf19.6491	1
orf19.937	1
orf19.2413	1
orf19.7056	1
orf19.170	1
orf19.7307	1
orf19.5339	1
orf19.6378	1
orf19.6624	1
orf19.5956	1
orf19.635.1	1
orf19.3526	1
orf19.4110	1
orf19.6682	1
orf19.620	1
orf19.954	1
orf19.7383	1
orf19.7585	1
orf19.7027	1
orf19.3571	1
orf19.3182	1
orf19.1200	1
orf19.71	1
orf19.1346	1
orf19.413	1
orf19.5467	1
orf19.2685	1
orf19.7657	1
orf19.619	1
orf19.2538	1
orf19.4346	1
orf19.4896	1
orf19.2119	1
orf19.7483	1
orf19.2620	1
orf19.4599	1
orf19.3542	1
orf19.5591	1
orf19.4043	1
orf19.7025	1
orf19.7422	1
orf19.3606	1
orf19.6341	1
orf19.781	1
orf19.6804	1
orf19.4815	1
orf19.3084	1
orf19.2591	1
orf19.693	1
orf19.7614	1
orf19.3904	1
orf19.6141	1
orf19.6105	1
orf19.494	1
orf19.3643	1
orf19.3476	1
orf19.1833	1
orf19.1364	1
orf19.6686	1
orf19.5753	1
orf19.7285	1
orf19.7069	1
orf19.2923	1
orf19.5300	1
orf19.5850	1
orf19.5977	1
orf19.7015	1
orf19.6531.1	1
orf19.2062	1
orf19.6955	1
orf19.2185	1
orf19.4152_1	1
orf19.7062	1
orf19.3700	1
orf19.3215	1
orf19.4233	1
orf19.773	1
orf19.6311	1
orf19.5493	1
orf19.5930	1
orf19.7051	1
orf19.4870	1
orf19.7072	1
orf19.5233	1
orf19.5720	1
orf19.4057	1
orf19.6860	1
orf19.2212	1
orf19.1199	1
orf19.3547	1
orf19.5912	1
orf19.5054	1
orf19.7490	1
orf19.759	2
orf19.6047	2
orf19.1343	2
orf19.6129	2
orf19.1896	2
orf19.6893	2
orf19.3185	2
orf19.3178	2
orf19.492	2
orf19.1857	2
orf19.1344	2
orf19.6340	2
orf19.3419	2
orf19.2259	2
orf19.5381	2
orf19.2415	2
orf19.6665	2
orf19.3045	2
orf19.1789.1	2
orf19.7590	2
orf19.1982	2
orf19.3180	2
orf19.350	2
orf19.6253	2
orf19.6880	2
orf19.6716	2
orf19.5167	2
orf19.1267	2
orf19.1446	2
orf19.6541	2
orf19.428	2
orf19.7207	2
orf19.445	2
orf19.5195	2
orf19.5999	2
orf19.680	2
orf19.3139	2
orf19.5244	2
orf19.847	2
orf19.6362	2
orf19.5484	2
orf19.7077	2
orf19.6252	2
orf19.5772	2
orf19.7086	2
orf19.7325	2
orf19.1537	2
orf19.6536	2
orf19.1661	2
orf19.244	2
orf19.5021	2
orf19.225	2
orf19.7626	2
orf19.7067	2
orf19.1415	2
orf19.7047	2
orf19.6863	2
orf19.51	2
orf19.3040	2
orf19.3862	2
orf19.6000	2
orf19.6821	2
orf19.7161	2
orf19.2693	2
orf19.6891	2
orf19.1998	2
orf19.3060	2
orf19.7243	2
orf19.5974	2
orf19.7634	2
orf19.236	2
orf19.5291	2
orf19.2270	2
orf19.6344	2
orf19.4781	2
orf19.964	2
orf19.5279	2
orf19.3359	2
orf19.7556	2
orf19.578	2
orf19.2791	2
orf19.5293	2
orf19.4426	2
orf19.2485	2
orf19.3467	2
orf19.2396	2
orf19.4406	2
orf19.1578	2
orf19.6846	2
orf19.7484	2
orf19.6822	2
orf19.4829	2
orf19.3235	2
orf19.6403	2
orf19.3767	2
orf19.3098	2
orf19.4764	2
orf19.4164	2
orf19.4023	2
orf19.3496	2
orf19.3016	2
orf19.3941	2
orf19.6434	2
orf19.3026	2
orf19.4624	2
orf19.2313	2
orf19.2820	2
orf19.5657	2
orf19.1218	2
orf19.4368	2
orf19.2549	2
orf19.3350	2
orf19.7153	2
orf19.4149.1	2
orf19.2204	2
orf19.5343	2
orf19.493	2
orf19.3436	2
orf19.7109	2
orf19.6078	2
orf19.820	2
orf19.3356	2
orf19.6040	2
orf19.6875	2
orf19.5294	2
orf19.1016	2
orf19.3104	2
orf19.1963	2
orf19.719	2
orf19.327	2
orf19.4669	2
orf19.5839	2
orf19.5193	2
orf19.1059	2
orf19.2308	2
orf19.4722	2
orf19.3348	2
orf19.288	2
orf19.2233	2
orf19.1683	2
orf19.6404	2
orf19.4954	2
orf19.4312	2
orf19.5357	2
orf19.4675	2
orf19.5821	2
orf19.6773	2
orf19.3396	2
orf19.2269	2
orf19.2828	2
orf19.2194	2
orf19.4381	2
orf19.3696	2
orf19.1552	2
orf19.3000	2
orf19.6797	2
orf19.290	2
orf19.4362	2
orf19.992	2
orf19.6396	2
orf19.1849	2
orf19.5101	2
orf19.7187	2
orf19.585	2
orf19.6068	2
orf19.5036	2
orf19.2746	2
orf19.4754	2
orf19.4939	2
orf19.5973	2
orf19.3991	2
orf19.325	2
orf19.3417	2
orf19.652	2
orf19.6582	2
orf19.6247	2
orf19.5892	2
orf19.1058	2
orf19.4641	2
orf19.2111.2	2
orf19.3055	2
orf19.398	2
orf19.2182	2
orf19.4587	2
orf19.3790	2
orf19.6244	2
orf19.4548	2
orf19.7038	2
orf19.5817	2
orf19.3325.3	2
orf19.3166	2
orf19.6055	2
orf19.3160	2
orf19.3628	2
orf19.4700	2
orf19.4823	2
orf19.2728	2
orf19.3755	2
orf19.2525	2
orf19.5765	2
orf19.4009	2
orf19.105	2
orf19.4341	2
orf19.448	2
orf19.6840	2
orf19.3063	2
orf19.2573	2
orf19.6847	2
orf19.3371	2
orf19.4171	2
orf19.3355	2
orf19.6562	2
orf19.3792	2
orf19.2711.1	2
orf19.1478	2
orf19.314	2
orf19.6036	2
orf19.3262	2
orf19.4423	2
orf19.1678	2
orf19.4882	2
orf19.2360	2
orf19.5830	2
orf19.2965	2
orf19.579	2
orf19.3422	2
orf19.3535	2
orf19.1933	2
orf19.5100	2
orf19.4294	2
orf19.7558	2
orf19.798	2
orf19.826	2
orf19.3423	2
orf19.1536	2
orf19.4874	2
orf19.23	2
orf19.5340	2
orf19.840	2
orf19.6820	2
orf19.2720	2
orf19.1848.1	2
orf19.6155	2
orf19.6988	2
orf19.4800	2
orf19.1648	2
orf19.5943	2
orf19.1392	2
orf19.3870	2
orf19.2640	2
orf19.4340.1	2
orf19.3856	2
orf19.4490	2
orf19.4830	2
orf19.6749	2
orf19.3206	2
orf19.6127	2
orf19.5243	2
orf19.1340	2
orf19.2416.1	2
orf19.4811	2
orf19.2546	2
orf19.4018	2
orf19.3205	2
orf19.5654	2
orf19.7438	2
orf19.1840	2
orf19.6927	2
orf19.3047	2
orf19.3041	2
orf19.7292	2
orf19.5151	2
orf19.3443	2
orf19.775	2
orf19.1989	2
orf19.5440	2
orf19.5351	2
orf19.3050	2
orf19.4506	3
orf19.5746	3
orf19.2970	3
orf19.6745	3
orf19.5647	3
orf19.1299	3
orf19.1333	3
orf19.4969	3
orf19.2295	3
orf19.5773	3
orf19.3066	3
orf19.1574	3
orf19.5348	3
orf19.6058	3
orf19.4907	3
orf19.1336	3
orf19.2277	3
orf19.1366	3
orf19.1253	3
orf19.1338	3
orf19.1135	3
orf19.550	3
orf19.4650	3
orf19.5025	3
orf19.4491	3
orf19.1204	3
orf19.1308	3
orf19.3877	3
orf19.5812	3
orf19.187	3
orf19.2329.1	3
orf19.1195	3
orf19.2335	3
orf19.4824	3
orf19.1027	3
orf19.1977	3
orf19.4010	3
orf19.1341	3
orf19.2417	3
orf19.1649	3
orf19.1384	3
orf19.2762	3
orf19.1706	3
orf19.4021	3
orf19.1291	3
orf19.1036	3
orf19.2337	3
orf19.1411	3
orf19.2138	3
orf19.5328	3
orf19.1667	3
orf19.1223	3
orf19.1180	3
orf19.2850	3
orf19.4616	3
orf19.2582	3
orf19.5623	3
orf19.1033	3
orf19.1365	3
orf19.1275	3
orf19.2382	3
orf19.3949	3
orf19.3218	3
orf19.3203	3
orf19.3128	3
orf19.2551	3
orf19.1880	3
orf19.1699	3
orf19.1368	3
orf19.2881	3
orf19.3888	3
orf19.1229	3
orf19.1294	3
orf19.1460	3
orf19.1517	3
orf19.1897	3
orf19.1258	3
orf19.5287	3
orf19.5006	3
orf19.5345	3
orf19.1251	3
orf19.1799	3
orf19.121	3
orf19.7448	3
orf19.4437	3
orf19.1304	3
orf19.102	3
orf19.1210	3
orf19.7297	3
orf19.1159	3
orf19.136	3
orf19.2040	3
orf19.1806	3
orf19.5673	3
orf19.1990	3
orf19.1295	3
orf19.1778	3
orf19.7127	3
orf19.1751	3
orf19.2341	3
orf19.6991	3
orf19.131	3
orf19.137	3
orf19.1214	3
orf19.1393	3
orf19.2454	3
orf19.1852	3
orf19.5211	3
orf19.7218	3
orf19.2364	3
orf19.2093	3
orf19.2216	3
orf19.1211	3
orf19.1156	3
orf19.1780	3
orf19.1050	3
orf19.1069	3
orf19.4230	3
orf19.2727	3
orf19.2541	3
orf19.1504	3
orf19.1702	3
orf19.789	3
orf19.4317	3
orf19.2081	3
orf19.185	3
orf19.1777	3
orf19.1095	3
orf19.1391	3
orf19.5671	3
orf19.1162.1	3
orf19.182	3
orf19.139	3
orf19.2244	3
orf19.1610	3
orf19.3149	3
orf19.7547	3
orf19.1335	3
orf19.2570	3
orf19.1360.1	3
orf19.1002	3
orf19.1881	3
orf19.5369	3
orf19.1762	3
orf19.6817	3
orf19.3690.2	3
orf19.1400	3
orf19.1493	3
orf19.151	3
orf19.5479	3
orf19.2686	3
orf19.2709	3
orf19.2990	3
orf19.223	3
orf19.1045	3
orf19.7511	3
orf19.1074	3
orf19.5525	3
orf19.1482	3
orf19.1260	3
orf19.5861	3
orf19.6816	3
orf19.1792	3
orf19.2611	3
orf19.1209	3
orf19.2219	3
orf19.1119	3
orf19.2262	3
orf19.1383	3
orf19.754	3
orf19.4502	3
orf19.1158	3
orf19.2839	3
orf19.3956	3
orf19.4086	3
orf19.1011	3
orf19.1808	3
orf19.1032	3
orf19.5667	3
orf19.202	3
orf19.2960	3
orf19.1149	3
orf19.6951	3
orf19.1246	3
orf19.1481	3
orf19.3960	3
orf19.1261	3
orf19.2545	3
orf19.946	3
orf19.4318	3
orf19.3420	3
orf19.6451	3
orf19.1406	3
orf19.123	3
orf19.1418	3
orf19.1371	3
orf19.4152_3	3
orf19.3938	3
orf19.104	3
orf19.6086	3
orf19.1679	3
orf19.4091	3
orf19.1669	3
orf19.157	3
orf19.1312	3
orf19.1089	3
orf19.7150	3
orf19.1559	3
orf19.6558	3
orf19.1244	3
orf19.1839	3
orf19.5183	3
orf19.3861	3
orf19.1052	3
orf19.1395	3
orf19.7499	3
orf19.1114	3
orf19.2896	3
orf19.7144	3
orf19.5241	3
orf19.3607	3
orf19.4000	3
orf19.3332	3
orf19.3442	3
orf19.6739	3
orf19.1723	3
orf19.2608	4
orf19.2098	4
orf19.646	4
orf19.1021	4
orf19.6116	4
orf19.1743	4
orf19.1375	4
orf19.409	4
orf19.4026	4
orf19.1060	4
orf19.1467	4
orf19.1809	4
orf19.5534	4
orf19.1077	4
orf19.7258	4
orf19.431	4
orf19.1671	4
orf19.5700	4
orf19.787	4
orf19.6292	4
orf19.2699	4
orf19.2803	4
orf19.6214	4
orf19.1146	4
orf19.6882	4
orf19.3997	4
orf19.124	4
orf19.117	4
orf19.5370	4
orf19.5263	4
orf19.5437	4
orf19.4051	4
orf19.1494	4
orf19.5877	4
orf19.489	4
orf19.1525	4
orf19.1577	4
orf19.1802	4
orf19.6931	4
orf19.1133	4
orf19.682	4
orf19.1863	4
orf19.4947	4
orf19.1571	4
orf19.1979	4
orf19.6559	4
orf19.2248	4
orf19.6059	4
orf19.1599	4
orf19.1201	4
orf19.5323	4
orf19.260	4
orf19.1584	4
orf19.2261	4
orf19.555	4
orf19.1357	4
orf19.5278	4
orf19.1268	4
orf19.33	4
orf19.2871	4
orf19.1682	4
orf19.2374	4
orf19.6592	4
orf19.1847	4
orf19.1607	4
orf19.13	4
orf19.2351	4
orf19.2644	4
orf19.1553	4
orf19.2123	4
orf19.4229	4
orf19.1023	4
orf19.4152_6	4
orf19.2651	4
orf19.2661	4
orf19.1171	4
orf19.1122	4
orf19.1581	4
orf19.1352	4
orf19.6081	4
orf19.1029	4
orf19.4040	4
orf19.1416	4
orf19.4045	4
orf19.1491	4
orf19.1476	4
orf19.115	4
orf19.5744	4
orf19.4048	4
orf19.2770.1	4
orf19.6827	4
orf19.6257	4
orf19.1071	4
orf19.1439	4
orf19.5612	4
orf19.4777	4
orf19.7600	4
orf19.1763	4
orf19.114	4
orf19.1150	4
orf19.172	4
orf19.1219	4
orf19.2284	4
orf19.1403	4
orf19.7498	4
orf19.2169	4
orf19.889	4
orf19.1325	4
orf19.3175	4
orf19.886	4
orf19.3214	4
orf19.1185	4
orf19.535	4
orf19.5576	4
orf19.1082.1	4
orf19.1404	4
orf19.1065	4
orf19.4370	4
orf19.2175	4
orf19.17	4
orf19.1349	4
orf19.1067	4
orf19.1939	4
orf19.5580	4
orf19.4488	4
orf19.422	4
orf19.2160	4
orf19.2112	4
orf19.4297	4
orf19.7437	4
orf19.7506	4
orf19.2367	4
orf19.1057	4
orf19.1477	4
orf19.7652	4
orf19.7331	4
orf19.1220	4
orf19.1624	4
orf19.1625	4
orf19.1469	4
orf19.6614	4
orf19.3655	4
orf19.1183	4
orf19.1746	4
orf19.2414	4
orf19.1714	4
orf19.5178	4
orf19.285	4
orf19.6245	4
orf19.2282	4
orf19.338	5
orf19.1795	5
orf19.1597	5
orf19.4565	5
orf19.18	5
orf19.4937	5
orf19.4727	5
orf19.5409	5
orf19.3462	5
orf19.528	5
orf19.2785	5
orf19.3415.1	5
orf19.894	5
orf19.5015	5
orf19.997	5
orf19.3400	5
orf19.6375	5
orf19.1981	5
orf19.4311	5
orf19.6461	5
orf19.6968	5
orf19.1875	5
orf19.4560	5
orf19.2824	5
orf19.667.1	5
orf19.7596	5
orf19.2224	5
orf19.7610	5
orf19.7111.1	5
orf19.7219	5
orf19.1264	5
orf19.4731	5
orf19.1891	5
orf19.3112	5
orf19.4755	5
orf19.300	5
orf19.405	5
orf19.5952	5
orf19.3843	5
orf19.1101	5
orf19.4831	5
orf19.3461	5
orf19.539	5
orf19.3219	5
orf19.4363	5
orf19.7568	5
orf19.4930	5
orf19.5196	5
orf19.2865	5
orf19.1946	5
orf19.4082	5
orf19.3013	5
orf19.7039	5
orf19.6139	5
orf19.4763	5
orf19.5058	5
orf19.5691	5
orf19.4735	5
orf19.2866	5
orf19.175	5
orf19.6509	5
orf19.7665	5
orf19.4413	5
orf19.6003	5
orf19.6535	5
orf19.1237	5
orf19.6720	5
orf19.3579	5
orf19.7139	5
orf19.1694	5
orf19.5561	5
orf19.2348	5
orf19.4316	5
orf19.7563	5
orf19.3426	5
orf19.7592	5
orf19.3409	5
orf19.6237	5
orf19.6085	5
orf19.5932	5
orf19.807	5
orf19.43	5
orf19.1861	5
orf19.5142	5
orf19.5401	5
orf19.5227	5
orf19.4732	5
orf19.6044	5
orf19.166	5
orf19.6131	5
orf19.4531	5
orf19.2178	5
orf19.681	5
orf19.557	5
orf19.5508	5
orf19.2322.3	5
orf19.2806	5
orf19.4805	5
orf19.2426	5
orf19.7316	5
orf19.3378	5
orf19.543	5
orf19.7043.1	5
orf19.6327	5
orf19.5112	5
orf19.4826	5
orf19.6343	5
orf19.280	5
orf19.3707	6
orf19.1117	6
orf19.7514	6
orf19.6169	6
orf19.1655	6
orf19.5741	6
orf19.1774	6
orf19.4450.1	6
orf19.638	6
orf19.6216	6
orf19.7469	6
orf19.7094	6
orf19.3733	6
orf19.854	6
orf19.5307	6
orf19.2192	6
orf19.742	6
orf19.5125	6
orf19.2942	6
orf19.922	6
orf19.5392	6
orf19.7084	6
orf19.6993	6
orf19.5876	6
orf19.1151	6
orf19.1124	6
orf19.4139	6
orf19.2292	6
orf19.64	6
orf19.5382	6
orf19.7313	6
orf19.1461	6
orf19.3822	6
orf19.670.2	6
orf19.2943	6
orf19.5454	6
orf19.740	6
orf19.5163	6
orf19.7393	6
orf19.5288	6
orf19.2601	6
orf19.1152	6
orf19.4833	6
orf19.2344	6
orf19.919	6
orf19.7288	6
orf19.2154	6
orf19.5626	6
orf19.1224	6
orf19.7398.1	6
orf19.40	6
orf19.1562	6
orf19.753	6
orf19.6153	6
orf19.6679	6
orf19.3668	6
orf19.935	6
orf19.6114	6
orf19.3940.1	6
orf19.7093	6
orf19.7314	6
orf19.6288	6
orf19.792	6
orf19.5464	6
orf19.617	6
orf19.2107.1	6
orf19.6192	6
orf19.7017	6
orf19.675	6
orf19.2451	6
orf19.5960	6
orf19.6928	6
orf19.359	6
orf19.2706	6
orf19.4090	6
orf19.5735.3	6
orf19.1816	6
orf19.3748	6
orf19.3392	6
orf19.4386	6
orf19.6178	6
orf19.3749	6
orf19.5169	6
orf19.4788	6
orf19.4682	6
orf19.7091	6
orf19.85	6
orf19.7296	6
orf19.6514	6
orf19.4551	6
orf19.1172	6
orf19.691	6
orf19.7655	6
orf19.6837	6
orf19.4268	6
orf19.176	6
orf19.1127	6
orf19.5005	6
orf19.5916	6
orf19.581	6
orf19.1100	6
orf19.5908	6
orf19.7374	6
orf19.1591	6
orf19.1347	6
orf19.3448	6
orf19.6603	6
orf19.2067	6
orf19.907	6
orf19.5338	6
orf19.2022	6
orf19.2114	6
orf19.4095	6
orf19.7520	6
orf19.5315	6
orf19.6445	6
orf19.6229	6
orf19.5445	6
orf19.3143	6
orf19.4887	6
orf19.6328	6
orf19.3010.1	6
orf19.4127	6
orf19.2157	6
orf19.5989	6
orf19.4054	6
orf19.3196	6
orf19.4035	6
orf19.1906	6
orf19.3384	6
orf19.1684	6
orf19.6385	6
orf19.1652	6
orf19.3209	6
orf19.7002	6
orf19.7136	6
orf19.4321	6
orf19.7435	6
orf19.3369	6
orf19.1936	6
orf19.5782	6
orf19.6467	6
orf19.7145	6
orf19.6996	6
orf19.6673	6
orf19.226	6
orf19.589	6
orf19.4102	6
orf19.5282	6
orf19.309	6
orf19.24	6
orf19.7221	6
orf19.7436	6
orf19.3902	6
orf19.3675	6
orf19.655	6
orf19.5308	6
orf19.4062	6
orf19.4773	6
orf19.2049	6
orf19.2013	6
orf19.928	6
orf19.5565	6
orf19.4555	6
orf19.6944	6
orf19.2048	6
orf19.893	6
orf19.802	6
orf19.6573	6
orf19.7043	6
orf19.4120	6
orf19.1414	6
orf19.7668	6
orf19.5848	6
orf19.1785	6
orf19.803	6
orf19.5069	6
orf19.7529	6
orf19.7643	6
orf19.2398	6
orf19.952	6
orf19.7440	6
orf19.7516	6
orf19.1826	6
orf19.6468	6
orf19.6621	6
orf19.2935	6
orf19.3324	6
orf19.215	6
orf19.6486	6
orf19.6998	6
orf19.6941	6
orf19.4792	6
orf19.2121	6
orf19.7464	6
orf19.7456	6
orf19.7417	6
orf19.4393	6
orf19.97	6
orf19.6070	6
orf19.2847.1	6
orf19.5459	6
orf19.968	6
orf19.5975	6
orf19.940	6
orf19.4274	6
orf19.1126	6
orf19.5967	6
orf19.7505	6
orf19.3981	6
orf19.1497	6
orf19.3537	6
orf19.5514	6
orf19.2841	6
orf19.4774	6
orf19.6578	6
orf19.6637	6
orf19.3353	6
orf19.7106	6
orf19.7427	6
orf19.3083	6
orf19.962	6
orf19.6329	6
orf19.3975	6
orf19.5940	6
orf19.6102	6
orf19.4775	6
orf19.6688	6
orf19.583	6
orf19.2158	6
orf19.1407	6
orf19.6650	6
orf19.1938	6
orf19.2053	6
orf19.5674	6
orf19.2959.1	6
orf19.7341	6
orf19.1655.3	6
orf19.3674	6
orf19.732	6
orf19.4529	6
orf19.6601.1	6
orf19.3499	6
orf19.2324	6
orf19.193	6
orf19.2658	6
orf19.6043	6
orf19.7189	6
orf19.4143	6
orf19.6639	6
orf19.3232	6
orf19.3386	6
orf19.924	6
orf19.7502	6
orf19.6518	6
orf19.3923	6
orf19.5736	6
orf19.6900	6
orf19.6838	6
orf19.1822	6
orf19.1805	6
orf19.1527	6
orf19.5542	6
orf19.1464	6
orf19.1128	6
orf19.2156	6
orf19.3034	6
orf19.6713	6
orf19.1756	6
orf19.5443	6
orf19.5128	6
orf19.981	6
orf19.1815	6
orf19.5094	6
orf19.2568	6
orf19.6323	6
orf19.2784	6
orf19.717	6
orf19.5530	6
orf19.1986	6
orf19.5842	6
orf19.850	6
orf19.7625	6
orf19.1964	6
orf19.4617	6
orf19.6273	6
orf19.4526	6
orf19.3712	6
orf19.4783	6
orf19.4156	6
orf19.1098	6
orf19.3799	6
orf19.7029	6
orf19.5231.2	6
orf19.4334	6
orf19.2622	6
orf19.4631	6
orf19.7620	6
orf19.4779	6
orf19.2809	6
orf19.7481	6
orf19.5602	6
orf19.7085	6
orf19.6225.1	6
orf19.785	6
orf19.3590	6
orf19.2848	6
orf19.1190	6
orf19.3052	6
orf19.5302	6
orf19.661	6
orf19.1551	6
orf19.6594	6
orf19.1369	6
orf19.6780	6
orf19.7037	6
orf19.7063	6
orf19.3144	6
orf19.6267	6
orf19.6448	6
orf19.5159	6
orf19.6484	6
orf19.7608	6
orf19.6084	6
orf19.5238	6
orf19.6099	6
orf19.2732	6
orf19.2065	6
orf19.6039	6
orf19.4847	6
orf19.6978	6
orf19.4933	6
orf19.7517	6
orf19.2726	6
orf19.3145	6
orf19.575	6
orf19.6808	6
orf19.2509	6
orf19.7379	6
orf19.5416	6
orf19.7545	6
orf19.3077	6
CaalfMp04	6
orf19.410.3	6
orf19.7178	6
orf19.1099	6
orf19.5158	6
orf19.4498	6
orf19.5961	6
orf19.896	6
orf19.374	6
orf19.1630	6
orf19.5474	6
orf19.3820	6
orf19.6082	6
orf19.7048.1	6
orf19.6353	6
orf19.944	6
orf19.4335	6
orf19.5732	6
orf19.372	6
orf19.5666	6
orf19.83	6
orf19.602	6
orf19.5642	6
orf19.4784	6
orf19.6638	6
orf19.1948	6
orf19.6342	6
orf19.1873	6
orf19.3670	6
orf19.7666	6
orf19.2428.2	6
orf19.2427	6
orf19.5118	6
orf19.5610	6
orf19.5733	6
orf19.3908	6
orf19.5417	6
orf19.1433	6
orf19.1911	6
orf19.3058	6
orf19.5078	6
orf19.3374	7
orf19.4456	7
orf19.4975	7
orf19.4780	7
orf19.5170	7
orf19.7566	7
orf19.2768	7
orf19.6608	7
orf19.4608	7
orf19.7114	7
orf19.3642	7
orf19.5139	7
orf19.7020	7
orf19.5303	7
orf19.1206	7
orf19.815	7
orf19.5595	7
orf19.6279	7
orf19.251	7
orf19.4952	7
orf19.5635	7
orf19.6339	7
orf19.4885	7
orf19.6408	7
orf19.7118	7
orf19.4072	7
orf19.7323	7
orf19.6658	7
orf19.4679	7
orf19.4590	7
orf19.780	7
orf19.3475	7
orf19.5903	7
orf19.1277	7
orf19.4770	7
orf19.5537	7
orf19.7455	7
orf19.1437	7
orf19.5495	7
orf19.4662	7
orf19.1354	7
orf19.1715	7
orf19.4776	7
orf19.3458	7
orf19.5122	7
orf19.4749	7
orf19.7381	7
orf19.7561	7
orf19.3743	7
orf19.4813	7
orf19.4309	7
orf19.7551	7
orf19.4913	7
orf19.520	7
orf19.45	7
orf19.7068	7
orf19.576	7
orf19.5563	7
orf19.4897	7
orf19.3895	7
orf19.4900	7
orf19.3224	7
orf19.5491.1	7
orf19.6725	7
orf19.7567	7
orf19.5759	7
orf19.7519	7
orf19.6021	7
orf19.6741	7
orf19.3119	7
orf19.1930	7
orf19.1263	7
orf19.5634	7
orf19.5147	7
orf19.6459	7
orf19.4205.1	7
orf19.5228	7
orf19.7353	7
orf19.7595	7
orf19.7112	7
orf19.6148	7
orf19.1585	7
orf19.6883	7
orf19.2952	7
orf19.7368	7
orf19.4342	7
orf19.677	7
orf19.6038	7
orf19.2241	7
orf19.5171	7
orf19.5007	7
orf19.746	7
orf19.5292	7
orf19.5061	7
orf19.6920	7
orf19.882	7
orf19.2179	7
orf19.7495	7
orf19.339	7
orf19.7362	7
orf19.7061	7
orf19.7111	7
orf19.6202	7
orf19.6406	7
orf19.5102	7
orf19.1048	7
orf19.5399	7
orf19.3387	7
orf19.6938	7
orf19.4573	7
orf19.6073	7
orf19.3366	7
orf19.4601	7
orf19.5182	7
orf19.7589	7
orf19.5144	7
orf19.5140	7
orf19.5174	7
orf19.5500	7
orf19.3646	7
orf19.4123	7
orf19.4743	7
orf19.4477	7
orf19.3111	7
orf19.4771	7
orf19.4845	7
orf19.5509	7
orf19.7250	7
orf19.5274	7
orf19.855	7
orf19.4931.1	7
orf19.5880	7
orf19.4943	7
orf19.7286	7
orf19.4950	7
orf19.6453	7
orf19.5875	7
orf19.6683	7
orf19.5446	7
orf19.148	7
orf19.4348	7
orf19.4736	7
orf19.3011	7
orf19.4600.1	7
orf19.725	7
orf19.2672	7
orf19.481	7
orf19.5941	7
orf19.596.1	7
orf19.838.1	7
orf19.3534	7
orf19.4607	7
orf19.3779	7
orf19.6399	7
orf19.3835	7
orf19.4994	7
orf19.813	7
orf19.7673	7
orf19.7489.3	7
orf19.1143	7
orf19.4864	7
orf19.5360	7
orf19.5636	7
orf19.7342	8
orf19.180	8
orf19.6403.1	8
orf19.7509.1	8
orf19.5858	8
orf19.2994	8
orf19.5791	8
orf19.942	8
orf19.943	8
orf19.4211	8
orf19.916	8
orf19.4349	8
orf19.5063	8
orf19.631	8
orf19.7160	8
orf19.5996.1	8
orf19.7648	8
orf19.806	8
orf19.929	8
orf19.3223	8
orf19.2632	8
orf19.7255	8
orf19.3276	8
orf19.4261	8
orf19.6547	8
orf19.6369	8
orf19.6004	8
orf19.1073	8
orf19.918	8
orf19.2765	8
orf19.3116	8
orf19.3907	8
orf19.799	8
orf19.4716	8
orf19.7384	8
orf19.5991	8
orf19.6770	8
orf19.2534	8
orf19.3207	8
orf19.6901	8
orf19.6907	8
orf19.2599	8
orf19.93	8
orf19.76	8
orf19.1942	8
orf19.5198	8
orf19.5970	8
orf19.7154	8
orf19.500	8
orf19.4079	8
orf19.4056	8
orf19.2379	8
orf19.3015	8
orf19.2917	8
orf19.1435	8
orf19.2890	8
orf19.7635	8
orf19.6417	8
orf19.5943.1	8
orf19.3747	8
orf19.4118	8
orf19.7192	8
orf19.6843	8
orf19.4421	8
orf19.920	8
orf19.1747	8
orf19.3046	8
orf19.2435	8
orf19.5660.1	8
orf19.1030	8
orf19.3788.1	8
orf19.5927	8
orf19.2667	8
orf19.1721	8
orf19.3287	8
orf19.1991	8
orf19.3625	8
orf19.6220.4	8
orf19.2310.1	8
orf19.4448	8
orf19.7011	8
orf19.5550	8
orf19.3306	8
orf19.6418	8
orf19.603	8
orf19.4819	8
orf19.3261	8
orf19.5325	8
orf19.6610	8
orf19.6792	8
orf19.441	8
orf19.7624	8
orf19.5180	9
orf19.5904	9
orf19.5375	9
orf19.1342	9
orf19.6561	9
orf19.7273	9
orf19.3106	9
orf19.1121	9
orf19.6402	9
orf19.1691	9
orf19.4014	9
orf19.1010	9
orf19.1136	9
orf19.2618	9
orf19.2645	9
orf19.5280	9
orf19.7152	9
orf19.3764	9
orf19.2031	9
orf19.2767	9
orf19.2371	9
orf19.5811	9
orf19.6834.10	9
orf19.6835	9
orf19.238	9
orf19.3074	9
orf19.1240	9
orf19.37	9
orf19.5645	9
orf19.6565	9
orf19.1626	9
orf19.5038	9
orf19.6656	9
orf19.3651	9
orf19.1169	9
orf19.1120	9
orf19.1358	9
orf19.3575	9
orf19.1427	9
orf19.1996	9
orf19.6109	9
orf19.2129	9
orf19.1008	9
orf19.903	9
orf19.1453	9
orf19.1351	9
orf19.4980	9
orf19.2947	9
orf19.1272	9
orf19.6515	9
orf19.1336.2	9
orf19.1024	9
orf19.3967	9
orf19.1345	9
orf19.1026	9
orf19.4172	9
orf19.1697	9
orf19.6703	9
orf19.6961	9
orf19.2294.1	9
orf19.1396	9
orf19.103	9
orf19.4197	9
orf19.1370	9
orf19.5037	9
orf19.2560	9
orf19.1355	9
orf19.3131	9
orf19.1287	9
orf19.4152_5	9
orf19.5639	9
orf19.1005	9
orf19.3915	9
orf19.1227	9
orf19.1040	9
orf19.242	9
orf19.3328	9
orf19.1311	9
orf19.1438	9
orf19.3053	9
orf19.1297	9
orf19.1175	9
orf19.1247	9
orf19.3357	9
orf19.1428	9
orf19.1790	9
orf19.3304	9
orf19.6704	9
orf19.1150.1	9
orf19.2028	9
orf19.3099	9
orf19.1360	9
orf19.1298	9
orf19.1465	9
orf19.2654	9
orf19.6937	9
orf19.1302	9
orf19.1068	9
orf19.6957.3	9
orf19.1022	9
orf19.1276	9
orf19.1363	9
orf19.1207	9
orf19.1017	9
orf19.4733	9
orf19.1034	9
orf19.1041	9
orf19.134	9
orf19.2133	9
orf19.5770	9
orf19.1123	9
orf19.331	9
orf19.1334	9
orf19.1348	9
orf19.1359	9
orf19.1868	9
orf19.1039	9
orf19.1492	9
orf19.1632	9
orf19.1796	9
orf19.4152	9
orf19.1791	9
orf19.451	9
orf19.1162	9
orf19.1028	9
orf19.1509	9
orf19.1105.2	9
orf19.1307	9
orf19.859	9
orf19.7654	9
orf19.122	9
orf19.1397	9
orf19.7124	9
orf19.1070	9
orf19.173	9
orf19.1483	9
orf19.1196	9
orf19.4279	9
orf19.3986	9
orf19.1750	9
orf19.2989	9
orf19.4536	9
orf19.1091	9
orf19.1528	9
orf19.1531	9
orf19.4099	9
orf19.1885	9
orf19.1139	9
orf19.1480	9
CaalfMp14	9
orf19.7404	9
orf19.2272	9
orf19.2196	9
orf19.1318	9
orf19.1519	9
orf19.1362	9
orf19.1353	9
orf19.3391	9
orf19.1009	9
orf19.2309.2	9
orf19.1677	9
orf19.1035	9
orf19.1484	9
orf19.1656	9
orf19.1066	9
orf19.2168.3	9
orf19.1390	9
orf19.6584	9
orf19.1181	9
orf19.1367	9
orf19.118	9
orf19.1388	9
orf19.1301	9
orf19.1296	9
orf19.1590	9
orf19.1394	9
orf19.5575	9
orf19.4998	9
orf19.1007	9
orf19.1232	9
orf19.1215	9
orf19.2528	9
orf19.2227	9
orf19.1828	9
orf19.1043	9
orf19.159	9
orf19.1783	9
orf19.1167	9
orf19.1616	9
orf19.2190	9
orf19.1567	9
CaalfMp02	9
orf19.3599	9
orf19.1279	9
orf19.1062	9
orf19.4193	9
orf19.138	9
orf19.4192	9
orf19.1542	9
orf19.1086	9
orf19.3543	9
orf19.1771	9
orf19.4414	9
orf19.1432	9
orf19.3375	9
orf19.1082	9
orf19.4152_2	9
orf19.119	9
orf19.1170	9
orf19.1821	9
orf19.1054	9
orf19.1163	9
orf19.2252	9
orf19.2191	9
orf19.1300	9
orf19.177	9
orf19.1025	9
orf19.1651	9
orf19.1582	9
orf19.1063	9
orf19.209	9
orf19.1140	9
orf19.4396	9
orf19.1412	9
orf19.168	9
orf19.253	9
orf19.1177	9
orf19.1142	9
orf19.6531	9
orf19.4881	9
orf19.2007	9
orf19.1087	9
orf19.2000	9
orf19.2708	9
orf19.1286	9
orf19.3130	9
orf19.6748	9
orf19.2280	9
orf19.1075	9
orf19.1267.1	9
orf19.1837	9
orf19.1499	9
orf19.84	9
orf19.1235	9
orf19.1459	9
orf19.1331	9
orf19.1643	9
orf19.1105.3	9
orf19.1160	9
orf19.687.1	9
orf19.305	9
orf19.5024	10
orf19.6763	10
orf19.2531	10
orf19.6924	10
orf19.5105	10
orf19.2172	10
orf19.5197	10
orf19.5854	10
orf19.4371	10
orf19.1513	10
orf19.7466	10
orf19.7179	10
orf19.7447	10
orf19.1628	10
orf19.771	10
orf19.4941	10
orf19.4006	10
orf19.6540	10
orf19.3697	10
orf19.5586	10
orf19.2092	10
orf19.3288	10
orf19.4643	10
orf19.3950	10
orf19.1189	10
orf19.986	10
orf19.1443	10
orf19.7611	10
orf19.6910	10
orf19.687	10
orf19.505	10
orf19.3656	10
orf19.6387	10
orf19.4836	10
orf19.2877	10
orf19.7676	10
orf19.2015	10
orf19.1381	10
orf19.5806	10
orf19.5286	10
orf19.2340	10
orf19.2132	10
orf19.1468	10
orf19.822	10
orf19.2639.1	10
orf19.1182	10
orf19.4076	10
orf19.1667.1	10
orf19.3974	10
orf19.2887	10
orf19.5480	10
orf19.2073	10
orf19.3325	10
orf19.3278	10
orf19.2050	10
orf19.2021	10
orf19.5117	10
orf19.2613	10
orf19.3038	10
orf19.5788	10
orf19.3008	10
orf19.434	10
orf19.7612	10
orf19.5686	10
orf19.5620	10
orf19.4670	10
orf19.4059	10
orf19.778	10
orf19.1153	10
orf19.2125	10
orf19.1974	10
orf19.1862	10
orf19.4828	10
orf19.4031	10
orf19.4850	10
orf19.1064	10
orf19.7310	10
orf19.2131	10
orf19.4013	10
orf19.2107	10
orf19.577	10
orf19.4064	10
orf19.6472	10
orf19.7459	10
orf19.4910	10
orf19.6640	10
orf19.3097	10
orf19.2966	10
orf19.1061	10
orf19.5949	10
orf19.1903	10
orf19.4398	10
orf19.392	10
orf19.1445	10
orf19.5911	10
orf19.4956	10
orf19.7328	10
orf19.7229	10
orf19.7433	10
orf19.6771	10
orf19.3811	10
orf19.5630	10
orf19.2187	10
orf19.542	10
orf19.5450	10
orf19.3051	10
orf19.2304	10
[truncated: 16 more rows]
