# Supplementary material for: Dual-species transcriptional profiling during systemic candidiasis reveals organ-specific host-pathogen interactions
Source: Sci Rep. 2016 Nov 3;6:36055. doi: 10.1038/srep36055 (PMC5093689; doi:10.1038/srep36055)
Supplement: Supplementary Dataset 8 [file srep36055-s8.xls]

## Sheet: enriched for liver 8 h p.i.
NAME	GS<br> follow link to MSigDB	Pubmed ID and description	SIZE	ES	NES	NOM p-val	FDR q-val	FWER p-val	RANK AT MAX	LEADING EDGE
BMDM_UP	BMDM_UP	18625733 | Upregulated | Phagocytosis by primary macrophages 7094	458	0.5523323	2215332	0.0	97.7169	0.001	1869	tags=50%, list=25%, signal=62%					Enrichment in phenotype: Le-8 (3 samples, DEGS in liver 8h p.i.)
CAECUM_UP	CAECUM_UP	20435697 | Genes Upregulated in GI tract vs in vitro	399	0.5532519	2203813	0.0	488.584	0.001	1698	tags=45%, list=22%, signal=55%
RHE90_UP	RHE90_UP	20023067 | Upregulated | reconstituted human oral epithelium 90min 6169	214	0.57259774	21999054	0.0	32.5723	0.001	1653	tags=48%, list=22%, signal=60%					214 / 235 gene sets are upregulated in phenotype Le-8
MED31_DN	MED31_DN	In Press | Downregulated in Med31 knockout	119	0.5995135	21866627	0.0	2442.92	0.001	1323	tags=42%, list=17%, signal=50%					109 gene sets are significant at FDR < 25%
RHE30_UP	RHE30_UP	20023067 | Upregulated | reconstituted human oral epithelium 30min 3351	168	0.5594103	2146645	0.0	601.13	0.003	1831	tags=49%, list=24%, signal=63%					60 gene sets are significantly enriched at nominal pvalue < 1%
KETOCONAZOLE_UP	KETOCONAZOLE_UP	20870877 | Upregulated genes by ketoconazole	196	0.5409002	20635355	0.0	0.0018582232	0.011	1212	tags=39%, list=16%, signal=45%					84 gene sets are significantly enriched at nominal pvalue < 5%
ZNC1_UP	ZNC1_UP	22359502 | C_ albicans_ adherence_regulators znc1 vs wt	55	0.62045133	2055705	0.0	0.002020808	0.014	1693	tags=64%, list=22%, signal=81%
SFU1 _DN	SFU1 _DN	15387822 | Downregulated |SFU1 mutant high iron	87	0.5767497	20536773	0.0	0.0017682071	0.014	930	tags=39%, list=12%, signal=44%
ZEBRA18H_UP	ZEBRA18H_UP	24019870 | Zebrafisch_Candida_infection	192	0.5329887	20532439	0.0	0.0015717394	0.014	1346	tags=38%, list=18%, signal=44%
PLASMA_DN	PLASMA_DN	15813733 | Plasma 30 min downregulated	238	0.5180994	19919157	0.0	0.0025315895	0.025	1450	tags=42%, list=19%, signal=50%
CAS5_DN	CAS5_DN	22359502 | C_ albicans_ adherence_regulators cas5 vs wt	53	0.5909552	19866897	0.0011655012	0.0024862876	0.027	1766	tags=57%, list=23%, signal=73%
RGT3_TF	RGT3_TF	23526879 | ChIP-chip targets of Rgt3	265	0.5031476	19811538	0.0	0.0024481372	0.029	1323	tags=35%, list=17%, signal=41%
ZEBRA1H_DN	ZEBRA1H_DN	24019870 | Zebrafisch_Candida_infection	284	0.50318027	196265	0.0	0.003339254	0.042	1673	tags=43%, list=22%, signal=53%
ADA2_DN	ADA2_DN	22359502 | C_ albicans_ adherence_regulators ada2 vs wt	44	0.6090391	19269041	0.0012077295	0.0049671573	0.065	1766	tags=66%, list=23%, signal=85%
CAP2_DN	CAP2_DN	21592964 | Downregulated | knockout of Cap2 TF	307	0.4814991	19229002	0.0	0.004836367	0.068	1864	tags=45%, list=25%, signal=57%
OPAQUE_UP	OPAQUE_UP	12397174 | Upregulated | Opaque cells 10	178	0.5013559	19205033	0.0	0.0047261366	0.071	1141	tags=34%, list=15%, signal=39%
BLOOD_UP	BLOOD_UP	15813733 | Blood 30 min upregulated	335	0.4831644	19001495	0.0	0.0059403796	0.095	1637	tags=44%, list=22%, signal=54%
RAS1_HYPHAE_DN	RAS1_HYPHAE_DN	15269278 | Downregulated in Hyphal cells missing the Ras1 small GTPase	39	0.5950979	18919061	0.0	0.0058889925	0.1	1779	tags=59%, list=23%, signal=77%
OPAQUE_2_UP	OPAQUE_2_UP	20808890 | Upregulated | Opaque cells 2833	286	0.4817776	18864897	0.0	0.0060546068	0.109	1147	tags=33%, list=15%, signal=38%
BIOFILMBATCH_UP	BIOFILMBATCH_UP	19187560 | Upregulated | Continuous culture biofilm vs batch-grown 10	202	0.48602045	1884228	0.0	0.0060066837	0.114	2035	tags=50%, list=27%, signal=66%
WOR1_OE_UP	WOR1_OE_UP	23892606 |Passage through the mammalian gut triggers a phenotypic switch that promotes Candida albicans commensalism	157	0.4934795	18759866	0.0	0.006594405	0.13	1221	tags=38%, list=16%, signal=44%
RIM101_DN	RIM101_DN	15189998 | Downregulated | Inactivation by RIM101-knockout	26	0.6481806	18592116	0.0026281208	0.007500598	0.155	1150	tags=42%, list=15%, signal=50%
WOR1_OE_DN	WOR1_OE_DN	23892606 |Passage through the mammalian gut triggers a phenotypic switch that promotes Candida albicans commensalism	89	0.5129558	18199272	0.0010952903	0.011618064	0.236	1606	tags=44%, list=21%, signal=55%
HYPHAE_UP	HYPHAE_UP	Unpublished (Nantel) | Upregulated | Hyphal induction Kadosh protocol 5307	196	0.47317874	18180394	0.0	0.011344689	0.239	1875	tags=44%, list=25%, signal=57%
NDT80_UP	NDT80_UP	19542309 | Upregulated | âˆ†ndt80 knockout 3664	71	0.5174651	18071096	0.0011286682	0.012555718	0.271	1457	tags=39%, list=19%, signal=48%
BIOFILMS_UP	BIOFILMS_UP	22265407 | Upreguleated in biofilms vs planktonic cells	995	0.44319463	1799181	0.0	0.013124737	0.293	1740	tags=38%, list=23%, signal=43%
ZAP1B_DN	ZAP1B_DN	19529758 | Downregulated | ___zap1 knockout 1031	264	0.45882413	17917452	0.0	0.013498912	0.311	849	tags=23%, list=11%, signal=25%
TRY5_DN	TRY5_DN	22359502 | C_ albicans_ adherence_regulators tyr5 vs wt	59	0.5327607	17875849	0.0047114254	0.013775619	0.329	1564	tags=51%, list=21%, signal=64%
TEC1_DN	TEC1_DN	22359502 | C_ albicans_ adherence_regulators tec1 vs wt	70	0.5113724	1780747	0.0011312218	0.014104104	0.342	1766	tags=51%, list=23%, signal=66%
CLA30_DN	CLA30_DN	21357478 | Downregulated by Comjugated Linoleic Acid at 30C	82	0.50020856	17786658	0.0011286682	0.013973026	0.347	1077	tags=29%, list=14%, signal=34%
PMN_UP	PMN_UP	15813733 | Upregulated | Phagocytosis by polymorphonuclear leukocytes 1048	187	0.4662857	17738384	0.0	0.01394472	0.354	1933	tags=46%, list=26%, signal=60%
UPC2_UP	UPC2_UP	20870877 | upregulated genes in a upc2 knockout	260	0.44643924	1768717	0.0	0.014397631	0.374	1681	tags=38%, list=22%, signal=47%
SKO1_UP	SKO1_UP	18434592 | Upregulated | âˆ†sko1 knockout 1354	439	0.444036	17667356	0.0	0.014269329	0.381	2036	tags=42%, list=27%, signal=55%
HU2H_DN	HU2H_DN	16091036 | Downregulated 2h following treatment with hydroxyurea	161	0.46216774	17540909	0.0	0.01566905	0.418	1892	tags=42%, list=25%, signal=55%
HGT4_UP	HGT4_UP	17030998 | Upregulated genes by Hgt4	32	0.57509726	17434886	0.006385696	0.016958522	0.453	1052	tags=38%, list=14%, signal=43%
TRY6_UP	TRY6_UP	22359502 | C_ albicans_ adherence_regulators tyr6 vs wt	39	0.55709743	17369623	0.0074626864	0.017634135	0.475	1469	tags=56%, list=19%, signal=70%
TRY4_DN	TRY4_DN	22359502 | C_ albicans_ adherence_regulators tyr4 vs wt	63	0.5167792	17104166	0.0034602077	0.02278008	0.567	1324	tags=49%, list=17%, signal=59%
XSB_UP	XSB_UP	1356608 | Upregulated | Oxydative Shock	463	0.42750233	17023804	0.0	0.02396759	0.593	1959	tags=41%, list=26%, signal=51%
PMT6_CAP2-239_DN	PMT6_CAP2-239_DN	17501932 | Downregulated | pmt6 mutant CAP2-239 vs WT CAF2-1	44	0.5300325	16925826	0.011918951	0.026057985	0.635	1616	tags=45%, list=21%, signal=57%
UGA33_DN	UGA33_DN	22359502 | C_ albicans_ adherence_regulators uga33 vs wt	62	0.48736012	16864004	0.009345794	0.026923344	0.66	1766	tags=55%, list=23%, signal=71%
EFG1_YEAST_DN	EFG1_YEAST_DN	15269278 | Downregulated in Yeast cells missing the Efg1 transcription factor	46	0.5210881	16761932	0.013496933	0.02913735	0.698	1606	tags=43%, list=21%, signal=55%
CLA30_UP	CLA30_UP	21357478 | Upregulated by Comjugated Linoleic Acid at 30C	86	0.47004837	16553253	0.0033003301	0.0342726	0.758	2451	tags=59%, list=32%, signal=87%
ZAP1A_DN	ZAP1A_DN	22359502 | C_ albicans_ adherence_regulators zap1 vs wt	72	0.4750178	1651393	0.0034168565	0.03484611	0.78	752	tags=32%, list=10%, signal=35%
HYPHAE_SPIDER_UP	HYPHAE_SPIDER_UP	21357478 | Upregulated in hyphae from Spider Media	192	0.43011013	16438968	0.0010298662	0.036570292	0.802	1681	tags=35%, list=22%, signal=44%
DFG16_UP	DFG16_UP	17367383 | Upregulated genes with Æ’dfg16 mutant compared with the wild type at pH 7.4	29	0.55639553	16416162	0.028465347	0.03645312	0.81	388	tags=28%, list=5%, signal=29%
XS(HOG1)_UP	XS(HOG1)_UP	1356608 | Upregulated | Oxydative Shock in hog1 mutant	493	0.4077641	16356038	0.0	0.03799607	0.823	1752	tags=36%, list=23%, signal=43%
HS_UP	HS_UP	12686601 | Upregulated | Heat Shock 251	156	0.43121997	16336205	0.0	0.037838366	0.829	1718	tags=38%, list=23%, signal=48%
PMT2/PMT2_DN	PMT2/PMT2_DN	17501932 | Downregulated | pmt2/PMT2 mutant vs WT CAF2-1	42	0.5091359	16255715	0.023312883	0.040130112	0.857	1070	tags=38%, list=14%, signal=44%
SIT4_HYPHAE_UP	SIT4_HYPHAE_UP	14731272 | Upregulated | sit4 knockout	80	0.46738043	16166208	0.012168142	0.04245369	0.883	825	tags=23%, list=11%, signal=25%
ACE2_YEAST_DN	ACE2_YEAST_DN	16998073 | Downregulated | ace2 deletion | yeast condition	16	0.61866397	1616476	0.032033425	0.04162519	0.883	1190	tags=38%, list=16%, signal=44%
FE _DN	FE _DN	15387822 | Downregulated | Low vs high iron	166	0.42068392	16126179	0.0031055901	0.042201564	0.89	1392	tags=33%, list=18%, signal=39%
EFG1_HYPHAE_UP	EFG1_HYPHAE_UP	15269278 | Upregulated in hyphae cells missing the Efg1 transcription factor	36	0.5272708	16119537	0.028714107	0.041722264	0.891	1221	tags=36%, list=16%, signal=43%
ZAP1A_UP	ZAP1A_UP	22359502 | C_ albicans_ adherence_regulators zap1 vs wt	11	0.6762215	15951461	0.05293276	0.047743607	0.922	581	tags=36%, list=8%, signal=39%
EFG1_YEAST_UP	EFG1_YEAST_UP	15269278 | Upregulated in Yeast cells missing the Efg1 transcription factor	21	0.5880693	15729482	0.039577838	0.05661398	0.957	490	tags=29%, list=6%, signal=30%
WHITE_UP	WHITE_UP	12397174 | Upregulated | White cells	103	0.42802414	15595875	0.016393442	0.062295835	0.967	1606	tags=39%, list=21%, signal=49%
MRR1_TF	MRR1_TF	21402859 | ChIP-chip targets of Mrr1p	582	0.39054662	15559896	0.0	0.062959485	0.972	1665	tags=33%, list=22%, signal=39%
HYPOXIAB_DN	HYPOXIAB_DN	20870877 | Downregulated genes by hypoxia	162	0.40855145	15547947	0.004140787	0.062319353	0.975	934	tags=22%, list=12%, signal=24%
FARNESOL_DN	FARNESOL_DN	17583896 | Downregulated genes in medium with Farnesol, 3 days.	51	0.472884	15506022	0.03345281	0.06330846	0.977	804	tags=22%, list=11%, signal=24%
HYPOXIA20MIN_UP	HYPOXIA20MIN_UP	submitted | Upregulated 2-fold 20 min after transfer to hypoxia	635	0.38209844	15368942	0.0	0.06980584	0.987	1757	tags=35%, list=23%, signal=41%
WHITE2_UP	WHITE2_UP	20808890 | Upregulated | White cells	433	0.38469753	15361087	0.0	0.06904875	0.987	1590	tags=33%, list=21%, signal=40%
CD_UP	CD_UP	1356608 | Upregulated | Heavy Metal Stress	110	0.41915825	15343933	0.0096982755	0.068864115	0.987	2030	tags=44%, list=27%, signal=59%
HYPOXIAB_UP	HYPOXIAB_UP	20870877 | Upregulated genes by hypoxia	242	0.39089012	15339113	0.0030425964	0.06793311	0.987	1657	tags=35%, list=22%, signal=44%
ZNC1_DN	ZNC1_DN	22359502 | C_ albicans_ adherence_regulators znc1 vs wt	41	0.49460918	15283008	0.03931204	0.069728926	0.988	1442	tags=44%, list=19%, signal=54%
LATE_BIOFILM_UP	LATE_BIOFILM_UP	19187560 | Upregulated | Late vs Early Biofilm | Continuous culture 1149	60	0.44623777	15255709	0.03533569	0.07047671	0.993	1678	tags=47%, list=22%, signal=59%
WOR1_TF	WOR1_TF	17880264 | ChIP-chip targets of Wor1p 4884	218	0.3863038	15066419	0.0051229508	0.08022225	0.998	1102	tags=26%, list=15%, signal=30%
CCR4_DN	CCR4_DN	21299651 | Downregulated in ccr2-pop knockout	122	0.40558636	14967856	0.016877636	0.0847195	0.998	1827	tags=34%, list=24%, signal=44%
ROB1_TF	ROB1_TF	22265407 | ChIP-chip targets of Rob1p in biofilms	133	0.40310776	14880055	0.018027572	0.08906749	0.998	1739	tags=35%, list=23%, signal=44%
OS_UP	OS_UP	12686601 | Upregulated | Osmotic Shock 345	172	0.38618416	14821672	0.014447885	0.091478705	0.998	1463	tags=31%, list=19%, signal=37%
CLA37_UP	CLA37_UP	21357478 | Upregulated by Comjugated Linoleic Acid at 37C	153	0.3902599	14740049	0.020682523	0.09563391	0.999	2451	tags=54%, list=32%, signal=78%
RAS1_HYPHAE_UP	RAS1_HYPHAE_UP	15269278 | Upregulated in Hyphal cells missing the Ras1 small GTPase	33	0.48066	14719869	0.07779172	0.095996425	0.999	727	tags=21%, list=10%, signal=23%
CYR1_HYPHAE_UP	CYR1_HYPHAE_UP	15269278 | Upregulated in Hyphal cells missing the cyr1 adenylate cyclase	352	0.37380558	14717857	0.0	0.09483123	0.999	1836	tags=33%, list=24%, signal=41%
RNASEQ120_UP	RNASEQ120_UP	22416242|An Interspecies Regulatory Network Inferred from Simultaneous RNA-seq 120 min upregulated genes	335	0.37555793	14717622	0.003012048	0.09352763	0.999	1875	tags=39%, list=25%, signal=49%
CDC53_DN	CDC53_DN	19270112 | Downregulated | âˆ†cdc53 knockout 7585	225	0.37639818	14584335	0.0121951215	0.10050556	1.0	1678	tags=33%, list=22%, signal=42%
CWT1_STATPHASE_DN	CWT1_STATPHASE_DN	17238235 | Downregulated genes in cwt1 null mutant in stationary phase of growth	21	0.52228826	14554149	0.09226594	0.1015271	1.0	1568	tags=33%, list=21%, signal=42%
AHR1_TF	AHR1_TF	21299649 | ChIP-chip targets of Ahr1p	179	0.376745	14426689	0.016477859	0.109669685	1.0	1596	tags=32%, list=21%, signal=40%
CDC53_UP	CDC53_UP	19270112 | Upregulated | âˆ†cdc53 knockout 3646	188	0.37381673	14421296	0.012371134	0.108638376	1.0	1641	tags=34%, list=22%, signal=42%
RNASEQ30_DN	RNASEQ30_DN	22416242|An Interspecies Regulatory Network Inferred from Simultaneous RNA-seq 30 min downregulated genes	74	0.41183636	14386504	0.047191013	0.109844156	1.0	793	tags=16%, list=10%, signal=18%
TSA1_DN	TSA1_DN	16102003 | Downregulated | tsa1-knockout | YPD 5 mM H2O2	15	0.5650246	14334924	0.12729844	0.11250604	1.0	1065	tags=40%, list=14%, signal=46%
PMT4_CAP4-216_DN	PMT4_CAP4-216_DN	17501932 | Downregulated | pmt4 mutant CAP4-216 vs WT CAF2-1	58	0.4217438	14289702	0.062427744	0.11484215	1.0	521	tags=24%, list=7%, signal=26%
CSR_UP	CSR_UP	1356608 | Upregulated | Core Stress Response	23	0.5007919	14260623	0.10512484	0.115716875	1.0	2030	tags=61%, list=27%, signal=83%
GCN4_GCN2_UP	GCN4_GCN2_UP	16215176 | Upregulated by inactivation of GCN4 and GCN2	83	0.3999465	14234391	0.055679288	0.11630107	1.0	1960	tags=35%, list=26%, signal=47%
TEC1_BIOFILM_TF	TEC1_BIOFILM_TF	22265407 | ChIP-chip targets of Tec1p in biofilms	140	0.37450066	14233227	0.033472802	0.1149572	1.0	1200	tags=24%, list=16%, signal=28%
YAK1_Y_UP	YAK1_Y_UP	18321992 | Upregulated | âˆ†yak1 knockout | Yeast cells	97	0.396558	14226183	0.05081081	0.11396332	1.0	1150	tags=24%, list=15%, signal=28%
BCR1_TF	BCR1_TF	22265407 | ChIP-chip targets of Bcr1p in biofilms	343	0.36216947	14125186	0.0050251256	0.120660104	1.0	1216	tags=24%, list=16%, signal=27%
CDC5_2H_DN	CDC5_2H_DN	16091036 | Downregulated 2h following the repression of the Cdc5p Polo-like kinase	62	0.41542408	14093062	0.06334842	0.12225852	1.0	1806	tags=32%, list=24%, signal=42%
OS(HOG1)_UP	OS(HOG1)_UP	1356608 | Upregulated | Osmotic Shock in hog1 mutant	86	0.39304525	14057375	0.07009858	0.12370815	1.0	2201	tags=44%, list=29%, signal=62%
CYR1_YEAST_UP	CYR1_YEAST_UP	15269278 | Upregulated in yeast cells missing the cyr1 adenylate cyclase	294	0.35408154	13921186	0.011111111	0.13406333	1.0	1836	tags=31%, list=24%, signal=39%
RAS1_YEAST_UP	RAS1_YEAST_UP	15269278 | Upregulated in Yeast cells missing the Ras1 small GTPase	66	0.40757293	13898706	0.075256556	0.1346676	1.0	1825	tags=33%, list=24%, signal=44%
BRG1_TF	BRG1_TF	22265407 | ChIP-chip targets of Brg1p in biofilms	417	0.34736618	13804989	0.006006006	0.14118524	1.0	1216	tags=25%, list=16%, signal=28%
PSEUDOMONAS_DN	PSEUDOMONAS_DN	20150241 | Downregulated | Supernatant from P. aeruginosa culture 5392	104	0.3821609	13804898	0.057815846	0.13961652	1.0	1065	tags=26%, list=14%, signal=30%
ADA2_UP	ADA2_UP	22359502 | C_ albicans_ adherence_regulators ada2 vs wt	70	0.3904166	13510784	0.09474886	0.16805968	1.0	1442	tags=39%, list=19%, signal=47%
SIT4_YEAST_UP	SIT4_YEAST_UP	14731272 | Upregulated | sit4 knockout	13	0.55266416	13380588	0.15652174	0.18042864	1.0	1174	tags=46%, list=16%, signal=55%
NDT80_BIOFILM_TF	NDT80_BIOFILM_TF	19542309 | Downregulated | âˆ†ndt80 knockout 4998	1002	0.33113772	13346106	0.0	0.18284288	1.0	1739	tags=31%, list=23%, signal=35%
EFG1_BIOFILM_TF	EFG1_BIOFILM_TF	22265407 | ChIP-chip targets of Efg1p in biofilms	560	0.3322337	13298625	0.005	0.18636669	1.0	1630	tags=29%, list=22%, signal=34%
ZFC21_TF	ZFC21_TF	23526879 | ChIP-chip targets of Zfc21	273	0.33581135	13242633	0.040567953	0.19153105	1.0	1575	tags=28%, list=21%, signal=34%
CDC5_7H_UP	CDC5_7H_UP	16091036 | Upregulated 7h following the repression of the Cdc5p Polo-like kinase	393	0.33207142	13172723	0.01503006	0.19802909	1.0	1681	tags=30%, list=22%, signal=36%
GCN4_ONLY_UP	GCN4_ONLY_UP	16215176 | Upregulated by inactivation of GCN4 only	47	0.3961556	13073398	0.14336494	0.20893432	1.0	2615	tags=53%, list=35%, signal=81%
PMT5_P5-571_DN	PMT5_P5-571_DN	17501932 | Downregulated | pmt5 mutant P5-571 vs WT CAF2-1	136	0.3499197	13065954	0.10210526	0.20773259	1.0	1461	tags=27%, list=19%, signal=33%
HYPHAE FBS37A_DN	HYPHAE FBS37A_DN	Unpublished (Nantel) | Downregulated | Hyphae induction by serum and heat 4624	73	0.37509668	130597	0.11918275	0.20648146	1.0	1626	tags=33%, list=21%, signal=41%
CDC5_9H_UP	CDC5_9H_UP	16091036 | Upregulated 9h following the repression of the Cdc5p Polo-like kinase	149	0.34733593	13051997	0.080882356	0.2054081	1.0	1582	tags=31%, list=21%, signal=38%
MCM1_2_TF	MCM1_2_TF	18303948 | ChIP-chip targets of Mcm1p 1011	754	0.32395452	12996356	0.005	0.21140812	1.0	1657	tags=30%, list=22%, signal=35%
TSA1_MEM_DN	TSA1_MEM_DN	16102003 | Downregulated | tsa1-knockout | ‰_-MEM 6h	15	0.5095026	12907507	0.19889502	0.22099447	1.0	493	tags=33%, list=7%, signal=36%
RIM101_NRG1_DN	RIM101_NRG1_DN	18627379 | Downregulated | âˆ†rim101âˆ†nrg1 vs âˆ†nrg1 2060	196	0.3365014	1289233	0.07231405	0.22050212	1.0	1684	tags=32%, list=22%, signal=40%
TSA1_MEM_UP	TSA1_MEM_UP	16102003 | Upregulated | tsa1-knockout | ‰_-MEM 6h	14	0.5134491	12879778	0.21128799	0.22013485	1.0	1315	tags=43%, list=17%, signal=52%
CLA37_DN	CLA37_DN	21357478 | Downregulated by Comjugated Linoleic Acid at 37C	139	0.34163186	12827061	0.11290322	0.22545405	1.0	993	tags=22%, list=13%, signal=24%
TEC1_UP	TEC1_UP	22359502 | C_ albicans_ adherence_regulators tec1 vs wt	44	0.3967334	1278598	0.18697226	0.22854574	1.0	1466	tags=39%, list=19%, signal=48%
HAP43_TF	HAP43_TF	21843869 | ChIP-chip targets of Hap43	51	0.3823167	12737507	0.17166866	0.23307636	1.0	1296	tags=35%, list=17%, signal=42%
M-G1-CLUSTER	M-G1-CLUSTER	19477921 | Cell-cycle-modulated genes 1600	96	0.35170338	12712541	0.13240042	0.2342422	1.0	1628	tags=30%, list=22%, signal=38%
OSB_UP	OSB_UP	1356608 | Upregulated | Osmotic Shock	207	0.32998013	12681072	0.08913934	0.23679799	1.0	2030	tags=36%, list=27%, signal=48%
HYPOXIAA_UP	HYPOXIAA_UP	16854431 | Upregulated genes by hypoxia	50	0.3851987	1256025	0.1764706	0.25253108	1.0	2412	tags=56%, list=32%, signal=82%
XSA_UP	XSA_UP	12686601 | Upregulated | Oxydative Shock	129	0.33472377	12459402	0.14031413	0.26536864	1.0	1254	tags=23%, list=17%, signal=27%
CICLOPIROX_UP	CICLOPIROX_UP	15814599 | Upregulated | 0.24 mg_L ciclopirox olamine | 3h.	52	0.38222143	1245389	0.1966627	0.26389772	1.0	800	tags=23%, list=11%, signal=26%
NO_DN	NO_DN	16030247 | Downregulated | âˆ†yhb1 knockout 637	63	0.36964172	12439919	0.19441211	0.26381254	1.0	2541	tags=54%, list=34%, signal=81%
TYE7_TF	TYE7_TF	19816560 | ChIP-chip targets of Tye7p 942	282	0.3085659	12198035	0.10483871	0.30254707	1.0	1890	tags=36%, list=25%, signal=46%
LYS14_TF	LYS14_TF	23526879 | ChIP-chip targets of Lys4	70	0.3529035	12129112	0.21664767	0.31265503	1.0	2217	tags=49%, list=29%, signal=68%
CD(HOG1)_UP	CD(HOG1)_UP	1356608 | Upregulated | Heavy Metal Stress in hog1 mutant	75	0.3438216	11935868	0.24777777	0.3461972	1.0	1414	tags=23%, list=19%, signal=28%
TAC1_TF	TAC1_TF	17897373 | ChIP-chip promoter targets of Tap1p 1027	36	0.38020673	11914417	0.24276729	0.34766412	1.0	1842	tags=39%, list=24%, signal=51%
NDT80_TF	NDT80_TF	19542309 | ChIP-chip targets of Ndt80p 989	2353	0.29273406	11912503	0.0	0.3450888	1.0	1597	tags=25%, list=21%, signal=22%
FARNESOL_UP	FARNESOL_UP	17583896 | Upregulated genes in medium with Farnesol, 3 days.	23	0.42657152	11834664	0.29388297	0.35739195	1.0	2065	tags=43%, list=27%, signal=60%
HMO1_TF	HMO1_TF	20231876 | ChIP-chip targets of Hmo1p 1742	669	0.29345548	11814265	0.051	0.358886	1.0	1358	tags=22%, list=18%, signal=24%
EARLY_BIOFILM_UP	EARLY_BIOFILM_UP	19187560 | Downregulated | Late vs Early Biofilm | Continuous culture 1037	78	0.33719155	11786318	0.2494331	0.3613721	1.0	1414	tags=24%, list=19%, signal=30%
PATHOGENICITY_GENES	PATHOGENICITY_GENES	23143685 | Patogenicity genes in C. albicans	205	0.3054071	11769443	0.18461539	0.3617794	1.0	1326	tags=23%, list=18%, signal=28%
RIM101_UP	RIM101_UP	15189998 | Upregulated | Activation by RIM101	10	0.52533305	11769319	0.28254437	0.35884634	1.0	782	tags=40%, list=10%, signal=45%
TAC1_UP	TAC1_UP	17905926 | Upregulated | âˆ†tac1 knockout 689	29	0.39702806	11718475	0.27376425	0.3666269	1.0	1313	tags=28%, list=17%, signal=33%
GAL4_UP	GAL4_UP	17540568 | Upregulated | âˆ†gal4 knockout 176	252	0.29662976	11482992	0.2082912	0.41322613	1.0	1758	tags=26%, list=23%, signal=32%
PMT2/PMT2_UP	PMT2/PMT2_UP	17501932 | Upregulated | pmt2/PMT2 mutant vs WT CAF2-1	10	0.5127456	1144425	0.3243243	0.4187217	1.0	1298	tags=50%, list=17%, signal=60%
RNASEQ30_UP	RNASEQ30_UP	22416242|An Interspecies Regulatory Network Inferred from Simultaneous RNA-seq 30 min upregulated genes	145	0.30179006	11420242	0.26227796	0.4212509	1.0	1833	tags=34%, list=24%, signal=45%
HYPOXIAA_DN	HYPOXIAA_DN	16854431 | Downregulated genes by hypoxia	22	0.41884384	11406735	0.29905277	0.42103708	1.0	1824	tags=45%, list=24%, signal=60%
HYPHAE_FBS37B_UP	HYPHAE_FBS37B_UP	12388749 | Upregulated after a 6 hrs hyphal switch induced by FBS/37	46	0.34541947	11202914	0.3293556	0.4653351	1.0	1736	tags=33%, list=23%, signal=42%
YAK1_H_DN	YAK1_H_DN	18321992 | Upregulated | âˆ†yak1 knockout | Hyphal cells 6824	306	0.2826726	11186891	0.23919597	0.4656816	1.0	1254	tags=20%, list=17%, signal=23%
LYS144_TF	LYS144_TF	23526879 | ChIP-chip targets of Lsy144	63	0.32891667	11094168	0.3244496	0.4849384	1.0	1354	tags=30%, list=18%, signal=36%
MED31_UP	MED31_UP	In Press | Upregulated in med31 knockout	45	0.34616786	11033359	0.3510896	0.4960369	1.0	614	tags=20%, list=8%, signal=22%
EFG1_HYPHAE_DN	EFG1_HYPHAE_DN	15269278 | Downregulated in hyphae cells missing the Efg1 transcription factor	38	0.34868452	10752468	0.3783102	0.56445384	1.0	1758	tags=37%, list=23%, signal=48%
CAS5_UP	CAS5_UP	22359502 | C_ albicans_ adherence_regulators cas5 vs wt	6	0.5467275	10732042	0.40185472	0.56564176	1.0	1008	tags=50%, list=13%, signal=58%
LIVER_DN	LIVER_DN	17367383 | Liver 30 min. 3- 5 h downregulated	419	0.26756546	10626234	0.3437186	0.58983225	1.0	1743	tags=27%, list=23%, signal=33%
UPC2_G648D_UP	UPC2_G648D_UP	18487346 | Upregulated | Activated Upc2p mutant	32	0.36009297	10614884	0.36948296	0.58851784	1.0	1652	tags=38%, list=22%, signal=48%
MCM1_TF	MCM1_TF	19055720 | ChIP-chip targets of Mcm1p 686	309	0.26573706	10594287	0.36290324	0.58963543	1.0	1649	tags=25%, list=22%, signal=31%
ALPHA_PHEROMONE_UP	ALPHA_PHEROMONE_UP	16987174 | Upregulated | alpha pheromone | SpiderM medium	33	0.34418094	1057504	0.40869564	0.5902922	1.0	1991	tags=52%, list=26%, signal=70%
HYPHAE_FBS37B_DN	HYPHAE_FBS37B_DN	12388749 | Downregulated after a 6 hrs hyphal switch induced by FBS/37	45	0.3325022	10538305	0.42206234	0.5964065	1.0	1654	tags=29%, list=22%, signal=37%
OS(HOG1)_DN	OS(HOG1)_DN	1356608 | Downregulated | Osmotic Shock in hog1 mutant	69	0.30377516	10533279	0.4040632	0.5937363	1.0	1896	tags=32%, list=25%, signal=42%
HU2H_UP	HU2H_UP	16091036 | Upregulated 2h following treatment with hydroxyurea	149	0.2789845	10528872	0.40546218	0.5907821	1.0	1847	tags=33%, list=24%, signal=43%
EFG1_TF	EFG1_TF	21923768 | ChIP-chip targets of Efg1p	146	0.27760732	10514367	0.38195172	0.59040254	1.0	795	tags=19%, list=11%, signal=21%
GAL4_TF	GAL4_TF	19816560 | ChIP-chip targets of Gal4p 3575	119	0.2795886	10469065	0.407767	0.59814894	1.0	2120	tags=39%, list=28%, signal=53%
ADA2_TF	ADA2_TF	19279142 | ChIP-chip targets of Ada2p 2499	205	0.27082694	10463697	0.4073695	0.5952328	1.0	1252	tags=20%, list=17%, signal=24%
HYPHAE_LEE_UP	HYPHAE_LEE_UP	18321992 | Upregulated | Yeast-to-hyphae transition in Lee's Media	906	0.25814408	10423944	0.325	0.6014107	1.0	1227	tags=17%, list=16%, signal=18%
CCR4_UP	CCR4_UP	21299651 | Upregulated in ccr2-pop knockout	166	0.27263442	10390843	0.4253112	0.6058975	1.0	1535	tags=26%, list=20%, signal=32%
HU6H_UP	HU6H_UP	16091036 | Upregulated 6h following treatment with hydroxyurea	246	0.26566365	10390738	0.39695433	0.60180354	1.0	1758	tags=30%, list=23%, signal=38%
PMT5_P5-571_UP	PMT5_P5-571_UP	17501932 | Upregulated | pmt5 mutant P5-571 vs WT CAF2-1	30	0.3482126	10385898	0.42139176	0.5990029	1.0	782	tags=17%, list=10%, signal=19%
CYR1_HYPHAE_DN	CYR1_HYPHAE_DN	15269278 | Downregulated in Hyphal cells missing the cyr1 adenylate cyclase	284	0.2650947	10355746	0.42137095	0.6028366	1.0	1903	tags=31%, list=25%, signal=40%
YAK1_Y_DN	YAK1_Y_DN	18321992 | Downregulated | âˆ†yak1 knockout | Yeast cells 2172	200	0.26691282	10337868	0.42279792	0.60350436	1.0	1313	tags=20%, list=17%, signal=24%
G2-M CLUSTER	G2-M CLUSTER	19477921 | Cell-cycle-modulated genes 7469	93	0.28826773	10319812	0.420242	0.60405177	1.0	1652	tags=34%, list=22%, signal=43%
SIT4_HYPHAE_DN	SIT4_HYPHAE_DN	14731272 | Downregulated | in sit4 knockout	99	0.28571558	1025497	0.43784377	0.6167217	1.0	667	tags=11%, list=9%, signal=12%
RAP1_TF	RAP1_TF	20231876 | ChIP-chip targets of Rap1p 1510	40	0.32269725	10102473	0.44621027	0.6522968	1.0	619	tags=15%, list=8%, signal=16%
TAC1_DN	TAC1_DN	17905926 | Downregulated | âˆ†tac1 knockout 3188	55	0.30207157	100357	0.47745666	0.66439563	1.0	2270	tags=44%, list=30%, signal=62%
XSA_DN	XSA_DN	12686601 | Downregulated | Oxydative Shock 6192	236	0.25581262	0.9931064	0.5181818	0.68682516	1.0	1700	tags=25%, list=22%, signal=32%
CDC5_4H_UP	CDC5_4H_UP	16091036 | Upregulated 4h following the repression of the Cdc5p Polo-like kinase	221	0.25366938	0.992672	0.51117885	0.6835009	1.0	1730	tags=29%, list=23%, signal=37%
ZEBRA18H_DN	ZEBRA18H_DN	24019870 | Zebrafisch_Candida_infection	55	0.29307592	0.9771213	0.4916268	0.71833116	1.0	581	tags=11%, list=8%, signal=12%
UPC2_DN	UPC2_DN	20870877 | Downregulated genes in a upc2 knockout	260	0.24828911	0.9710541	0.55600405	0.7285621	1.0	1683	tags=27%, list=22%, signal=33%
ZAP1B_UP	ZAP1B_UP	19529758 | Upregulated | ___zap1 knockout 101	224	0.25118992	0.9684252	0.5604508	0.73063457	1.0	1247	tags=20%, list=16%, signal=23%
CDC5_4H_DN	CDC5_4H_DN	16091036 | Downregulated 4h following the repression of the Cdc5p Polo-like kinase	139	0.25756043	0.9623254	0.5430393	0.74036086	1.0	1058	tags=14%, list=14%, signal=16%
PMT1_CAP1-312_UP	PMT1_CAP1-312_UP	17501932 | Upregulated | pmt1 mutant CAP1-312 vs WT CAF2-1	54	0.28094316	0.9321749	0.5791325	0.8085137	1.0	1049	tags=22%, list=14%, signal=26%
YAK1_H_UP	YAK1_H_UP	18321992 | Upregulated | âˆ†yak1 knockout | Hyphal cells	426	0.23391733	0.92836314	0.7024048	0.81185174	1.0	1591	tags=23%, list=21%, signal=28%
NDT80_DN	NDT80_DN	19542309 | Downregulated | âˆ†ndt80 knockout 4998	42	0.28927377	0.9192944	0.57579464	0.8266989	1.0	575	tags=14%, list=8%, signal=15%
CDC5_2H_UP	CDC5_2H_UP	16091036 | Upregulated 2h following the repression of the Cdc5p Polo-like kinase	64	0.27108508	0.9116134	0.6060606	0.83807534	1.0	1739	tags=31%, list=23%, signal=40%
MATING_UP	MATING_UP	16002644 | Upregulated | mating process	43	0.2840465	0.90788287	0.5944645	0.84116334	1.0	467	tags=14%, list=6%, signal=15%
CBF1_TF	CBF1_TF	20231876 | ChIP-chip targets of Cbf1p 2360	1013	0.22457607	0.9049905	0.84	0.84258604	1.0	1463	tags=21%, list=19%, signal=22%
HS_DN	HS_DN	12686601 | Downregulated | Heat Shock 6449	226	0.23344752	0.90212643	0.6822811	0.8440522	1.0	1747	tags=27%, list=23%, signal=33%
HYPHAE FBS37A_UP	HYPHAE FBS37A_UP	Unpublished (Nantel) | Upregulated | Hyphae induction by serum and heat 1327	125	0.24066235	0.89665025	0.6509636	0.85014045	1.0	1307	tags=18%, list=17%, signal=22%
TRY5_UP	TRY5_UP	22359502 | C_ albicans_ adherence_regulators tyr5 vs wt	7	0.4295057	0.8785651	0.57788163	0.88087845	1.0	2116	tags=71%, list=28%, signal=99%
ALPHA_PHEROMONE_DN	ALPHA_PHEROMONE_DN	16987174 | Downregulated | alpha pheromone | SpiderM medium	46	0.25801983	0.83360976	0.68910646	0.95765156	1.0	877	tags=20%, list=12%, signal=22%
KETOCONAZOLE_DN	KETOCONAZOLE_DN	20870877 | Downregulated genes by ketoconazole	148	0.22121496	0.8322291	0.76817703	0.9542307	1.0	1298	tags=17%, list=17%, signal=20%
DFG16_DN	DFG16_DN	17367383 | Downregulated genes with Æ’dfg16 mutant compared with the wild type at pH 7.4	31	0.2742657	0.8275575	0.6579602	0.95634013	1.0	782	tags=19%, list=10%, signal=21%
FE_UP	FE_UP	15387822 | Upregulated |Low vs high iron	218	0.21480164	0.8254623	0.801636	0.9541875	1.0	1590	tags=26%, list=21%, signal=32%
PMT1_CAP1-312_DN	PMT1_CAP1-312_DN	17501932 | Downregulated | pmt1 mutant CAP1-312 vs WT CAF2-1	40	0.25671792	0.8225597	0.684466	0.95337564	1.0	1560	tags=28%, list=21%, signal=34%
CELL CYCLE-MODULATED	CELL CYCLE-MODULATED	19477921 | Periodic transcript profile associated with cell cycle 99	484	0.20665301	0.8213394	0.88877755	0.94992876	1.0	1789	tags=25%, list=24%, signal=30%
CWT1_EXPPHASE_DN	CWT1_EXPPHASE_DN	17238235 | Downregulated genes in cwt1 null mutant in exponential phase of growth	11	0.34283072	0.8164496	0.657554	0.95244634	1.0	1560	tags=36%, list=21%, signal=46%
MATING_DN	MATING_DN	16002644 | Downregulated | mating process	29	0.2772643	0.81081074	0.71262884	0.9555946	1.0	2195	tags=41%, list=29%, signal=58%
SKO1_DN	SKO1_DN	18434592 | Downregulated | âˆ†sko1 knockout 6691	493	0.20268562	0.8036721	0.9249249	0.96110195	1.0	791	tags=11%, list=10%, signal=11%
ACE2_YEAST_UP	ACE2_YEAST_UP	16998073 | Upregulated | ace2 deletion | yeast condition	34	0.25189283	0.7637809	0.75857687	1.0	1.0	2390	tags=38%, list=32%, signal=56%
TSA1_UP	TSA1_UP	16102003 | Upregulated | tsa1-knockout | YPD 5 mM H2O2	7	0.3637618	0.75560826	0.7145015	1.0	1.0	65	tags=14%, list=1%, signal=14%
OS_DN	OS_DN	12686601 | Downregulated | Osmotic Shock 2987	219	0.19444983	0.75534904	0.8986694	1.0	1.0	1700	tags=21%, list=22%, signal=27%
CD(HOG1)_DN	CD(HOG1)_DN	1356608 | Downregulated | Heavy Metal Stress in hog1 mutant	20	0.27493045	0.7456759	0.7331572	1.0	1.0	5494	tags=100%, list=73%, signal=364%
CSR_DN	CSR_DN	1356608 | Downregulated | Core Stress Response	40	0.23813275	0.7344133	0.7992656	1.0	1.0	512	tags=10%, list=7%, signal=11%
RCA1_CO2_TF	RCA1_CO2_TF	22253597 | ChIP-chip target of Rca1p in CO2	39	0.23537365	0.7341688	0.79339856	1.0	1.0	1146	tags=18%, list=15%, signal=21%
HYPHAE_DN	HYPHAE_DN	Unpublished (Nantel) | Downregulated | Hyphal induction Kadosh protocol 2397	223	0.18393914	0.7113575	0.9420142	1.0	1.0	1936	tags=25%, list=26%, signal=33%
S-G2 CLUSTER	S-G2 CLUSTER	19477921 | Cell-cycle-modulated genes 4769	102	0.1932464	0.7073253	0.8714597	1.0	1.0	1435	tags=21%, list=19%, signal=25%
BIOFILMBATCH_DN	BIOFILMBATCH_DN	19187560 | Downregulated | Continuous culture biofilm vs batch-grown 1061	133	0.18754992	0.706117	0.904712	1.0	1.0	1936	tags=26%, list=26%, signal=35%
SEF1_TF	SEF1_TF	21843869 | ChIP-chip targets of Sef1	162	0.18337268	0.6982051	0.92124355	1.0	1.0	856	tags=13%, list=11%, signal=14%
UPC2_G648D_DN	UPC2_G648D_DN	18487346 | Downregulated | Activated Upc2p mutant 7478	10	0.29666254	0.6688413	0.8181818	1.0	1.0	1372	tags=30%, list=18%, signal=37%
HYPOXIA20MIN_DN	HYPOXIA20MIN_DN	submitted | Downregulated 2-fold 20 min after transfer to hypoxia	664	0.16440633	0.6652605	0.998	1.0	1.0	1687	tags=21%, list=22%, signal=24%
GAL4_DN	GAL4_DN	17540568 | Downregulated | âˆ†gal4 knockout 3773	148	0.17444803	0.66231054	0.94797087	1.0	1.0	1251	tags=18%, list=17%, signal=21%
CAP2_UP	CAP2_UP	21592964 | Upregulated | knockout of Cap2 TF	407	0.16635355	0.65946704	0.993988	1.0	1.0	1159	tags=14%, list=15%, signal=15%
OS(2006)_DN	OS(2006)_DN	1356608 | Downregulated | Osmotic Shock	218	0.16652143	0.65403306	0.97961265	1.0	1.0	1696	tags=20%, list=22%, signal=25%
SIT4_YEAST_DN	SIT4_YEAST_DN	14731272 | Downregulated | in sit4 knockout	16	0.25268033	0.6491722	0.8534107	1.0	1.0	5661	tags=100%, list=75%, signal=396%
HYPHAE_LEE_DN	HYPHAE_LEE_DN	18321992 | Downregulated | Yeast-to-hyphae transition in Lee's Media	947	0.15986694	0.6475107	1.0	1.0	1.0	1706	tags=22%, list=23%, signal=25%
TEC1_TF	TEC1_TF	20454615 | ChIP-chip targets of Tec1p	16	0.25003618	0.6465154	0.8396095	1.0	1.0	1972	tags=56%, list=26%, signal=76%
BIOFILMS_DN	BIOFILMS_DN	22265407 | Down reguleated in biofilms vs planktonic cells	507	0.16229035	0.64534515	0.997998	1.0	1.0	1893	tags=22%, list=25%, signal=28%
RIM101_NRG1_UP	RIM101_NRG1_UP	18627379 | Upregulated | rim101_nrg1 vs âˆ†nrg1 6283	163	0.16980803	0.6413703	0.95773196	1.0	1.0	846	tags=12%, list=11%, signal=13%
PSEUDOMONAS_UP	PSEUDOMONAS_UP	20150241 | Upregulated | Supernatant from P. aeruginosa culture 1233	89	0.17327529	0.6221145	0.9520174	1.0	1.0	1534	tags=19%, list=20%, signal=24%
CWT1_EXPPHASE_UP	CWT1_EXPPHASE_UP	17238235 | Differentially expressed genes in cwt1 null mutant in exponential phase of growth	57	0.1819272	0.6160035	0.93842643	1.0	1.0	6203	tags=100%, list=82%, signal=549%
BMDM_DN	BMDM_DN	18625733 | Downregulated | Phagocytosis by primary macrophages 3489	550	0.15372089	0.6115478	1.0	1.0	1.0	6486	tags=99%, list=86%, signal=642%
CAECUM_DN	CAECUM_DN	20435697 | Genes Downregulated in GI tract vs in vitro	454	0.15267079	0.6060821	0.99699396	1.0	1.0	6403	tags=99%, list=85%, signal=604%
CDC5_7H_DN	CDC5_7H_DN	16091036 | Downregulated 7h following the repression of the Cdc5p Polo-like kinase	357	0.1513102	0.60208327	0.99499	1.0	1.0	6285	tags=99%, list=83%, signal=558%
XS(HOG1)_DN	XS(HOG1)_DN	1356608 | Downregulated | Oxydative Shock in hog1 mutant	579	0.14468837	0.579964	1.0	1.0	1.0	6556	tags=100%, list=87%, signal=686%
HU6H_DN	HU6H_DN	16091036 | Downregulated 6h following treatment with hydroxyurea	124	0.15831853	0.5772713	0.97989416	1.0	1.0	6391	tags=100%, list=84%, signal=631%
NRG1_TF	NRG1_TF	Unpublished (Nantel) | ChIP-chip targets of Nrg1p 1030	160	0.15062621	0.57136494	0.9927083	1.0	1.0	1737	tags=20%, list=23%, signal=25%
XSB_DN	XSB_DN	1356608 | Downregulated | Oxydative Shock	468	0.14258419	0.5637049	0.999	1.0	1.0	6556	tags=100%, list=87%, signal=698%
TRY4_UP	TRY4_UP	22359502 | C_ albicans_ adherence_regulators tyr4 vs wt	8	0.2664132	0.5614655	0.9289176	1.0	1.0	1247	tags=38%, list=16%, signal=45%
LIVER_UP	LIVER_UP	17367383 | Liver 30 min. 3- 5 h upregulated	374	0.14161742	0.5613854	1.0	1.0	1.0	1775	tags=20%, list=23%, signal=25%
BLOOD_DN	BLOOD_DN	15813733 | Blood 30 min downregulated	88	0.15391462	0.5531256	0.9782609	1.0	1.0	497	tags=8%, list=7%, signal=8%
G1-S CLUSTER	G1-S CLUSTER	19477921 | Cell-cycle-modulated genes 2465	190	0.14260527	0.5503838	0.99382716	0.99739194	1.0	6511	tags=98%, list=86%, signal=682%
CYR1_YEAST_DN	CYR1_YEAST_DN	15269278 | Downregulated in yeast cells missing the cyr1 adenylate cyclase	296	0.13731977	0.5401277	0.9979839	0.9954952	1.0	6571	tags=100%, list=87%, signal=728%
CD_DN	CD_DN	1356608 | Downregulated | Heavy Metal Stress	82	0.1534653	0.5384421	0.9933185	0.9912393	1.0	1671	tags=17%, list=22%, signal=22%
PDE2_STRESS_UP	PDE2_STRESS_UP	17614954 | Upregulated | PDE2 deleted | 25oC | MIPS: stress response, cell rescue and defence	7	0.19914627	0.4068129	0.9970015	0.9999152	1.0	2479	tags=57%, list=33%, signal=85%

## Sheet: enchriched for kidney 12_24h  
NAME	GS<br> follow link to MSigDB	Pubmed data	SIZE	ES	NES	NOM p-val	FDR q-val	FWER p-val	RANK AT MAX	LEADING EDGE			Enrichment in phenotype: REST (14 samples, DEGs in kidney 12h and 24h p.i.)
SFU1_TF	SFU1_TF	21843869 | ChIP-chip targets of Sfu1	21	-0.48688203	-16326283	0.012765957	0.2498722	0.24	2242	tags=62%, list=30%, signal=88%
FHL1_TF	FHL1_TF	20231876 | ChIP-chip targets of FHL1p 4335	104	-0.31495917	-16046417	0.0	0.1635683	0.308	2680	tags=46%, list=35%, signal=70%			21 / 235 gene sets are upregulated in phenotype REST
IFH1_TF	IFH1_TF	20231876 | ChIP-chip targets of IFH1p 1700	102	-0.2732051	-14303613	0.036144577	0.3789343	0.718	2680	tags=42%, list=35%, signal=64%			2 gene sets are significantly enriched at FDR < 25%
SFU1_UP	SFU1_UP	15387822 | Upregulated |SFU1 mutant high iron	26	-0.38648707	-14243253	0.054187194	0.2952951	0.73	1851	tags=42%, list=24%, signal=56%			2 gene sets are significantly enriched at nominal pvalue < 1%
PLASMA_UP	PLASMA_UP	15813733 | Plasma 30 min upregulated	109	-0.2697444	-13982501	0.03125	0.27591848	0.781	1430	tags=19%, list=19%, signal=23%			5 gene sets are significantly enriched at nominal pvalue < 5%
CWT1_STATPHASE_UP	CWT1_STATPHASE_UP	17238235 | Upregulated genes in cwt1 null mutant in stationary phase of growth	74	-0.27495804	-12874091	0.08181818	0.42517143	0.941	3467	tags=54%, list=46%, signal=99%
RNASEQ120_DN	RNASEQ120_DN	22416242|An Interspecies Regulatory Network Inferred from Simultaneous RNA-seq 120 min downregulated genes	355	-0.19274467	-12213808	0.0	0.4990201	0.982	3154	tags=44%, list=42%, signal=72%
NO_UP	NO_UP	16030247 | Upregulated | ___yhb1 knockout 4082	30	-0.29826847	-11461688	0.26732674	0.618578	0.998	1899	tags=27%, list=25%, signal=35%
ZAP1_TF	ZAP1_TF	19529758 | ChIP-chip targets of Zap1p 6080	62	-0.24588642	-11049805	0.23870967	0.65659314	0.999	2096	tags=31%, list=28%, signal=42%
TBF1_TF	TBF1_TF	20231876 | ChIP-chip targets of Tbf1p 4149.1	111	-0.20793766	-11003615	0.25531915	0.60449505	0.999	2680	tags=41%, list=35%, signal=62%
CPH1_TF	CPH1_TF	17690298 | ChIP-chip targets of Cph1p	62	-0.23764981	-10962065	0.25694445	0.55975324	0.999	1632	tags=19%, list=22%, signal=24%
PMT6_CAP2-239_UP	PMT6_CAP2-239_UP	17501932 | Upregulated | pmt6 mutant CAP2-239 vs WT CAF2-1	5	-0.53157747	-10598958	0.43965518	0.60443515	1.0	1825	tags=40%, list=24%, signal=53%
RCA1_AIR_TF	RCA1_AIR_TF	22253597 | ChIP-chip target of Rca1p in air	63	-0.22848284	-10435904	0.35460994	0.59806496	1.0	2347	tags=46%, list=31%, signal=66%
RHE30_DN	RHE30_DN	20023067 | Downregulated | reconstituted human oral epithelium 30min 6265	264	-0.16930097	-10306411	0.23076923	0.5874642	1.0	2714	tags=37%, list=36%, signal=56%
ZEBRA1H_UP	ZEBRA1H_UP	24019870 | Zebrafisch_Candida_infection	270	-0.16242081	-10192192	0.2857143	0.57417804	1.0	2933	tags=40%, list=39%, signal=63%
PMN_DN	PMN_DN	15813733 | Downregulated | Phagocytosis by polymorphonuclear leukocytes 1115	181	-0.16629535	-0.9719272	0.516129	0.6496033	1.0	3344	tags=52%, list=44%, signal=92%
HYPHAE_SPIDER_DN	HYPHAE_SPIDER_DN	21357478 | Downregulated in hyphae from Spider Media	319	-0.16064951	-0.93467236	0.8	0.69295114	1.0	2471	tags=34%, list=33%, signal=49%
PMT4_CAP4-216_UP	PMT4_CAP4-216_UP	17501932 | Upregulated | pmt4 mutant CAP4-216 vs WT CAF2-1	66	-0.17459857	-0.8340871	0.79850745	0.87184364	1.0	3039	tags=39%, list=40%, signal=65%
CDC5_9H_DN	CDC5_9H_DN	16091036 | Downregulated 9h following the repression of the Cdc5p Polo-like kinase	107	-0.144322	-0.71094877	0.9672131	1.0	1.0	3117	tags=39%, list=41%, signal=66%
CAF2-1_OGT2599_DN	CAF2-1_OGT2599_DN	17501932 | Downregulated | WT CAF2-1 | OGT2599 inhibitor | 30 ___C	12	-0.23628248	-0.6608608	0.8965517	1.0	1.0	1873	tags=25%, list=25%, signal=33%
CAF2-1_OGT2599_UP	CAF2-1_OGT2599_UP	17501932 | Upregulated | WT CAF2-1 | OGT2599 inhibitor | 30 ___C	27	-0.16277766	-0.59019744	0.9830508	0.98653436	1.0	2093	tags=26%, list=28%, signal=36%
