# Supplementary material for: Dual-species transcriptional profiling during systemic candidiasis reveals organ-specific host-pathogen interactions
Source: Sci Rep. 2016 Nov 3;6:36055. doi: 10.1038/srep36055 (PMC5093689; doi:10.1038/srep36055)
Supplement: Supplementary Dataset 9 [file srep36055-s9.xls]

## Sheet: iron
GO term: cellular iron ion homeostasis			go.16428	Ontology: Biological Process (GO:0006879)
GO term: iron assimilation			go.18471	Ontology: Biological Process (GO:0033212)
Name	ID	Description	Liver_8h	Kidney 12h	Kidney_24h
	orf19.5475	Sef1p-, Sfu1p-, and Hap43p-regulated gene	2080	1790	-0.159
CSA1	orf19.7114	Surface antigen on elongating hyphae and buds;	1420	3120	3170
ACO1	orf19.6385	Aconitase; induced in high iron	1380	0.460	-0.380
CAT1	orf19.6229	Catalase	1320	0.093	-0.386
	orf19.5952	Protein of unknown function	-0.196	1130	1330
ICL1	orf19.6844	Isocitrate lyase	1180	0.640	0.710
FTR1	orf19.7219	High-affinity iron permease; required for mouse virulence, low-iron growth; iron	-0.153	0.620	1260
CFL2	orf19.1264	Oxidoreductase; iron utilization	-0.017	0.500	1230
	orf19.7393	Predicted NAD+/NADH kinase; possible role in cellular iron ion homeostasis; Spider biofilm induced	1180	0.390	0.197
GDH3	orf19.4716	NADP-glutamate dehydrogenase	0.136	0.890	0.891
CFL5	orf19.1930	Ferric reductase; induced in low iron	0.186	0.720	1040
PGA7	orf19.5635	GPI-linked hyphal surface antigen	0.765	0.800	0.660
MAC1	orf19.7068	Copper fist transcription factor	0.089	0.390	0.740
PGA10	orf19.5674	GPI anchored membrane protein; utilization of hemin and hemoglobin for Fe in host	0.620	-0.208	-0.138
RBT5	orf19.5636	GPI-linked cell wall protein; hemoglobin utilization	0.424	0.690	0.477
ISU1	orf19.6548	Protein with similarity to NifU; induced in low iron	0.490	0.310	0.050
HMX1	orf19.6073	Heme oxygenase; utilization of hemin iron	0.268	0.450	0.390
IRO1	orf19.1715	Putative transcription factor; role in iron utilization,	0.454	0.342	0.560
RLI1	orf19.3034	Member of RNase L inhibitor (RLI) subfamily of ABC family	0.510	0.140	-0.071
	orf19.7445	Ortholog of S.c. Vid24	0.490	0.217	0.271
SOD4	orf19.2062	Cu and Zn-containing superoxide dismutase	0.361	0.440	0.092
	orf19.4735	Ornithine cyclodeaminase family protein	-0.012	0.223	0.440
	orf19.7056	Putative protein of unknown function	0.390	0.194	0.082
FET3	orf19.4211	Multicopper oxidase; for growth in low iron	0.152	0.380	-0.310
AFG1	orf19.4743	Putative mitochondrial ATPase of the AAA family	0.106	0.360	0.470
HAP43	orf19.681	CCAAT-binding factor-dependent transcription factor	-0.092	0.190	0.380
SGE1	orf19.1942	Putative multidrug resistance factor; induced in low iron	0.152	0.310	0.048
	orf19.5880	Putative voltage-gated chloride channel; predicted role in copper ion and iron ion homeostasis	0.148	0.224	0.220
ATM1	orf19.1077	Member of MDR subfamily of ABC family; induced in low iron	0.470	-0.329	-0.330
	orf19.1195	Ortholog(s) have metalloendopeptidase activity, role in cellular iron ion homeostasis	-0.470	-0.310	-0.254
AFT2	orf19.2272	Putative Aft domain transcription factor; role in regulation of iron metabolism	-0.052	-0.165	-0.320
LEU1	orf19.7498	3-isopropylmalate dehydratase; upregulated by human whole blood or PMNs	0.199	-0.051	-0.440
GRX3	orf19.2727	Putative glutaredoxin	-0.414	-0.189	-0.470
GLT1	orf19.6257	Putative glutamate synthase	0.182	-0.540	-0.710
RBE1	orf19.7218	Pry family cell wall protein	-0.704	-0.520	-0.750
ILV3	orf19.4040	Dihydroxyacid dehydratase	0.182	0.119	-0.910
ECM17	orf19.4099	Putative sulfite reductase beta subunit; role in cell wall biogenesis	0.046	-0.588	-1060
CCP1	orf19.238	Cytochrome-c peroxidase N terminus; induced in low iron or by macrophage interaction	-0.397	-1700	-2600

## Sheet: filamentation
GO term:hyphal and filamentous growth (GO:10753+GO:17044)
Name	ID	Description	Liver_8h	Kidney_12h	Kidney_24h
YHB1	orf19.3707	Nitric oxide dioxygenase	3.91	-0.25707	-0.0270456
ALS1	orf19.5741	Cell-surface adhesin	2.73	1.05	1.19
HWP1	orf19.1321	Hyphal cell wall protein;	2.53	2.2	1.62
SSB1	orf19.6367	HSP70 family heat shock proteinl;	1.55	0.981996	0.711259
HXK1	orf19.2154	N-acetylglucosamine (GlcNAc) kinase; involved in GlcNAc utilization;	1.33	0.185713	-0.0668288
UME6	orf19.1822	Zn(II)2Cys6 transcription factor;	1.04	0.361347	0.0835398
PHR1	orf19.3829	Cell surface glycosidase	1.01	0.624642	0.681647
BMH1	orf19.3014	Sole 14-3-3 protein in C. albicans; role in hyphal growth; possibly regulated by host interaction; localizes to yeast-form cell surface, not hyphae	1	0.867522	0.347306
ALS3	orf19.1816	Cell wall adhesin	0.96	0.0778123	0.269404
ALS4	orf19.4555	GPI-anchored adhesin	0.92	-0.239344	0.0249075
STD1	orf19.6173	Putative transcription factor; involved in control of glucose-regulated gene expression	0.91	1.41526	0.241443
HAC1	orf19.2432	bZIP transcription factor; role in unfolded protein response and control of morphology	0.89	0.61	0.141416
TEC1	orf19.5908	TEA/ATTS transcription factor; hyphal gene regulation; required for Spider and RPMI biofilm formation	0.83	0.0986471	0.265454
BUD2	orf19.940	GTPase activating protein (GAP) for Rsr1; acts in hyphal growth guidance, induced in low iron	0.79	0.117472	0.189748
SET3	orf19.7221	NAD-dependent histone deacetylase	0.68	0.106421	0.166891
SNF1	orf19.1936	Essential protein; functional homolog of S. cerevisiae Snf1p regulator of sugar metabolism;	0.67	0.25861	0.116486
PGA1	orf19.7625	Putative GPI-anchored protein; induced during cell wall regeneration	0.47	0.100229	0.02162
SEP7	orf19.3680	Septin	0.41	0.4	0.156416
CHT1	orf19.7517	Chitinase	0.4	0.0194945	0.121939
ESA1	orf19.5416	Subunit of the NuA4 histone acetyltransferase complex; Spider biofilm induced	0.35	0.122239	0.184413
RHO3	orf19.3534	Putative Rho family GTPase; greater transcription in hyphal form than yeast form	0.154175	0.28	0.326563
CHS3	orf19.4937	chitin synthase of yeast and hyphae	-0.691257	0.41	0.377701
NDT80	orf19.2119	Ortholog of Ndt80	0.576248	0.65	0.203676
CCN1	orf19.3207	G1 cyclin; required for hyphal growth maintenance (not initiation)	0.286386	0.68	-0.0276833
VAM3	orf19.5875	Predicted target membrane receptor (t-SNARE);	0.0331187	0.0427123	0.26
MOB2	orf19.6044	Mob1/phocein domain protein of RAM signaling network; cell wall integrity;	-0.115279	0.0447138	0.29
CDC11	orf19.5691	Septin; cell and hyphal morphology, full virulence and kidney tissue invasion in mouse, but not kidney colonization	-0.0214451	0.230214	0.39
ACT1	orf19.5007	Actin; gene has intron; transcript regulated by growth phase, starvation; at polarized growth site in budding and hyphal cells	0.0514576	0.077088	0.43
ABG1	orf19.1597	Vacuolar membrane protein	-0.36	0.010982	0.29
LPD1	orf19.6127	Putative dihydrolipoamide dehydrogenase	-0.37	-0.158864	0.0726485
CNB1	orf19.4009	Regulatory subunit of calcineurin B	-0.39	-0.0921537	0.150629
RIM20	orf19.4800	Protein involved in the pH response pathway; required for alkaline pH-induced hyphal growth	-0.39	-0.229023	0.131084
MED20	orf19.2711.1	Subunit of the RNA polymerase II mediator complex	-0.39	0.0506494	0.00599889
SHP1	orf19.2549	Regulator of the type 1 protein phosphatase involved in control of morphogenesis,	-0.41	-0.118218	-0.117576
DBF2	orf19.1223	Essential serine/threonine protein kinase; virulence-group-correlated expression	-0.42	-0.31	-0.6
MNS1	orf19.1036	Alpha-1,2-mannosidase	-0.43	-0.26	-0.220039
SLR1	orf19.1750	Protein similar to mammalian SR-like RNA splicing factor	-0.0705754	0.0305493	-0.44
VRG4	orf19.1232	GDP-mannose transporter; essential; required for glycosylation, hyphal growth	0.0182618	0.00170916	-0.38
RVS167	orf19.1220	SH3-domain- and BAR domain-containing protein	0.150299	-0.100829	-0.27
CDC14	orf19.4192	Protein involved in exit from mitosis and morphogenesis	-0.0324288	-0.0724173	-0.24
ASH1	orf19.5343	GATA-like transcription factor; localizes to daughter cell, hyphal tip cell nuclei;	-0.45	-0.191614	-0.098642
PHO4	orf19.1253	bHLH transcription factor of the myc-family	-0.48	-0.23343	-0.419368
SNF7	orf19.6040	ESCRT III complex protein	-0.48	-0.0672192	0.114105
DOA1	orf19.4829	WD repeat protein; role in control of cellular ubiquitin levels	-0.57	-0.216978	0.113612
CDC28	orf19.3856	Cyclin-dependent protein kinase	-0.57	-0.0370459	0.17113
SWI1	orf19.5657	Protein involved in transcription regulation; SWI/SNF complex is essential for hyphal growth and virulence	-0.74	-0.208165	-0.0724934
SPA2	orf19.6362	Protein involved in cell polarity,	-1.6	-0.00569857	0.322912

## Sheet: cell wall remodeling
Cell wall remodeling (Ene et al, 2015 mBio) and Cellular cell wall organization
20 genes à liver: 7 (all, except BGL2, increased expression, Kidney_12h: 5, kidney_24h: 4
41 genes cell wall organization (5 overlap with cell wall remodeling)
GO term: cellular cell wall organization
Name	ID	Description	liver_8h	kidney_12h	kidney_24h
HWP1	orf19.1321	Hyphal cell wall protein	2.52728	2.19691	1.62249
MP65	orf19.1779	Cell surface mannoprotein; cell-wall glucan metabolism; wall regeneration	2.067	0.886	0.484
CRH11	orf19.2706	glucan-chitin cross-linker, predicted transglycosylase	1.54704	0.622786	0.218933
ECM33	orf19.3010.1	GPI-anchored cell wall protein	1.18048	0.354228	-0.10067
SAP9	orf19.6928	Secreted aspartyl protease	1.02515	-0.145524	-0.00351638
PHR1	orf19.3829	b-1,3-glucanosyltransferase	1.01042	0.624642	0.681647
PGA4	orf19.4035	b-1,3-glucanosyltransferase	1.00004	0.290542	0.110702
SSR1	orf19.7030	b-glucan associated cell wal protein	0.78885	0.419569	0.00969689
SUN41	orf19.3642	Cell wall glycosidase; hyphal induced	0.716285	0.242687	0.693811
CHT2	orf19.3895	GPI-linked chitinase	0.307	0.814	1454
PMT1	orf19.5171	Protein mannosyltransferase	0.0915485	0.250134	0.530172
CHS3	orf19.4937	chitin synthase	-0.691257	0.411321	0.377701
CHT1	orf19.7517	chitinase	0.397547	0.0194945	0.121939
UTR2	orf19.1671	glycosidase, predicted glucan-chitin cross-linker	0.36611	-0.149376	-0.4888
BGL2	orf19.4565	glucosyltransferase	-1.06483	0.334219	0.957056
RVS167	orf19.1220	SH3-domain- and BAR domain-containing protein, cell wall integrity	0.150299	-0.100829	-0.273808
KRE9	orf19.5861	Protein of beta-1,6-glucan biosynthesis	-0.320365	-0.279412	-0.243074
CAS5	orf19.4670	Transcription factor; cell wall damage response	-0.187975	-0.360841	-0.0964131
TPS1	orf19.6640	trehalose biosynthesis	0.0603681	-0.358555	-0.122907
CNB1	orf19.4009	Regulatory subunit of calcineurin B (Ca[2+]-calmodulin-regulated S/T protein phosphatase)	-0.387958	-0.0921537	0.150629
SNF7	orf19.6040	ESCRT III complex protein;	-0.484334	-0.0672192	0.114105
XOG1	orf19.2990	Exo-1,3-beta-glucanase	-0.597645	-0.536322	-0.843282
RVS161	orf19.7124	Protein required for endocytosis	-0.167883	-0.548406	-0.536177
PHR2	orf19.6081	b-1,3-glucanosyltransferase	0.297523	-0.264532	-0.945675
SLK19	orf19.6763	Alkaline-induced protein of plasma membrane; macrophage-downregulated	-0.866379	-1.01791	-0.106625
SOD1	orf19.2770.1	Cytosolic copper- and zinc-containing superoxide dismutase	0.30294	0.0375867	-1.13938

## Sheet: stress
Enjalbert, Quinn_2006-Global Transcriptional Response to Stress in the Fungal Pathogen Candida albicans; Molecular Biology of the Cell Vol. 17, 1018 –1032, February 2006
core stress response genes [osmotic stress (0.3 M NaCl), oxidative stress (5 mM H2O2), heavy metal stress imposed by 0.5 mM CdSO4]
GO-Slim (CGD): response to stress
upregulated		Kidney_12h	Kidney_24h	Liver_8
orf19.4784	CRP1	0.144	0.335	0.622
orf19.1149	MRF1	-0.362	-0.415	-0.270
orf19.1069	RPN4	-0.245	-0.143	-0.307
orf19.5517		0.170	0.075	0.350
orf19.7085		-0.520	0.519	0.799
orf19.6229	CAT1	0.093	-0.386	1316
orf19.4444		-0.245	0.277	-0.376
orf19.251	GLX3	-0.052	0.942	0.870
orf19.5079		-0.326	-0.244	0.176
orf19.489	DAP1	-0.197	-0.454	0.499
orf19.2020		-0.150	-0.039	0.158
orf19.2021	HGT8	-0.934	-0.151	0.259
orf19.4309	GRP2	-0.150	0.810	0.393
orf19.6232		-0.201	0.024	-0.195
orf19.5437	RHR2	-1039	-0.744	0.659
orf19.3038	TPS2	-0.803	-0.117	-0.204
orf19.691	GPD2	-0.090	-0.088	0.887
orf19.675		0.114	-0.354	0.977
orf19.1151		-0.536	-0.317	1439
orf19.13		-0.767	-1079	0.275
orf19.2613	ECM4	-0.636	-0.151	0.132
orf19.4754	ZWF1	-0.295	-0.111	-0.601
orf19.2762	AHP1	-2177	-1597	-1639
orf19.3160	HSP12	-1154	-0.102	-1547
orf19.655	PHO84	0.186	0.119	0.830
orf19.1172	CaPHO84.3eoc	0.426	0.189	1376
orf19.2319	IPF16479	0.187	-0.286	-0.448
orf19.4268	UTP13	-0.065	-0.014	0.779
orf19.4363	SGD1	-0.106	0.445	0.019
orf19.1915	CaMPP10	0.238	-0.200	0.327
orf19.5064	CaMRPL3	0.015	0.062	-0.216
orf19.6022		-0.032	0.010	-0.004
orf19.1923	CaRRN3	0.037	-0.209	0.129
orf19.5198	NOP4	0.439	0.157	0.082
orf19.689		-0.023	-0.015	-0.162
orf19.6041	CaRPO41	0.162	0.145	-0.214
orf19.2711	IPF16752	0.109	-0.074	0.029
orf19.4746		0.244	-0.101	0.055
orf19.3288	NMA111	-0.865	-0.705	-0.369
orf19.7635	DRS1	0.454	0.223	-0.092
orf19.18	IMH3	0.338	0.230	-0.491
orf19.706	CaNMD3	0.113	0.216	0.378
orf19.7154	UTP18	0.502	0.106	0.269
orf19.5576		-0.173	-0.409	0.120
orf19.5356	IPF741	0.123	0.005	0.095
orf19.4188		0.084	0.000	0.115
orf19.5850	NOC2	0.377	0.086	0.255
orf19.3091	CaRAD4	0.048	-0.011	0.154
orf19.4479		0.105	-0.041	-0.102
orf19.3287	BUD22	0.283	-0.024	-0.070
orf19.4670	CAS5	-0.361	-0.096	-0.188
orf19.3778		0.153	-0.019	0.247
orf19.1886		0.129	-0.161	0.279
orf19.3015	ARX1	0.449	0.169	0.200
orf19.3159	IPF3709	0.065	-0.104	-0.120
orf19.7552		0.091	0.085	-0.094
orf19.4640	IPF966	0.151	-0.084	0.214
orf19.171	CaPWP1	-0.075	-0.190	0.010
orf19.3803	CaDBP2.exon1	-0.342	-0.407	-0.368
orf19.2193		0.050	-0.307	-0.246
downregulated
GO-Slim (CGD): response to stress
orf19.2060	SOD5	2085	2027	3065
orf19.3895	CHT2	0.814	1454	0.307
orf19.4082	DDR48	-0.535	1255	-0.057
orf19.7219	FTR1	0.621	1257	-0.153
orf19.2959.1	C1_02700C_A	0.073	0.179	1007
orf19.6224	C1_06860W_A	0.534	0.106	1002
orf19.4055	C5_05510C_A	0.570	-0.005	1193
orf19.3010.1	ECM33	0.354	-0.101	1180
orf19.6178	FBP1	0.128	0.441	1062
orf19.85	GPX2	0.568	0.835	1680
orf19.7094	HGT12	0.975	0.483	2590
orf19.7440	HST6	-0.029	-0.592	1110
orf19.1779	MP65	0.886	0.484	2067
CAWG_04905	PGA4	0.291	0.111	1000
orf19.3829	PHR1	0.625	0.682	1010
orf19.7655	RPO21	0.546	0.033	1505
orf19.7136	SPT6	0.315	-0.235	1071
orf19.6367	SSB1	0.982	0.711	1548
CAWG_02190	SSU1	-0.062	0.094	1555
orf19.1822	UME6	0.361	0.084	1043
orf19.3707	YHB1	-0.257	-0.027	3911
orf19.238	CCP1	-1695	-2604	-0.397
orf19.5180	PRX1	-1779	-2725	-0.963
orf19.6910	PSF1	-1478	-0.933	-0.580
orf19.6745	TPI1	-2281	-2433	-2393
orf19.2277	TPK2	-1010	-0.997	-0.751
orf19.6109	TUP1	-1075	-1020	-0.308
orf19.6656	C5_03480C_A	-0.390	-1229	0.127
orf19.3575	CDC19	-0.899	-1569	-0.535
orf19.4980	HSP70	-0.114	-1285	0.083
orf19.6515	HSP90	-0.383	-1481	-0.141
orf19.789	PYC2	-0.517	-1221	-0.778
CAWG_03562	SOD1	0.038	-1139	0.303
orf19.5974	ATG9	0.047	0.123	-1109

## Sheet: carbon metabolism
Name	ID	Kidney_12h	Kidney_24h	Liver_8h	Description
TPI1	orf19.6745	-4.85867	-5.39851	-5.25277	Triose-phosphate isomerase; antigenic in mouse/human; mutation affects filamentation; macrophage-repressed; protein in exponential and stationary growth phase yeast; possibly essential; flow model biofilm induced; Spider biofilm repressed
DIP5	orf19.2942	1.72335	1.52962	4.99243	Dicarboxylic amino acid permease; mutation confers hypersensitivity to toxic ergosterol analog; induced upon phagocytosis by macrophage; Gcn4-regulated; upregulated by Rim101 at pH 8; rat catheter and Spider biofilm induced
HGT12	orf19.7094	1.96625	1.39755	6.02026	Glucose, fructose, mannose transporter; major facilitator superfamily; role in macrophage-induced hyphal growth; detected at germ tube plasma membrane by mass spectrometry; Snf3p-induced; 12 probable transmembrane segments
ICL1	orf19.6844	1.56178	1.63698	2.26809	Isocitrate lyase; glyoxylate cycle enzyme; required for virulence in mice; induced upon phagocytosis by macrophage; farnesol regulated; Pex5-dependent peroxisomal localization; stationary phase enriched; rat catheter, Spider biofilm induced
GPM1	orf19.903	-4.199	-5.76493	1.03516	Phosphoglycerate mutase; surface protein that binds host complement Factor H and FHL-1; antigenic; fluconazole, or amino acid starvation (3-AT) induced, farnesol-repressed; Hap43, flow model biofilm induced; Spider biofilm repressed
PFK1	orf19.3967	-2.13026	-2.09308	-1.00402	Phosphofructokinase alpha subinit; activated by fructose 2,6-bisphosphate, AMP, ATP inhibited; activity reduced on hyphal induction; phagocytosis-repressed; fluconazole, flow model biofilm induced; rat catheter and Spider biofilm repressed
PCK1	orf19.7514	1.12506	1.49634	10.6198	Phosphoenolpyruvate carboxykinase; glucose, C-source, yeast-hypha, Hap43 regulated; fluconazole, phagocytosis, H2O2, oral candidasis, Spider/rat catheter/flow model biofilm induced; repressed in biofilm by Bcr1, Tec1, Ndt80, Rob1, Brg1
TPK2	orf19.2277	-2.01425	-1.99639	-1.68344	cAMP-dependent protein kinase catalytic subunit; isoform of Tpk1; needed for epithelial cell damage, engulfment and oral (not systemic) virulence in mice; control of morphogenesis and stress response; rat catheter, Spider biofilm repressed
