# Supplementary material for: Dual-species transcriptional profiling during systemic candidiasis reveals organ-specific host-pathogen interactions
Source: Sci Rep. 2016 Nov 3;6:36055. doi: 10.1038/srep36055 (PMC5093689; doi:10.1038/srep36055)
Supplement: Supplementary Dataset 10 [file srep36055-s10.xls]

## Sheet: Overview
overview
sheet	organism	organ	data sets														Results
			Hebecker et al.						published data							comment
			Author	method/platform	Candida strain	Comparison	Unit	# DEGs	Author	DOI	method/platform	Candida strain	Comparison	Unit	# DEGs		# Overlap	% overlap	% identical regulation	# DEGs with opposite regulation
Ca Hebecker_12h-Xu_12h	C. albicans	Kidney	Hebecker et al.	microarray/EuroGenTecCalbicans7K	SC5314	12h-Control	log2-FC	908	Xu et al.	10.1371/journal.pbio.1002076	NanoString	CW696	12h-Control	log2-FC	190	ORF annotated DEGs	59	31.0526	88.1356	7
Ca Hebecker_24h-Xu_24h				microarray/EuroGenTecCalbicans7K		24h-Control	log2-FC	875	Xu et al.	10.1371/journal.pbio.1002076	NanoString		24h-Control	log2-FC	173	ORF annotated DEGs	58	33.526	81.0345	11
Ca Hebecker_12h-AmorimVaz_16h				microarray/EuroGenTecCalbicans7K		12h-Control	log2-FC	908	Amorim-Vaz et al.	10.1128/mBio.00942-15	IlluminaHiSeq2500	SC5314	16h-Control	log2-FC	1468	ORF annotated DEGs	265	29.185	73.9623	69
Ca Hebecker_24h-AmorimVaz_16h				microarray/EuroGenTecCalbicans7K		24h-Control	log2-FC	875	Amorim-Vaz et al.	10.1128/mBio.00942-15	IlluminaHiSeq2500		16h-Control	log2-FC	1468	ORF annotated DEGs	285	32.5714	73.3333	76
Ca Hebecker_24h-AmorimVaz_48h				microarray/EuroGenTecCalbicans7K		24h-Control	log2-FC	875	Amorim-Vaz et al.	10.1128/mBio.00942-15	IlluminaHiSeq2500		48h-Control	log2-FC	2117	ORF annotated DEGs	387	44.2286	73.9018	101
Ca Hebecker_24h-MacCallum_24h	M. musculus	Kidney	Hebecker et al.	microarray/EuroGenTecCalbicans7K	SC5314	24h-Control	log2-FC	1126	MacCallum et al.	10.1111/j.1567-1364.2009.00576.x	AffymetrixM4302	NGY152	24h-Control	log2-FC*	2510	EntrezGeneId annotated DEGs	396	35.1687	90.1515	39
Mm Hebecker_12h-Xu_12h				IlluminaMouseRef8v2		12h-Control	log2-FC	489	Xu et al.	10.1371/journal.pbio.1002076	NanoString	CW696	12h-Control	log2-FC	34	GeneSymbol annotated DEGs	2	5.88235	100	0
Mm Hebecker_24h-Xu_24h				IlluminaMouseRef8v2		24h-Control	log2-FC	1126	Xu et al.	10.1371/journal.pbio.1002076	NanoString		24h-Control	log2-FC	39	GeneSymbol annotated DEGs	7	17.9487	100	0
* For detection of DEGs in the dataset of MacCallum et al. we used a log2-FC threshold log2(1.5) as proposed by MacCallum et al.. The proposed use of SAM did not reproduce the number of DEGs given the parameters stated in the manuscript.

## Sheet: Ca Hebecker_12h-Xu_12h
ORF Hebecker et al.	Synonyms	ORF Xu et al.	Hebecker_12h-Control	Xu_12h-Control	EqualDirectionOfRegulation	Synonyms
orf19.822	orf19.822|C2_04010C_B|C2_04010C|orf19.8442|IPF26460.1|IPF8762.2|Contig4-2913_0002|orf6.6713|CA4220|CaO19.822|CaO19.8442|IPF8762|CAWG_04159	orf19.822	-0.8452	-7.44693	TRUE
orf19.5025	orf19.5025|C1_13870W_B|C1_13870W|orf19.12492|orf6.7984|IPF22255.1|IPF3022.1|Contig4-3075_0019|Contig4-3075_0020|CA5238|CaO19.5025|CaO19.12492|CAWG_00065	orf19.5025	-1.4104	-7.3761	TRUE
orf19.1691	orf19.1691|C3_01540W_B|C3_01540W|orf19.9259|IPF19200.1|IPF6518.1|Contig4-2909_0014|orf6.4148|orf6.653|CA2302|CaO19.9259|CaO19.1691|IPF6518|CAWG_02486	orf19.1691	-1.8219	-7.14588	TRUE
orf19.5288	orf19.5288|CR_05340C_B|CR_05340C|IPF3735.1|Contig4-3028_0005|orf6.3827|YAL60|CA2075|CaO19.5288|BDH2|CAWG_01862	orf19.5288	-0.4339	-5.51129	TRUE
orf19.5437	orf19.5437|C3_00320W_B|C3_00320W|orf19.12892|GPP1|IPF21745.1|IPF1139.1|Contig4-2896_0003|orf6.8673|CA5788|CaO19.12892|CaO19.5437|CAWG_02367	orf19.5437	-1.0386	-4.42721	TRUE
orf19.23	orf19.23|C2_06460W_B|C2_06460W|orf19.7694|YOR49|Contig4-3047_0020|IPF27215.1|IPF3859.1|orf6.5917|CA3606|CaO19.7694|RSB13|CaO19.23|CAWG_04386	orf19.23	-0.445	-3.80844	TRUE
orf19.1862	orf19.1862|C2_07630C_B|C2_07630C|orf19.9418|IPF4065|orf6.1262|IPF18208.2|IPF4065.1|Contig4-2502_0004|CA0386|CaO19.1862|CAWG_05859	orf19.1862	-0.9268	-3.80428	TRUE
orf19.1868	orf19.1868|C2_07570W_B|C2_07570W|orf19.9424|IPF25438.1|IPF4053.1|Contig4-3010_0006|orf6.7052|CA4492|RNR2|CaO19.9424|CaO19.1868|CAWG_05853	orf19.1868	-0.5008	-3.35424	TRUE
orf19.2608	orf19.2608|CR_02070C_B|CR_02070C|orf19.10139|IPF24761.1|IPF15671.2|Contig4-2025_0002|orf6.4277|CA2391|CaO19.10139|SAD1|CaO19.2608|CAWG_01554	orf19.2608	-1.2595	-3.02168	TRUE
orf19.2990	orf19.2990|C1_02990C_B|C1_02990C|orf19.10507|EXG|EXG1|IPF24307.1|IPF14073.2|Contig4-2184_0004|orf6.1982|CA0822|CaO19.2990|CAWG_01085	orf19.2990	-0.5363	-2.79559	TRUE
orf19.4941	orf19.4941|C1_13140C_B|C1_13140C|orf19.12407|IPF22280.1|IPF5663.1|Contig4-2994_0001|orf6.6049|CA3707|CaO19.12407|CaO19.4941|CAWG_00135	orf19.4941	-0.9463	-2.64191	TRUE
orf19.5612	CAWG_05045|orf19.5612|C6_03250W_B|C6_03250W|orf19.13055|IPF15015.2|IPF13180.3|Contig4-2391_0004|orf6.1045|orf6.5060|orf6.728|CA0276|CaO19.5612|WRY1|IPF15015	orf19.5612	-0.3678	-2.38498	TRUE
orf19.7150	orf19.7150|C7_04230W_B|C7_04230W|IPF1932.1|Contig4-3083_0019|orf6.8050|CA5289|CaJ7.0489|CaO19_7150|CaJ7_0489|CaO19.7150|CAWG_05752	orf19.7150	-0.4172	-2.16777	TRUE
orf19.2803	orf19.2803|C3_04060C_B|C3_04060C|orf19.10321|orf6.1494|IPF24536.1|IPF11525.2|Contig4-2893_0015|CA0517|CaO19.2803|CaO19.10321|CAWG_02719	orf19.2803	-0.5719	-1.86266	TRUE
orf19.4777	orf19.4777|C1_09190C_B|C1_09190C|orf19.12241|IPF22403.1|IPF11775.3|Contig4-2888_0009|orf6.1104|orf6.1906|CA0776|CaO19.4777|CA0311|DAK2.3eoc|IPF19048.1|CAWG_00510	orf19.4777	-0.8872	-1.658	TRUE
orf19.1415	CAWG_03375|orf19.1415|C4_04320W_B|C4_04320W|orf19.8991|CFL95|FRE1|RBT2|IPF25902.1|IPF6709.2|Contig4-2963_0017|orf6.6384|CA3957|CaO19.1415|CaO19.8991	orf19.1415	-0.5974	-1.38903	TRUE
orf19.409	orf19.409|C1_08610C_B|C1_08610C|orf19.8039|IPF10138|IPF26923.1|IPF10138.2|Contig4-2780_0005|orf6.2819|CA1356|CaO19.8039|CaO19.409|IPF10138.5f|CAWG_00564	orf19.409	-0.5967	-1.2868	TRUE
orf19.638	orf19.638|CR_05170C_B|CR_05170C|orf19.8252|FDH12|IPF26667.1|IPF11124.1|Contig4-2852_0012|orf6.3525|CA1846|CaO19.638|FDH99|CaO19.8252|CAWG_01849	orf19.638	0.5336	-1.24738	FALSE
orf19.4318	orf19.4318|C5_02940C_B|C5_02940C|orf19.11793|IPF22963.1|IPF11048.2|Contig4-2700_0004|orf6.3170|CA1593|CaO19.11793|CaO19.4318|CAWG_04675	orf19.4318	-0.3809	-1.14815	TRUE
orf19.238	orf19.238|C3_02480C_B|C3_02480C|orf19.7868|orf6.957|orf6.2684|IPF10098.1|IPF18721.2|Contig4-2868_0011|CA6170|CaO19.238|CAWG_02572	orf19.238	-1.6953	-1.10068	TRUE
orf19.1358	orf19.1358|C2_09940W_B|C2_09940W|orf19.8938|IPF25958.1|IPF8919.2|Contig4-1860_0002|orf6.5290|CA3126|CaO19.1358|CaO19.8938|CAWG_06066	orf19.1358	-0.5217	1.0507	FALSE
orf19.3419	orf19.3419|C6_01670W_B|C6_01670W|orf19.10923|IPF23815.1|IPF8888.2|Contig4-2903_0008|orf6.6106|CA3757|CaO19.10923|CaO19.3419|CAWG_05200	orf19.3419	-0.7582	1.15487	FALSE
orf19.7611	orf19.7611|CR_10350C_B|CR_10350C|IPF640.1|Contig4-3108_0068|orf6.8959|CA6010|CaO19.7611|CAWG_02294	orf19.7611	-0.5871	1.24696	FALSE
orf19.3384	orf19.1327|C4_03520C_B|C4_03520C|orf19.8907|orf19.10892|ECE99|IPF19252.2|IPF15385.2|IPF23893.1|IPF16136.1|Contig4-2768_0006|orf6.4889|orf6.489|orf6.2929|CA2830|orf19.3384|CaO19.1327|RBT99|CAWG_03456	orf19.1327	0.3488	1.37803	TRUE
orf19.7469	orf19.7469|CR_00620C_B|CR_00620C|IPF2508.1|Contig4-3027_0013|orf6.8721|CA5818|CaO19.7469|CAWG_01421	orf19.7469	0.2887	1.45279	TRUE
orf19.5634	orf19.5634|C4_00110C_B|C4_00110C|orf19.13079|orf6.4503|FRE5|IPF21526.1|IPF12102.2|Contig4-2202_0003|Contig4-2202_0004|CA2556|CaO19.13079|CaO19.5634|CAWG_03773	orf19.5634	0.4671	1.5089	TRUE
orf19.6561	orf19.6561|C7_01640W_B|C7_01640W|orf19.13914|IPF20596.1|IPF1673.1|Contig4-2941_0006|orf6.7549|CA4875|CaJ7.0184|CaJ7_0184|CaO19_6561|CaO19.6561|CaO19.13914|CAWG_05515	orf19.6561	-0.4994	1.56922	FALSE
orf19.3097	orf19.3097|C4_07110C_B|C4_07110C|orf19.10608|orf19.10609|IPF24178.1|IPF1749.1|Contig4-2877_0005|Contig4-2877_0006|orf6.6949|orf6.6948|CA4412|orf19.3096|CaO19.3097|CaO19.10609|CAWG_03117	orf19.3097	-0.6653	1.64448	FALSE
orf19.5102	orf19.5102|C1_08230C_B|C1_08230C|orf19.12568|IPF13965.2|IPF17127.3|Contig4-2297_0003|orf6.4037|orf6.6348|CA2223|CaO19.5102|CAWG_00600	orf19.5102	0.4265	1.72625	TRUE
orf19.2125	orf19.2125|C6_04420W_B|C6_04420W|IPF16257.1|IPF29197.1|Contig4-1838_0003|orf6.864|CaO19.2125|CAWG_04938	orf19.2125	-0.9181	2.09799	FALSE
orf19.1172	orf19.655|C1_11480W_B|C1_11480W|orf19.8269|orf19.8765|IPF26171.1|IPF7638.2|IPF26640.1|IPF5438.2|orf6.447|orf6.3437|CA1782|CA0083|orf19.1172|PHO84.5eoc|CAWG_00289	orf19.655	0.4264	2.41741	TRUE
orf19.4290	orf19.4290|C5_02710W_B|C5_02710W|orf19.11766|IPF2959.2|IPF28463.1|Contig4-3019_0014|orf6.5196|CA3059|CaO19.4290|CaO19.11766|CAWG_04654	orf19.4290	0.4023	2.66351	TRUE
orf19.5635	orf19.5635|C4_00120W_B|C4_00120W|orf19.13080|IPF21547.1|IPF12101.1|CRW3|Contig4-1570_0002|orf6.4504|CA2557|CaO19.5635|CaO19.13080|IPF12101|RBT6|CAWG_03772	orf19.5635	0.799	2.72817	TRUE
orf19.5636	orf19.5636|C4_00130W_B|C4_00130W|orf19.13081|orf6.4505|IPF21544.1|IPF19952.1|CA2558|CaO19.5636|CaO19.13081|CAWG_03771	orf19.5636	0.6851	2.7903	TRUE
orf19.5170	orf19.5170|C7_02910W_B|C7_02910W|orf19.12637|IPF22107.1|IPF5411.2|ENA21.3|Contig4-3092_0037|orf6.6966|CA4425|CaJ7.0331|CaO19.5170|ENA2|CaO19.12637|CaJ7_0331|CaO19_5170|ENA21.3f	orf19.5170	0.564	2.89193	TRUE
orf19.5063	orf19.5063|C1_07900W_B|C1_07900W|orf19.12529|IPF17932.1|IPF13493.1|Contig4-1378_0002|Contig4-1944_0005|orf6.1609|orf6.468|CA0586|CaO19.5063|IPF13493|CAWG_00630	orf19.5063	0.5781	3.13394	TRUE
orf19.5265	orf19.5265|C1_12010C_B|C1_12010C|orf19.12730|KINH|IPF21924.1|IPF2050.1|Contig4-3082_0007|Contig4-3082_0008|orf6.7677|CA4985|CaO19.5265|SMY1|CaO19.12730|IPF2050|CAWG_00241	orf19.5265	0.4718	3.20669	TRUE
orf19.7094	orf19.7094|C7_00280W_B|C7_00280W|RGT2|IPF546.1|GS|CG13|Contig4-3106_0021|orf6.8459|CA5605|CaJ7.0036|SNF32|CaO19.7094|CaO19_7094|CaJ7_0036|SNF31|GSP1|CAWG_05385	orf19.7094	0.9754	3.33485	TRUE
orf19.7114	orf19.7114|C7_00090C_B|C7_00090C|orf6.8439|WAP1|IPF5641.1|Contig4-2995_0015|CA5585|CaJ7.0015|CaO19_7114|CaJ7_0015|CaO19.7114|CAWG_05366	orf19.7114	3.1188	3.75365	TRUE
orf19.1321	orf19.1321|C4_03570W_B|C4_03570W|orf19.8901|ECE2|IPF26012.1|IPF12916.1|Contig4-2436_0002|orf6.4883|CA2825|CaO19.8901|CaO19.1321|CAWG_03451	orf19.1321	2.1969	3.9995	TRUE
orf19.4975	orf19.4975|C1_13450W_B|C1_13450W|orf19.12440|Contig4-2860_0006|GPX1|IPF19734.1|IPF19516.2|orf6.3143|orf6.857|CA1576|CaO19.4975|CA0557|HYR1.53|IPF7957.2	orf19.4975	0.9309	4.09133	TRUE
orf19.5761	orf19.5760|C6_03850C_B|C6_03850C|orf19.13183|PGA36|IPF21466.1|IPF10662.2|Contig4-2056_0002|orf6.6198|orf6.6197|YMR317|CA3827|orf19.5761|CaO19.13183|CaO19.5760|IPF10662|CAWG_04988	orf19.5760	0.6527	4.45403	TRUE
orf19.5760	orf19.5760|C6_03850C_B|C6_03850C|orf19.13183|PGA36|IPF21466.1|IPF10662.2|Contig4-2056_0002|orf6.6198|orf6.6197|YMR317|CA3827|orf19.5761|CaO19.13183|CaO19.5760|IPF10662|CAWG_04988	orf19.5760	0.8876	4.45403	TRUE
orf19.2062	orf19.2062|C2_00660C_B|C2_00660C|orf19.9609|PGA2|IPF25297.1|IPF1218.1|Contig4-3065_0001|orf6.7493|CA4835|SOD32|CaO19.9609|CaO19.2062|IPF1218|CAWG_03845	orf19.2062	0.4405	4.80774	TRUE
orf19.7112	orf19.7112|C7_00100W_B|C7_00100W|IPF5625.1|Contig4-2995_0020|orf6.8441|CA5586|CaJ7.0017|CaO19.7112|CaO19_7112|CaJ7_0017|IPF5625|CAWG_05367	orf19.7112	0.8825	4.85131	TRUE
orf19.4599	orf19.4599|C4_01940W_B|C4_01940W|orf19.12068|IPF22575.1|IPF988.1|Contig4-3104_0064|orf6.7898|CA5160|CaO19.12068|CaO19.4599|CAWG_03600	orf19.4599	1.1214	4.88393	TRUE
orf19.7219	orf19.7219|C1_14130W_B|C1_14130W|orf6.8119|IPF868.1|Contig4-3043_0004|CA5345|CaO19.7219|CAWG_00041	orf19.7219	0.6209	5.1066	TRUE
orf19.3112	orf19.3112|C4_06970C_B|C4_06970C|orf19.10624|IPF24173.1|IPF14367.2|Contig4-2739_0003|orf6.6933|CA4398|CaO19.10624|CaO19.3112|CAWG_03131	orf19.3112	0.8254	5.17295	TRUE
orf19.3829	orf19.3829|C4_04530C_B|C4_04530C|orf19.11310|orf6.7524|IPF23455.1|IPF15932.2|Contig4-2187_0001|Contig4-3060_0001|CA4857|CaO19.3829|CaO19.11310|CAWG_03358	orf19.3829	0.6246	5.20078	TRUE
orf19.2355	orf19.1816|CR_07070C_B|CR_07070C|orf19.9891|orf19.9379|ALS8|IPF25511.1|IPF12561.3|IPF24952.1|IPF12997.2|orf6.2760|ALS2|ALS3-1|CA0591|CA0448|orf19.2355|ALS10|ALS3.5eoc|orf6.1614|IPF12561.2|CAWG_02005	orf19.1816	1.3053	5.29459	TRUE
orf19.3111	orf19.3111|C4_06980W_B|C4_06980W|orf19.10623|orf6.6934|FBP1|mp58|IPF8782.2|IPF14364.1|Contig4-2739_0001|orf6.60|CA4399|CaO19.3111|CAWG_03130	orf19.3111	0.8193	5.74159	TRUE
orf19.3119	CAWG_03137|orf19.3117|C4_06920C_B|C4_06920C|orf19.10631|IPF24214.1|IPF12297.1|Contig4-2438_0005|Contig4-2438_0006|Contig4-2438_0007|orf6.6928|orf6.6926|CA4394|orf19.3119|CaO19.10629|CRW1|CaO19.3117|IPF12297	orf19.3117	1.1446	7.05488	TRUE
orf19.3374	orf19.3374|C4_03470C_B|C4_03470C|orf19.10882|IPF23894.1|IPF14152.1|Contig4-2242_0004|orf6.2886|CA1402|CaO19.10882|CaO19.3374|CAWG_03461	orf19.3374	2.3015	7.95824	TRUE
orf19.2060	orf19.2060|C2_00680C_B|C2_00680C|orf19.9607|PGA3|orf6.7495|IPF1222|IPF25296.1|IPF1222.2|Contig4-3065_0005|CA4836|CaO19.2060|SOD31|CaO19.9607|CAWG_03847	orf19.2060	2.0848	8.25324	TRUE
orf19.4941	orf19.4941|C1_13140C_B|C1_13140C|orf19.12407|IPF22280.1|IPF5663.1|Contig4-2994_0001|orf6.6049|CA3707|CaO19.12407|CaO19.4941|CAWG_00135	orf19.4941	-0.9463	-2.91009	TRUE
orf19.7150	orf19.7150|C7_04230W_B|C7_04230W|IPF1932.1|Contig4-3083_0019|orf6.8050|CA5289|CaJ7.0489|CaO19_7150|CaJ7_0489|CaO19.7150|CAWG_05752	orf19.7150	-0.4172	-2.75275	TRUE
orf19.6817	orf19.6817|C3_06850W_B|C3_06850W|orf19.14109|IPF20357.1|IPF2404.1|Contig4-3076_0005|orf6.8814|CA5890|CaO19.14109|CaO19.6817	orf19.6817	-0.4971	-2.57534	TRUE
orf19.2839	orf19.2839|CR_02810W_B|CR_02810W|orf19.10357|IPF15077.2|IPF9095.1|Contig4-2083_0001|Contig4-2770_0014|orf6.1773|orf6.4500|CA2554|CTN3|CaO19.2839|Cirt4|CA0691|Cirt4a|IPF15077.1|Cirt4b|CAWG_01619	orf19.2839	-0.6281	-1.60841	TRUE
orf19.2432	orf19.2432|C1_06130C_B|C1_06130C|orf19.9968|IPF24851.1|IPF15604.1|Contig4-2898_0003|orf6.1395|CA0457|CaO19.2432|CaO19.9968|IPF15604|CAWG_00794	orf19.2432	0.6107	1.98175	TRUE

## Sheet: Ca Hebecker_24h-Xu_24h
ORF Hebecker et al.	Synonyms	ORF Xu et al.	Hebecker_24h-Control	Xu_24h-Control	EqualDirectionOfRegulation
orf19.5025	orf19.5025|C1_13870W_B|C1_13870W|orf19.12492|orf6.7984|IPF22255.1|IPF3022.1|Contig4-3075_0019|Contig4-3075_0020|CA5238|CaO19.5025|CaO19.12492|CAWG_00065	orf19.5025	-1.9574	-4.58738	TRUE
orf19.5437	orf19.5437|C3_00320W_B|C3_00320W|orf19.12892|GPP1|IPF21745.1|IPF1139.1|Contig4-2896_0003|orf6.8673|CA5788|CaO19.12892|CaO19.5437|CAWG_02367	orf19.5437	-0.7441	-3.8883	TRUE
orf19.1691	orf19.1691|C3_01540W_B|C3_01540W|orf19.9259|IPF19200.1|IPF6518.1|Contig4-2909_0014|orf6.4148|orf6.653|CA2302|CaO19.9259|CaO19.1691|IPF6518|CAWG_02486	orf19.1691	-3.013	-3.58299	TRUE
orf19.5612	CAWG_05045|orf19.5612|C6_03250W_B|C6_03250W|orf19.13055|IPF15015.2|IPF13180.3|Contig4-2391_0004|orf6.1045|orf6.5060|orf6.728|CA0276|CaO19.5612|WRY1|IPF15015	orf19.5612	-0.5435	-3.39893	TRUE
orf19.6081	orf19.6081|C1_00220W_B|C1_00220W|orf19.13500|orf6.6260|IPF4604.2|IPF14612.3|Contig4-2998_0022|orf6.1067|CA3867|CaO19.6081|CAWG_01343	orf19.6081	-0.9457	-2.78094	TRUE
orf19.3895	orf19.3895|C5_04130C_B|C5_04130C|orf19.11376|orf6.2344|IPF19719.2|IPF15860.2|Contig4-2459_0002|CA1051|CaO19.3895|CAWG_04786	orf19.3895	1.4537	-1.86127	FALSE
orf19.1868	orf19.1868|C2_07570W_B|C2_07570W|orf19.9424|IPF25438.1|IPF4053.1|Contig4-3010_0006|orf6.7052|CA4492|RNR2|CaO19.9424|CaO19.1868|CAWG_05853	orf19.1868	-0.791	-1.75648	TRUE
orf19.5626	orf19.5626|C6_03370W_B|C6_03370W|orf19.13071|IPF15013.2|IPF27980.1|Contig4-2416_0007|orf6.4785|CA2761|CaO19.5626|IPF15013|CAWG_05033	orf19.5626	0.32	-1.45527	FALSE
orf19.7150	orf19.7150|C7_04230W_B|C7_04230W|IPF1932.1|Contig4-3083_0019|orf6.8050|CA5289|CaJ7.0489|CaO19_7150|CaJ7_0489|CaO19.7150|CAWG_05752	orf19.7150	-0.3791	-1.42519	TRUE
orf19.2608	orf19.2608|CR_02070C_B|CR_02070C|orf19.10139|IPF24761.1|IPF15671.2|Contig4-2025_0002|orf6.4277|CA2391|CaO19.10139|SAD1|CaO19.2608|CAWG_01554	orf19.2608	-0.9056	-1.26087	TRUE
orf19.4777	orf19.4777|C1_09190C_B|C1_09190C|orf19.12241|IPF22403.1|IPF11775.3|Contig4-2888_0009|orf6.1104|orf6.1906|CA0776|CaO19.4777|CA0311|DAK2.3eoc|IPF19048.1|CAWG_00510	orf19.4777	-0.7583	-1.10117	TRUE
orf19.2803	orf19.2803|C3_04060C_B|C3_04060C|orf19.10321|orf6.1494|IPF24536.1|IPF11525.2|Contig4-2893_0015|CA0517|CaO19.2803|CaO19.10321|CAWG_02719	orf19.2803	-0.4941	-1.09977	TRUE
orf19.4099	orf19.4099|C2_06170C_B|C2_06170C|orf19.11580|orf19.12932|MET5|IPF23129.1|IPF2102.1|IPF21658.1|IPF13588.2|Contig4-2950_0017|orf6.6837|orf6.4171|CA4320|orf19.5477|CaO19.4099|CaO19.11580|CAWG_04360	orf19.4099	-1.0577	-1.05097	TRUE
orf19.6178	orf19.6178|C3_07830W_B|C3_07830W|IPF3435.1|Contig4-3079_0011|orf6.5399|CA3199|CaO19.6178|CAWG_03089	orf19.6178	0.4413	1.0599	TRUE
orf19.1358	orf19.1358|C2_09940W_B|C2_09940W|orf19.8938|IPF25958.1|IPF8919.2|Contig4-1860_0002|orf6.5290|CA3126|CaO19.1358|CaO19.8938|CAWG_06066	orf19.1358	-0.8229	1.06833	FALSE
orf19.6561	orf19.6561|C7_01640W_B|C7_01640W|orf19.13914|IPF20596.1|IPF1673.1|Contig4-2941_0006|orf6.7549|CA4875|CaJ7.0184|CaJ7_0184|CaO19_6561|CaO19.6561|CaO19.13914|CAWG_05515	orf19.6561	-0.9367	1.1285	FALSE
orf19.5634	orf19.5634|C4_00110C_B|C4_00110C|orf19.13079|orf6.4503|FRE5|IPF21526.1|IPF12102.2|Contig4-2202_0003|Contig4-2202_0004|CA2556|CaO19.13079|CaO19.5634|CAWG_03773	orf19.5634	0.8715	1.13988	TRUE
orf19.7498	orf19.7498|CR_00360C_B|CR_00360C|IPF417.2|Contig4-3107_0022|orf6.8750|CA5842|CaO19.7498|CAWG_01396	orf19.7498	-0.4447	1.25994	FALSE
orf19.4393	orf19.4393|CR_03500W_B|CR_03500W|orf19.11871|orf6.6314|IPF22877.1|IPF28424.1|Contig4-3077_0009|CA3909|CIT1.exon2|IPF3299.1|CAWG_01685	orf19.4393	0.5741	1.28158	TRUE
orf19.1149	orf19.1149|C1_11700C_B|C1_11700C|orf19.8742|IPF11717.2|IPF14722.3|Contig4-2773_0007|orf6.100|orf6.2782|CA1333|ETR2|CaO19.1149|CAWG_00267	orf19.1149	-0.4151	1.40296	FALSE
orf19.7611	orf19.7611|CR_10350C_B|CR_10350C|IPF640.1|Contig4-3108_0068|orf6.8959|CA6010|CaO19.7611|CAWG_02294	orf19.7611	-0.4527	1.49464	FALSE
orf19.1120	orf19.1120|C5_03750W_B|C5_03750W|orf19.8718|IPF26203.1|IPF13879.2|Contig4-1995_0001|orf6.3472|CA1812|CaO19.1120|IPF13879|CAWG_04747	orf19.1120	-0.5457	1.56714	FALSE
orf19.7469	orf19.7469|CR_00620C_B|CR_00620C|IPF2508.1|Contig4-3027_0013|orf6.8721|CA5818|CaO19.7469|CAWG_01421	orf19.7469	0.352	1.57768	TRUE
orf19.3131	orf19.3131|C4_06780C_B|C4_06780C|orf19.10643|IPF7817|IPF24176.1|IPF7817.2|Contig4-2291_0001|orf6.5868|CA3564|OYE99|CaO19.3131|CaO19.10643|CAWG_03151	orf19.3131	-0.645	1.60753	FALSE
orf19.5102	orf19.5102|C1_08230C_B|C1_08230C|orf19.12568|IPF13965.2|IPF17127.3|Contig4-2297_0003|orf6.4037|orf6.6348|CA2223|CaO19.5102|CAWG_00600	orf19.5102	0.5679	1.75409	TRUE
orf19.4975	orf19.4975|C1_13450W_B|C1_13450W|orf19.12440|Contig4-2860_0006|GPX1|IPF19734.1|IPF19516.2|orf6.3143|orf6.857|CA1576|CaO19.4975|CA0557|HYR1.53|IPF7957.2	orf19.4975	1.3801	2.01423	TRUE
orf19.681	orf19.681|C1_11210C_B|C1_11210C|orf19.8298|orf6.1795|IPF7711.2|IPF18253.2|Contig4-2776_0004|orf6.6574|CA0707|CAP2|CaO19.681|IPF7711|CAWG_00314	orf19.681	0.3843	2.45628	TRUE
orf19.4980	orf19.4980|C1_13480W_B|C1_13480W|orf19.12447|HS71|SSA1|IPF22233.1|IPF11819.2|SSA4|Contig4-2251_0001|CA1230|CaO19.4980|CaO19.12447|orf6.2627|CAWG_00103	orf19.4980	-1.2845	2.48212	FALSE
orf19.5635	orf19.5635|C4_00120W_B|C4_00120W|orf19.13080|IPF21547.1|IPF12101.1|CRW3|Contig4-1570_0002|orf6.4504|CA2557|CaO19.5635|CaO19.13080|IPF12101|RBT6|CAWG_03772	orf19.5635	0.6637	2.52743	TRUE
orf19.7114	orf19.7114|C7_00090C_B|C7_00090C|orf6.8439|WAP1|IPF5641.1|Contig4-2995_0015|CA5585|CaJ7.0015|CaO19_7114|CaJ7_0015|CaO19.7114|CAWG_05366	orf19.7114	3.1738	2.78415	TRUE
orf19.1048	orf19.1048|C1_04140W_B|C1_04140W|orf19.8650|Contig4-2647_0009|YPX98|YPL88|IFD1|IPF18856.2|IPF17049.2|Contig4-2647_0010|orf6.2004|orf6.2130|CA0924|CaO19.1048|LPG20|IFD5|CAWG_00979	orf19.1048	0.3721	2.80242	TRUE
orf19.5170	orf19.5170|C7_02910W_B|C7_02910W|orf19.12637|IPF22107.1|IPF5411.2|ENA21.3|Contig4-3092_0037|orf6.6966|CA4425|CaJ7.0331|CaO19.5170|ENA2|CaO19.12637|CaJ7_0331|CaO19_5170|ENA21.3f	orf19.5170	1.1158	2.87893	TRUE
orf19.2179	orf19.2179|C2_08050C_B|C2_08050C|orf19.9725|ARN1|orf6.6084|YHL040C|IPF25111.1|IPF5522.1|Contig4-3057_0013|CA3740|CaO19.2179|CaO19.9725|CAWG_05897	orf19.2179	0.6892	3.08323	TRUE
orf19.1585	orf19.1585|C2_02590W_B|C2_02590W|orf19.9158|IPF25789.1|IPF13128.2|Contig4-3005_0008|orf6.5335|CA3160|CaO19.1585|CaO19.9158|CAWG_04027	orf19.1585	0.6335	3.76592	TRUE
orf19.4477	orf19.4477|C1_04020C_B|C1_04020C|orf6.4310|IFD4|IPF22774.1|IPF14374.2|CA2416|CAgp38|CaO19.11957|CaO19.4477|CAWG_00991	orf19.4477	0.5268	3.77306	TRUE
orf19.1321	orf19.1321|C4_03570W_B|C4_03570W|orf19.8901|ECE2|IPF26012.1|IPF12916.1|Contig4-2436_0002|orf6.4883|CA2825|CaO19.8901|CaO19.1321|CAWG_03451	orf19.1321	1.6225	4.16328	TRUE
orf19.7219	orf19.7219|C1_14130W_B|C1_14130W|orf6.8119|IPF868.1|Contig4-3043_0004|CA5345|CaO19.7219|CAWG_00041	orf19.7219	1.2573	4.21273	TRUE
orf19.5760	orf19.5760|C6_03850C_B|C6_03850C|orf19.13183|PGA36|IPF21466.1|IPF10662.2|Contig4-2056_0002|orf6.6198|orf6.6197|YMR317|CA3827|orf19.5761|CaO19.13183|CaO19.5760|IPF10662|CAWG_04988	orf19.5760	0.903	4.22415	TRUE
orf19.539	orf19.539|CR_04480C_B|CR_04480C|orf19.8172|orf6.6751|IPF26781.1|IPF4292.2|CA4250|CaO19.8172|CaO19.539|IPF4292|CAWG_01783	orf19.539	0.9386	4.44801	TRUE
orf19.7112	orf19.7112|C7_00100W_B|C7_00100W|IPF5625.1|Contig4-2995_0020|orf6.8441|CA5586|CaJ7.0017|CaO19.7112|CaO19_7112|CaJ7_0017|IPF5625|CAWG_05367	orf19.7112	0.8409	4.68699	TRUE
orf19.3119	CAWG_03137|orf19.3117|C4_06920C_B|C4_06920C|orf19.10631|IPF24214.1|IPF12297.1|Contig4-2438_0005|Contig4-2438_0006|Contig4-2438_0007|orf6.6928|orf6.6926|CA4394|orf19.3119|CaO19.10629|CRW1|CaO19.3117|IPF12297	orf19.3117	1.2027	5.07792	TRUE
orf19.2355	orf19.1816|CR_07070C_B|CR_07070C|orf19.9891|orf19.9379|ALS8|IPF25511.1|IPF12561.3|IPF24952.1|IPF12997.2|orf6.2760|ALS2|ALS3-1|CA0591|CA0448|orf19.2355|ALS10|ALS3.5eoc|orf6.1614|IPF12561.2|CAWG_02005	orf19.1816	1.2703	5.33948	TRUE
orf19.3829	orf19.3829|C4_04530C_B|C4_04530C|orf19.11310|orf6.7524|IPF23455.1|IPF15932.2|Contig4-2187_0001|Contig4-3060_0001|CA4857|CaO19.3829|CaO19.11310|CAWG_03358	orf19.3829	0.6816	5.69781	TRUE
orf19.3112	orf19.3112|C4_06970C_B|C4_06970C|orf19.10624|IPF24173.1|IPF14367.2|Contig4-2739_0003|orf6.6933|CA4398|CaO19.10624|CaO19.3112|CAWG_03131	orf19.3112	1.1477	5.92573	TRUE
orf19.3111	orf19.3111|C4_06980W_B|C4_06980W|orf19.10623|orf6.6934|FBP1|mp58|IPF8782.2|IPF14364.1|Contig4-2739_0001|orf6.60|CA4399|CaO19.3111|CAWG_03130	orf19.3111	0.7564	6.85939	TRUE
orf19.3374	orf19.3374|C4_03470C_B|C4_03470C|orf19.10882|IPF23894.1|IPF14152.1|Contig4-2242_0004|orf6.2886|CA1402|CaO19.10882|CaO19.3374|CAWG_03461	orf19.3374	2.9816	7.92896	TRUE
orf19.2060	orf19.2060|C2_00680C_B|C2_00680C|orf19.9607|PGA3|orf6.7495|IPF1222|IPF25296.1|IPF1222.2|Contig4-3065_0005|CA4836|CaO19.2060|SOD31|CaO19.9607|CAWG_03847	orf19.2060	2.0265	9.03171	TRUE
orf19.6817	orf19.6817|C3_06850W_B|C3_06850W|orf19.14109|IPF20357.1|IPF2404.1|Contig4-3076_0005|orf6.8814|CA5890|CaO19.14109|CaO19.6817	orf19.6817	-0.9958	-2.76002	TRUE
orf19.6514	orf19.6514|C7_02040C_B|C7_02040C|orf19.13867|IPF20614.1|IPF3912.1|Contig4-3089_0018|orf6.7646|CA4960|CaJ7.0235|CaO19.13867|CaO19_6514|CaJ7_0235|CaO19.6514|IPF3912|CAWG_05554	orf19.6514	0.6225	-2.05717	FALSE
orf19.7150	orf19.7150|C7_04230W_B|C7_04230W|IPF1932.1|Contig4-3083_0019|orf6.8050|CA5289|CaJ7.0489|CaO19_7150|CaJ7_0489|CaO19.7150|CAWG_05752	orf19.7150	-0.3791	-1.8165	TRUE
orf19.2839	orf19.2839|CR_02810W_B|CR_02810W|orf19.10357|IPF15077.2|IPF9095.1|Contig4-2083_0001|Contig4-2770_0014|orf6.1773|orf6.4500|CA2554|CTN3|CaO19.2839|Cirt4|CA0691|Cirt4a|IPF15077.1|Cirt4b|CAWG_01619	orf19.2839	-0.5423	-1.10078	TRUE
orf19.2824	orf19.2823|CR_02640W_B|CR_02640W|orf19.10341|orf6.1681|IPF14334.2|orf6.1166|orf6.1680|ROX1|CA6270|CA0346|orf19.2824|RFG1.5f|CAWG_01604	orf19.2823	0.4936	1.02392	TRUE
orf19.7068	orf19.7068|C7_00510W_B|C7_00510W|IPF492.1|Contig4-3106_0066|orf6.8485|CA5628|CaJ7.0065|CaJ7_0065|CaO19_7068|CaO19.7068|CAWG_05408	orf19.7068	0.7427	1.08376	TRUE
orf19.6038	orf19.6038|C1_00670C_B|C1_00670C|orf19.13459|IPF21042.1|IPF1457.1|Contig4-2972_0013|Contig4-2972_0017|orf6.7582|CA4901|CaO19.6038|CaO19.13459|IPF1457|CAWG_01306	orf19.6038	0.5222	1.09816	TRUE
orf19.7381	orf19.7381|C3_06000W_B|C3_06000W|IPF1292|IPF1292.1|Contig4-3093_0048|orf6.8541|CA5678|CaO19.7381|ZCF37|CAWG_02909	orf19.7381	0.6067	1.1351	TRUE
orf19.1715	orf19.1715|C3_01360C_B|C3_01360C|orf19.9283|orf6.4843|IPF11363.1|IPF29338.1|Contig4-2578_0004|Contig4-2578_0006|orf6.4845|CA2802|CaO19.9283|CaO19.1715|IPF11363|CAWG_02469	orf19.1715	0.5626	1.63525	TRUE
orf19.681	orf19.681|C1_11210C_B|C1_11210C|orf19.8298|orf6.1795|IPF7711.2|IPF18253.2|Contig4-2776_0004|orf6.6574|CA0707|CAP2|CaO19.681|IPF7711|CAWG_00314	orf19.681	0.3843	2.43288	TRUE
orf19.4590	orf19.4590|C4_02030W_B|C4_02030W|orf19.12059|IPF22684.1|IPF1009.1|Contig4-3104_0040|Contig4-3104_0041|Contig4-3104_0043|orf6.7889|CA5151|CaO19.4590|CaO19.12059|IPF1009	orf19.4590	0.4603	2.53359	TRUE

## Sheet: Ca Hebecker_12h-AmorimVaz_16h
ORF Hebecker et al.	Synonyms	ORF Amorim-Vaz et al.	Hebecker_12h-Control	AmorimVaz_16h-Control	EqualDirectionOfRegulation
orf19.5399	orf19.5399|C3_00600W_B|C3_00600W|orf19.12854|IPF21721.1|IPF1076.1|IPF21769.1|IPF1075.1|Contig4-3071_0014|orf6.8635|orf6.8636|CA5761|orf19.5400|CaO19.12854|CaO19.5399|CAWG_02395	orf19.5399	0.2575	-8.48101	FALSE
orf19.635.1	orf19.555|CR_05190W_B|CR_05190W|orf19.8190|orf19.8250|orf6.362|IPF26750.1|IPF20036.1|IPF29759.1|IPF26680.1|IPF19931.2|Contig4-2448_0010|Contig4-2852_0008|orf6.3523|orf6.765|CA0177|orf19.635.1|orf19.636|CIS304|CaO19.8190|CaO19.555|IFL2|IPF20048.1|CAWG_01851	orf19.555	0.5741	-5.74627	FALSE
orf19.309	orf19.309|C3_03120C_B|C3_03120C|orf19.7941|IPF27000.1|IPF1479.1|Contig4-1938_0003|orf6.4447|CA6173|CaO19.309|DAL51|CaO19.7941|IPF1479|CAWG_02632	orf19.309	0.3112	-5.72826	FALSE
orf19.280	orf19.280|C3_02890C_B|C3_02890C|orf19.7912|IPF19669.1|Contig4-3050_0012|orf6.4297|orf6.4809|CaO19.7912|CaO19.280|CAWG_02609	orf19.280	0.2487	-5.31316	FALSE
orf19.6837	orf19.6837|C1_04450C_B|C1_04450C|orf19.12660|orf19.14127|IPF7602|IPF22028.1|IPF7602.3|IPF20284.1|IPF3538.2|Contig4-1399_0002|Contig4-2882_0001|Contig4-3051_0002|orf6.3409|orf6.6986|CA1761|orf19.5193|CaO19.6837|CaO19.14127|CAWG_00949	orf19.6837	0.4609	-4.58263	FALSE
orf19.942	orf19.942|C5_00470C_B|C5_00470C|orf19.8557|IPF26313.1|IPF26324.1|IPF1539.1|IPF1538.2|Contig4-3103_0054|orf6.8191|KRE62.5f|KRE62.3f|orf19.942.1|CA5399|CA5400|CAWG_04441	orf19.942	0.6474	-4.42313	FALSE
orf19.5753	orf19.5753|C6_03790C_B|C6_03790C|orf19.13176|orf6.1416|STL1|IPF19866.1|IPF27933.1|CA0472|CaO19.5753|CaO19.13176|CAWG_04994	orf19.5753	0.5189	-3.44291	FALSE
orf19.5464	orf19.5464|C3_00120W_B|C3_00120W|IPF21744.1|IPF4152.1|orf6.8700	orf19.5464	0.4464	-3.19082	FALSE
orf19.929	orf19.929|C5_00600C_B|C5_00600C|orf19.8544|IPF26332.1|IPF8420.2|Contig4-2136_0001|orf6.2859|CA1381|CaO19.929|CaO19.8544|IPF8420|CAWG_04454	orf19.929	0.648	-2.97225	FALSE
orf19.6403.1	orf19.6403.1|CR_08360C_B|CR_08360C|RP2A|CARP2A|RPP2|IPF20786.1|IPF5111.2|Contig4-2839_0010|Contig4-2839_0011|CA5125	orf19.6403.1	0.9622	-2.91453	FALSE
orf19.6770	orf19.6770|C3_07280C_B|C3_07280C|orf19.14062|IPF20386.1|IPF2804.1|Contig4-3030_0008|orf6.8861|CA5933|ENT4|CaO19.6770|CaO19.14062|IPF2804|CAWG_03036	orf19.6770	0.4949	-2.82891	FALSE
orf19.7495	orf19.7495|CR_00380W_B|CR_00380W|IPF421.1|Contig4-3107_0020|orf6.8747|CA5840|CaO19.7495|OYE30|EBP6|CAWG_01399	orf19.7495	0.3713	-2.80324	FALSE
orf19.2451	orf19.2451|C1_05960W_B|C1_05960W|orf19.9987|IPF19428.2|IPF14109.2|Contig4-1947_0002|orf6.1247|orf6.143|CA0380|CaO19.2451|IPF14109|CAWG_00811	orf19.2451	0.3898	-2.51708	FALSE
orf19.5928	orf19.5928|C3_04680W_B|C3_04680W|orf19.13349|RP2B|CARP2B|IPF21317.1|IPF134.1|RPL45|Contig4-2867_0010|orf6.9109|CA6122|CaO19.13349|CaO19.5928|CAWG_02781	orf19.5928	0.8036	-2.38204	FALSE
orf19.5858	orf19.5858|C3_04140C_B|C3_04140C|orf19.13280|IPF21270.1|IPF15200.1|Contig4-2168_0002|orf6.5050|CA2956|CaO19.5858|CaO19.13280|CAWG_02729	orf19.5858	0.4381	-2.31093	FALSE
orf19.4931.1	orf19.4931.1|C1_13050W_B|C1_13050W|IPF22199.1|IPF12937.2|Contig4-2611_0007|CA3602|RPL14B|RPL14B.3|CAWG_00143	orf19.4931.1	0.2663	-2.16392	FALSE
orf19.5360	orf19.5360|C2_10770W_B|C2_10770W|orf19.12820|IPF21901.1|IPF731.1|Contig4-3102_0022|orf6.8349|CA5513|CaO19.5360|CaO19.12820|CAWG_06138	orf19.5360	0.2792	-2.1492	FALSE
orf19.3788.1	orf19.3788.1|C4_04900W_B|C4_04900W|IPF6920.1|IPF19420.2|Contig4-2732_0016|CA1188|RPL30.3f|RPL30.3|CAWG_03325	orf19.3788.1	0.367	-1.99839	FALSE
orf19.7015	orf19.7015|C7_00990W_B|C7_00990W|IPF2347.1|Contig4-3091_0041|orf6.7941|CA5200|RPL10E|CaJ7.0118|CaO19.7015|CaO19_7015|CaJ7_0118|CAWG_05458	orf19.7015	0.5227	-1.9817	FALSE
orf19.1164	orf19.1164|C1_11550W_B|C1_11550W|orf19.8757|IPF13076.1|IPF7621.1|Contig4-2109_0005|Contig4-2394_0002|orf6.1613|orf6.3445|CA1789|CaO19.1164|CAWG_00282	orf19.1164	0.7349	-1.9479	FALSE
orf19.5996.1	orf19.5996.1|C3_05200W_B|C3_05200W|IPF21287.1|IPF4849.1|Contig4-2771_0008|CA6068|RPS19A.3|CAWG_02832	orf19.5996.1	0.4229	-1.86711	FALSE
orf19.5943.1	CAWG_02794|orf19.5943.1|C3_04810C_B|C3_04810C|IPF21254.1|IPF89.1|Contig4-3022_0004|CA6109|IPF89.3f|IPF89.3	orf19.5943.1	0.6099	-1.83775	FALSE
orf19.7097	CAWG_05382|orf19.7097|C7_00250C_B|C7_00250C|IPF554.1|Contig4-3106_0014|orf6.8456|CA5602|CaJ7.0033|CaO19_7097|CaJ7_0033|CaO19.7097|SGN12|IPF554	orf19.7097	0.6016	-1.82973	FALSE
orf19.7509.1	orf19.7509.1|CR_00250W_B|CR_00250W|IPF396.1|Contig4-3107_0055|CA5852|ATP17.3|CAWG_01386	orf19.7509.1	0.6721	-1.76358	FALSE
orf19.6220.4	orf19.6220.4|C1_06890C_B|C1_06890C|IPF20959.1|IPF7424.1|Contig4-2759_0004|CA2579|RPL34B.3|CAWG_00726	orf19.6220.4	0.3668	-1.74034	FALSE
orf19.3076	orf19.3076|C4_07240W_B|C4_07240W|orf19.10588|IPF24209.1|IPF1709.2|orf6.1633|CA0603|CaO19.10588|CaO19.3076|IPF1709|CAWG_03106	orf19.3076	0.3238	-1.72967	FALSE
orf19.4813	orf19.4813|C1_09490C_B|C1_09490C|orf19.12276|IPF22419.1|IPF6105.2|Contig4-2674_0006|orf6.5219|CA3075|CaO19.12276|CaO19.4813|IPF6105|CAWG_00480	orf19.4813	0.3506	-1.72107	FALSE
orf19.6375	orf19.6375|CR_08150W_B|CR_08150W|orf19.13732|IPF20783.1|IPF5422.2|orf6.5827|CA3539|CaO19.6375|RPS22|CaO19.13732|CAWG_02106	orf19.6375	0.4186	-1.7112	FALSE
orf19.907	orf19.908|C2_03230C_B|C2_03230C|orf19.8526|IPF18186.2|IPF4547.2|Contig4-3099_0035|orf6.3945|orf6.3946|orf6.7270|CA2166|orf19.907|FEN99|CaO19.908|CAWG_04090	orf19.908	0.3072	-1.67864	FALSE
orf19.5927	orf19.5927|C3_04670C_B|C3_04670C|orf19.13348|IPF21299.1|IPF135.1|Contig4-2867_0011|Contig4-2867_0012|orf6.9110|CA6123|RPS15.3|CAWG_02780	orf19.5927	0.3759	-1.66046	FALSE
orf19.18	orf19.18|C2_06390C_B|C2_06390C|orf19.7689|orf19.7690|IPF3873.2|IPF27224.1|IPF29977.1|IPF3872.2|orf6.2651|orf6.2652|CA1246|orf19.19|IMD3|CA1245|IMH3.exon2|IMH3.exon1|CAWG_04382	orf19.18	0.3383	-1.63601	FALSE
orf19.2994	CAWG_01082|orf19.2994|C1_03020C_B|C1_03020C|orf19.10511|IPF24346.1|IPF5596.2|RPL13A|Contig4-3020_0010|orf6.4871|CA2818|CaO19.2994|CaO19.10511	orf19.2994	0.5722	-1.58877	FALSE
orf19.5061	orf19.5061|C1_07890C_B|C1_07890C|orf19.12528|IPF13495.2|IPF19378.2|Contig4-1920_0002|orf6.1608|orf6.238|CA6294|CA0585|orf19.5062|ADE5,7.3f|ADE5,7.5f|CAWG_00631	orf19.5061	0.299	-1.53175	FALSE
orf19.6367	orf19.6367|CR_08090W_B|CR_08090W|orf19.13724|HS75|IPF20722.1|IPF13454.2|orf6.5819|CA3534|CaO19.6367|CaO19.13724|CAWG_02101	orf19.6367	0.982	-1.4553	FALSE
orf19.1435	orf19.1435|C2_08370C_B|C2_08370C|orf19.12585|orf19.9009|TEF-1|TEF3|YEF3|EFT3|IPF9732.2|IPF29461.1|IPF22137.1|IPF28153.1|HEF1|Contig4-2267_0001|orf6.1202|orf6.6331|CA0362|orf19.5119|TEF2-2|CaO19.1435|CaO19.9009|CAWG_05923	orf19.1435	0.5607	-1.43389	FALSE
orf19.5660.1	orf19.5660.1|C4_00330C_B|C4_00330C|IPF21567.1|IPF5277.1|Contig4-3054_0013|CA4369|TIM11|CAWG_03750	orf19.5660.1	0.3182	-1.3746	FALSE
orf19.3014	orf19.3014|C1_03220C_B|C1_03220C|orf19.10532|IPF24334.1|IPF3712.2|Contig4-3096_0038|orf6.7751|CA5050|CaO19.10532|CaO19.3014|BMH2|CAWG_01062	orf19.3014	0.8675	-1.30767	FALSE
orf19.5493	orf19.5493|C2_06310C_B|C2_06310C|orf19.12948|orf6.4664|IPF21672.1|IPF5839.2|Contig4-2947_0017|CA2675|CaO19.5493|CaO19.12948|CAWG_04375	orf19.5493	0.4842	-1.29466	FALSE
orf19.3366	orf19.3366|C4_03390W_B|C4_03390W|orf19.10874|orf6.1787|IPF23895.1|IPF10396.2|SHR3|Contig4-2386_0003|orf6.2577|CA0700|CaO19.3366|CAWG_03469	orf19.3366	0.3061	-1.28004	FALSE
orf19.4233	orf19.4233|C5_02270W_B|C5_02270W|orf19.11708|IPF22974.1|IPF11957.2|Contig4-2131_0002|orf6.6612|CA4139|CaO19.11708|CaO19.4233|CAWG_04609	orf19.4233	0.4461	-1.27641	FALSE
orf19.2533.1	orf19.2533.1|CR_01490C_B|CR_01490C|IPF24724.1|IPF4995.1|Contig4-2933_0004|CA1072|SBH1|CAWG_01499	orf19.2533.1	0.8045	-1.23818	FALSE
orf19.3779	orf19.3778|C4_05010W_B|C4_05010W|orf19.11259|orf19.11260|IPF23474.1|IPF23478.1|IPF15219.2|IPF15217.2|Contig4-2648_0005|Contig4-2648_0007|orf6.2592|orf6.1133|orf6.1132|CA0328|CA0327|orf19.3779|IPF15217.3f|CAWG_03315	orf19.3778	0.2653	-1.21983	FALSE
orf19.1833	orf19.1833|C1_10620W_B|C1_10620W|orf19.9391|IPF25486.1|IPF10336.1|Contig4-2756_0007|orf6.4253|CA2373|CaO19.9391|CBF5|CaO19.1833|CAWG_00372	orf19.1833	0.3167	-1.19948	FALSE
orf19.5764	orf19.5764|C6_03890C_B|C6_03890C|orf19.13187|IPF21468.1|IPF10653.2|Contig4-3026_0019|orf6.6194|CA3824|CaO19.5764|CaO19.13187|CAWG_04985	orf19.5764	0.4792	-1.19227	FALSE
orf19.4885	orf19.4885|C1_10160W_B|C1_10160W|orf19.12349|IPF22456.1|IPF7536.2|Contig4-2934_0003|orf6.3051|CA1513|CaO19.4885|CaO19.12349|CAWG_00417	orf19.4885	0.61	-1.1848	FALSE
orf19.7107	orf19.7107|C7_00160C_B|C7_00160C|IPF5615.1|Contig4-2995_0028|orf6.8446|CA5593|CaJ7.0023|CaO19_7107|CaJ7_0023|CaO19.7107|IPF5615|CAWG_05373	orf19.7107	0.3991	-1.17795	FALSE
orf19.5054	orf19.5054|C1_07840W_B|C1_07840W|orf19.12521|IPF22146.1|IPF12210.2|orf6.3382|CA1742|CaO19.5054|IPF12210|CAWG_00636	orf19.5054	0.2176	-1.16986	FALSE
orf19.7123	orf19.7123|C7_00030W_B|C7_00030W|IPF5653.1|Contig4-2995_0005|orf6.8430|CaJ7.0004|CaO19.7123|CaO19_7123|CaJ7_0004	orf19.7123	0.4166	-1.1693	FALSE
orf19.838.1	orf19.838.1|C2_03820C_B|C2_03820C|IPF3402.2|IPF29662.1|Contig4-2739_0010|orf6.1126|CA0322|CAWG_04143	orf19.838.1	0.2594	-1.16611	FALSE
orf19.5037	orf19.5037|C4_03820C_B|C4_03820C|orf19.12504|IPF17054|IPF22188.1|IPF17054.2|orf6.3314|CA1693|CaO19.12504|CaO19.5037|CAWG_03430	orf19.5037	-0.2519	1.09533	FALSE
orf19.1400	orf19.1400|C2_09560C_B|C2_09560C|orf19.8978|IPF25931.1|IPF7679.2|Contig4-2842_0014|orf6.5353|CA3172|CaO19.1400|CSN2|CaO19.8978|IPF7676|CAWG_06029	orf19.1400	-0.2779	1.18422	FALSE
orf19.1439	orf19.1439|C4_03330W_B|C4_03330W|orf19.9013|IPF25886.1|IPF10566.1|Contig4-2265_0006|orf6.1053|CA0280|CaO19.1439|IPF10566|CAWG_03479	orf19.1439	-0.2538	1.19074	FALSE
orf19.1792	orf19.1792|C4_05340W_B|C4_05340W|orf19.9358|IPF25526.1|IPF8736.2|Contig4-1853_0002|orf6.4371|CA2462|CaO19.9358|CDC16|CaO19.1792|CAWG_03280	orf19.1792	-0.2328	1.22003	FALSE
orf19.5586	orf19.5586|C6_03040C_B|C6_03040C|orf19.13033|IPF21569.1|IPF6814.1|Contig4-2830_0010|orf6.4428|CA2500|FIG4|CAWG_05065	orf19.5586	-0.3833	1.22315	FALSE
orf19.3328	orf19.3328|C1_01390C_B|C1_01390C|orf19.10838|IPF23929.1|IPF11521.2|Contig4-2976_0005|orf6.5026|CA2935|CaO19.10838|HOT1|CaO19.3328|IPF11521|CAWG_01237	orf19.3328	-0.294	1.3027	FALSE
orf19.2125	orf19.2125|C6_04420W_B|C6_04420W|IPF16257.1|IPF29197.1|Contig4-1838_0003|orf6.864|CaO19.2125|CAWG_04938	orf19.2125	-0.9181	1.39188	FALSE
orf19.1069	orf19.1069|C1_04330W_B|C1_04330W|orf19.8671|IPF26253.1|IPF7070.2|Contig4-2688_0001|Contig4-2992_0023|orf6.4920|CA2854|CaO19.1069|CAWG_00960	orf19.1069	-0.2449	1.44955	FALSE
orf19.1169	orf19.1169|C1_11510C_B|C1_11510C|orf19.8762|IPF26167.1|IPF7631.2|Contig4-2602_0008|orf6.3440|CA1785|JID1|CaO19.1169|CaO19.8762|IPF7631|CAWG_00286	orf19.1169	-0.4275	1.48212	FALSE
orf19.1481	CAWG_03942|orf19.1481|C2_01700C_B|C2_01700C|orf19.9056|IPF25743.1|IPF4403.2|Contig4-2219_0003|Contig4-2219_0005|orf6.2105|CA0904|CaO19.1481|CaO19.9056|IPF4403	orf19.1481	-0.2018	1.50661	FALSE
orf19.3986	CAWG_04863|orf19.3986|C5_04970C_B|C5_04970C|orf19.11469|IPF19144.2|IPF9661.2|Contig4-2740_0001|orf6.7399|orf6.793|CA4758|CaO19.3986	orf19.3986	-0.3982	1.54951	FALSE
orf19.1300	orf19.1300|C4_03780C_B|C4_03780C|orf19.8880|IPF13552.2|IPF29494.1|Contig4-2781_0017|orf6.1387|CA0453|CaO19.1300|IPF13552|CAWG_03435	orf19.1300	-0.2774	1.67302	FALSE
orf19.1371	orf19.1371|C2_09790W_B|C2_09790W|orf19.8951|IPF25945.1|IPF9869.2|orf6.1147|orf6.4157|CA0336|CaO19.1371|IPF9869|CAWG_06052	orf19.1371	-0.2813	1.71269	FALSE
orf19.3764	orf19.3764|C1_12520W_B|C1_12520W|orf19.11248|IPF23501.1|IPF18527.1|orf6.3955|CA2173|CaO19.11248|CaO19.3764|IPF18527|CAWG_00190	orf19.3764	-1.7834	1.73158	FALSE
orf19.1297	orf19.1297|C4_03810W_B|C4_03810W|orf19.12503|orf19.8877|IPF26018.1|IPF16024.1|IPF22191.1|IPF17055.1|Contig4-2781_0024|orf6.924|orf6.3313|CA0226|CA1692|orf19.5036|ATG20|CaO19.1297|CaO19.8877|IPF16024|CAWG_03432	orf19.1297	-0.2311	1.82035	FALSE
orf19.1209	orf19.8798|IPF26122.1|IPF19127.1|IPF15446.2|orf6.842|orf6.3076|CA1529|orf19.1209|SPC105.5eoc|SPC105|orf19.4557|C6_04120C_B|C6_04120C|CAWG_04968	orf19.4557	-0.2703	1.92538	FALSE
orf19.1607	orf19.1607|C3_02370C_B|C3_02370C|orf19.9175|IPF13562.2|IPF14418.3|Contig4-2034_0002|Contig4-2034_0003|Contig4-2034_0004|Contig4-2260_0010|orf6.1088|orf6.1933|CA0796|CaO19.1607|CAWG_02562	orf19.1607	-0.4001	1.95035	FALSE
orf19.115	orf19.115|C6_01090C_B|C6_01090C|IPF19623.1|Contig4-2149_0006|Contig4-2149_0007|orf6.1183|CA0484|CaO19.115|IPF19622.5f|IPF19622|orf6.1446|IPF19622.1|CAWG_05252	orf19.115	-0.27	2.04057	FALSE
orf19.4643	orf19.4643|C4_01420W_B|C4_01420W|orf19.12113|IPF19720.2|IPF28308.1|Contig4-2362_0003|Contig4-2596_0007|Contig4-2596_0008|orf6.1491|orf6.2365|CA1061|CaO19.4643|IPF19720|IPF19720.3eoc|IPF19720.1|CAWG_03642	orf19.4643	-0.3749	2.83903	FALSE
orf19.6592	orf19.6592|CR_09700W_B|CR_09700W|IPF8192.1|Contig4-2811_0010|orf6.6204|CA3833|CaO19.6592|IPF8192|CAWG_02235	orf19.6592	-0.3211	2.85862	FALSE
orf19.7218	orf19.7218|C1_14120C_B|C1_14120C|PRY2|IPF872.1|Contig4-2519_0004|orf6.8118|CA5344|CaO19.7218|CAWG_00042	orf19.7218	-0.5216	-9.67449	TRUE
orf19.1691	orf19.1691|C3_01540W_B|C3_01540W|orf19.9259|IPF19200.1|IPF6518.1|Contig4-2909_0014|orf6.4148|orf6.653|CA2302|CaO19.9259|CaO19.1691|IPF6518|CAWG_02486	orf19.1691	-1.8219	-9.3391	TRUE
orf19.5025	orf19.5025|C1_13870W_B|C1_13870W|orf19.12492|orf6.7984|IPF22255.1|IPF3022.1|Contig4-3075_0019|Contig4-3075_0020|CA5238|CaO19.5025|CaO19.12492|CAWG_00065	orf19.5025	-1.4104	-8.11931	TRUE
orf19.1258	orf19.1258|C4_05730W_B|C4_05730W|orf19.8843|IPF15051.2|IPF29522.1|Contig4-2968_0001|orf6.402|orf6.5725|CA0066|CaO19.1258|IPF15051|CAWG_03250	orf19.1258	-0.3316	-5.88342	TRUE
orf19.6817	orf19.6817|C3_06850W_B|C3_06850W|orf19.14109|IPF20357.1|IPF2404.1|Contig4-3076_0005|orf6.8814|CA5890|CaO19.14109|CaO19.6817	orf19.6817	-0.4971	-5.26336	TRUE
orf19.3160	orf19.3160|C5_02080C_B|C5_02080C|orf19.10669|orf6.1668|IPF3160.2|CA0627|CaO19.3160|HSP12b|CAWG_04593	orf19.3160	-1.1539	-5.09741	TRUE
orf19.23	orf19.23|C2_06460W_B|C2_06460W|orf19.7694|YOR49|Contig4-3047_0020|IPF27215.1|IPF3859.1|orf6.5917|CA3606|CaO19.7694|RSB13|CaO19.23|CAWG_04386	orf19.23	-0.445	-4.96997	TRUE
orf19.1863	orf19.1863|C2_07620W_B|C2_07620W|orf19.9419|IPF4064.2|IPF19005.1|Contig4-2502_0003|orf6.1263|orf6.7057|CA4497|CaO19.1863|IPF4064.5f|IPF4064|CAWG_05858	orf19.1863	-0.7255	-4.90447	TRUE
orf19.2337	orf19.2337|C1_10800C_B|C1_10800C|orf19.9873|IPF24975.1|IPF8681.1|Contig4-3011_0014|orf6.5571|CA3334|LYP2|CaO19.9873|CaO19.2337|CYN1|CAWG_00353	orf19.2337	-0.8392	-4.72534	TRUE
orf19.2531	orf19.2531|CR_01470W_B|CR_01470W|orf19.10066|orf6.2388|IPF24765.1|IPF4991.2|Contig4-2933_0007|CA1075|CaO19.10066|CaO19.2531|IPF4991|CAWG_01497	orf19.2531	-1.0677	-4.35304	TRUE
orf19.5525	orf19.5525|C6_02560W_B|C6_02560W|orf19.12971|IPF4328|IPF4328.2|IPF27985.1|Contig4-2118_0001|Contig4-2690_0006|orf6.4467|orf6.871|CA0210|CaO19.5525|CAWG_05112	orf19.5525	-0.7662	-3.75469	TRUE
orf19.5612	CAWG_05045|orf19.5612|C6_03250W_B|C6_03250W|orf19.13055|IPF15015.2|IPF13180.3|Contig4-2391_0004|orf6.1045|orf6.5060|orf6.728|CA0276|CaO19.5612|WRY1|IPF15015	orf19.5612	-0.3678	-3.55773	TRUE
orf19.2454	orf19.2454|C1_05940W_B|C1_05940W|orf19.9990|orf6.1540|PHO98|IPF19824.2|IPF14853.2|Contig4-2200_0003|Contig4-2200_0004|Contig4-2200_0005|orf6.104|orf6.293|CA0548|CaO19.2454|CA0015|PHO87.5eoc|IPF19824.1|CAWG_00813	orf19.2454	-0.4551	-3.4367	TRUE
orf19.1443	orf19.1442|C2_01380W_B|C2_01380W|orf19.9017|orf19.9018|IPF15731.2|IPF15733.2|IPF14660.3|IPF29416.1|PLB4.3|Contig4-2174_0003|Contig4-2174_0004|orf6.1059|orf6.795|orf6.796|PLB4|PLB4.5f|PLB4.3f|CA0185|CA0186|orf19.1443|CAWG_03911	orf19.1442	-0.8231	-3.39298	TRUE
orf19.1996	orf19.1996|C2_01270W_B|C2_01270W|orf19.9548|orf6.6363|19.9548|CHA2|IPF4749.2|IPF8165.3|IPF29220.1|Contig4-2876_0008|orf6.766|CA3945|CA6267|orf19.1997|CHA12.3f|CHA12|CAWG_03902	orf19.1996	-0.6175	-3.29945	TRUE
orf19.2896	orf19.2896|C4_06390W_B|C4_06390W|orf19.10414|IPF24438.1|IPF11150.2|Contig4-2677_0008|orf6.6126|CA3771|CaO19.2896|CaO19.10414|CAWG_03188	orf19.2896	-0.3815	-3.16505	TRUE
orf19.1061	orf19.1061|C1_04260W_B|C1_04260W|orf19.8663|IPF26271.1|IPF7053.2|HHT2|Contig4-1791_0001|orf6.4928|orf6.5620|CA2861|CaO19.8663|HHT1|CaO19.1061|CAWG_00967	orf19.1061	-0.4201	-2.98955	TRUE
orf19.2021	orf19.2021|C2_01010W_B|C2_01010W|orf19.9571|HGT11|HXT3|HXT7|HXT4|IPF18773.1|IPF18774.1|orf6.187|orf6.2377|orf6.2378|HXT5|CA1069|CA1068|orf19.2022|HXT5.3f|CAWG_03880	orf19.2021	-0.9341	-2.92146	TRUE
orf19.3106	orf19.3106|C4_07030W_B|C4_07030W|orf19.10618|IPF24192.1|IPF8775.2|Contig4-2940_0008|orf6.6939|CA4404|CaO19.10618|CaO19.3106|CAWG_03125	orf19.3106	-0.6443	-2.69805	TRUE
orf19.6937	orf19.6937|C3_03800W_B|C3_03800W|orf19.14199|IPF20186.1|IPF4202.2|Contig4-3085_0002|orf6.7323|CA4707|CaO19.14199|PTR2|CaO19.6937|PTR21|CAWG_02697	orf19.6937	-0.5245	-2.58643	TRUE
orf19.5280	orf19.5280|C1_11870W_B|C1_11870W|orf19.12745|IPF21939.1|IPF4701.2|Contig4-3082_0038|orf6.7662|CA4972|CaO19.5280|CaO19.12745|CAWG_00254	orf19.5280	-0.8526	-2.49212	TRUE
orf19.1052	orf19.1052|C1_04180W_B|C1_04180W|orf19.8654|IPF26276.1|IPF15634.2|Contig4-2647_0021|orf6.2008|HTB2|CaO19.1052|CaO19.8654|CAWG_00975	orf19.1052	-0.3843	-2.35789	TRUE
orf19.4824	orf19.4824|C1_09610W_B|C1_09610W|orf19.12287|IPF22463.1|IPF11480.2|Contig4-3078_0040|orf6.7387|CA4755|CaO19.12287|CaO19.4824|IPF11480|CAWG_00469	orf19.4824	-0.3752	-2.27959	TRUE
orf19.3915	orf19.3915|C5_04300C_B|C5_04300C|orf19.11397|IPF10029.2|IPF18505.2|Contig4-2730_0012|orf6.4061|orf6.5132|CA2239|CaO19.3915|IPF10029.5eoc|CA3015|IPF10029|CAWG_04803	orf19.3915	-0.5677	-2.26257	TRUE
orf19.5078	orf19.5078|C1_08060W_B|C1_08060W|orf19.12544|IPF22175.1|IPF10341.1|orf6.6298|CaO19.5078|CaO19.12544|CAWG_00617	orf19.5078	-0.289	-2.2471	TRUE
orf19.3442	orf19.3442|C6_01420C_B|C6_01420C|orf19.10946|IPF23833.1|IPF5322.2|Contig4-2814_0014|orf6.6463|CA4021|OYE23|CaO19.10946|CaO19.3442|EBP2|CAWG_05222	orf19.3442	-0.3802	-2.19873	TRUE
orf19.5911	orf19.5911|C3_04550C_B|C3_04550C|orf19.13332|IPF21212.1|IPF4358.1|Contig4-3037_0009|orf6.9126|CA6135|CaO19.13332|CaO19.5911|CAWG_02768	orf19.5911	-0.3156	-2.19068	TRUE
orf19.238	orf19.238|C3_02480C_B|C3_02480C|orf19.7868|orf6.957|orf6.2684|IPF10098.1|IPF18721.2|Contig4-2868_0011|CA6170|CaO19.238|CAWG_02572	orf19.238	-1.6953	-2.18719	TRUE
orf19.5806	orf19.5806|C2_02970C_B|C2_02970C|orf19.13228|YER73|IPF17030.2|IPF27910.1|Contig4-2921_0012|orf6.6640|CA4159|ALD99|CaO19.5806|CAWG_04064	orf19.5806	-0.8152	-2.16519	TRUE
orf19.4076	orf19.4076|C2_09140C_B|C2_09140C|orf19.11557|IPF23180.1|IPF13194.2|Contig4-2114_0002|Contig4-2114_0003|Contig4-2114_0004|orf6.3204|CA1620|CaO19.4076|CaO19.11557|CAWG_05993	orf19.4076	-1.197	-2.1608	TRUE
orf19.1868	orf19.1868|C2_07570W_B|C2_07570W|orf19.9424|IPF25438.1|IPF4053.1|Contig4-3010_0006|orf6.7052|CA4492|RNR2|CaO19.9424|CaO19.1868|CAWG_05853	orf19.1868	-0.5008	-2.14874	TRUE
orf19.778	orf19.778|C1_04680W_B|C1_04680W|orf19.8400|orf6.893|EBP1|IPF26526.1|IPF9770.2|Contig4-2697_0002|CA6179|CaO19.778|SLB1|CaO19.8400|IPF9770|CAWG_00926	orf19.778	-0.7618	-2.13715	TRUE
orf19.260	orf19.260|C3_02680C_B|C3_02680C|orf19.7892|IPF13723.2|IPF29880.1|Contig4-2723_0009|orf6.1455|orf6.548|CA0109|CaO19.260|IPF13723|CAWG_02591	orf19.260	-0.3607	-2.13102	TRUE
orf19.7284	CAWG_02167|orf19.7284|CR_08890C_B|CR_08890C|IPF2857.1|IPF2857|Contig4-2992_0014|orf6.8365|CA5526|CaO19.7284	orf19.7284	-0.2696	-2.12371	TRUE
orf19.2686	orf19.2686|C4_03050C_B|C4_03050C|orf19.10201|IPF19440.2|IPF7980.2|Contig4-2865_0001|orf6.116|orf6.4796|CA2770|CPS1|CaO19.2686|CAWG_03494	orf19.2686	-0.3949	-2.10391	TRUE
orf19.6951	orf19.6951|C3_03680W_B|C3_03680W|orf19.14213|IPF19383.2|IPF16613.2|Contig4-3085_0023|orf6.232|orf6.7337|CA4715|DPL1|CaO19.6951|CAWG_02685	orf19.6951	-0.4461	-2.10359	TRUE
orf19.6924	orf19.6924|C3_03910W_B|C3_03910W|orf19.14186|IPF20206.1|IPF4226.2|Contig4-2902_0018|orf6.7310|CA4696|CaO19.6924|CaO19.14186|CAWG_02709	orf19.6924	-0.7166	-2.08893	TRUE
orf19.1974	orf19.1974|C5_00930C_B|C5_00930C|orf19.9530|IPF8684.2|IPF6281.2|Contig4-2794_0009|orf6.1410|orf6.1861|CA0748|CaO19.1974|IPF6281.1|CAWG_04486	orf19.1974	-0.5749	-2.04352	TRUE
orf19.4777	orf19.4777|C1_09190C_B|C1_09190C|orf19.12241|IPF22403.1|IPF11775.3|Contig4-2888_0009|orf6.1104|orf6.1906|CA0776|CaO19.4777|CA0311|DAK2.3eoc|IPF19048.1|CAWG_00510	orf19.4777	-0.8872	-1.97426	TRUE
orf19.5197	orf19.5197|C1_04400C_B|C1_04400C|orf19.12664|IPF22021.1|IPF7593.2|Contig4-2882_0008|Contig4-2882_0010|orf6.3413|CA1765|CaO19.5197|CaO19.12664|CAWG_00954	orf19.5197	-1.4804	-1.97182	TRUE
orf19.2172	orf19.2172|C2_08130W_B|C2_08130W|orf19.9718|IPF25141.1|IPF10148.2|Contig4-3057_0027|orf6.6091|CA3746|CaO19.9718|CaO19.2172|CAWG_05904	orf19.2172	-0.9255	-1.96053	TRUE
orf19.1027	orf19.1027|C1_03820W_B|C1_03820W|orf19.8629|IPF15777.2|IPF19201.1|Contig4-2078_0006|orf6.511|orf6.648|CA6183|CaO19.1027|PDR17|CAWG_01009	orf19.1027	-0.4035	-1.95635	TRUE
orf19.5437	orf19.5437|C3_00320W_B|C3_00320W|orf19.12892|GPP1|IPF21745.1|IPF1139.1|Contig4-2896_0003|orf6.8673|CA5788|CaO19.12892|CaO19.5437|CAWG_02367	orf19.5437	-1.0386	-1.80422	TRUE
orf19.2371	orf19.2371|C7_02610C_B|C7_02610C|orf19.9907|IPF24948.1|IPF29129.1|Contig4-2369_0001|orf6.4769|GAG1|CaO19.9907|CaO19.2371	orf19.2371	-1.0744	-1.80055	TRUE
orf19.4616	orf19.4616|C4_01770W_B|C4_01770W|orf19.12086|IPF22623.1|IPF20027.1|orf6.7915|CA5178|CaO19.4616|CAWG_03617	orf19.4616	-0.3084	-1.79259	TRUE
orf19.1159	orf19.1159|C1_11610C_B|C1_11610C|orf19.8751|IPF26162.1|IPF7616.2|Contig4-2834_0012|orf6.3134|CA1569|CYS1|CaO19.8751|CaO19.1159|IPF7616|CAWG_00276	orf19.1159	-0.6954	-1.77651	TRUE
orf19.6745	orf19.6745|C3_07440W_B|C3_07440W|orf19.14037|TPIS|IPF20404.1|IPF3499.1|Contig4-3006_0013|orf6.8886|CA5950|CaO19.14037|CaO19.6745|CAWG_03053	orf19.6745	-2.2806	-1.76672	TRUE
orf19.4013	orf19.4013|C5_05200C_B|C5_05200C|orf19.11496|IPF23252.1|IPF3352.2|Contig4-3094_0040|orf6.7426|CA4780|CaO19.11496|CaO19.4013|IPF3352|CAWG_04886	orf19.4013	-0.5295	-1.73717	TRUE
orf19.4318	orf19.4318|C5_02940C_B|C5_02940C|orf19.11793|IPF22963.1|IPF11048.2|Contig4-2700_0004|orf6.3170|CA1593|CaO19.11793|CaO19.4318|CAWG_04675	orf19.4318	-0.3809	-1.72931	TRUE
orf19.5178	orf19.5178|C7_02840C_B|C7_02840C|orf19.12645|IPF22052.1|IPF5398.1|Contig4-2348_0004|orf6.6958|CA4418|CaJ7.0323|CaO19.12645|CaO19.5178|CaO19_5178|CaJ7_0323|CAWG_05628	orf19.5178	-0.5127	-1.72556	TRUE
orf19.4650	orf19.4650|C4_01370W_B|C4_01370W|orf19.12119|IPF9306.1|IPF15583.2|Contig4-2275_0003|orf6.304|orf6.3347|CA1719|CaO19.4650|CAWG_03647	orf19.4650	-0.3754	-1.7201	TRUE
orf19.3575	orf19.3575|C2_05460W_B|C2_05460W|orf19.11059|PYK1|IPF23718.1|IPF19988.1|Contig4-3023_0002|Contig4-3023_0003|orf6.5754|CA3483|CaO19.3575|CaO19.11059|PYK|CAWG_04294	orf19.3575	-0.8995	-1.71362	TRUE
orf19.3053	orf19.3053|C1_03510C_B|C1_03510C|orf19.10571|IPF24357.1|IPF15297.1|Contig4-3098_0017|orf6.7790|CA5078|CaO19.10571|CaO19.3053|IPF15297|CAWG_01034	orf19.3053	-0.6228	-1.69561	TRUE
orf19.1979	orf19.1979|C5_00880C_B|C5_00880C|orf19.9535|IPF25363.1|IPF8694.2|IFN1|Contig4-2554_0002|orf6.2481|GIT1|CA1137|CaO19.1979|CaO19.9535|CAWG_04481	orf19.1979	-0.5606	-1.6904	TRUE
orf19.5323	orf19.5323|C2_10480W_B|C2_10480W|orf19.12783|IPF21860.1|IPF807.1|MDH12|Contig4-2899_0003|orf6.8312|CA5489|MDH3|CaO19.12783|CaO19.5323|CAWG_06114	orf19.5323	-0.317	-1.66636	TRUE
orf19.3051	orf19.3051|C1_03490W_B|C1_03490W|orf19.10569|IPF24324.1|IPF15301.2|Contig4-3098_0020|orf6.7788|CA5076|CaO19.3051|CaO19.10569|IPF15301|CAWG_01036	orf19.3051	-0.3423	-1.64129	TRUE
orf19.392	orf19.392|C1_08470W_B|C1_08470W|orf19.8022|IPF26931.1|IPF7290.1|Contig4-3031_0013|orf6.6272|CA3877|CBP4|CaO19.392|CaO19.8022|CAWG_00579	orf19.392	-0.3303	-1.63934	TRUE
orf19.3087	orf19.3087|C4_07180W_B|C4_07180W|orf19.10599|RPS31|IPF24198.1|IPF1727.2|Contig4-2594_0005|orf6.3734|CA2011|CaO19.3087|CaO19.10599|CAWG_03112	orf19.3087	-0.6545	-1.61888	TRUE
orf19.2335	orf19.2335|C1_10820C_B|C1_10820C|orf19.9871|IPF24979.1|IPF19983.1|Contig4-3011_0017|orf6.5573|CA3336|CaO19.2335|CaO19.9871|IPF19983|CAWG_00351	orf19.2335	-0.337	-1.61783	TRUE
orf19.2644	orf19.2644|C5_03350W_B|C5_03350W|orf19.10167|IPF24692.1|IPF6978.2|Contig4-2912_0002|orf6.3819|CA2065|CaO19.2644|CaO19.10167|CAWG_04711	orf19.2644	-0.4763	-1.58917	TRUE
orf19.6058	orf19.6058|C1_00500C_B|C1_00500C|orf19.13479|IPF21068.1|IPF1422.1|orf6.7602|CA4918|CaO19.13479|CaO19.6058|CAWG_01323	orf19.6058	-0.9957	-1.57945	TRUE
orf19.7150	orf19.7150|C7_04230W_B|C7_04230W|IPF1932.1|Contig4-3083_0019|orf6.8050|CA5289|CaJ7.0489|CaO19_7150|CaJ7_0489|CaO19.7150|CAWG_05752	orf19.7150	-0.4172	-1.572	TRUE
orf19.6472	orf19.6472|C7_02380C_B|C7_02380C|orf19.13826|IPF20652.1|IPF17713.2|Contig4-1392_0002|Contig4-2430_0002|orf6.2216|CA0972|CaJ7.0279|CPR1|CaO19.13826|CaO19.6472|CaJ7_0279|CaO19_6472|CAWG_05587	orf19.6472	-0.3664	-1.54151	TRUE
orf19.903	orf19.903|C2_03270W_B|C2_03270W|orf19.8522|IPF26449.1|IPF4535.2|GPM1-1|Contig4-3099_0022|orf6.7274|CA4671|CaO19.903|CaO19.8522|CAWG_04094	orf19.903	-2.07	-1.53087	TRUE
orf19.7077	orf19.7077|C7_00430W_B|C7_00430W|orf6.8476|IPF507.2|FRE7|Contig4-3106_0052|Contig4-3106_0053|CA5621|CaJ7.0056|CaO19.7077|CaO19_7077|CaJ7_0056|CAWG_05400	orf19.7077	-0.4249	-1.51648	TRUE
orf19.3888	orf19.3888|CR_06340C_B|CR_06340C|orf19.11369|IPF23389.1|IPF7759.1|Contig4-2958_0024|orf6.5859|CA3559|CaO19.11369|CaO19.3888|CAWG_01943	orf19.3888	-0.9304	-1.49929	TRUE
orf19.3974	orf19.3974|C5_04880C_B|C5_04880C|orf19.11457|IPF23228.1|IPF13622.2|Contig4-3081_0050|orf6.5650|CA3399|CaO19.11457|CaO19.3974|CAWG_04854	orf19.3974	-0.6703	-1.47804	TRUE
orf19.2107	orf19.2107|C2_00260C_B|C2_00260C|orf19.9655|IPF25279.1|IPF10634.2|Contig4-1856_0005|orf6.4754|CA2739|CaO19.2107|CaO19.9655|CAWG_03806	orf19.2107	-0.298	-1.47505	TRUE
orf19.13	orf19.734|CR_07150W_B|CR_07150W|orf19.7686|orf19.8353|IPF27232.1|IPF11564.1|IPF26579.1|IPF16544.2|Contig4-1499_0002|Contig4-2506_0004|orf6.1703|orf6.6009|CA0263|orf19.13|CaO19.734|CaO19.8353|CAWG_02013	orf19.734	-0.7666	-1.46778	TRUE
orf19.2618	orf19.2618|CR_02170W_B|CR_02170W|orf19.10149|IPF24760.1|IPF7797.2|Contig4-2761_0004|orf6.1653|CA0617|CaO19.10149|CaO19.2618|CAWG_01563	orf19.2618	-0.5719	-1.45946	TRUE
orf19.2803	orf19.2803|C3_04060C_B|C3_04060C|orf19.10321|orf6.1494|IPF24536.1|IPF11525.2|Contig4-2893_0015|CA0517|CaO19.2803|CaO19.10321|CAWG_02719	orf19.2803	-0.5719	-1.45658	TRUE
orf19.5904	orf19.5904|C3_04500C_B|C3_04500C|orf19.13325|IPF21264.1|IPF1881.1|RPL19B|Contig4-2874_0011|orf6.9133|CA6141|RPL19A.3|CAWG_02763	orf19.5904	-0.8026	-1.45398	TRUE
orf19.1151	orf19.1152|C1_11670W_B|C1_11670W|orf19.8744|IPF11713.1|IPF29561.1|IPF19733.2|Contig4-2773_0002|orf6.2780|orf6.3127|CA1330|CA6184|orf19.1151|CaO19.1152|IPF11713.5f|CAWG_00270	orf19.1152	-0.5358	-1.44652	TRUE
orf19.1723	orf19.1723|C3_01280W_B|C3_01280W|orf19.9291|IPF25651.1|IPF8407.1|Contig4-2981_0015|orf6.4837|CA2795|CaO19.9291|CaO19.1723|IPF8407|CAWG_02461	orf19.1723	-0.2355	-1.44102	TRUE
orf19.2364	orf19.2364|CR_07010W_B|CR_07010W|orf19.9900|IPF24960.1|IPF12851.2|Contig4-2886_0001|Contig4-2886_0002|orf6.4076|CA2250|CaO19.2364|ADE3|CaO19.9900|CAWG_01998	orf19.2364	-0.404	-1.43107	TRUE
orf19.4836	orf19.4836|C1_09720W_B|C1_09720W|orf19.12299|IPF22436.1|IPF4487.2|Contig4-3078_0020|orf6.7375|CA4745|CaO19.12299|CaO19.4836|CAWG_00458	orf19.4836	-0.6724	-1.41291	TRUE
orf19.3041	orf19.3041|C1_03400W_B|C1_03400W|orf19.10559|IPF24269.1|IPF3592.2|Contig4-3098_0041|orf6.7778|CA5068|CaO19.10559|CaO19.3041|IPF3592|CAWG_01044	orf19.3041	-0.2623	-1.40186	TRUE
orf19.1628	CAWG_02544|orf19.1628|C3_02170C_B|C3_02170C|orf19.9196|IPF25621.1|IPF4250.1|Contig4-2997_0024|orf6.6444|CA4007|CaO19.9196|LAP4|CaO19.1628	orf19.1628	-0.38	-1.36927	TRUE
orf19.1467	orf19.1467|C2_01590W_B|C2_01590W|orf19.9042|IPF25830.1|IPF4376.1|Contig4-3015_0020|orf6.7106|CA4536|CaO19.9042|CaO19.1467|CAWG_03931	orf19.1467	-0.2177	-1.35426	TRUE
orf19.2262	orf19.2262|C2_07070W_B|C2_07070W|orf19.9802|IPF25057.1|IPF11105.2|Contig4-2843_0016|orf6.5884|CA3578|ZTA1|CaO19.2262|CaO19.9802|IPF11105	orf19.2262	-0.4841	-1.31753	TRUE
orf19.1880	orf19.1880|C2_07490W_B|C2_07490W|orf19.9436|orf6.7040|IPF25439.1|IPF9158.2|Contig4-3010_0023|Contig4-3010_0024|CA4484|CaO19.1880|CaO19.9436|CAWG_05845	orf19.1880	-0.3438	-1.29987	TRUE
orf19.4048	orf19.4048|C5_05480W_B|C5_05480W|orf19.11530|IPF23266.1|IPF7227.2|Contig4-2715_0008|orf6.4414|CA2493|CaO19.11530|CaO19.4048|IPF7227|CAWG_04913	orf19.4048	-0.5777	-1.29356	TRUE
orf19.5286	orf19.5286|CR_05380C_B|CR_05380C|IPF27466.1|Contig4-2561_0001|CA6240|CaO19.5286|CAWG_01864	orf19.5286	-0.363	-1.28878	TRUE
orf19.6059	orf19.6059|C1_00490C_B|C1_00490C|orf19.13480|IPF21120.1|IPF1421.1|Contig4-2977_0001|orf6.7603|CA4919|GRX2|CaO19.13480|TTR11|CaO19.6059|CAWG_01324	orf19.6059	-0.2932	-1.28811	TRUE
orf19.3045	orf19.3045|C1_03440C_B|C1_03440C|orf19.10563|IPF3597|IPF24294.1|IPF3597.2|Contig4-3098_0035|orf6.7782|CA5071|ALD4|CaO19.10563|CaO19.3045|CAWG_01041	orf19.3045	-0.2258	-1.27387	TRUE
orf19.7229	orf19.7229|C1_14210C_B|C1_14210C|IPF855.1|Contig4-3043_0019|orf6.8129|CA5353|CaO19.7229|CAWG_00033	orf19.7229	-0.2665	-1.24722	TRUE
orf19.5645	orf19.5645|C4_00200C_B|C4_00200C|orf19.13090|MET25|IPF21534.1|IPF12125.2|orf6.4514|CA2565|CaO19.13090|CaO19.5645|MET17|CAWG_03763	orf19.5645	-0.9908	-1.24542	TRUE
orf19.5812	CAWG_04060|orf19.5812|C2_02930C_B|C2_02930C|orf19.13234|IPF21397.1|IPF9301.2|Contig4-2152_0009|orf6.6646|CA4163|CaO19.13234|CaO19.5812|IPF9301	orf19.5812	-0.7106	-1.23786	TRUE
orf19.2887	orf19.2887|C4_06470W_B|C4_06470W|orf19.10405|IPF10429.2|IPF28949.1|Contig4-2827_0012|orf6.1818|orf6.6135|CA0721|CaO19.2887|IPF10429|CAWG_03180	orf19.2887	-0.3286	-1.21607	TRUE
orf19.7611	orf19.7611|CR_10350C_B|CR_10350C|IPF640.1|Contig4-3108_0068|orf6.8959|CA6010|CaO19.7611|CAWG_02294	orf19.7611	-0.5871	-1.21113	TRUE
orf19.5180	orf19.5180|C7_02810W_B|C7_02810W|orf19.12647|IPF22066.1|IPF11888.1|YBL064|Contig4-2258_0001|orf6.6956|CA4416|CaJ7.0321|YBL64|CaO19.5180|CaO19.12647|CaJ7_0321|CaO19_5180|IPF11888|CAWG_05615	orf19.5180	-1.7792	-1.20072	TRUE
orf19.1180	orf19.1180|C6_00210W_B|C6_00210W|orf19.8771|IPF13098.2|IPF19848.2|Contig4-2980_0007|orf6.1746|orf6.820|CA0675|CaO19.1180|IPF13098|CAWG_05336	orf19.1180	-0.3081	-1.19282	TRUE
orf19.3058	orf19.3058|C1_03550C_B|C1_03550C|orf19.10576|IPF24298.1|IPF9273.2|Contig4-3098_0006|orf6.7795|CA5081|CaO19.10576|CaO19.3058|CAWG_01030	orf19.3058	-0.3462	-1.17946	TRUE
orf19.4230	orf19.4230|C5_02230W_B|C5_02230W|orf19.11705|IPF13337.2|IPF19084.2|Contig4-2936_0020|orf6.6615|orf6.967|CA4142|PRE4|CaO19.4230|CAWG_04606	orf19.4230	-0.2452	-1.16967	TRUE
orf19.1177	orf19.1177|C6_00190W_B|C6_00190W|orf19.8769|IPF26139.1|IPF15134.2|Contig4-2980_0004|orf6.1744|orf6.817|CA0192|RTT106|CaO19.1177|IPF15134|CAWG_05338	orf19.1177	-0.2616	-1.15937	TRUE
orf19.5647	orf19.5647|C4_00220C_B|C4_00220C|orf19.13092|IPF18224.2|IPF12120.1|Contig4-2460_0004|orf6.4516|CA2568|orf19.5647.2|CA2567|SUB2.3f|CAWG_03761	orf19.5647	-0.3634	-1.15818	TRUE
orf19.6116	orf19.6116|CR_07490C_B|CR_07490C|orf19.13535|IPF8388.2|IPF20985.1|IPF18395.1|Contig4-1499_0003|Contig4-2916_0003|orf6.1017|orf6.5097|orf19.1408|CaO19.13535|CaO19.6116|CAWG_02045	orf19.6116	-0.4706	-1.15085	TRUE
orf19.5788	orf19.5788|C2_03100W_B|C2_03100W|orf19.13210|IPF17326.3|IPF6840.1|EFT2-1|Contig4-2708_0006|orf6.4860|orf6.6622|CA2810|CAWG_04077	orf19.5788	-1.22	-1.14507	TRUE
orf19.6214	orf19.6214|C1_06940C_B|C1_06940C|orf19.13595|IPF19760|ATH1|IPF20966.1|IPF19760.1|Contig4-1596_0001|Contig4-2632_0007|orf6.4526|CA2574|CaO19.6214|CaO19.13595|CAWG_00721	orf19.6214	-0.2792	-1.11663	TRUE
orf19.7499	orf19.7499|CR_00350W_B|CR_00350W|IPF416.1|Contig4-3107_0023|orf6.8751|CA5843|CaO19.7499|IPF416|CAWG_01395	orf19.7499	-0.3811	-1.08122	TRUE
orf19.3811	orf19.3811|C4_04710W_B|C4_04710W|orf19.11292|IPF23453.1|IPF6940.2|Contig4-2979_0016|orf6.7506|CA4843|CaO19.11292|CaO19.3811|CAWG_03344	orf19.3811	-0.2886	-1.06176	TRUE
orf19.7404	orf19.7404|C3_06280W_B|C3_06280W|IPF2644.2|Contig4-3029_0004|orf6.8564|CA5704|CaO19.7404|CHA1|CHA11|CAWG_02939	orf19.7404	-0.3487	-1.0561	TRUE
orf19.5639	orf19.5639|C4_00140C_B|C4_00140C|orf19.13084|IPF21508.1|IPF12359.2|Contig4-2558_0003|orf6.4508|CA2559|CaO19.13084|CaO19.5639|CAWG_03770	orf19.5639	-0.5183	-1.03397	TRUE
orf19.5450	orf19.5450|C3_00200C_B|C3_00200C|orf19.12905|IPF18064.2|IPF4175.1|Contig4-3013_0021|orf6.8686|CA5800|CaO19.5450|CaO19.12905|IPF4175|CAWG_02355	orf19.5450	-0.2586	-1.01585	TRUE
orf19.5328	orf19.5328|C2_10550C_B|C2_10550C|orf19.12788|orf19.12789|orf19.12793|IPF21822.1|IPF797.1|Contig4-3102_0061|orf6.8317|orf6.8322|orf6.8318|CA5492|CA5493|orf19.5329|orf19.5333|GCN1.3f|CAWG_06117	orf19.5328	-0.2247	-1.00991	TRUE
orf19.7302	orf19.7301|CR_09050C_B|CR_09050C|IPF2829.1|Contig4-2245_0002|Contig4-2245_0004|orf6.1910|orf6.8382|orf6.8383|CA5539|CA5540|orf19.7302|Cirt1b.3f	orf19.7301	1.0445	1.00913	TRUE
orf19.5970	orf19.5970|C3_05010C_B|C3_05010C|orf19.13391|IPF21158.1|IPF37.1|HPR5|Contig4-3042_0014|Contig4-3042_0015|orf6.9067|CA6088|CaO19.13391|CaO19.5970|CAWG_02813	orf19.5970	0.3886	1.01105	TRUE
orf19.4118	orf19.4118|C2_06020W_B|C2_06020W|orf19.11600|NNT1|IPF12201|IPF12201.2|IPF2129.3|Contig4-2495_0005|orf6.6818|orf6.804|CA0189|NNT99|CaO19.4118|CAWG_04346	orf19.4118	0.6291	1.05191	TRUE
orf19.6673	orf19.6673|C5_03610W_B|C5_03610W|IPF2308.1|Contig4-2760_0001|orf6.6782|CA4276|CaO19.6673|CAWG_04734	orf19.6673	0.2359	1.05621	TRUE
orf19.5300	CAWG_03398|orf19.5300|C4_04090C_B|C4_04090C|orf19.12759|IPF18102.2|IPF8537.2|Contig4-2961_0019|Contig4-2961_0020|Contig4-2961_0021|orf6.3934|orf6.8288|CA2157|CNE1|CaO19.5300|IPF8537	orf19.5300	0.3312	1.0623	TRUE
orf19.3476	orf19.3476|C6_02340W_B|C6_02340W|orf19.10980|IPF23792.1|IPF11729.2|Contig4-1746_0004|Contig4-2835_0008|orf6.4983|CA2902|CaO19.10980|CaO19.3476|CAWG_05133	orf19.3476	0.3653	1.08708	TRUE
orf19.4346	orf19.4346|C5_03140C_B|C5_03140C|orf19.11823|IPF19511.2|IPF28465.1|Contig4-2617_0002|orf6.1844|orf6.2802|orf6.394|orf6.3990|orf6.446|CA2192|SEC16|CaO19.4346|CA0737|SEC16.53f.eoc|IPF19510.1|CA0738|SEC16.3f|orf6.1846|IPF14620.2|CAWG_04695	orf19.4346	0.5191	1.12453	TRUE
orf19.7323	orf19.7323|CR_09270C_B|CR_09270C|CBP|IPF1971.2|orf6.8404|CA5559|CaO19.7323|CAWG_02198	orf19.7323	0.4818	1.13017	TRUE
orf19.7061	orf19.7061|C7_00580C_B|C7_00580C|IPF477.1|orf6.8492|CA5634|CaJ7.0072|CaO19_7061|CaJ7_0072|CaO19.7061|IPF477|CAWG_05414	orf19.7061	0.206	1.17385	TRUE
orf19.4290	orf19.4290|C5_02710W_B|C5_02710W|orf19.11766|IPF2959.2|IPF28463.1|Contig4-3019_0014|orf6.5196|CA3059|CaO19.4290|CaO19.11766|CAWG_04654	orf19.4290	0.4023	1.18768	TRUE
orf19.7367	orf19.7367|C3_05870C_B|C3_05870C|IPF1255.1|Contig4-2926_0029|orf6.8527|CA5665|CaO19.7367|CAWG_02896	orf19.7367	0.5616	1.20304	TRUE
orf19.1747	orf19.1747|C2_10310C_B|C2_10310C|orf19.9315|IPF10752.2|IPF16668.3|Contig4-2591_0011|orf6.2020|orf6.86|CA0852|CaO19.1747|CAWG_06102	orf19.1747	0.3706	1.20814	TRUE
orf19.7566	orf19.7566|CR_09920W_B|CR_09920W|GNP1|IPF934.1|Contig4-3105_0041|orf6.8914|GNP2|CA5972|CaO19.7566|CAWG_02256	orf19.7566	0.4725	1.24528	TRUE
orf19.631	orf19.2661|C1_06180W_B|C1_06180W|IPF11534.1|IPF17380.2|Contig4-1945_0002|Contig4-2584_0004|Contig4-2753_0010|Contig4-2898_0012|Contig4-2956_0007|orf6.334|orf6.434|orf6.1466|CA0498|CA0078|orf19.631|orf19.381|CaO19.2661|CTA218|CTA211.3f	orf19.2661	0.6213	1.24677	TRUE
orf19.5170	orf19.5170|C7_02910W_B|C7_02910W|orf19.12637|IPF22107.1|IPF5411.2|ENA21.3|Contig4-3092_0037|orf6.6966|CA4425|CaJ7.0331|CaO19.5170|ENA2|CaO19.12637|CaJ7_0331|CaO19_5170|ENA21.3f	orf19.5170	0.564	1.28164	TRUE
orf19.4937	orf19.4937|C1_13110C_B|C1_13110C|orf19.12403|orf19.12404|IPF22336.1|IPF22321.1|IPF7889.2|IPF7886.2|Contig4-2962_0013|orf6.6053|orf6.6052|CHS3.3f|CHS3.5f|CA3711|CA3710|orf19.4938|CAWG_00138	orf19.4937	0.4113	1.29644	TRUE
orf19.6659	orf19.6659|C5_03500W_B|C5_03500W|IPF2282.1|GAP5|Contig4-3038_0008|orf6.6768|CA4265|CaO19.6659|GAP22	orf19.6659	0.3352	1.37782	TRUE
orf19.4743	orf19.4743|C1_08850C_B|C1_08850C|orf19.12205|IPF14022.2|IPF10636.3|Contig4-2037_0003|orf6.3655|orf6.404|CA1948|CaO19.4743|AFG12|IPF14022|CAWG_00541	orf19.4743	0.357	1.4192	TRUE
orf19.76	orf19.76|C6_04160C_B|C6_04160C|orf19.7727|IPF19691.1|IPF13820.3|Contig4-2587_0002|orf6.1369|orf6.267|CA0443|CaO19.76|CAWG_04963	orf19.76	0.4303	1.42514	TRUE
orf19.7084	orf19.7084|C7_00360W_B|C7_00360W|IPF522.1|Contig4-3106_0042|orf6.8469|CA5614|CaJ7.0048|CaO19.7084|CaJ7_0048|CaO19_7084|IPF522|CAWG_05393	orf19.7084	0.4552	1.44189	TRUE
orf19.5063	orf19.5063|C1_07900W_B|C1_07900W|orf19.12529|IPF17932.1|IPF13493.1|Contig4-1378_0002|Contig4-1944_0005|orf6.1609|orf6.468|CA0586|CaO19.5063|IPF13493|CAWG_00630	orf19.5063	0.5781	1.50743	TRUE
orf19.6000	orf19.6000|C3_05220W_B|C3_05220W|orf19.13421|IPF21285.1|IPF9739.2|Contig4-1997_0005|CA6066|CaO19.6000|CaO19.13421|orf6.9037|CAWG_02836	orf19.6000	0.4117	1.52576	TRUE
orf19.6683	orf19.6707|C7_03500W_B|C7_03500W|orf19.13975|orf19.13999|IPF17904.3|IPF20482.1|IPF20013.1|Contig4-1469_0004|orf6.6792|orf6.6816|CA4285|CA4307|CaJ7.0401|orf19.6683|CaO19.13999|CaO19.6707|IPF20013|CAWG_05682	orf19.6707	0.3246	1.53756	TRUE
orf19.1595	orf19.1595|C4_03920W_B|C4_03920W|orf19.9163|IPF25734.1|IPF15033.2|Contig4-1965_0005|orf6.1081|CA0295|IPF15033.5eoc|IPF15033|CAWG_03420	orf19.1595	0.8601	1.5796	TRUE
orf19.3680	orf19.3680|C1_02230W_B|C1_02230W|orf19.11164|IPF23586.1|IPF9210.2|Contig4-2775_0002|orf6.875|CA6210|SHS1|CaO19.11164|CaO19.3680|CAWG_01160	orf19.3680	0.3954	1.65466	TRUE
orf19.2770	orf19.2770|C4_02330C_B|C4_02330C|orf19.10286|IPF24642.1|IPF7081.2|Contig4-2112_0004|orf6.6582|CA4121|CaO19.2770|CaO19.10286|IPF7081|CAWG_03561	orf19.2770	0.3731	1.66698	TRUE
orf19.7039	orf19.7038|C7_00790W_B|C7_00790W|IPF3075.1|IPF3076.1|Contig4-1858_0003|orf6.7964|orf6.7965|CA5220|CaJ7.0093|orf19.7039|MVP1|CA5221|MVP1.exon1|MVP1.exon2|CAWG_05435	orf19.7038	0.2669	1.67513	TRUE
orf19.2432	orf19.2432|C1_06130C_B|C1_06130C|orf19.9968|IPF24851.1|IPF15604.1|Contig4-2898_0003|orf6.1395|CA0457|CaO19.2432|CaO19.9968|IPF15604|CAWG_00794	orf19.2432	0.6107	1.68729	TRUE
orf19.5595	orf19.5595|C6_03100W_B|C6_03100W|orf19.13040|IPF16588.3|IPF6796.2|Contig4-2698_0002|orf6.4437|CA2505|CaO19.13040|CaO19.5595|IPF6796	orf19.5595	0.7428	1.75554	TRUE
orf19.4951	orf19.4951|C1_13240W_B|C1_13240W|orf19.12415|IPF5678.1|IPF28195.1|Contig4-2994_0024|orf6.2432|CA1101|CaO19.4951|IPF5678	orf19.4951	0.3621	1.82309	TRUE
orf19.4231	orf19.4231|C5_02240W_B|C5_02240W|orf19.11706|IPF16485.2|IPF19085.2|Contig4-1833_0002|orf6.6614|orf6.966|CA6212|CaO19.11706|CaO19.4231|CA4141|CAWG_04607	orf19.4231	1.3014	1.82543	TRUE
orf19.4349	orf19.4349|C5_03170C_B|C5_03170C|orf19.11827|IPF16819.2|IPF28451.1|orf6.3993|orf6.3994|KRE2.3F|CA2195|CaO19.4349|IPF18517|CA2196|IPF18517.5f|IPF18517.1|IPF18517.3f|CAWG_04698	orf19.4349	0.6574	1.86216	TRUE
orf19.4716	orf19.4716|C4_06120W_B|C4_06120W|IPF8236.1|Contig4-2812_0004|orf6.3152|CA1579|CaO19.4716|GDH1|CAWG_03213	orf19.4716	0.8913	1.98791	TRUE
orf19.4900	orf19.4900|C1_10300W_B|C1_10300W|orf19.12366|IPF17635.3|IPF8854.2|Contig4-2409_0001|orf6.2025|orf6.4237|CA0854|CaO19.4900|IPF8854|CAWG_00403	orf19.4900	0.7453	1.99973	TRUE
orf19.3461	orf19.3461|C6_02210W_B|C6_02210W|orf19.10965|IPF23797.1|IPF14968.2|Contig4-2623_0003|orf6.3764|orf6.995|CA0254|CaO19.3461|IPF14968|CAWG_05146	orf19.3461	0.6114	2.02071	TRUE
orf19.3601	orf19.3601|C2_08740W_B|C2_08740W|orf19.11084|IPF23663.1|IPF19713.1|orf6.2226|CA0979|CaO19.3601|CaO19.11084|IPF19713|CAWG_05958	orf19.3601	0.4602	2.03485	TRUE
orf19.746	orf19.746|C4_05160C_B|C4_05160C|orf19.8365|IPF26553.1|IPF9748.2|Contig4-2360_0002|Contig4-2360_0003|orf6.4135|CA2293|CaO19.746|CaO19.8365|IPF9748|CAWG_03299	orf19.746	0.2315	2.04162	TRUE
orf19.3703	orf19.6453|C7_02560W_B|C7_02560W|orf19.11187|orf19.13811|orf19.13812|IPF18687.1|IPF19531.1|IPF19530.1|IPF18311.1|Contig4-2374_0003|Contig4-2374_0004|orf6.2874|orf6.6006|orf6.6005|CA3675|CA3674|CaJ7.0297|CaJ7.0298|orf19.3703|orf19.6454|IPF19529.3f|IPF19529.exon2|CAWG_05600	orf19.6453	1.1022	2.05859	TRUE
orf19.7197	orf19.7197|C7_03850W_B|C7_03850W|IPF2142.1|Contig4-3097_0048|orf6.8097|CA5323|CaJ7.0440|CaO19_7197|CaJ7_0440|CaO19.7197|IPF2142|CAWG_05715	orf19.7197	0.3406	2.06061	TRUE
orf19.918	orf19.918|C3_04070C_B|C3_04070C|orf19.8533|orf19.8534|orf19.10320|CDR2|Contig4-2585_0004|IPF24540.1|IPF11524.1|IPF12975.1|IPF26378.1|IPF29637.1|Contig4-2585_0001|Contig4-2893_0020|orf6.1644|orf6.1495|CDR5|CDR99|CA0518|CA0610|CA0609|orf19.919|orf19.2802|PDR10|CDR11.5f|CAWG_02720	orf19.918	0.714	2.1605	TRUE
orf19.7068	orf19.7068|C7_00510W_B|C7_00510W|IPF492.1|Contig4-3106_0066|orf6.8485|CA5628|CaJ7.0065|CaJ7_0065|CaO19_7068|CaO19.7068|CAWG_05408	orf19.7068	0.3932	2.16826	TRUE
orf19.1673	orf19.1673|C3_01710C_B|C3_01710C|orf19.9242|orf6.1084|IPF25613.1|IPF14222.3|Contig4-2335_0002|CA0298|CaO19.1673|IPF14222.2|CAWG_02502	orf19.1673	0.264	2.18198	TRUE
orf19.6311	orf19.6311|CR_04820W_B|CR_04820W|orf19.13688|IPF20839.1|IPF6266.2|Contig4-3056_0022|orf6.5504|CA3277|CaO19.13688|CaO19.6311|IPF6266|CAWG_01815	orf19.6311	0.3309	2.1964	TRUE
orf19.4056	orf19.4056|C1_05140W_B|C1_05140W|orf19.11538|IPF23188.1|IPF7666.2|Contig4-2593_0012|orf6.2451|CA1120|CaO19.11538|CaO19.4056|IPF7666|GAT2|CAWG_00884	orf19.4056	0.4396	2.26084	TRUE
orf19.5295	orf19.5295|C4_04140W_B|C4_04140W|orf19.12754|IPF21854.1|IPF11876.2|Contig4-2497_0007|orf6.3939|CA2161|CaO19.12754|EEP1|CaO19.5295|IPF11876|CAWG_03402	orf19.5295	0.8753	2.26916	TRUE
orf19.6307	orf19.6307|CR_04860C_B|CR_04860C|orf19.13684|IPF20829.1|IPF19982.1|Contig4-3056_0034|Contig4-3056_0035|orf6.5500|CA3273|CaO19.6307|CaO19.13684|IPF12227.5f|CAWG_01819	orf19.6307	0.3295	2.27867	TRUE
orf19.7469	orf19.7469|CR_00620C_B|CR_00620C|IPF2508.1|Contig4-3027_0013|orf6.8721|CA5818|CaO19.7469|CAWG_01421	orf19.7469	0.2887	2.39868	TRUE
orf19.4546	orf19.4546|C1_01780C_B|C1_01780C|orf19.12021|IPF14750.2|IPF28353.1|Contig4-2122_0003|orf6.6692|orf6.97|CA4204|CaO19.4546|CAWG_01202	orf19.4546	0.4722	2.46759	TRUE
orf19.6037	orf19.6037|C1_00680W_B|C1_00680W|orf19.13458|orf6.7581|IPF21027.1|IPF1459.1|Contig4-2972_0011|CA4900|IFP2|CaO19.13458|CaO19.6037|CAWG_01305	orf19.6037	1.2331	2.54828	TRUE
orf19.5070	orf19.5070|C1_07990C_B|C1_07990C|orf19.12536|orf6.2428|IPF12312.1|IPF28154.1|Contig4-1983_0002|Contig4-2337_0010|YOR009|CA1099|CaO19.5070|IPF12312|CAWG_00623	orf19.5070	0.313	2.66163	TRUE
orf19.413	orf19.413|C1_05520W_B|C1_05520W|orf19.8043|orf6.2094|IPF4902.1|IPF29827.1|Contig4-3004_0013|CA0897|CaO19.413|IPF4902|CAWG_00849	orf19.413	0.263	2.74393	TRUE
orf19.6844	orf19.6844|C1_04500W_B|C1_04500W|orf19.14134|IPF20271.1|IPF3527.1|Contig4-3051_0014|Contig4-3051_0015|orf6.6993|CA4446|CaO19.6844|CaO19.14134|CAWG_00944	orf19.6844	0.6432	2.87798	TRUE
orf19.2952	orf19.2952|C1_02630C_B|C1_02630C|orf19.10469|orf6.6664|IPF24292.1|IPF4419.1|Contig4-2696_0012|Contig4-2696_0013|Contig4-2696_0015|CA4180|CaO19.2952|CaO19.10469|CAWG_01120	orf19.2952	0.3078	2.99113	TRUE
orf19.85	orf19.85|C6_00840W_B|C6_00840W|orf19.7730|orf6.1558|GPX1|IPF16333.2|IPF13205.1|GPX3|Contig4-2178_0002|CA0558|GPS1|CaO19.85|CaO19.7730	orf19.85	0.5683	2.99664	TRUE
orf19.6459	orf19.6459|C7_02500C_B|C7_02500C|orf19.13817|IPF20617.1|IPF19996.1|Contig4-2468_0011|orf6.6000|CA3668|CaJ7.0292|CaO19.13817|CaJ7_0292|CaO19_6459|CaO19.6459|CAWG_05594	orf19.6459	0.4301	3.00538	TRUE
orf19.5102	orf19.5102|C1_08230C_B|C1_08230C|orf19.12568|IPF13965.2|IPF17127.3|Contig4-2297_0003|orf6.4037|orf6.6348|CA2223|CaO19.5102|CAWG_00600	orf19.5102	0.4265	3.28611	TRUE
orf19.5741	orf19.5741|C6_03700W_B|C6_03700W|orf19.13163|IPF21498.1|IPF13002.2|Contig4-2848_0008|orf6.1115|CA0316|CaO19.5741|ALS1.3eoc|IPF13002.1|CAWG_05003	orf19.5741	1.0464	3.55585	TRUE
orf19.4607	orf19.4607|C4_01860C_B|C4_01860C|orf19.12077|IPF19394.2|IPF6032.1|Contig4-2931_0011|orf6.198|orf6.7906|CA5168|CaO19.4607|IPF6032|CAWG_03609	orf19.4607	0.3158	3.57904	TRUE
orf19.3829	orf19.3829|C4_04530C_B|C4_04530C|orf19.11310|orf6.7524|IPF23455.1|IPF15932.2|Contig4-2187_0001|Contig4-3060_0001|CA4857|CaO19.3829|CaO19.11310|CAWG_03358	orf19.3829	0.6246	3.67215	TRUE
orf19.1263	orf19.1263|C4_05770C_B|C4_05770C|orf19.8848|orf6.5730|FRE1|IPF26060.1|IPF8516.2|Contig4-2968_0009|CA3460|CaO19.8848|CaO19.1263|CAWG_03246	orf19.1263	0.7144	3.79391	TRUE
orf19.6279	orf19.6277|C1_06340W_B|C1_06340W|orf19.13656|orf19.13658|IPF19586.1|IPF19587.2|orf6.501|orf6.6038|CA3701|CA3702|orf19.6279|IPF11936.3f|orf6.6036|CAWG_00777	orf19.6277	0.2521	3.83665	TRUE
orf19.2724	orf19.2724|C4_02740W_B|C4_02740W|orf19.10239|IPF6399.1|IPF17321.2|Contig4-1642_0002|Contig4-2420_0009|orf6.1970|orf6.2695|CA0817|CaO19.2724|IPF6339|CAWG_03524	orf19.2724	0.3313	3.84707	TRUE
orf19.5265	orf19.5265|C1_12010C_B|C1_12010C|orf19.12730|KINH|IPF21924.1|IPF2050.1|Contig4-3082_0007|Contig4-3082_0008|orf6.7677|CA4985|CaO19.5265|SMY1|CaO19.12730|IPF2050|CAWG_00241	orf19.5265	0.4718	4.08131	TRUE
orf19.5761	orf19.5760|C6_03850C_B|C6_03850C|orf19.13183|PGA36|IPF21466.1|IPF10662.2|Contig4-2056_0002|orf6.6198|orf6.6197|YMR317|CA3827|orf19.5761|CaO19.13183|CaO19.5760|IPF10662|CAWG_04988	orf19.5760	0.6527	4.35356	TRUE
orf19.5760	orf19.5760|C6_03850C_B|C6_03850C|orf19.13183|PGA36|IPF21466.1|IPF10662.2|Contig4-2056_0002|orf6.6198|orf6.6197|YMR317|CA3827|orf19.5761|CaO19.13183|CaO19.5760|IPF10662|CAWG_04988	orf19.5760	0.8876	4.35356	TRUE
orf19.780	orf19.780|C1_04660W_B|C1_04660W|orf19.8402|IPF26532.1|IPF9766.2|Contig4-2697_0006|Contig4-2697_0007|orf6.4116|CA2280|CaO19.780|CaO19.8402|CAWG_00928	orf19.780	0.6958	4.66191	TRUE
orf19.7114	orf19.7114|C7_00090C_B|C7_00090C|orf6.8439|WAP1|IPF5641.1|Contig4-2995_0015|CA5585|CaJ7.0015|CaO19_7114|CaJ7_0015|CaO19.7114|CAWG_05366	orf19.7114	3.1188	4.66847	TRUE
orf19.7219	orf19.7219|C1_14130W_B|C1_14130W|orf6.8119|IPF868.1|Contig4-3043_0004|CA5345|CaO19.7219|CAWG_00041	orf19.7219	0.6209	4.68977	TRUE
orf19.1206	orf19.4215|C6_00440C_B|C6_00440C|orf19.11691|orf19.8797|orf6.5006|orf6.2939|IPF26138.1|IPF12467.2|IPF23068.1|IPF17039.1|FET5|FET34.3eoc|CA1431|CA2920|orf19.1206|FET35|FET5.5eoc|CAWG_05314	orf19.4215	1.0365	4.71057	TRUE
orf19.7362	orf19.7362|C3_05810C_B|C3_05810C|orf6.8522|IPF1245.1|SKN1.3|Contig4-2926_0022|Contig4-2926_0023|CA5660|SKN1.3f|CAWG_02891	orf19.7362	0.5017	4.73554	TRUE
orf19.5634	orf19.5634|C4_00110C_B|C4_00110C|orf19.13079|orf6.4503|FRE5|IPF21526.1|IPF12102.2|Contig4-2202_0003|Contig4-2202_0004|CA2556|CaO19.13079|CaO19.5634|CAWG_03773	orf19.5634	0.4671	5.27452	TRUE
orf19.6224	orf19.6224|C1_06860W_B|C1_06860W|orf19.13604|IPF20910.1|IPF11914.1|Contig4-2759_0009|orf6.1289|CA0401|CaO19.6224|RSB14|CaO19.13604|RTA1	orf19.6224	0.5337	5.6353	TRUE
orf19.7585	orf19.7585|CR_10100C_B|CR_10100C|IPF904.1|Contig4-3105_0074|orf6.8933|CA5986|CaO19.7585|CAWG_02271	orf19.7585	1.5064	6.18844	TRUE
orf19.4975	orf19.4975|C1_13450W_B|C1_13450W|orf19.12440|Contig4-2860_0006|GPX1|IPF19734.1|IPF19516.2|orf6.3143|orf6.857|CA1576|CaO19.4975|CA0557|HYR1.53|IPF7957.2	orf19.4975	0.9309	6.21377	TRUE
orf19.5635	orf19.5635|C4_00120W_B|C4_00120W|orf19.13080|IPF21547.1|IPF12101.1|CRW3|Contig4-1570_0002|orf6.4504|CA2557|CaO19.5635|CaO19.13080|IPF12101|RBT6|CAWG_03772	orf19.5635	0.799	6.53599	TRUE
orf19.6148	orf19.6148|CR_07220C_B|CR_07220C|orf19.13567|IPF21005.1|IPF9410.2|Contig4-2953_0014|orf6.5666|CA3409|CaO19.6148|CaO19.13567|IPF9410|CAWG_02020	orf19.6148	0.6023	6.69352	TRUE
orf19.1930	orf19.1930|C5_01380W_B|C5_01380W|orf19.9486|orf6.5607|orf6.1281|FRE31|IPF25358.1|IPF15107.3|FRE4|CFL90|Contig4-2699_0003|Contig4-2699_0004|CA0397|CaO19.1930|IPF15107.2|CAWG_04525	orf19.1930	0.7229	6.96377	TRUE
orf19.1264	orf19.1264|C4_05780C_B|C4_05780C|orf19.8849|orf6.5731|FRE2|IPF26059.1|IPF8512.2|CFL97|Contig4-2968_0010|Contig4-2968_0011|CA3461|CaO19.8849|CaO19.1264|CAWG_03245	orf19.1264	0.4969	7.07714	TRUE
orf19.4599	orf19.4599|C4_01940W_B|C4_01940W|orf19.12068|IPF22575.1|IPF988.1|Contig4-3104_0064|orf6.7898|CA5160|CaO19.12068|CaO19.4599|CAWG_03600	orf19.4599	1.1214	7.20898	TRUE
orf19.2062	orf19.2062|C2_00660C_B|C2_00660C|orf19.9609|PGA2|IPF25297.1|IPF1218.1|Contig4-3065_0001|orf6.7493|CA4835|SOD32|CaO19.9609|CaO19.2062|IPF1218|CAWG_03845	orf19.2062	0.4405	7.70558	TRUE
orf19.3112	orf19.3112|C4_06970C_B|C4_06970C|orf19.10624|IPF24173.1|IPF14367.2|Contig4-2739_0003|orf6.6933|CA4398|CaO19.10624|CaO19.3112|CAWG_03131	orf19.3112	0.8254	7.79469	TRUE
orf19.5952	orf19.5952|C3_04840C_B|C3_04840C|orf19.13373|IPF21220.1|IPF75.1|Contig4-3087_0032|orf6.9085|CA6104|CaO19.5952|CaO19.13373|IPF65|CAWG_02797	orf19.5952	1.133	7.83838	TRUE
orf19.2457	orf19.2457|C1_05920W_B|C1_05920W|orf19.9993|IPF15822.2|IPF19473.2|orf6.34|orf6.3558|CA1869|CaO19.2457|IPF15822|CAWG_00815	orf19.2457	0.4598	7.90608	TRUE
orf19.3119	CAWG_03137|orf19.3117|C4_06920C_B|C4_06920C|orf19.10631|IPF24214.1|IPF12297.1|Contig4-2438_0005|Contig4-2438_0006|Contig4-2438_0007|orf6.6928|orf6.6926|CA4394|orf19.3119|CaO19.10629|CRW1|CaO19.3117|IPF12297	orf19.3117	1.1446	8.12901	TRUE
orf19.2355	orf19.1816|CR_07070C_B|CR_07070C|orf19.9891|orf19.9379|ALS8|IPF25511.1|IPF12561.3|IPF24952.1|IPF12997.2|orf6.2760|ALS2|ALS3-1|CA0591|CA0448|orf19.2355|ALS10|ALS3.5eoc|orf6.1614|IPF12561.2|CAWG_02005	orf19.1816	1.3053	8.31255	TRUE
orf19.7094	orf19.7094|C7_00280W_B|C7_00280W|RGT2|IPF546.1|GS|CG13|Contig4-3106_0021|orf6.8459|CA5605|CaJ7.0036|SNF32|CaO19.7094|CaO19_7094|CaJ7_0036|SNF31|GSP1|CAWG_05385	orf19.7094	0.9754	8.40544	TRUE
orf19.2060	orf19.2060|C2_00680C_B|C2_00680C|orf19.9607|PGA3|orf6.7495|IPF1222|IPF25296.1|IPF1222.2|Contig4-3065_0005|CA4836|CaO19.2060|SOD31|CaO19.9607|CAWG_03847	orf19.2060	2.0848	8.43262	TRUE
orf19.5636	orf19.5636|C4_00130W_B|C4_00130W|orf19.13081|orf6.4505|IPF21544.1|IPF19952.1|CA2558|CaO19.5636|CaO19.13081|CAWG_03771	orf19.5636	0.6851	8.43319	TRUE
orf19.3111	orf19.3111|C4_06980W_B|C4_06980W|orf19.10623|orf6.6934|FBP1|mp58|IPF8782.2|IPF14364.1|Contig4-2739_0001|orf6.60|CA4399|CaO19.3111|CAWG_03130	orf19.3111	0.8193	8.55841	TRUE
orf19.3374	orf19.3374|C4_03470C_B|C4_03470C|orf19.10882|IPF23894.1|IPF14152.1|Contig4-2242_0004|orf6.2886|CA1402|CaO19.10882|CaO19.3374|CAWG_03461	orf19.3374	2.3015	9.40475	TRUE
orf19.1321	orf19.1321|C4_03570W_B|C4_03570W|orf19.8901|ECE2|IPF26012.1|IPF12916.1|Contig4-2436_0002|orf6.4883|CA2825|CaO19.8901|CaO19.1321|CAWG_03451	orf19.1321	2.1969	10.6257	TRUE

## Sheet: Ca Hebecker_24h-AmorimVaz_16h
ORF Hebecker et al.	Synonyms	ORF Amorim-Vaz et al.	Hebecker_24h-Control	AmorimVaz_16h-Control	EqualDirectionOfRegulation
orf19.557	orf19.557|CR_05210W_B|CR_05210W|orf19.8192|IPF19891.2|IPF29785.1|Contig4-2852_0001|orf6.2136|CA0928|CaO19.557|IPF19891|IPF19891.1|CAWG_01853	orf19.557	0.2972	-10.5511	FALSE
orf19.5399	orf19.5399|C3_00600W_B|C3_00600W|orf19.12854|IPF21721.1|IPF1076.1|IPF21769.1|IPF1075.1|Contig4-3071_0014|orf6.8635|orf6.8636|CA5761|orf19.5400|CaO19.12854|CaO19.5399|CAWG_02395	orf19.5399	0.3106	-8.48101	FALSE
orf19.942	orf19.942|C5_00470C_B|C5_00470C|orf19.8557|IPF26313.1|IPF26324.1|IPF1539.1|IPF1538.2|Contig4-3103_0054|orf6.8191|KRE62.5f|KRE62.3f|orf19.942.1|CA5399|CA5400|CAWG_04441	orf19.942	0.3808	-4.42313	FALSE
orf19.7111.1	orf19.7111.1|C7_00110W_B|C7_00110W|SOD21|IPF5623.1|IPF5622.1|Contig4-2995_0021|CA5587|CaJ7.0018|SOD22|orf19.7111.2|CaJ7_0018|CA5588|SOD22.3f|CAWG_05368	orf19.7111.1	1.2261	-4.11367	FALSE
orf19.6403.1	orf19.6403.1|CR_08360C_B|CR_08360C|RP2A|CARP2A|RPP2|IPF20786.1|IPF5111.2|Contig4-2839_0010|Contig4-2839_0011|CA5125	orf19.6403.1	0.6388	-2.91453	FALSE
orf19.7495	orf19.7495|CR_00380W_B|CR_00380W|IPF421.1|Contig4-3107_0020|orf6.8747|CA5840|CaO19.7495|OYE30|EBP6|CAWG_01399	orf19.7495	0.4416	-2.80324	FALSE
orf19.4679	orf19.4679|C4_01100C_B|C4_01100C|orf19.12148|IPF17868.3|IPF7487.2|Contig4-2949_0007|orf6.5457|CA3244|CaO19.12148|CaO19.4679|CAWG_03671	orf19.4679	0.3552	-2.65647	FALSE
orf19.1982	orf19.588|C5_00850C_B|C5_00850C|orf19.8220|orf19.9538|IPF25393.1|IPF8700.2|IPF6380.1|Contig4-2633_0005|orf6.2478|orf6.5692|CA3429|orf19.1982|CaO19.9538|CaO19.1982|CaO19.588|CaO19.8220|IPF6380|CAWG_04478	orf19.588	0.2571	-2.55357	FALSE
orf19.4931.1	orf19.4931.1|C1_13050W_B|C1_13050W|IPF22199.1|IPF12937.2|Contig4-2611_0007|CA3602|RPL14B|RPL14B.3|CAWG_00143	orf19.4931.1	0.3501	-2.16392	FALSE
orf19.667.1	orf19.667.1|C1_11360W_B|C1_11360W|IPF26651.1|IPF20156.1|Contig4-2094_0006|CA4102|CAWG_00300	orf19.667.1	0.7334	-2.16069	FALSE
orf19.1048	orf19.1048|C1_04140W_B|C1_04140W|orf19.8650|Contig4-2647_0009|YPX98|YPL88|IFD1|IPF18856.2|IPF17049.2|Contig4-2647_0010|orf6.2004|orf6.2130|CA0924|CaO19.1048|LPG20|IFD5|CAWG_00979	orf19.1048	0.3721	-1.98311	FALSE
orf19.6085	CAWG_01347|orf19.6085|C1_00180W_B|C1_00180W|orf19.13504|IPF21087.1|IPF4609.1|Contig4-2998_0015|orf6.6256|CA3864|CaO19.13504|RPL16|CaO19.6085	orf19.6085	0.4413	-1.8387	FALSE
orf19.6375	orf19.6375|CR_08150W_B|CR_08150W|orf19.13732|IPF20783.1|IPF5422.2|orf6.5827|CA3539|CaO19.6375|RPS22|CaO19.13732|CAWG_02106	orf19.6375	0.4818	-1.7112	FALSE
orf19.3426	orf19.3426|C6_01610W_B|C6_01610W|orf19.10930|IPF23859.1|IPF20144.1|Contig4-2520_0008|orf6.6099|CA3752|TIF51|TIF51.3f|TIF51.3|CAWG_05206	orf19.3426	0.2931	-1.58942	FALSE
orf19.2994	CAWG_01082|orf19.2994|C1_03020C_B|C1_03020C|orf19.10511|IPF24346.1|IPF5596.2|RPL13A|Contig4-3020_0010|orf6.4871|CA2818|CaO19.2994|CaO19.10511	orf19.2994	0.4047	-1.58877	FALSE
orf19.4342	orf19.4342|C5_03130W_B|C5_03130W|orf19.11817|IPF11357.2|IPF14623.2|Contig4-2344_0008|orf6.1848|orf6.2799|CA1344|CaO19.4342|IPF14623|CAWG_04694	orf19.4342	0.3115	-1.57207	FALSE
orf19.3415.1	orf19.3415.1|C6_01700W_B|C6_01700W|IPF23866.1|IPF12449.2|Contig4-2923_0003|CA1298|CAWG_05197	orf19.3415.1	0.5406	-1.5458	FALSE
orf19.5061	orf19.5061|C1_07890C_B|C1_07890C|orf19.12528|IPF13495.2|IPF19378.2|Contig4-1920_0002|orf6.1608|orf6.238|CA6294|CA0585|orf19.5062|ADE5,7.3f|ADE5,7.5f|CAWG_00631	orf19.5061	0.338	-1.53175	FALSE
orf19.5196	orf19.5196|C1_04410C_B|C1_04410C|orf19.12663|PIN1|IPF22030.1|IPF7596.1|Contig4-2882_0006|orf6.3412|CA1764|CaO19.5196|CaO19.12663|IPF7596|CAWG_00953	orf19.5196	0.4093	-1.5121	FALSE
orf19.6367	orf19.6367|CR_08090W_B|CR_08090W|orf19.13724|HS75|IPF20722.1|IPF13454.2|orf6.5819|CA3534|CaO19.6367|CaO19.13724|CAWG_02101	orf19.6367	0.7113	-1.4553	FALSE
orf19.3646	orf19.3646|C6_00790C_B|C6_00790C|orf19.11130|orf6.3031|IPF23640.1|IPF9685.1|Contig4-3041_0013|CA1496|CaO19.11130|CaO19.3646|CAWG_05280	orf19.3646	0.6292	-1.43156	FALSE
orf19.3743	orf19.3743|CR_02260C_B|CR_02260C|orf19.11228|IPF23535.1|IPF4729.2|Contig4-3070_0003|orf6.5473|CA3255|CaO19.3743|CaO19.11228|IPF4729|CAWG_01570	orf19.3743	0.3872	-1.403	FALSE
orf19.6514	orf19.6514|C7_02040C_B|C7_02040C|orf19.13867|IPF20614.1|IPF3912.1|Contig4-3089_0018|orf6.7646|CA4960|CaJ7.0235|CaO19.13867|CaO19_6514|CaJ7_0235|CaO19.6514|IPF3912|CAWG_05554	orf19.6514	0.6225	-1.38015	FALSE
orf19.3366	orf19.3366|C4_03390W_B|C4_03390W|orf19.10874|orf6.1787|IPF23895.1|IPF10396.2|SHR3|Contig4-2386_0003|orf6.2577|CA0700|CaO19.3366|CAWG_03469	orf19.3366	0.364	-1.28004	FALSE
orf19.3462	orf19.3462|C6_02220W_B|C6_02220W|orf19.10966|IPF13117.2|IPF28755.1|Contig4-2623_0005|orf6.3765|CA2029|CaO19.3462|CaO19.10966|SAR1.3f|SAR1.3|CAWG_05145	orf19.3462	0.3674	-1.27122	FALSE
orf19.543	orf19.543|CR_04530W_B|CR_04530W|orf19.8178|orf6.6755|IPF19222.2|IPF4283.2|Contig4-2548_0004|orf6.596|CA4255|CaO19.543|CAWG_01788	orf19.543	0.39	-1.25077	FALSE
orf19.7118	orf19.7118|C7_00060C_B|C7_00060C|IPF5646.1|Contig4-2995_0009|orf6.8435|CA5582|CaJ7.0009|CaO19_7118|CaJ7_0009|CaO19.7118|ADK2|CAWG_05363	orf19.7118	0.4134	-1.18647	FALSE
orf19.4885	orf19.4885|C1_10160W_B|C1_10160W|orf19.12349|IPF22456.1|IPF7536.2|Contig4-2934_0003|orf6.3051|CA1513|CaO19.4885|CaO19.12349|CAWG_00417	orf19.4885	0.5902	-1.1848	FALSE
orf19.3400	CAWG_05184|orf19.3400|C6_01840C_B|C6_01840C|orf19.10903|IPF23840.1|IPF12953.1|Contig4-2399_0003|orf6.4331|CA2432|CaO19.3400|CaO19.10903	orf19.3400	0.3186	-1.02797	FALSE
orf19.2000	orf19.2000|C2_01240C_B|C2_01240C|orf19.9551|IPF25226.1|IPF4753.2|Contig4-2876_0001|orf6.6360|CA3942|CHL1|CaO19.2000|CaO19.9551|CAWG_03899	orf19.2000	-0.2896	1.07679	FALSE
orf19.5037	orf19.5037|C4_03820C_B|C4_03820C|orf19.12504|IPF17054|IPF22188.1|IPF17054.2|orf6.3314|CA1693|CaO19.12504|CaO19.5037|CAWG_03430	orf19.5037	-0.5059	1.09533	FALSE
orf19.1146	orf19.1146|C1_11720W_B|C1_11720W|IPF29564.1|CaO19.1146|CAWG_00265	orf19.1146	-0.3957	1.11099	FALSE
orf19.1791	orf19.1791|C4_05330C_B|C4_05330C|orf19.9357|IPF25533.1|IPF8738.2|Contig4-1853_0004|orf6.4370|CA2461|MAK11|CAWG_03281	orf19.1791	-0.4067	1.13963	FALSE
orf19.1400	orf19.1400|C2_09560C_B|C2_09560C|orf19.8978|IPF25931.1|IPF7679.2|Contig4-2842_0014|orf6.5353|CA3172|CaO19.1400|CSN2|CaO19.8978|IPF7676|CAWG_06029	orf19.1400	-0.3698	1.18422	FALSE
orf19.1439	orf19.1439|C4_03330W_B|C4_03330W|orf19.9013|IPF25886.1|IPF10566.1|Contig4-2265_0006|orf6.1053|CA0280|CaO19.1439|IPF10566|CAWG_03479	orf19.1439	-0.3699	1.19074	FALSE
orf19.1229	orf19.1229|C1_07690C_B|C1_07690C|orf19.8815|orf19.8816|IPF16520.2|IPF26077.1|IPF19119.2|IPF29521.1|IPF13285.2|Contig4-1270_0001|Contig4-1270_0002|Contig4-2208_0002|orf6.5087|orf6.869|orf6.5086|CA6253|CA2982|CA2981|orf19.1230|orf19.1231|CSE1.3f|CAWG_00648	orf19.1229	-0.481	1.19747	FALSE
orf19.1792	orf19.1792|C4_05340W_B|C4_05340W|orf19.9358|IPF25526.1|IPF8736.2|Contig4-1853_0002|orf6.4371|CA2462|CaO19.9358|CDC16|CaO19.1792|CAWG_03280	orf19.1792	-0.368	1.22003	FALSE
orf19.1298	orf19.1298|C4_03800C_B|C4_03800C|orf19.8878|IPF26014.1|IPF16027.3|Contig4-2781_0019|Contig4-2781_0020|Contig4-2781_0021|orf6.1389|orf6.923|CA0225|CaO19.1298|IPF16027.2	orf19.1298	-0.3693	1.24073	FALSE
orf19.2661	orf19.2661|C1_06180W_B|C1_06180W|IPF11534.1|IPF17380.2|Contig4-1945_0002|Contig4-2584_0004|Contig4-2753_0010|Contig4-2898_0012|Contig4-2956_0007|orf6.334|orf6.434|orf6.1466|CA0498|CA0078|orf19.631|orf19.381|CaO19.2661|CTA218|CTA211.3f	orf19.2661	-0.9085	1.24677	FALSE
orf19.3328	orf19.3328|C1_01390C_B|C1_01390C|orf19.10838|IPF23929.1|IPF11521.2|Contig4-2976_0005|orf6.5026|CA2935|CaO19.10838|HOT1|CaO19.3328|IPF11521|CAWG_01237	orf19.3328	-0.4619	1.3027	FALSE
orf19.84	orf19.84|C6_00830C_B|C6_00830C|orf19.11123|orf19.7729|IPF23634.1|IPF19550.1|IPF27172.1|IPF19551.1|IPF14582.1|Contig4-2119_0003|orf6.115|orf6.2072|orf19.3641|CAWG_05276	orf19.84	-0.3953	1.3199	FALSE
orf19.1519	orf19.1519|C2_02040W_B|C2_02040W|orf19.9094|IPF25872.1|IPF8252.2|Contig4-2807_0006|orf6.3394|CA1750|CaO19.1519|CaO19.9094|IPF8252|CAWG_03972	orf19.1519	-0.3804	1.33946	FALSE
orf19.1542	orf19.1542|C2_02240C_B|C2_02240C|orf19.9116|IPF25764.1|IPF6497.2|Contig4-2847_0014|orf6.6400|CA3970|CaO19.1542|CaO19.9116|IPF6497|CAWG_03992	orf19.1542	-0.281	1.42905	FALSE
orf19.4414	orf19.4414|C4_06040W_B|C4_06040W|orf19.11892|IPF16776.2|IPF6474.1|Contig4-2875_0012|orf6.2968|orf6.4225|CA1450|CaO19.4414|IPF6474|CAWG_03221	orf19.4414	-0.2739	1.44804	FALSE
orf19.1029	orf19.1029|C1_03800W_B|C1_03800W|orf19.8631|IPF26259.1|IPF14315.2|Contig4-2010_0007|orf6.3222|CA1630|CaO19.1029|CAWG_01011	orf19.1029	-0.4565	1.48119	FALSE
orf19.1169	orf19.1169|C1_11510C_B|C1_11510C|orf19.8762|IPF26167.1|IPF7631.2|Contig4-2602_0008|orf6.3440|CA1785|JID1|CaO19.1169|CaO19.8762|IPF7631|CAWG_00286	orf19.1169	-0.7369	1.48212	FALSE
orf19.1481	CAWG_03942|orf19.1481|C2_01700C_B|C2_01700C|orf19.9056|IPF25743.1|IPF4403.2|Contig4-2219_0003|Contig4-2219_0005|orf6.2105|CA0904|CaO19.1481|CaO19.9056|IPF4403	orf19.1481	-0.244	1.50661	FALSE
orf19.1667	orf19.1667|C3_01790C_B|C3_01790C|orf19.9236|IPF25699.1|IPF6308.2|Contig4-3069_0013|Contig4-3069_0015|orf6.5742|CA3471|CaO19.9236|CaO19.1667|IPF6308|CAWG_02510	orf19.1667	-0.2655	1.52559	FALSE
orf19.3986	CAWG_04863|orf19.3986|C5_04970C_B|C5_04970C|orf19.11469|IPF19144.2|IPF9661.2|Contig4-2740_0001|orf6.7399|orf6.793|CA4758|CaO19.3986	orf19.3986	-0.4264	1.54951	FALSE
orf19.151	CAWG_04223|orf19.151|C2_04690C_B|C2_04690C|orf19.7792|IPF19097.2|IPF17861.2|IPF19195.1|orf6.662|orf6.76|orf6.660|CA0144|CA0143|orf19.153|CaO19.151|IPF19195.3f	orf19.151	-0.2469	1.64339	FALSE
orf19.2770	orf19.2770|C4_02330C_B|C4_02330C|orf19.10286|IPF24642.1|IPF7081.2|Contig4-2112_0004|orf6.6582|CA4121|CaO19.2770|CaO19.10286|IPF7081|CAWG_03561	orf19.2770	-0.3801	1.66698	FALSE
orf19.1300	orf19.1300|C4_03780C_B|C4_03780C|orf19.8880|IPF13552.2|IPF29494.1|Contig4-2781_0017|orf6.1387|CA0453|CaO19.1300|IPF13552|CAWG_03435	orf19.1300	-0.2952	1.67302	FALSE
orf19.1371	orf19.1371|C2_09790W_B|C2_09790W|orf19.8951|IPF25945.1|IPF9869.2|orf6.1147|orf6.4157|CA0336|CaO19.1371|IPF9869|CAWG_06052	orf19.1371	-0.3073	1.71269	FALSE
orf19.3764	orf19.3764|C1_12520W_B|C1_12520W|orf19.11248|IPF23501.1|IPF18527.1|orf6.3955|CA2173|CaO19.11248|CaO19.3764|IPF18527|CAWG_00190	orf19.3764	-1.9687	1.73158	FALSE
orf19.1296	orf19.1296|C2_06650C_B|C2_06650C|orf19.8876|IPF26039.1|IPF13982.2|orf6.922|CA0224|orf19.82|CaO19.8876|PRP31|CaO19.1296|CAWG_04399	orf19.1296	-0.324	1.74384	FALSE
orf19.1133	orf19.1133|C1_03710C_B|C1_03710C|orf19.8726|IPF6172.3|IPF29571.1|Contig4-2952_0004|orf6.1506|CA0525|MSB1.5eoc|IPF6172.2|CAWG_01020	orf19.1133	-0.3815	1.78076	FALSE
orf19.1297	orf19.1297|C4_03810W_B|C4_03810W|orf19.12503|orf19.8877|IPF26018.1|IPF16024.1|IPF22191.1|IPF17055.1|Contig4-2781_0024|orf6.924|orf6.3313|CA0226|CA1692|orf19.5036|ATG20|CaO19.1297|CaO19.8877|IPF16024|CAWG_03432	orf19.1297	-0.428	1.82035	FALSE
orf19.1491	orf19.1491|C2_01820C_B|C2_01820C|orf19.9068|IPF14405.2|IPF5991.3|Contig4-2801_0010|orf6.1460|orf6.2805|CA0492|CaO19.1491|SNU71|CAWG_03950	orf19.1491	-0.3726	1.89055	FALSE
orf19.1362	orf19.1362|C2_09890W_B|C2_09890W|orf19.8942|IPF25948.1|IPF8910.2|Contig4-2717_0007|orf6.5294|CA3131|CaO19.8942|CaO19.1362|IPF8910|CAWG_06061	orf19.1362	-0.3375	1.89242	FALSE
orf19.1120	orf19.1120|C5_03750W_B|C5_03750W|orf19.8718|IPF26203.1|IPF13879.2|Contig4-1995_0001|orf6.3472|CA1812|CaO19.1120|IPF13879|CAWG_04747	orf19.1120	-0.5457	1.90614	FALSE
orf19.1209	orf19.8798|IPF26122.1|IPF19127.1|IPF15446.2|orf6.842|orf6.3076|CA1529|orf19.1209|SPC105.5eoc|SPC105|orf19.4557|C6_04120C_B|C6_04120C|CAWG_04968	orf19.4557	-0.2444	1.92538	FALSE
orf19.1607	orf19.1607|C3_02370C_B|C3_02370C|orf19.9175|IPF13562.2|IPF14418.3|Contig4-2034_0002|Contig4-2034_0003|Contig4-2034_0004|Contig4-2260_0010|orf6.1088|orf6.1933|CA0796|CaO19.1607|CAWG_02562	orf19.1607	-0.9076	1.95035	FALSE
orf19.1307	orf19.1307|C4_03710C_B|C4_03710C|orf19.8887|IPF26015.1|IPF6678.2|Contig4-2324_0002|orf6.2773|CA1325|CaO19.1307|CaO19.8887|IPF6678|CAWG_03442	orf19.1307	-0.4242	1.95551	FALSE
orf19.1990	orf19.1990|C2_01350C_B|C2_01350C|orf19.9541|IPF25265.1|IPF15225.2|Contig4-2093_0003|Contig4-2093_0004|orf6.1292|orf6.6370|CA0402|CaO19.1990|IPF15225|CAWG_03908	orf19.1990	-0.3367	1.9738	FALSE
orf19.115	orf19.115|C6_01090C_B|C6_01090C|IPF19623.1|Contig4-2149_0006|Contig4-2149_0007|orf6.1183|CA0484|CaO19.115|IPF19622.5f|IPF19622|orf6.1446|IPF19622.1|CAWG_05252	orf19.115	-0.4274	2.04057	FALSE
orf19.1039	orf19.1039|C1_04070C_B|C1_04070C|orf19.8641|IPF17890.1|IPF29595.1|Contig4-2664_0010|orf6.2318|CA1034|BET4.3f|BET4.exon2|CAWG_00986	orf19.1039	-0.3899	2.14606	FALSE
orf19.1091	orf19.1091|C6_04330W_B|C6_04330W|orf19.8692|IPF26223.1|IPF16935.2|orf6.1101|CA0309|CaO19.8692|CaO19.1091|IPF16935|CAWG_04946	orf19.1091	-0.3767	2.2024	FALSE
orf19.5295	orf19.5295|C4_04140W_B|C4_04140W|orf19.12754|IPF21854.1|IPF11876.2|Contig4-2497_0007|orf6.3939|CA2161|CaO19.12754|EEP1|CaO19.5295|IPF11876|CAWG_03402	orf19.5295	-0.5185	2.26916	FALSE
orf19.1301	orf19.1301|C4_03770W_B|C4_03770W|orf19.8881|IPF13554.1|IPF18704.2|Contig4-2781_0016|orf6.1386|CA0452|CaO19.1301|IPF13554|CAWG_03436	orf19.1301	-0.331	2.79377	FALSE
orf19.1294	orf19.2629|C4_05280W_B|C4_05280W|IPF10478.3|IPF19694.1|Contig4-2660_0013|Contig4-2660_0014|Contig4-2660_0015|orf6.1433|orf6.912|orf6.913|orf6.1434|CA6235|CA6236|orf19.1293|orf19.1294|USO1.5eoc|CAWG_03286	orf19.2629	-0.3873	2.80752	FALSE
orf19.4643	orf19.4643|C4_01420W_B|C4_01420W|orf19.12113|IPF19720.2|IPF28308.1|Contig4-2362_0003|Contig4-2596_0007|Contig4-2596_0008|orf6.1491|orf6.2365|CA1061|CaO19.4643|IPF19720|IPF19720.3eoc|IPF19720.1|CAWG_03642	orf19.4643	-0.2576	2.83903	FALSE
orf19.6592	orf19.6592|CR_09700W_B|CR_09700W|IPF8192.1|Contig4-2811_0010|orf6.6204|CA3833|CaO19.6592|IPF8192|CAWG_02235	orf19.6592	-0.973	2.85862	FALSE
orf19.4980	orf19.4980|C1_13480W_B|C1_13480W|orf19.12447|HS71|SSA1|IPF22233.1|IPF11819.2|SSA4|Contig4-2251_0001|CA1230|CaO19.4980|CaO19.12447|orf6.2627|CAWG_00103	orf19.4980	-1.2845	3.12399	FALSE
orf19.1492	CAWG_03951|orf19.1492|C2_01830W_B|C2_01830W|orf19.9069|IPF25748.1|IPF14401.2|Contig4-2358_0005|orf6.1461|CA0493|CA6189|PRP39.5f|CaO19.9069|CaO19.1492|PRP39.3f|PRP39.3	orf19.1492	-0.4786	3.96134	FALSE
orf19.1349	orf19.1349|C2_08340C_B|C2_08340C|orf19.8929|IPF25987.1|IPF9726.2|Contig4-3000_0024|Contig4-3000_0025|orf6.980|CaO19.1349|CaO19.8929|CAWG_05920	orf19.1349	-0.3433	5.83197	FALSE
orf19.1363	orf19.1363|C2_09880C_B|C2_09880C|orf19.8943|IPF25951.1|IPF8904.2|Contig4-2717_0017|orf6.5295|CA3132|CaO19.8943|CaO19.1363|IPF8904|CAWG_06060	orf19.1363	-0.4328	8.53326	FALSE
orf19.7218	orf19.7218|C1_14120C_B|C1_14120C|PRY2|IPF872.1|Contig4-2519_0004|orf6.8118|CA5344|CaO19.7218|CAWG_00042	orf19.7218	-0.7535	-9.67449	TRUE
orf19.1691	orf19.1691|C3_01540W_B|C3_01540W|orf19.9259|IPF19200.1|IPF6518.1|Contig4-2909_0014|orf6.4148|orf6.653|CA2302|CaO19.9259|CaO19.1691|IPF6518|CAWG_02486	orf19.1691	-3.013	-9.3391	TRUE
orf19.4881	orf19.4880|C1_10110W_B|C1_10110W|orf19.12344|IPF17533.2|IPF9703.2|IPF17532.3|Contig4-2738_0005|Contig4-2738_0006|orf6.3839|orf6.3840|orf6.1625|CA0598|CA6291|orf19.4881|CaO19.4880|YFW5|IPF9703.5f|IPF9703|CAWG_00421	orf19.4880	-0.3806	-9.29051	TRUE
orf19.5025	orf19.5025|C1_13870W_B|C1_13870W|orf19.12492|orf6.7984|IPF22255.1|IPF3022.1|Contig4-3075_0019|Contig4-3075_0020|CA5238|CaO19.5025|CaO19.12492|CAWG_00065	orf19.5025	-1.9574	-8.11931	TRUE
orf19.1258	orf19.1258|C4_05730W_B|C4_05730W|orf19.8843|IPF15051.2|IPF29522.1|Contig4-2968_0001|orf6.402|orf6.5725|CA0066|CaO19.1258|IPF15051|CAWG_03250	orf19.1258	-0.5275	-5.88342	TRUE
orf19.555	orf19.555|CR_05190W_B|CR_05190W|orf19.8190|orf19.8250|orf6.362|IPF26750.1|IPF20036.1|IPF29759.1|IPF26680.1|IPF19931.2|Contig4-2448_0010|Contig4-2852_0008|orf6.3523|orf6.765|CA0177|orf19.635.1|orf19.636|CIS304|CaO19.8190|CaO19.555|IFL2|IPF20048.1|CAWG_01851	orf19.555	-0.3967	-5.74627	TRUE
orf19.6817	orf19.6817|C3_06850W_B|C3_06850W|orf19.14109|IPF20357.1|IPF2404.1|Contig4-3076_0005|orf6.8814|CA5890|CaO19.14109|CaO19.6817	orf19.6817	-0.9958	-5.26336	TRUE
orf19.1465	orf19.1465|C2_01570W_B|C2_01570W|orf19.9040|IPF25815.1|IPF20018.1|Contig4-3015_0023|Contig4-3015_0024|orf6.7108|CA4538|CaO19.9040|PAA12|CaO19.1465|IPF20018|CAWG_03929	orf19.1465	-0.5199	-5.05707	TRUE
orf19.1863	orf19.1863|C2_07620W_B|C2_07620W|orf19.9419|IPF4064.2|IPF19005.1|Contig4-2502_0003|orf6.1263|orf6.7057|CA4497|CaO19.1863|IPF4064.5f|IPF4064|CAWG_05858	orf19.1863	-1.2829	-4.90447	TRUE
orf19.2337	orf19.2337|C1_10800C_B|C1_10800C|orf19.9873|IPF24975.1|IPF8681.1|Contig4-3011_0014|orf6.5571|CA3334|LYP2|CaO19.9873|CaO19.2337|CYN1|CAWG_00353	orf19.2337	-1.085	-4.72534	TRUE
orf19.6837	orf19.6837|C1_04450C_B|C1_04450C|orf19.12660|orf19.14127|IPF7602|IPF22028.1|IPF7602.3|IPF20284.1|IPF3538.2|Contig4-1399_0002|Contig4-2882_0001|Contig4-3051_0002|orf6.3409|orf6.6986|CA1761|orf19.5193|CaO19.6837|CaO19.14127|CAWG_00949	orf19.6837	-0.7092	-4.58263	TRUE
orf19.2133	orf19.2133|C6_04490W_B|C6_04490W|orf19.9680|IPF19830.2|IPF15657.2|Contig4-2687_0005|orf6.288|orf6.5367|CA3182|CaO19.2133|CAWG_04932	orf19.2133	-0.3444	-4.41657	TRUE
orf19.2531	orf19.2531|CR_01470W_B|CR_01470W|orf19.10066|orf6.2388|IPF24765.1|IPF4991.2|Contig4-2933_0007|CA1075|CaO19.10066|CaO19.2531|IPF4991|CAWG_01497	orf19.2531	-0.4461	-4.35304	TRUE
orf19.5525	orf19.5525|C6_02560W_B|C6_02560W|orf19.12971|IPF4328|IPF4328.2|IPF27985.1|Contig4-2118_0001|Contig4-2690_0006|orf6.4467|orf6.871|CA0210|CaO19.5525|CAWG_05112	orf19.5525	-1.1316	-3.75469	TRUE
orf19.5612	CAWG_05045|orf19.5612|C6_03250W_B|C6_03250W|orf19.13055|IPF15015.2|IPF13180.3|Contig4-2391_0004|orf6.1045|orf6.5060|orf6.728|CA0276|CaO19.5612|WRY1|IPF15015	orf19.5612	-0.5435	-3.55773	TRUE
orf19.1438	orf19.1438|C4_03340C_B|C4_03340C|orf19.9012|IPF19419.2|IPF10565.1|Contig4-2265_0007|orf6.1054|orf6.155|CA0281|CPD2|CaO19.1438|IPF10565|IPF10564.3|CAWG_03480	orf19.1438	-0.6124	-3.52285	TRUE
orf19.1167	orf19.1167|C1_11530C_B|C1_11530C|orf19.8760|IPF26164.1|IPF19929.1|Contig4-2394_0007|Contig4-2602_0012|orf6.3442|CA1787|TCD1|CaO19.8760|CaO19.1167|IFH3|CAWG_00284	orf19.1167	-0.3607	-3.4772	TRUE
orf19.2454	orf19.2454|C1_05940W_B|C1_05940W|orf19.9990|orf6.1540|PHO98|IPF19824.2|IPF14853.2|Contig4-2200_0003|Contig4-2200_0004|Contig4-2200_0005|orf6.104|orf6.293|CA0548|CaO19.2454|CA0015|PHO87.5eoc|IPF19824.1|CAWG_00813	orf19.2454	-0.8332	-3.4367	TRUE
orf19.1443	orf19.1442|C2_01380W_B|C2_01380W|orf19.9017|orf19.9018|IPF15731.2|IPF15733.2|IPF14660.3|IPF29416.1|PLB4.3|Contig4-2174_0003|Contig4-2174_0004|orf6.1059|orf6.795|orf6.796|PLB4|PLB4.5f|PLB4.3f|CA0185|CA0186|orf19.1443|CAWG_03911	orf19.1442	-0.5771	-3.39298	TRUE
orf19.1996	orf19.1996|C2_01270W_B|C2_01270W|orf19.9548|orf6.6363|19.9548|CHA2|IPF4749.2|IPF8165.3|IPF29220.1|Contig4-2876_0008|orf6.766|CA3945|CA6267|orf19.1997|CHA12.3f|CHA12|CAWG_03902	orf19.1996	-1.1633	-3.29945	TRUE
orf19.6081	orf19.6081|C1_00220W_B|C1_00220W|orf19.13500|orf6.6260|IPF4604.2|IPF14612.3|Contig4-2998_0022|orf6.1067|CA3867|CaO19.6081|CAWG_01343	orf19.6081	-0.9457	-3.08271	TRUE
orf19.3106	orf19.3106|C4_07030W_B|C4_07030W|orf19.10618|IPF24192.1|IPF8775.2|Contig4-2940_0008|orf6.6939|CA4404|CaO19.10618|CaO19.3106|CAWG_03125	orf19.3106	-1.1927	-2.69805	TRUE
orf19.5770	orf19.5770|C6_03930W_B|C6_03930W|orf19.13192|IPF19226.2|IPF6990.2|Contig4-3026_0011|Contig4-3026_0013|orf6.582|orf6.6188|CA3821|CaO19.5770|IPF6990|CAWG_04981	orf19.5770	-0.6158	-2.6975	TRUE
orf19.889	orf19.889|C2_03370W_B|C2_03370W|orf19.8508|IPF26412.1|IPF3679.2|Contig4-3099_0003|orf6.7288|CA4681|CaO19.8508|CaO19.889|IPF3679|CAWG_04104	orf19.889	-0.6494	-2.62941	TRUE
orf19.4733	orf19.4733|C1_08750W_B|C1_08750W|orf19.12195|IPF22458.1|IPF11767.2|Contig4-2643_0001|orf6.2084|orf6.2186|CA0889|CaO19.4733|IPF11767|CAWG_00551	orf19.4733	-0.7162	-2.59005	TRUE
orf19.6937	orf19.6937|C3_03800W_B|C3_03800W|orf19.14199|IPF20186.1|IPF4202.2|Contig4-3085_0002|orf6.7323|CA4707|CaO19.14199|PTR2|CaO19.6937|PTR21|CAWG_02697	orf19.6937	-0.7259	-2.58643	TRUE
orf19.4907	orf19.4907|C1_10360C_B|C1_10360C|orf19.12373|IPF22400.1|IPF17283.2|Contig4-2762_0012|orf6.3754|CA2021|CaO19.12373|CaO19.4907|IPF17283|CAWG_00397	orf19.4907	-0.6279	-2.58612	TRUE
orf19.5280	orf19.5280|C1_11870W_B|C1_11870W|orf19.12745|IPF21939.1|IPF4701.2|Contig4-3082_0038|orf6.7662|CA4972|CaO19.5280|CaO19.12745|CAWG_00254	orf19.5280	-1.7255	-2.49212	TRUE
orf19.489	orf19.489|CR_04060C_B|CR_04060C|orf19.8119|IPF26817.1|IPF18207.1|orf6.7082|CA4516|CaO19.8119|CaO19.489|IPF18207|CAWG_01743	orf19.489	-0.4536	-2.48612	TRUE
orf19.2651	orf19.2651|C5_03280W_B|C5_03280W|orf19.10174|IPF24690.1|IPF16860.2|Contig4-2002_0004|orf6.3352|CA1723|CaO19.2651|CAM1|CaO19.10174|TEF4|CAWG_04704	orf19.2651	-0.794	-2.35951	TRUE
orf19.4099	orf19.4099|C2_06170C_B|C2_06170C|orf19.11580|orf19.12932|MET5|IPF23129.1|IPF2102.1|IPF21658.1|IPF13588.2|Contig4-2950_0017|orf6.6837|orf6.4171|CA4320|orf19.5477|CaO19.4099|CaO19.11580|CAWG_04360	orf19.4099	-1.0577	-2.31042	TRUE
orf19.4824	orf19.4824|C1_09610W_B|C1_09610W|orf19.12287|IPF22463.1|IPF11480.2|Contig4-3078_0040|orf6.7387|CA4755|CaO19.12287|CaO19.4824|IPF11480|CAWG_00469	orf19.4824	-0.423	-2.27959	TRUE
orf19.3915	orf19.3915|C5_04300C_B|C5_04300C|orf19.11397|IPF10029.2|IPF18505.2|Contig4-2730_0012|orf6.4061|orf6.5132|CA2239|CaO19.3915|IPF10029.5eoc|CA3015|IPF10029|CAWG_04803	orf19.3915	-1.0229	-2.26257	TRUE
orf19.2989	orf19.2989|C1_02980W_B|C1_02980W|orf19.10506|IPF15924.2|IPF16795.1|Contig4-2184_0001|orf6.1981|orf6.5700|CA0821|CaO19.2989|IPF16795|CAWG_01086	orf19.2989	-0.7224	-2.26084	TRUE
orf19.238	orf19.238|C3_02480C_B|C3_02480C|orf19.7868|orf6.957|orf6.2684|IPF10098.1|IPF18721.2|Contig4-2868_0011|CA6170|CaO19.238|CAWG_02572	orf19.238	-2.6039	-2.18719	TRUE
orf19.1868	orf19.1868|C2_07570W_B|C2_07570W|orf19.9424|IPF25438.1|IPF4053.1|Contig4-3010_0006|orf6.7052|CA4492|RNR2|CaO19.9424|CaO19.1868|CAWG_05853	orf19.1868	-0.791	-2.14874	TRUE
orf19.6951	orf19.6951|C3_03680W_B|C3_03680W|orf19.14213|IPF19383.2|IPF16613.2|Contig4-3085_0023|orf6.232|orf6.7337|CA4715|DPL1|CaO19.6951|CAWG_02685	orf19.6951	-0.4919	-2.10359	TRUE
orf19.6656	orf19.6656|C5_03480C_B|C5_03480C|IPF2277.1|Contig4-3038_0003|orf6.6765|DUR3|CA4263|CaO19.6656|IPF2277|DUR31|CAWG_04721	orf19.6656	-1.2291	-2.08866	TRUE
orf19.2871	orf19.2871|C4_06610C_B|C4_06610C|orf19.10389|IPF3247.1|IPF28944.1|Contig4-3009_0023|orf6.4380|CA2470|SDHA|SDH3|SDH1|CaO19.2871|CaO19.10389|CAWG_03167	orf19.2871	-0.5031	-2.04411	TRUE
orf19.1702	orf19.1702|C3_01470W_B|C3_01470W|orf19.9269|IPF25666.1|IPF13664.2|Contig4-2869_0006|orf6.3043|CA1504|CaO19.1702|CaO19.9269|CAWG_02478	orf19.1702	-0.2398	-2.04381	TRUE
orf19.4193	orf19.4193|C6_00660C_B|C6_00660C|orf19.11670|IPF23074.1|IPF13508.2|Contig4-2373_0007|orf6.2742|CA1305|CaO19.11670|CaO19.4193|IPF13508.3f|IPF13508|CAWG_05292	orf19.4193	-0.3384	-2.01139	TRUE
orf19.1411	orf19.1411|C4_04360W_B|C4_04360W|orf19.8987|IPF25905.1|IPF6716.1|Contig4-2963_0008|orf6.6380|CA3952|CaO19.8987|PAH1|CaO19.1411|IPF6716|CAWG_03371	orf19.1411	-0.349	-1.98437	TRUE
orf19.4777	orf19.4777|C1_09190C_B|C1_09190C|orf19.12241|IPF22403.1|IPF11775.3|Contig4-2888_0009|orf6.1104|orf6.1906|CA0776|CaO19.4777|CA0311|DAK2.3eoc|IPF19048.1|CAWG_00510	orf19.4777	-0.7583	-1.97426	TRUE
orf19.5197	orf19.5197|C1_04400C_B|C1_04400C|orf19.12664|IPF22021.1|IPF7593.2|Contig4-2882_0008|Contig4-2882_0010|orf6.3413|CA1765|CaO19.5197|CaO19.12664|CAWG_00954	orf19.5197	-1.0704	-1.97182	TRUE
orf19.1852	orf19.1852|CR_06820W_B|CR_06820W|orf19.9410|IPF25475.1|IPF4674.2|Contig4-3021_0019|Contig4-3021_0020|orf6.5619|CA3370|CaO19.1852|CaO19.9410|IPF4674|CAWG_01981	orf19.1852	-0.2674	-1.96918	TRUE
orf19.2172	orf19.2172|C2_08130W_B|C2_08130W|orf19.9718|IPF25141.1|IPF10148.2|Contig4-3057_0027|orf6.6091|CA3746|CaO19.9718|CaO19.2172|CAWG_05904	orf19.2172	-0.65	-1.96053	TRUE
orf19.1027	orf19.1027|C1_03820W_B|C1_03820W|orf19.8629|IPF15777.2|IPF19201.1|Contig4-2078_0006|orf6.511|orf6.648|CA6183|CaO19.1027|PDR17|CAWG_01009	orf19.1027	-0.511	-1.95635	TRUE
orf19.4279	orf19.4279|C5_02630C_B|C5_02630C|orf19.11755|orf6.3107|IPF17287.3|IPF8746.2|Contig4-2872_0014|orf6.5207|CA1548|CaO19.4279|IPF8746|CAWG_04645	orf19.4279	-0.5058	-1.92942	TRUE
orf19.4040	orf19.4040|C5_05410C_B|C5_05410C|orf19.11523|IPF7211.3|IPF8790.2|Contig4-3094_0005|orf6.4407|orf6.7453|CA4802|CaO19.4040|CAWG_04907	orf19.4040	-0.9141	-1.90545	TRUE
orf19.2309.2	orf19.2309.2|C1_11060C_B|C1_11060C|IPF11739.1|IPF19095.2|Contig4-2919_0008|CA3307|RPL2.3|CAWG_00328	orf19.2309.2	-0.6816	-1.80932	TRUE
orf19.5437	orf19.5437|C3_00320W_B|C3_00320W|orf19.12892|GPP1|IPF21745.1|IPF1139.1|Contig4-2896_0003|orf6.8673|CA5788|CaO19.12892|CaO19.5437|CAWG_02367	orf19.5437	-0.7441	-1.80422	TRUE
orf19.2371	orf19.2371|C7_02610C_B|C7_02610C|orf19.9907|IPF24948.1|IPF29129.1|Contig4-2369_0001|orf6.4769|GAG1|CaO19.9907|CaO19.2371	orf19.2371	-1.5087	-1.80055	TRUE
orf19.4616	orf19.4616|C4_01770W_B|C4_01770W|orf19.12086|IPF22623.1|IPF20027.1|orf6.7915|CA5178|CaO19.4616|CAWG_03617	orf19.4616	-0.4166	-1.79259	TRUE
orf19.1247	orf19.1247|C4_05620C_B|C4_05620C|orf19.8831|IPF15575.2|IPF18723.2|Contig4-1942_0002|orf6.2683|orf6.3012|CA1482|CaO19.1247|IPF15575|CAWG_03260	orf19.1247	-0.4994	-1.78326	TRUE
orf19.1159	orf19.1159|C1_11610C_B|C1_11610C|orf19.8751|IPF26162.1|IPF7616.2|Contig4-2834_0012|orf6.3134|CA1569|CYS1|CaO19.8751|CaO19.1159|IPF7616|CAWG_00276	orf19.1159	-0.9291	-1.77651	TRUE
orf19.6745	orf19.6745|C3_07440W_B|C3_07440W|orf19.14037|TPIS|IPF20404.1|IPF3499.1|Contig4-3006_0013|orf6.8886|CA5950|CaO19.14037|CaO19.6745|CAWG_03053	orf19.6745	-2.4326	-1.76672	TRUE
orf19.2168.3	CAWG_05907|orf19.2168.3|C2_08160C_B|C2_08160C|IPF13710.3|IPF16182.1|Contig4-2572_0016|CA6199|IPF16182	orf19.2168.3	-0.5012	-1.73981	TRUE
orf19.4318	orf19.4318|C5_02940C_B|C5_02940C|orf19.11793|IPF22963.1|IPF11048.2|Contig4-2700_0004|orf6.3170|CA1593|CaO19.11793|CaO19.4318|CAWG_04675	orf19.4318	-0.35	-1.72931	TRUE
orf19.1232	orf19.1232|C1_07700C_B|C1_07700C|orf19.8817|IPF26079.1|IPF13284.2|Contig4-2208_0006|orf6.5085|CA2980|CaO19.1232|CaO19.8817|GOG5|CAWG_00647	orf19.1232	-0.3824	-1.72592	TRUE
orf19.4650	orf19.4650|C4_01370W_B|C4_01370W|orf19.12119|IPF9306.1|IPF15583.2|Contig4-2275_0003|orf6.304|orf6.3347|CA1719|CaO19.4650|CAWG_03647	orf19.4650	-0.3874	-1.7201	TRUE
orf19.3575	orf19.3575|C2_05460W_B|C2_05460W|orf19.11059|PYK1|IPF23718.1|IPF19988.1|Contig4-3023_0002|Contig4-3023_0003|orf6.5754|CA3483|CaO19.3575|CaO19.11059|PYK|CAWG_04294	orf19.3575	-1.5687	-1.71362	TRUE
orf19.3053	orf19.3053|C1_03510C_B|C1_03510C|orf19.10571|IPF24357.1|IPF15297.1|Contig4-3098_0017|orf6.7790|CA5078|CaO19.10571|CaO19.3053|IPF15297|CAWG_01034	orf19.3053	-0.7039	-1.69561	TRUE
orf19.1979	orf19.1979|C5_00880C_B|C5_00880C|orf19.9535|IPF25363.1|IPF8694.2|IFN1|Contig4-2554_0002|orf6.2481|GIT1|CA1137|CaO19.1979|CaO19.9535|CAWG_04481	orf19.1979	-1.18	-1.6904	TRUE
orf19.7152	orf19.7152|C7_04210C_B|C7_04210C|IPF1943.2|Contig4-3083_0008|Contig4-3083_0009|orf6.8052|CA5290|CaJ7.0487|CYS4|CaO19.7152|CaJ7_0487|CaO19_7152|IPF1943|CAWG_05750	orf19.7152	-0.6814	-1.68775	TRUE
orf19.4026	orf19.4026|C5_05320C_B|C5_05320C|orf19.11509|IPF23273.1|IPF3372.2|Contig4-3094_0023|orf6.7439|CA4792|CaO19.11509|CaO19.4026|CAWG_04898	orf19.4026	-0.4993	-1.64318	TRUE
orf19.2335	orf19.2335|C1_10820C_B|C1_10820C|orf19.9871|IPF24979.1|IPF19983.1|Contig4-3011_0017|orf6.5573|CA3336|CaO19.2335|CaO19.9871|IPF19983|CAWG_00351	orf19.2335	-0.354	-1.61783	TRUE
orf19.5369	orf19.5369|C2_10860C_B|C2_10860C|orf19.12829|IPF21858.1|IPF712.1|Contig4-3102_0008|orf6.8358|CA5521|HEM12|CaO19.5369|CaO19.12829|CAWG_06145	orf19.5369	-0.6639	-1.60207	TRUE
orf19.2644	orf19.2644|C5_03350W_B|C5_03350W|orf19.10167|IPF24692.1|IPF6978.2|Contig4-2912_0002|orf6.3819|CA2065|CaO19.2644|CaO19.10167|CAWG_04711	orf19.2644	-0.7376	-1.58917	TRUE
orf19.6058	orf19.6058|C1_00500C_B|C1_00500C|orf19.13479|IPF21068.1|IPF1422.1|orf6.7602|CA4918|CaO19.13479|CaO19.6058|CAWG_01323	orf19.6058	-0.5567	-1.57945	TRUE
orf19.7150	orf19.7150|C7_04230W_B|C7_04230W|IPF1932.1|Contig4-3083_0019|orf6.8050|CA5289|CaJ7.0489|CaO19_7150|CaJ7_0489|CaO19.7150|CAWG_05752	orf19.7150	-0.3791	-1.572	TRUE
orf19.1682	CAWG_02493|orf19.1682|C3_01610W_B|C3_01610W|orf19.9251|IPF25637.1|IPF11681.2|Contig4-2363_0002|orf6.889|CA0216|CaO19.1682|CaO19.9251|IPF11681	orf19.1682	-0.4788	-1.56414	TRUE
orf19.903	orf19.903|C2_03270W_B|C2_03270W|orf19.8522|IPF26449.1|IPF4535.2|GPM1-1|Contig4-3099_0022|orf6.7274|CA4671|CaO19.903|CaO19.8522|CAWG_04094	orf19.903	-2.5273	-1.53087	TRUE
orf19.1626	orf19.1626|C3_02180C_B|C3_02180C|orf19.9194|IPF25636.1|IPF4248.2|Contig4-2997_0025|orf6.6446|CA4008|CaO19.1626|DYS1|CAWG_02545	orf19.1626	-0.7364	-1.52506	TRUE
orf19.6531	orf19.6531|C7_01900W_B|C7_01900W|orf19.13884|IPF20595.1|IPF5150.1|Contig4-3024_0028|orf6.7629|CA4947|CaJ7.0217|CaO19.13884|CaO19.6531|CaO19_6531|CaJ7_0217|CAWG_05541	orf19.6531	-0.47	-1.51409	TRUE
orf19.6402	orf19.6402|CR_08340W_B|CR_08340W|orf19.13760|IPF20738.1|IPF5115.2|Contig4-2839_0007|orf6.7852|CA5127|CaO19.13760|CaO19.6402|CAWG_02122	orf19.6402	-1.4058	-1.51265	TRUE
orf19.3888	orf19.3888|CR_06340C_B|CR_06340C|orf19.11369|IPF23389.1|IPF7759.1|Contig4-2958_0024|orf6.5859|CA3559|CaO19.11369|CaO19.3888|CAWG_01943	orf19.3888	-0.6601	-1.49929	TRUE
orf19.3651	orf19.3651|C6_00750C_B|C6_00750C|orf19.11135|PGK|IPF23636.1|IPF17009.2|Contig4-3041_0020|orf6.3310|CA1691|CaO19.11135|CaO19.3651|CAWG_05284	orf19.3651	-1.6096	-1.49322	TRUE
orf19.13	orf19.734|CR_07150W_B|CR_07150W|orf19.7686|orf19.8353|IPF27232.1|IPF11564.1|IPF26579.1|IPF16544.2|Contig4-1499_0002|Contig4-2506_0004|orf6.1703|orf6.6009|CA0263|orf19.13|CaO19.734|CaO19.8353|CAWG_02013	orf19.734	-1.0794	-1.46778	TRUE
orf19.4536	orf19.4536|C1_01870C_B|C1_01870C|orf19.12011|IPF22713.1|IPF8061.2|Contig4-2727_0001|orf6.6682|CA4195|CaO19.4536|CaO19.12011|CAWG_01193	orf19.4536	-0.4375	-1.46565	TRUE
orf19.2618	orf19.2618|CR_02170W_B|CR_02170W|orf19.10149|IPF24760.1|IPF7797.2|Contig4-2761_0004|orf6.1653|CA0617|CaO19.10149|CaO19.2618|CAWG_01563	orf19.2618	-0.8312	-1.45946	TRUE
orf19.2803	orf19.2803|C3_04060C_B|C3_04060C|orf19.10321|orf6.1494|IPF24536.1|IPF11525.2|Contig4-2893_0015|CA0517|CaO19.2803|CaO19.10321|CAWG_02719	orf19.2803	-0.4941	-1.45658	TRUE
orf19.2709	orf19.2709|C4_02870C_B|C4_02870C|orf19.10224|IPF16213.3|IPF29003.1|Contig4-1957_0002|orf6.2725|CA1289|CaO19.2709|IPF16213.2|CAWG_03511	orf19.2709	-0.321	-1.45412	TRUE
orf19.5904	orf19.5904|C3_04500C_B|C3_04500C|orf19.13325|IPF21264.1|IPF1881.1|RPL19B|Contig4-2874_0011|orf6.9133|CA6141|RPL19A.3|CAWG_02763	orf19.5904	-2.5547	-1.45398	TRUE
orf19.1480	orf19.1480|C2_01690W_B|C2_01690W|orf19.9055|IPF25808.1|IPF4401.2|Contig4-2219_0007|orf6.2104|CA0903|CaO19.1480|CaO19.9055|IPF4401|CAWG_03941	orf19.1480	-0.4289	-1.41772	TRUE
orf19.4836	orf19.4836|C1_09720W_B|C1_09720W|orf19.12299|IPF22436.1|IPF4487.2|Contig4-3078_0020|orf6.7375|CA4745|CaO19.12299|CaO19.4836|CAWG_00458	orf19.4836	-0.386	-1.41291	TRUE
orf19.3175	orf19.3175|C5_01960C_B|C5_01960C|orf19.10685|IPF16916.2|IPF16824.3|Contig4-2507_0007|Contig4-2507_0008|orf6.1483|orf6.4472|YOR256W|CA0510|CaO19.3175|ETF1|CAWG_04581	orf19.3175	-0.4176	-1.40515	TRUE
orf19.1559	orf19.1559|C2_02370C_B|C2_02370C|orf19.9132|IPF7136.1|IPF29412.1|Contig4-2824_0011|orf6.6416|CA3984|CaO19.1559|CAWG_04005	orf19.1559	-0.4534	-1.39376	TRUE
orf19.1783	orf19.1783|C2_09990C_B|C2_09990C|orf19.9349|orf19.9350|IPF16207.2|IPF25550.1|IPF13015.2|IPF13016.2|Contig4-2624_0003|Contig4-2624_0004|orf6.2530|orf6.2531|orf6.531|CA6193|CA6194|orf19.1784|YOR1.5f|CAWG_06071	orf19.1783	-0.3211	-1.37021	TRUE
orf19.1517	orf19.1517|C2_02030W_B|C2_02030W|orf19.9092|orf6.3396|IPF25795.1|IPF8248.2|Contig4-2807_0007|CA1751|CaO19.1517|CaO19.9092|ARO3.exon2	orf19.1517	-0.9146	-1.35643	TRUE
orf19.1467	orf19.1467|C2_01590W_B|C2_01590W|orf19.9042|IPF25830.1|IPF4376.1|Contig4-3015_0020|orf6.7106|CA4536|CaO19.9042|CaO19.1467|CAWG_03931	orf19.1467	-0.2656	-1.35426	TRUE
orf19.7600	orf19.7600|CR_10250C_B|CR_10250C|IPF666.1|Contig4-3108_0036|orf6.8948|CA6000|FDH11|FDH11.3|CAWG_02284	orf19.7600	-0.5604	-1.32244	TRUE
orf19.118	orf19.118|C6_01110W_B|C6_01110W|orf19.7765|IPF14763.2|IPF29951.1|Contig4-2244_0003|orf6.1443|CA0482|CaO19.7765|ODE1|CaO19.118|IPF14763|CAWG_05250	orf19.118	-0.3613	-1.29441	TRUE
orf19.1799	orf19.1799|C4_05430C_B|C4_05430C|orf19.9365|IPF19643.2|IPF19644.1|Contig4-3019_0033|orf6.2231|orf6.4378|GAP6|CA0981|GAP12|CaO19.1799|GAP4	orf19.1799	-0.3984	-1.29433	TRUE
orf19.4048	orf19.4048|C5_05480W_B|C5_05480W|orf19.11530|IPF23266.1|IPF7227.2|Contig4-2715_0008|orf6.4414|CA2493|CaO19.11530|CaO19.4048|IPF7227|CAWG_04913	orf19.4048	-0.9112	-1.29356	TRUE
orf19.5645	orf19.5645|C4_00200C_B|C4_00200C|orf19.13090|MET25|IPF21534.1|IPF12125.2|orf6.4514|CA2565|CaO19.13090|CaO19.5645|MET17|CAWG_03763	orf19.5645	-1.852	-1.24542	TRUE
orf19.5812	CAWG_04060|orf19.5812|C2_02930C_B|C2_02930C|orf19.13234|IPF21397.1|IPF9301.2|Contig4-2152_0009|orf6.6646|CA4163|CaO19.13234|CaO19.5812|IPF9301	orf19.5812	-1.228	-1.23786	TRUE
orf19.1210	orf19.1210|C6_04110W_B|C6_04110W|orf19.8799|IPF26117.1|IPF19126.1|orf6.843|CA0202|CaO19.1210|AVT5|CaO19.8799|IPF19126|CAWG_04969	orf19.1210	-0.3047	-1.22395	TRUE
orf19.1750	orf19.1750|C2_10290W_B|C2_10290W|orf19.9319|IPF25570.1|IPF10745.2|Contig4-2591_0005|Contig4-2591_0006|orf6.1827|CaO19.9319|CaO19.1750|CNL1	orf19.1750	-0.4353	-1.21256	TRUE
orf19.7611	orf19.7611|CR_10350C_B|CR_10350C|IPF640.1|Contig4-3108_0068|orf6.8959|CA6010|CaO19.7611|CAWG_02294	orf19.7611	-0.4527	-1.21113	TRUE
orf19.1160	orf19.1160|C1_11600W_B|C1_11600W|orf19.8752|IPF26172.1|IPF7617.2|Contig4-2834_0013|orf6.3135|CA1570|CaO19.1160|CaO19.8752|IPF7617|CAWG_00277	orf19.1160	-0.2641	-1.20931	TRUE
orf19.5180	orf19.5180|C7_02810W_B|C7_02810W|orf19.12647|IPF22066.1|IPF11888.1|YBL064|Contig4-2258_0001|orf6.6956|CA4416|CaJ7.0321|YBL64|CaO19.5180|CaO19.12647|CaJ7_0321|CaO19_5180|IPF11888|CAWG_05615	orf19.5180	-2.7252	-1.20072	TRUE
orf19.1412	orf19.1412|C4_04350W_B|C4_04350W|orf19.8988|IPF25915.1|IPF6714.2|Contig4-2963_0009|orf6.6381|CA3953|CaO19.8988|CaO19.1412|IPF6714|CAWG_03372	orf19.1412	-0.3403	-1.18987	TRUE
orf19.1279	orf19.1279|C5_04100W_B|C5_04100W|orf19.8866|IPF26045.1|IPF16312.2|Contig4-2808_0002|orf6.874|CA0213|CaO19.8866|CaO19.1279|CAWG_04783	orf19.1279	-0.4387	-1.18676	TRUE
orf19.1390	orf19.1390|C2_09640W_B|C2_09640W|orf19.8968|PMI40|IPF19894.1|IPF11071.3|Contig4-2636_0003|Contig4-2636_0004|MPI|orf6.2074|orf6.2242|CA0988|CaO19.1390|CAWG_06037	orf19.1390	-0.3329	-1.17299	TRUE
orf19.687.1	orf19.687.1|C6_01970C_B|C6_01970C|IPF26650.1|IPF9581.1|Contig4-2607_0004|CA1977|RPL25.3|CAWG_05170	orf19.687.1	-0.7162	-1.16431	TRUE
orf19.1177	orf19.1177|C6_00190W_B|C6_00190W|orf19.8769|IPF26139.1|IPF15134.2|Contig4-2980_0004|orf6.1744|orf6.817|CA0192|RTT106|CaO19.1177|IPF15134|CAWG_05338	orf19.1177	-0.3	-1.15937	TRUE
orf19.5647	orf19.5647|C4_00220C_B|C4_00220C|orf19.13092|IPF18224.2|IPF12120.1|Contig4-2460_0004|orf6.4516|CA2568|orf19.5647.2|CA2567|SUB2.3f|CAWG_03761	orf19.5647	-0.3297	-1.15818	TRUE
orf19.6116	orf19.6116|CR_07490C_B|CR_07490C|orf19.13535|IPF8388.2|IPF20985.1|IPF18395.1|Contig4-1499_0003|Contig4-2916_0003|orf6.1017|orf6.5097|orf19.1408|CaO19.13535|CaO19.6116|CAWG_02045	orf19.6116	-0.6265	-1.15085	TRUE
orf19.2112	orf19.2112|C2_00200W_B|C2_00200W|orf19.9660|IPF18423.2|IPF10329.2|Contig4-2832_0002|orf6.4749|CA2733|CaO19.9660|PRP18|CaO19.2112|CAWG_03800	orf19.2112	-0.2388	-1.12574	TRUE
orf19.6214	orf19.6214|C1_06940C_B|C1_06940C|orf19.13595|IPF19760|ATH1|IPF20966.1|IPF19760.1|Contig4-1596_0001|Contig4-2632_0007|orf6.4526|CA2574|CaO19.6214|CaO19.13595|CAWG_00721	orf19.6214	-0.371	-1.11663	TRUE
orf19.7404	orf19.7404|C3_06280W_B|C3_06280W|IPF2644.2|Contig4-3029_0004|orf6.8564|CA5704|CaO19.7404|CHA1|CHA11|CAWG_02939	orf19.7404	-0.3878	-1.0561	TRUE
orf19.5639	orf19.5639|C4_00140C_B|C4_00140C|orf19.13084|IPF21508.1|IPF12359.2|Contig4-2558_0003|orf6.4508|CA2559|CaO19.13084|CaO19.5639|CAWG_03770	orf19.5639	-0.6361	-1.03397	TRUE
orf19.5263	orf19.5263|C1_12030W_B|C1_12030W|orf19.12728|IPF21949.1|IPF2046.1|Contig4-2701_0010|Contig4-2701_0011|orf6.7679|CA4986|SER3|CaO19.5263|CaO19.12728|CAWG_00239	orf19.5263	-0.4531	-1.03054	TRUE
orf19.2191	orf19.2191|C2_07920W_B|C2_07920W|orf19.9737|IPF25137.1|IPF7498.2|Contig4-2075_0002|orf6.3427|CA1774|CaO19.9737|CaO19.2191|IPF7498|CAWG_05885	orf19.2191	-0.296	-1.02779	TRUE
orf19.1591	orf19.1591|C2_04310W_B|C2_04310W|IPF13331.2|POT14|orf6.1069|CA0290|CaO19.1591|CAWG_04187	orf19.1591	-0.3449	-1.02765	TRUE
orf19.3391	orf19.3391|C6_01910W_B|C6_01910W|orf19.8301|orf19.10894|IPF23845.1|IPF20062.1|IPF26639.1|IPF20093.1|Contig4-1966_0003|Contig4-2154_0002|orf6.3696|orf6.1810|CA1982|orf19.683|ADK12|CaO19.10894|CaO19.3391|CAWG_05176	orf19.3391	-0.3168	-1.02567	TRUE
orf19.7506	orf19.7506|CR_00280C_B|CR_00280C|IPF404.1|Contig4-3107_0051|orf6.8758|CA5849|CaO19.7506|IPF404.5f|CAWG_01389	orf19.7506	-0.2954	-1.02406	TRUE
orf19.5328	orf19.5328|C2_10550C_B|C2_10550C|orf19.12788|orf19.12789|orf19.12793|IPF21822.1|IPF797.1|Contig4-3102_0061|orf6.8317|orf6.8322|orf6.8318|CA5492|CA5493|orf19.5329|orf19.5333|GCN1.3f|CAWG_06117	orf19.5328	-0.5109	-1.00991	TRUE
orf19.6673	orf19.6673|C5_03610W_B|C5_03610W|IPF2308.1|Contig4-2760_0001|orf6.6782|CA4276|CaO19.6673|CAWG_04734	orf19.6673	0.3059	1.05621	TRUE
orf19.3642	orf19.3642|C6_00820W_B|C6_00820W|orf19.11124|orf6.2071|IPF23637.1|IPF14577.2|Contig4-2119_0002|CA0883|SUN4|CaO19.3642|CaO19.11124|CAWG_05277	orf19.3642	0.6938	1.06068	TRUE
orf19.5903	orf19.5903|C3_04490W_B|C3_04490W|orf19.13324|IPF21201.1|IPF1879.1|Contig4-2874_0009|Contig4-2874_0010|orf6.9134|CA6142|CaO19.5903|CaO19.13324|IPF1879|CAWG_02762	orf19.5903	0.3058	1.07697	TRUE
orf19.7323	orf19.7323|CR_09270C_B|CR_09270C|CBP|IPF1971.2|orf6.8404|CA5559|CaO19.7323|CAWG_02198	orf19.7323	0.728	1.13017	TRUE
orf19.7061	orf19.7061|C7_00580C_B|C7_00580C|IPF477.1|orf6.8492|CA5634|CaJ7.0072|CaO19_7061|CaJ7_0072|CaO19.7061|IPF477|CAWG_05414	orf19.7061	0.3079	1.17385	TRUE
orf19.5561	orf19.5561|C6_02860W_B|C6_02860W|orf19.13007|IPF21644.1|IPF5385.2|Contig4-3002_0010|orf6.3250|CA1653|CaO19.5561|CaO19.13007|CAWG_05082	orf19.5561	0.4078	1.22209	TRUE
orf19.7566	orf19.7566|CR_09920W_B|CR_09920W|GNP1|IPF934.1|Contig4-3105_0041|orf6.8914|GNP2|CA5972|CaO19.7566|CAWG_02256	orf19.7566	0.6954	1.24528	TRUE
orf19.4755	orf19.4755|C1_08990C_B|C1_08990C|orf19.12219|IPF22355.1|IPF13063.2|Contig4-2455_0002|orf6.4600|CA2633|CaO19.12219|CaO19.4755|CAWG_00530	orf19.4755	0.6082	1.25516	TRUE
orf19.4531	orf19.4531|C1_01920W_B|C1_01920W|orf19.12006|IPF7530.2|IPF28363.1|Contig4-2751_0006|Contig4-2751_0007|orf6.6677|CA4190|CaO19.4531|IPF7530|CAWG_01188	orf19.4531	0.3412	1.25734	TRUE
orf19.5147	orf19.5147|C7_03080W_B|C7_03080W|orf19.12613|IPF18318.1|IPF12332.2|Contig4-2330_0005|Contig4-3092_0001|orf6.5950|CA3627|CaJ7.0356|CaJ7_0356|CaO19_5147|CaO19.5147|IPF18318|CAWG_05642	orf19.5147	0.3756	1.27056	TRUE
orf19.5170	orf19.5170|C7_02910W_B|C7_02910W|orf19.12637|IPF22107.1|IPF5411.2|ENA21.3|Contig4-3092_0037|orf6.6966|CA4425|CaJ7.0331|CaO19.5170|ENA2|CaO19.12637|CaJ7_0331|CaO19_5170|ENA21.3f	orf19.5170	1.1158	1.28164	TRUE
orf19.7567	orf19.7567|CR_09930W_B|CR_09930W|IPF931.1|Contig4-3105_0044|orf6.8915|CA5973|CaO19.7567|IPF931|CAWG_02257	orf19.7567	0.5688	1.28468	TRUE
orf19.882	orf19.882|C2_03390C_B|C2_03390C|orf19.8501|orf19.8503|IPF26442.1|IPF26425.1|IPF9007.2|IPF9010.2|Contig4-2772_0009|Contig4-2772_0010|orf6.7293|orf6.7295|CA4684|CA4683|orf19.884|HSP78.5f|CAWG_04106	orf19.882	0.3355	1.33318	TRUE
orf19.6408	orf19.6408|CR_08420W_B|CR_08420W|orf19.13766|IPF20728.1|IPF1317.2|Contig4-3073_0023|orf6.7846|CA5120|CaO19.13766|CaO19.6408|YDJ1|CAWG_02129	orf19.6408	0.3659	1.33429	TRUE
orf19.6658	orf19.6658|C5_03490C_B|C5_03490C|orf6.6767|CA4264|CaO19.6658|IPF2280|IPF2280.1|CAWG_04722	orf19.6658	0.3173	1.34272	TRUE
orf19.6720	orf19.6720|C3_07670W_B|C3_07670W|orf19.14012|IPF20405.1|IPF3634.1|Contig4-2901_0002|orf6.6869|CA4346|YDR090C|CaO19.6720|CaO19.14012|IPF3634|CAWG_03073	orf19.6720	0.4605	1.35389	TRUE
orf19.5999	orf19.5999|C3_05210C_B|C3_05210C|orf19.13420|IPF21224.1|IPF19819.1|Contig4-2771_0009|orf6.9038|CA6067|CaO19.13420|CaO19.5999|CAWG_02834	orf19.5999	0.3624	1.35946	TRUE
orf19.4743	orf19.4743|C1_08850C_B|C1_08850C|orf19.12205|IPF14022.2|IPF10636.3|Contig4-2037_0003|orf6.3655|orf6.404|CA1948|CaO19.4743|AFG12|IPF14022|CAWG_00541	orf19.4743	0.4658	1.4192	TRUE
orf19.6741	orf19.6741|C3_07470W_B|C3_07470W|orf19.14033|IPF20373.1|IPF3506.2|Contig4-3006_0020|orf6.8890|CA5953|CaO19.6741|CaO19.14033|IPF3506|CAWG_03056	orf19.6741	0.524	1.43789	TRUE
orf19.7084	orf19.7084|C7_00360W_B|C7_00360W|IPF522.1|Contig4-3106_0042|orf6.8469|CA5614|CaJ7.0048|CaO19.7084|CaJ7_0048|CaO19_7084|IPF522|CAWG_05393	orf19.7084	0.5644	1.44189	TRUE
orf19.7561	orf19.7561|CR_09880W_B|CR_09880W|IPF946.1|EDT1|Contig4-2780_0003|Contig4-3105_0026|Contig4-3105_0028|orf6.8909|CA5968|EED1|CaO19.7561|IPF946	orf19.7561	1.1736	1.48842	TRUE
orf19.6683	orf19.6707|C7_03500W_B|C7_03500W|orf19.13975|orf19.13999|IPF17904.3|IPF20482.1|IPF20013.1|Contig4-1469_0004|orf6.6792|orf6.6816|CA4285|CA4307|CaJ7.0401|orf19.6683|CaO19.13999|CaO19.6707|IPF20013|CAWG_05682	orf19.6707	0.3753	1.53756	TRUE
orf19.1715	orf19.1715|C3_01360C_B|C3_01360C|orf19.9283|orf6.4843|IPF11363.1|IPF29338.1|Contig4-2578_0004|Contig4-2578_0006|orf6.4845|CA2802|CaO19.9283|CaO19.1715|IPF11363|CAWG_02469	orf19.1715	0.5626	1.5831	TRUE
orf19.7039	orf19.7038|C7_00790W_B|C7_00790W|IPF3075.1|IPF3076.1|Contig4-1858_0003|orf6.7964|orf6.7965|CA5220|CaJ7.0093|orf19.7039|MVP1|CA5221|MVP1.exon1|MVP1.exon2|CAWG_05435	orf19.7038	0.3735	1.67513	TRUE
orf19.4348	orf19.4348|C5_03160W_B|C5_03160W|orf19.11825|IPF14271.2|IPF28478.1|Contig4-2514_0001|Contig4-2514_0002|orf6.3992|CA2194|RGR1|CaO19.4348|CAWG_04697	orf19.4348	0.2389	1.7271	TRUE
orf19.6920	orf19.6920|C7_01390W_B|C7_01390W|IPF2195.1|Contig4-2895_0017|orf6.7184|CA4601|CaJ7.0154|CaO19.6920|CaO19_6920|CaJ7_0154|IPF2195|CAWG_05490	orf19.6920	0.413	1.75446	TRUE
orf19.5595	orf19.5595|C6_03100W_B|C6_03100W|orf19.13040|IPF16588.3|IPF6796.2|Contig4-2698_0002|orf6.4437|CA2505|CaO19.13040|CaO19.5595|IPF6796	orf19.5595	0.8583	1.75554	TRUE
orf19.4771	orf19.4771|C1_09130W_B|C1_09130W|orf19.12234|IPF22382.1|IPF11667.2|orf6.3982|CA2187|MNN47|CaO19.4771|CaO19.12234|IPF11667|CAWG_00516	orf19.4771	0.2923	1.78218	TRUE
orf19.4749	orf19.4749|C1_08900W_B|C1_08900W|orf19.12211|IPF22427.1|IPF13921.2|Contig4-2151_0005|Contig4-2151_0007|Contig4-2151_0008|orf6.4019|CA2211|CaO19.4749|IPF13921|CAWG_00536	orf19.4749	0.5502	1.80228	TRUE
orf19.5292	orf19.5292|C4_04170C_B|C4_04170C|orf19.12750|IPF21817.1|IPF11881.2|Contig4-2497_0002|orf6.3942|CA2164|CaO19.12750|CaO19.5292|CAWG_03405	orf19.5292	0.31	1.80414	TRUE
orf19.815	orf19.815|C2_04050C_B|C2_04050C|orf19.8435|IPF5806.2|IPF29663.1|Contig4-2714_0002|Contig4-2714_0003|orf6.45|orf6.6706|YLR422W|CA4216|CaO19.8435|CaO19.815|IPF5806|CAWG_04163	orf19.815	0.6201	1.97277	TRUE
orf19.4082	orf19.4082|C2_09220W_B|C2_09220W|orf19.11563|orf6.6854|DDR99|IPF23163.1|IPF2075.1|Contig4-3095_0012|CA4336|CaO19.11563|CaO19.4082|CAWG_05999	orf19.4082	1.2546	1.97996	TRUE
orf19.4477	orf19.4477|C1_04020C_B|C1_04020C|orf6.4310|IFD4|IPF22774.1|IPF14374.2|CA2416|CAgp38|CaO19.11957|CaO19.4477|CAWG_00991	orf19.4477	0.5268	1.99168	TRUE
orf19.4900	orf19.4900|C1_10300W_B|C1_10300W|orf19.12366|IPF17635.3|IPF8854.2|Contig4-2409_0001|orf6.2025|orf6.4237|CA0854|CaO19.4900|IPF8854|CAWG_00403	orf19.4900	1.1546	1.99973	TRUE
orf19.6202	orf19.6202|C1_07030C_B|C1_07030C|orf19.13583|orf6.537|YJL79|PRY4|IPF8153.3|IPF27769.1|Contig4-2876_0017|orf6.5422|CA0104|IPF8153.2|CAWG_00714	orf19.6202	0.5098	2.00486	TRUE
orf19.4662	orf19.4662|C4_01260W_B|C4_01260W|orf19.12132|IPF22573.1|IPF4828.2|Contig4-2819_0007|orf6.4713|CA2709|CaO19.12132|CaO19.4662|IPF4828|CAWG_03658	orf19.4662	0.3301	2.01782	TRUE
orf19.3461	orf19.3461|C6_02210W_B|C6_02210W|orf19.10965|IPF23797.1|IPF14968.2|Contig4-2623_0003|orf6.3764|orf6.995|CA0254|CaO19.3461|IPF14968|CAWG_05146	orf19.3461	0.94	2.02071	TRUE
orf19.746	orf19.746|C4_05160C_B|C4_05160C|orf19.8365|IPF26553.1|IPF9748.2|Contig4-2360_0002|Contig4-2360_0003|orf6.4135|CA2293|CaO19.746|CaO19.8365|IPF9748|CAWG_03299	orf19.746	0.3538	2.04162	TRUE
orf19.4943	CAWG_00133|orf19.4943|C1_13160W_B|C1_13160W|orf19.12409|PSA1|IPF22264.1|IPF5668.1|Contig4-2994_0010|orf6.6047|CA3706|CaO19.12409|CaO19.4943	orf19.4943	0.5868	2.05396	TRUE
orf19.6453	orf19.6453|C7_02560W_B|C7_02560W|orf19.11187|orf19.13811|orf19.13812|IPF18687.1|IPF19531.1|IPF19530.1|IPF18311.1|Contig4-2374_0003|Contig4-2374_0004|orf6.2874|orf6.6006|orf6.6005|CA3675|CA3674|CaJ7.0297|CaJ7.0298|orf19.3703|orf19.6454|IPF19529.3f|IPF19529.exon2|CAWG_05600	orf19.6453	0.2588	2.05859	TRUE
orf19.7381	orf19.7381|C3_06000W_B|C3_06000W|IPF1292|IPF1292.1|Contig4-3093_0048|orf6.8541|CA5678|CaO19.7381|ZCF37|CAWG_02909	orf19.7381	0.6067	2.07005	TRUE
orf19.1795	orf19.1795|C4_05370W_B|C4_05370W|orf19.9361|IPF8726|IPF25523.1|IPF8726.2|Contig4-2654_0006|orf6.4374|CA2465|CaO19.9361|CaO19.1795|CAWG_03277	orf19.1795	0.3954	2.14127	TRUE
orf19.7068	orf19.7068|C7_00510W_B|C7_00510W|IPF492.1|Contig4-3106_0066|orf6.8485|CA5628|CaJ7.0065|CaJ7_0065|CaO19_7068|CaO19.7068|CAWG_05408	orf19.7068	0.7427	2.16826	TRUE
orf19.6573	orf19.6573|C7_01550W_B|C7_01550W|orf19.13926|IPF20639.1|IPF1649.2|Contig4-2887_0010|Contig4-2887_0011|orf6.7561|CA4883|CaJ7.0172|CaO19.13926|CaJ7_0172|CaO19_6573|CaO19.6573|IPF1649|CAWG_05506	orf19.6573	0.4115	2.20616	TRUE
orf19.7469	orf19.7469|CR_00620C_B|CR_00620C|IPF2508.1|Contig4-3027_0013|orf6.8721|CA5818|CaO19.7469|CAWG_01421	orf19.7469	0.352	2.39868	TRUE
orf19.4546	orf19.4546|C1_01780C_B|C1_01780C|orf19.12021|IPF14750.2|IPF28353.1|Contig4-2122_0003|orf6.6692|orf6.97|CA4204|CaO19.4546|CAWG_01202	orf19.4546	0.3261	2.46759	TRUE
orf19.4770	orf19.4769|C1_09120W_B|C1_09120W|orf19.12233|IPF11674.2|IPF17541.2|IPF17540.2|Contig4-2253_0002|orf6.2538|orf6.2539|orf6.927|CA0228|CA6290|orf19.4770|IPT1.5f|CAWG_00517	orf19.4769	0.2903	2.46927	TRUE
orf19.539	orf19.539|CR_04480C_B|CR_04480C|orf19.8172|orf6.6751|IPF26781.1|IPF4292.2|CA4250|CaO19.8172|CaO19.539|IPF4292|CAWG_01783	orf19.539	0.9386	2.51882	TRUE
orf19.6037	orf19.6037|C1_00680W_B|C1_00680W|orf19.13458|orf6.7581|IPF21027.1|IPF1459.1|Contig4-2972_0011|CA4900|IFP2|CaO19.13458|CaO19.6037|CAWG_01305	orf19.6037	1.2716	2.54828	TRUE
orf19.6844	orf19.6844|C1_04500W_B|C1_04500W|orf19.14134|IPF20271.1|IPF3527.1|Contig4-3051_0014|Contig4-3051_0015|orf6.6993|CA4446|CaO19.6844|CaO19.14134|CAWG_00944	orf19.6844	0.711	2.87798	TRUE
orf19.681	orf19.681|C1_11210C_B|C1_11210C|orf19.8298|orf6.1795|IPF7711.2|IPF18253.2|Contig4-2776_0004|orf6.6574|CA0707|CAP2|CaO19.681|IPF7711|CAWG_00314	orf19.681	0.3843	2.93735	TRUE
orf19.2952	orf19.2952|C1_02630C_B|C1_02630C|orf19.10469|orf6.6664|IPF24292.1|IPF4419.1|Contig4-2696_0012|Contig4-2696_0013|Contig4-2696_0015|CA4180|CaO19.2952|CaO19.10469|CAWG_01120	orf19.2952	0.5117	2.99113	TRUE
orf19.7610	orf19.7610|CR_10340W_B|CR_10340W|IPF643.2|Contig4-3108_0065|Contig4-3108_0066|orf6.8958|CA6009|CaO19.7610|IPF643|CAWG_02293	orf19.7610	1.4413	2.99622	TRUE
orf19.85	orf19.85|C6_00840W_B|C6_00840W|orf19.7730|orf6.1558|GPX1|IPF16333.2|IPF13205.1|GPX3|Contig4-2178_0002|CA0558|GPS1|CaO19.85|CaO19.7730	orf19.85	0.8347	2.99664	TRUE
orf19.6459	orf19.6459|C7_02500C_B|C7_02500C|orf19.13817|IPF20617.1|IPF19996.1|Contig4-2468_0011|orf6.6000|CA3668|CaJ7.0292|CaO19.13817|CaJ7_0292|CaO19_6459|CaO19.6459|CAWG_05594	orf19.6459	0.536	3.00538	TRUE
orf19.3219	orf19.3219|C5_03930C_B|C5_03930C|orf19.10730|IPF24094.1|IPF14538.2|Contig4-2205_0004|Contig4-2205_0005|orf6.3200|CA1616|CaO19.3219|CaO19.10730|IPF14538	orf19.3219	0.5853	3.14874	TRUE
orf19.5102	orf19.5102|C1_08230C_B|C1_08230C|orf19.12568|IPF13965.2|IPF17127.3|Contig4-2297_0003|orf6.4037|orf6.6348|CA2223|CaO19.5102|CAWG_00600	orf19.5102	0.5679	3.28611	TRUE
orf19.2241	orf19.2241|C2_06870C_B|C2_06870C|IPF17954.2|IPF18769.1|Contig4-2561_0001|orf6.1034|orf6.2391|CA6202|IPF18769|CAWG_05786	orf19.2241	0.7236	3.2884	TRUE
orf19.2179	orf19.2179|C2_08050C_B|C2_08050C|orf19.9725|ARN1|orf6.6084|YHL040C|IPF25111.1|IPF5522.1|Contig4-3057_0013|CA3740|CaO19.2179|CaO19.9725|CAWG_05897	orf19.2179	0.6892	3.33252	TRUE
orf19.6021	orf19.6021|C1_00850W_B|C1_00850W|orf19.13442|orf6.3925|IPF21083.1|IPF10761.1|Contig4-2810_0012|CA2149|CaO19.6021|CaO19.13442|IPF10761|CAWG_01289	orf19.6021	0.8539	3.35325	TRUE
orf19.5741	orf19.5741|C6_03700W_B|C6_03700W|orf19.13163|IPF21498.1|IPF13002.2|Contig4-2848_0008|orf6.1115|CA0316|CaO19.5741|ALS1.3eoc|IPF13002.1|CAWG_05003	orf19.5741	1.1872	3.55585	TRUE
orf19.6608	CAWG_02220|orf19.6608|CR_09530C_B|CR_09530C|IPF7940|IPF7940.1|Contig4-2790_0012|orf6.6220|CA3848|CaO19.6608	orf19.6608	0.6727	3.5807	TRUE
orf19.1237	orf19.1237|C4_05560C_B|C4_05560C|orf19.8822|IPF14677.1|IPF12542.2|Contig4-2681_0003|orf6.5080|orf6.711|CA2975|CaO19.1237|CAWG_03266	orf19.1237	0.6911	3.65063	TRUE
orf19.2768	orf19.2768|C4_02360W_B|C4_02360W|orf19.10284|IPF24664.1|IPF7076.2|Contig4-2513_0006|orf6.6584|CA4123|CaO19.2768|CaO19.10284|CAWG_03559	orf19.2768	1.1474	3.66758	TRUE
orf19.3829	orf19.3829|C4_04530C_B|C4_04530C|orf19.11310|orf6.7524|IPF23455.1|IPF15932.2|Contig4-2187_0001|Contig4-3060_0001|CA4857|CaO19.3829|CaO19.11310|CAWG_03358	orf19.3829	0.6816	3.67215	TRUE
orf19.1263	orf19.1263|C4_05770C_B|C4_05770C|orf19.8848|orf6.5730|FRE1|IPF26060.1|IPF8516.2|Contig4-2968_0009|CA3460|CaO19.8848|CaO19.1263|CAWG_03246	orf19.1263	0.9254	3.79391	TRUE
orf19.6279	orf19.6277|C1_06340W_B|C1_06340W|orf19.13656|orf19.13658|IPF19586.1|IPF19587.2|orf6.501|orf6.6038|CA3701|CA3702|orf19.6279|IPF11936.3f|orf6.6036|CAWG_00777	orf19.6277	0.2869	3.83665	TRUE
orf19.5760	orf19.5760|C6_03850C_B|C6_03850C|orf19.13183|PGA36|IPF21466.1|IPF10662.2|Contig4-2056_0002|orf6.6198|orf6.6197|YMR317|CA3827|orf19.5761|CaO19.13183|CaO19.5760|IPF10662|CAWG_04988	orf19.5760	0.903	4.35356	TRUE
orf19.7114	orf19.7114|C7_00090C_B|C7_00090C|orf6.8439|WAP1|IPF5641.1|Contig4-2995_0015|CA5585|CaJ7.0015|CaO19_7114|CaJ7_0015|CaO19.7114|CAWG_05366	orf19.7114	3.1738	4.66847	TRUE
orf19.7219	orf19.7219|C1_14130W_B|C1_14130W|orf6.8119|IPF868.1|Contig4-3043_0004|CA5345|CaO19.7219|CAWG_00041	orf19.7219	1.2573	4.68977	TRUE
orf19.1206	orf19.4215|C6_00440C_B|C6_00440C|orf19.11691|orf19.8797|orf6.5006|orf6.2939|IPF26138.1|IPF12467.2|IPF23068.1|IPF17039.1|FET5|FET34.3eoc|CA1431|CA2920|orf19.1206|FET35|FET5.5eoc|CAWG_05314	orf19.4215	1.5009	4.71057	TRUE
orf19.7362	orf19.7362|C3_05810C_B|C3_05810C|orf6.8522|IPF1245.1|SKN1.3|Contig4-2926_0022|Contig4-2926_0023|CA5660|SKN1.3f|CAWG_02891	orf19.7362	0.6305	4.73554	TRUE
orf19.5140	orf19.5140|C7_03150W_B|C7_03150W|orf19.12605|IPF22042.1|IPF8138.2|Contig4-2489_0004|orf6.5958|CA3634|CaJ7.0362|LPF34|CaO19.5140|CaJ7_0362|CaO19_5140|CaO19.12605|IFA25|CAWG_05648	orf19.5140	0.3428	4.89478	TRUE
orf19.5634	orf19.5634|C4_00110C_B|C4_00110C|orf19.13079|orf6.4503|FRE5|IPF21526.1|IPF12102.2|Contig4-2202_0003|Contig4-2202_0004|CA2556|CaO19.13079|CaO19.5634|CAWG_03773	orf19.5634	0.8715	5.27452	TRUE
orf19.4608	orf19.4608|C4_01850C_B|C4_01850C|orf19.12078|IPF22693.1|IPF22581.1|IPF6034.1|IPF6036.1|Contig4-2931_0009|Contig4-2931_0010|orf6.7907|orf19.4607.2|CA5169|CA5170|PDC12.exon2|CAWG_03610	orf19.4608	0.4567	6.13655	TRUE
orf19.7585	orf19.7585|CR_10100C_B|CR_10100C|IPF904.1|Contig4-3105_0074|orf6.8933|CA5986|CaO19.7585|CAWG_02271	orf19.7585	0.9851	6.18844	TRUE
orf19.4975	orf19.4975|C1_13450W_B|C1_13450W|orf19.12440|Contig4-2860_0006|GPX1|IPF19734.1|IPF19516.2|orf6.3143|orf6.857|CA1576|CaO19.4975|CA0557|HYR1.53|IPF7957.2	orf19.4975	1.3801	6.21377	TRUE
orf19.5635	orf19.5635|C4_00120W_B|C4_00120W|orf19.13080|IPF21547.1|IPF12101.1|CRW3|Contig4-1570_0002|orf6.4504|CA2557|CaO19.5635|CaO19.13080|IPF12101|RBT6|CAWG_03772	orf19.5635	0.6637	6.53599	TRUE
orf19.6148	orf19.6148|CR_07220C_B|CR_07220C|orf19.13567|IPF21005.1|IPF9410.2|Contig4-2953_0014|orf6.5666|CA3409|CaO19.6148|CaO19.13567|IPF9410|CAWG_02020	orf19.6148	0.8895	6.69352	TRUE
orf19.1930	orf19.1930|C5_01380W_B|C5_01380W|orf19.9486|orf6.5607|orf6.1281|FRE31|IPF25358.1|IPF15107.3|FRE4|CFL90|Contig4-2699_0003|Contig4-2699_0004|CA0397|CaO19.1930|IPF15107.2|CAWG_04525	orf19.1930	1.0378	6.96377	TRUE
orf19.1264	orf19.1264|C4_05780C_B|C4_05780C|orf19.8849|orf6.5731|FRE2|IPF26059.1|IPF8512.2|CFL97|Contig4-2968_0010|Contig4-2968_0011|CA3461|CaO19.8849|CaO19.1264|CAWG_03245	orf19.1264	1.2312	7.07714	TRUE
orf19.3112	orf19.3112|C4_06970C_B|C4_06970C|orf19.10624|IPF24173.1|IPF14367.2|Contig4-2739_0003|orf6.6933|CA4398|CaO19.10624|CaO19.3112|CAWG_03131	orf19.3112	1.1477	7.79469	TRUE
orf19.5952	orf19.5952|C3_04840C_B|C3_04840C|orf19.13373|IPF21220.1|IPF75.1|Contig4-3087_0032|orf6.9085|CA6104|CaO19.5952|CaO19.13373|IPF65|CAWG_02797	orf19.5952	1.3265	7.83838	TRUE
orf19.2457	orf19.2457|C1_05920W_B|C1_05920W|orf19.9993|IPF15822.2|IPF19473.2|orf6.34|orf6.3558|CA1869|CaO19.2457|IPF15822|CAWG_00815	orf19.2457	0.4626	7.90608	TRUE
orf19.3119	CAWG_03137|orf19.3117|C4_06920C_B|C4_06920C|orf19.10631|IPF24214.1|IPF12297.1|Contig4-2438_0005|Contig4-2438_0006|Contig4-2438_0007|orf6.6928|orf6.6926|CA4394|orf19.3119|CaO19.10629|CRW1|CaO19.3117|IPF12297	orf19.3117	1.2027	8.12901	TRUE
orf19.2355	orf19.1816|CR_07070C_B|CR_07070C|orf19.9891|orf19.9379|ALS8|IPF25511.1|IPF12561.3|IPF24952.1|IPF12997.2|orf6.2760|ALS2|ALS3-1|CA0591|CA0448|orf19.2355|ALS10|ALS3.5eoc|orf6.1614|IPF12561.2|CAWG_02005	orf19.1816	1.2703	8.31255	TRUE
orf19.2060	orf19.2060|C2_00680C_B|C2_00680C|orf19.9607|PGA3|orf6.7495|IPF1222|IPF25296.1|IPF1222.2|Contig4-3065_0005|CA4836|CaO19.2060|SOD31|CaO19.9607|CAWG_03847	orf19.2060	2.0265	8.43262	TRUE
orf19.3111	orf19.3111|C4_06980W_B|C4_06980W|orf19.10623|orf6.6934|FBP1|mp58|IPF8782.2|IPF14364.1|Contig4-2739_0001|orf6.60|CA4399|CaO19.3111|CAWG_03130	orf19.3111	0.7564	8.55841	TRUE
orf19.3374	orf19.3374|C4_03470C_B|C4_03470C|orf19.10882|IPF23894.1|IPF14152.1|Contig4-2242_0004|orf6.2886|CA1402|CaO19.10882|CaO19.3374|CAWG_03461	orf19.3374	2.9816	9.40475	TRUE
orf19.1321	orf19.1321|C4_03570W_B|C4_03570W|orf19.8901|ECE2|IPF26012.1|IPF12916.1|Contig4-2436_0002|orf6.4883|CA2825|CaO19.8901|CaO19.1321|CAWG_03451	orf19.1321	1.6225	10.6257	TRUE
orf19.7455	orf19.7455|C3_06660C_B|C3_06660C|IPF2902.1|Contig4-3064_0009|orf6.8615|CA5746|CaO19.7455|IPF2902	orf19.7455	0.3149	11.7988	TRUE

## Sheet: Ca Hebecker_24h-AmorimVaz_48h
ORF Hebecker et al.	Synonyms	ORF Amorim-Vaz et al.	Hebecker_24h–Control	AmorimVaz_48h–Control	EqualDirectionOfRegulation
orf19.557	orf19.557|CR_05210W_B|CR_05210W|orf19.8192|IPF19891.2|IPF29785.1|Contig4-2852_0001|orf6.2136|CA0928|CaO19.557|IPF19891|IPF19891.1|CAWG_01853	orf19.557	0.2972	-8.51566	FALSE
orf19.1774	orf19.1774|C2_10070W_B|C2_10070W|IPF9033.1|IPF9034.1|Contig4-2728_0003|orf6.2662|orf6.2663|CA1253|CA1254|orf19.1775|CA0636|CA0639|FDH3.3f|FDH4.3f|IPF18026.2|CAWG_06078	orf19.1774	0.9381	-8.26622	FALSE
orf19.7495	orf19.7495|CR_00380W_B|CR_00380W|IPF421.1|Contig4-3107_0020|orf6.8747|CA5840|CaO19.7495|OYE30|EBP6|CAWG_01399	orf19.7495	0.4416	-3.46485	FALSE
orf19.942	orf19.942|C5_00470C_B|C5_00470C|orf19.8557|IPF26313.1|IPF26324.1|IPF1539.1|IPF1538.2|Contig4-3103_0054|orf6.8191|KRE62.5f|KRE62.3f|orf19.942.1|CA5399|CA5400|CAWG_04441	orf19.942	0.3808	-2.75616	FALSE
orf19.4679	orf19.4679|C4_01100C_B|C4_01100C|orf19.12148|IPF17868.3|IPF7487.2|Contig4-2949_0007|orf6.5457|CA3244|CaO19.12148|CaO19.4679|CAWG_03671	orf19.4679	0.3552	-2.62648	FALSE
orf19.1982	orf19.588|C5_00850C_B|C5_00850C|orf19.8220|orf19.9538|IPF25393.1|IPF8700.2|IPF6380.1|Contig4-2633_0005|orf6.2478|orf6.5692|CA3429|orf19.1982|CaO19.9538|CaO19.1982|CaO19.588|CaO19.8220|IPF6380|CAWG_04478	orf19.588	0.2571	-2.60915	FALSE
orf19.7596	orf19.7596|CR_10200W_B|CR_10200W|IPF673.1|Contig4-3108_0030|orf6.8944|CA5996|CaO19.7596|PMU2|IPF673|CAWG_02280	orf19.7596	0.3066	-2.51521	FALSE
orf19.6403.1	orf19.6403.1|CR_08360C_B|CR_08360C|RP2A|CARP2A|RPP2|IPF20786.1|IPF5111.2|Contig4-2839_0010|Contig4-2839_0011|CA5125	orf19.6403.1	0.6388	-2.5094	FALSE
orf19.6085	CAWG_01347|orf19.6085|C1_00180W_B|C1_00180W|orf19.13504|IPF21087.1|IPF4609.1|Contig4-2998_0015|orf6.6256|CA3864|CaO19.13504|RPL16|CaO19.6085	orf19.6085	0.4413	-2.23011	FALSE
orf19.4931.1	orf19.4931.1|C1_13050W_B|C1_13050W|IPF22199.1|IPF12937.2|Contig4-2611_0007|CA3602|RPL14B|RPL14B.3|CAWG_00143	orf19.4931.1	0.3501	-2.21145	FALSE
orf19.3384	orf19.1327|C4_03520C_B|C4_03520C|orf19.8907|orf19.10892|ECE99|IPF19252.2|IPF15385.2|IPF23893.1|IPF16136.1|Contig4-2768_0006|orf6.4889|orf6.489|orf6.2929|CA2830|orf19.3384|CaO19.1327|RBT99|CAWG_03456	orf19.1327	0.6101	-2.20121	FALSE
orf19.667.1	orf19.667.1|C1_11360W_B|C1_11360W|IPF26651.1|IPF20156.1|Contig4-2094_0006|CA4102|CAWG_00300	orf19.667.1	0.7334	-2.15029	FALSE
orf19.4885	orf19.4885|C1_10160W_B|C1_10160W|orf19.12349|IPF22456.1|IPF7536.2|Contig4-2934_0003|orf6.3051|CA1513|CaO19.4885|CaO19.12349|CAWG_00417	orf19.4885	0.5902	-2.08205	FALSE
orf19.2994	CAWG_01082|orf19.2994|C1_03020C_B|C1_03020C|orf19.10511|IPF24346.1|IPF5596.2|RPL13A|Contig4-3020_0010|orf6.4871|CA2818|CaO19.2994|CaO19.10511	orf19.2994	0.4047	-2.04194	FALSE
orf19.6938	orf19.6938|C3_03790W_B|C3_03790W|orf19.14200|IPF20196.1|IPF5890.2|Contig4-3085_0005|Contig4-3085_0007|orf6.7324|CA4708|CaO19.6938|CaO19.14200|CAWG_02696	orf19.6938	0.406	-2.00509	FALSE
orf19.6375	orf19.6375|CR_08150W_B|CR_08150W|orf19.13732|IPF20783.1|IPF5422.2|orf6.5827|CA3539|CaO19.6375|RPS22|CaO19.13732|CAWG_02106	orf19.6375	0.4818	-1.96888	FALSE
orf19.6367	orf19.6367|CR_08090W_B|CR_08090W|orf19.13724|HS75|IPF20722.1|IPF13454.2|orf6.5819|CA3534|CaO19.6367|CaO19.13724|CAWG_02101	orf19.6367	0.7113	-1.9475	FALSE
orf19.3415.1	orf19.3415.1|C6_01700W_B|C6_01700W|IPF23866.1|IPF12449.2|Contig4-2923_0003|CA1298|CAWG_05197	orf19.3415.1	0.5406	-1.93996	FALSE
orf19.3426	orf19.3426|C6_01610W_B|C6_01610W|orf19.10930|IPF23859.1|IPF20144.1|Contig4-2520_0008|orf6.6099|CA3752|TIF51|TIF51.3f|TIF51.3|CAWG_05206	orf19.3426	0.2931	-1.75023	FALSE
orf19.5061	orf19.5061|C1_07890C_B|C1_07890C|orf19.12528|IPF13495.2|IPF19378.2|Contig4-1920_0002|orf6.1608|orf6.238|CA6294|CA0585|orf19.5062|ADE5,7.3f|ADE5,7.5f|CAWG_00631	orf19.5061	0.338	-1.34258	FALSE
orf19.4831	orf19.4831|C1_09680W_B|C1_09680W|orf19.12294|IPF22422.1|IPF4481.1|Contig4-3078_0026|orf6.7380|CA4749|CaO19.12294|CFA1|CaO19.4831|IPF4481|CAWG_00462	orf19.4831	0.5449	-1.27868	FALSE
orf19.5500	orf19.5500|C2_06360C_B|C2_06360C|orf19.12955|IPF21671.1|IPF5859.3|Contig4-1385_0002|Contig4-1385_0003|orf6.4657|CA2670|CaO19.12955|CaO19.5500|IPF5859.2|CAWG_04380	orf19.5500	0.3061	-1.24941	FALSE
orf19.300	orf19.300|C3_03040W_B|C3_03040W|orf19.7932|orf19.7933|IPF26999.1|IPF3840.1|Contig4-3050_0007|orf6.4293|CA2406|CaO19.300|DLD2|CaO19.7932|CAWG_02624	orf19.300	0.6654	-1.18532	FALSE
orf19.481	orf19.481|CR_03990C_B|CR_03990C|orf19.8111|IPF26786.1|IPF7094.1|Contig4-2441_0012|orf6.7090|CA4523|CaO19.8111|CaO19.481|CAWG_01736	orf19.481	0.2633	-1.06195	FALSE
orf19.5791	orf19.5791|C2_03080W_B|C2_03080W|orf19.13213|orf6.6625|IPF6833.2|IPF27911.1|Contig4-2708_0009|CA4148|CaO19.5791|CAWG_04075	orf19.5791	0.6089	-1.05679	FALSE
orf19.339	orf19.339|C3_03420C_B|C3_03420C|orf19.7972|IPF26993.1|IPF1529.1|NDH1|Contig4-3090_0011|orf6.7223|CA4633|CaO19.7972|CaO19.339|CAWG_02654	orf19.339	0.4422	-1.04949	FALSE
orf19.5171	orf19.5171|C7_02890C_B|C7_02890C|orf19.12638|IPF22034.1|IPF5408.1|Contig4-3092_0043|orf6.6965|CA4424|CaJ7.0330|CaO19.12638|CaO19.5171|CaO19_5171|CaJ7_0330|CAWG_05623	orf19.5171	0.5302	-1.04839	FALSE
orf19.4560	orf19.4560|C4_02270C_B|C4_02270C|orf19.12029|IPF22590.1|IPF1051.1|Contig4-3104_0002|orf6.3092|CA1539|CaO19.12029|CaO19.4560|CAWG_03567	orf19.4560	0.447	-1.00408	FALSE
orf19.1418	orf19.1418|C4_04290W_B|C4_04290W|orf19.8994|orf19.8995|IPF25910.1|IPF11238.2|Contig4-2563_0007|Contig4-2563_0009|orf6.6387|orf6.6388|CA3959|CA3960|orf19.1419|CaO19.8994|CaO19.1418|IPF11236.3f|CAWG_03378	orf19.1418	-0.2768	1.00357	FALSE
orf19.2699	orf19.2699|C4_02940W_B|C4_02940W|orf19.10214|IPF24596.1|IPF5041.1|Contig4-2809_0004|orf6.5487|CA3265|CaO19.10214|CaO19.2699|CAWG_03504	orf19.2699	-0.6856	1.00625	FALSE
orf19.1054	orf19.1054|C1_04200C_B|C1_04200C|orf19.8656|IPF18853.1|IPF16097.3|Contig4-2647_0024|orf6.2010|orf6.4935|CA0843|CaO19.1054|IPF18853|CAWG_00973	orf19.1054	-0.4058	1.01177	FALSE
orf19.2031	orf19.2031|C2_00930C_B|C2_00930C|orf19.9579|IPF19223.2|IPF4120.2|Contig4-2863_0003|orf6.595|orf6.5970|CA3640|CaO19.2031|CAWG_03872	orf19.2031	-1.2485	1.01271	FALSE
orf19.886	orf19.886|C2_03380W_B|C2_03380W|orf19.8505|IPF26482.1|IPF3687.2|Contig4-3099_0002|orf6.7292|CA4682|CaO19.8505|CaO19.886|IPF3687|CAWG_04105	orf19.886	-0.4802	1.05748	FALSE
orf19.1246	orf19.1246|C4_05610C_B|C4_05610C|orf19.8830|IPF15574.3|IPF9880.2|Contig4-2415_0005|Contig4-2415_0007|orf6.2682|orf6.3013|CA1263|CaO19.1246|IPF9880|CAWG_03261	orf19.1246	-0.2807	1.07726	FALSE
orf19.1792	orf19.1792|C4_05340W_B|C4_05340W|orf19.9358|IPF25526.1|IPF8736.2|Contig4-1853_0002|orf6.4371|CA2462|CaO19.9358|CDC16|CaO19.1792|CAWG_03280	orf19.1792	-0.368	1.09284	FALSE
orf19.1607	orf19.1607|C3_02370C_B|C3_02370C|orf19.9175|IPF13562.2|IPF14418.3|Contig4-2034_0002|Contig4-2034_0003|Contig4-2034_0004|Contig4-2260_0010|orf6.1088|orf6.1933|CA0796|CaO19.1607|CAWG_02562	orf19.1607	-0.9076	1.09544	FALSE
orf19.1371	orf19.1371|C2_09790W_B|C2_09790W|orf19.8951|IPF25945.1|IPF9869.2|orf6.1147|orf6.4157|CA0336|CaO19.1371|IPF9869|CAWG_06052	orf19.1371	-0.3073	1.1051	FALSE
orf19.1210	orf19.1210|C6_04110W_B|C6_04110W|orf19.8799|IPF26117.1|IPF19126.1|orf6.843|CA0202|CaO19.1210|AVT5|CaO19.8799|IPF19126|CAWG_04969	orf19.1210	-0.3047	1.15913	FALSE
orf19.13	orf19.734|CR_07150W_B|CR_07150W|orf19.7686|orf19.8353|IPF27232.1|IPF11564.1|IPF26579.1|IPF16544.2|Contig4-1499_0002|Contig4-2506_0004|orf6.1703|orf6.6009|CA0263|orf19.13|CaO19.734|CaO19.8353|CAWG_02013	orf19.734	-1.0794	1.17694	FALSE
orf19.5580	orf19.5580|C6_03010W_B|C6_03010W|orf19.13026|IPF21605.1|IPF15888.3|orf6.1647|orf6.4422|CA2497|CaO19.5580|TEL1.3eoc|IPF15888.2|CAWG_05096	orf19.5580	-0.2863	1.20585	FALSE
orf19.2280	CAWG_05819|orf19.2280|C2_07230C_B|C2_07230C|orf19.9820|IPF25032.1|IPF10084.3|Contig4-3049_0020|orf6.2248|orf6.999|CA0257|CaO19.2280|QUA1|IPF10079|IPF10084.2	orf19.2280	-0.2774	1.23289	FALSE
orf19.5773	orf19.5773|C6_03960W_B|C6_03960W|orf19.13195|IPF21448.1|IPF6995.2|Contig4-3026_0008|orf6.6185|CA3818|CaO19.5773|CaO19.13195|IPF6695|CAWG_04978	orf19.5773	-0.5546	1.23691	FALSE
orf19.6116	orf19.6116|CR_07490C_B|CR_07490C|orf19.13535|IPF8388.2|IPF20985.1|IPF18395.1|Contig4-1499_0003|Contig4-2916_0003|orf6.1017|orf6.5097|orf19.1408|CaO19.13535|CaO19.6116|CAWG_02045	orf19.6116	-0.6265	1.24387	FALSE
orf19.2000	orf19.2000|C2_01240C_B|C2_01240C|orf19.9551|IPF25226.1|IPF4753.2|Contig4-2876_0001|orf6.6360|CA3942|CHL1|CaO19.2000|CaO19.9551|CAWG_03899	orf19.2000	-0.2896	1.25684	FALSE
orf19.1805	orf19.1805|CR_04930W_B|CR_04930W|orf19.9371|IPF15186.2|IPF14862.2|Contig4-2476_0006|orf6.1160|orf6.1578|CA0573	orf19.1805	-0.2697	1.27451	FALSE
orf19.5575	orf19.5575|C6_02970C_B|C6_02970C|orf19.13021|IPF21586.1|IPF16505.2|Contig4-1786_0007|Contig4-1786_0008|Contig4-2518_0009|orf6.1722|CA0658|PEX25|CaO19.5575|IPF16505|CAWG_05092	orf19.5575	-0.4508	1.27559	FALSE
orf19.1220	orf19.1220|C6_04040C_B|C6_04040C|orf19.8807|IPF26118.1|IPF9505.1|Contig4-2488_0001|orf6.3078|CA1531|CaO19.8807|CaO19.1220|CAWG_04975	orf19.1220	-0.2738	1.31149	FALSE
orf19.6703	orf19.6703|C7_03680W_B|C7_03680W|orf19.13995|IPF6648.2|IPF20477.1|IPF2590.2|Contig4-2958_0007|Contig4-3068_0003|Contig4-3068_0004|Contig4-3088_0040|orf6.6812|CA2451|CA4303|CaJ7.0422|orf19.5509|CaJ7_0422|CaO19_6703|CaO19.6703|LPF43|CaO19.13995|IFB1|CAWG_05699	orf19.6703	-0.5453	1.31386	FALSE
orf19.1671	orf19.1671|C3_01730C_B|C3_01730C|orf19.9240|orf6.1639|IPF8080.2|IPF29345.1|Contig4-3069_0027|CA0605|CSF4|CaO19.9240|CaO19.1671|CAWG_02505	orf19.1671	-0.4888	1.32266	FALSE
orf19.1439	orf19.1439|C4_03330W_B|C4_03330W|orf19.9013|IPF25886.1|IPF10566.1|Contig4-2265_0006|orf6.1053|CA0280|CaO19.1439|IPF10566|CAWG_03479	orf19.1439	-0.3699	1.36424	FALSE
orf19.1499	orf19.1499|C2_01890W_B|C2_01890W|orf19.9075|IPF25868.1|IPF15240.2|Contig4-2582_0009|orf6.3543|CA6190|CaO19.9075|CaO19.1499|IPF15240|CAWG_03957	orf19.1499	-0.3296	1.37515	FALSE
orf19.3877	orf19.3877|CR_06250W_B|CR_06250W|orf19.11358|IPF23396.1|IPF23402.1|IPF13232.2|IPF13231.1|Contig4-2958_0005|Contig4-2958_0006|orf6.5848|orf6.5849|CA3552|IPF13231|CAWG_01936	orf19.3877	-0.8027	1.41838	FALSE
orf19.3764	orf19.3764|C1_12520W_B|C1_12520W|orf19.11248|IPF23501.1|IPF18527.1|orf6.3955|CA2173|CaO19.11248|CaO19.3764|IPF18527|CAWG_00190	orf19.3764	-1.9687	1.42653	FALSE
orf19.7437	orf19.7437|C3_06490W_B|C3_06490W|IPF2471.1|Contig4-3080_0004|orf6.8597|CA5728|CaO19.7437|MAA1|IPF2471|CAWG_02959	orf19.7437	-0.5589	1.43036	FALSE
orf19.3986	CAWG_04863|orf19.3986|C5_04970C_B|C5_04970C|orf19.11469|IPF19144.2|IPF9661.2|Contig4-2740_0001|orf6.7399|orf6.793|CA4758|CaO19.3986	orf19.3986	-0.4264	1.49488	FALSE
orf19.1482	orf19.1482|C2_01710W_B|C2_01710W|orf19.9057|IPF25838.1|IPF4405.1|Contig4-2219_0002|orf6.2106|CA0905|CaO19.9057|CaO19.1482|IPF4405|CAWG_03943	orf19.1482	-0.2988	1.52738	FALSE
orf19.859	orf19.857|C2_03610W_B|C2_03610W|orf19.8477|IPF18598.2|IPF18599.1|Contig4-2942_0002|orf6.1227|orf6.3555|CA6181|CA1867|orf19.859|IFK3.3f|CA0374|IFK3|IPF7651.2|CAWG_04126	orf19.857	-0.4754	1.53399	FALSE
orf19.1150	orf19.1150|C1_11690W_B|C1_11690W|orf19.8743|IPF26163.1|IPF11716.1|Contig4-2773_0006|orf6.2781|CA1332|CaO19.8743|CaO19.1150|IPF11716|CAWG_00268	orf19.1150	-0.3799	1.56551	FALSE
orf19.1777	orf19.1777|C2_10050W_B|C2_10050W|orf19.9344|IPF25575.1|IPF9029.2|Contig4-2728_0007|orf6.2665|CA1256|CaO19.1777|UBP15|CaO19.9344|CAWG_06076	orf19.1777	-0.3554	1.60899	FALSE
orf19.1400	orf19.1400|C2_09560C_B|C2_09560C|orf19.8978|IPF25931.1|IPF7679.2|Contig4-2842_0014|orf6.5353|CA3172|CaO19.1400|CSN2|CaO19.8978|IPF7676|CAWG_06029	orf19.1400	-0.3698	1.62482	FALSE
orf19.1519	orf19.1519|C2_02040W_B|C2_02040W|orf19.9094|IPF25872.1|IPF8252.2|Contig4-2807_0006|orf6.3394|CA1750|CaO19.1519|CaO19.9094|IPF8252|CAWG_03972	orf19.1519	-0.3804	1.65098	FALSE
orf19.1223	orf19.1223|C2_06670C_B|C2_06670C|orf19.8809|IPF26112.1|IPF13853.2|Contig4-1569_0001|orf6.851|CA0205|CaO19.8809|CaO19.1223|CAWG_04401	orf19.1223	-0.6036	1.69516	FALSE
orf19.115	orf19.115|C6_01090C_B|C6_01090C|IPF19623.1|Contig4-2149_0006|Contig4-2149_0007|orf6.1183|CA0484|CaO19.115|IPF19622.5f|IPF19622|orf6.1446|IPF19622.1|CAWG_05252	orf19.115	-0.4274	1.77493	FALSE
orf19.1133	orf19.1133|C1_03710C_B|C1_03710C|orf19.8726|IPF6172.3|IPF29571.1|Contig4-2952_0004|orf6.1506|CA0525|MSB1.5eoc|IPF6172.2|CAWG_01020	orf19.1133	-0.3815	1.81959	FALSE
orf19.173	orf19.173|CR_02510W_B|CR_02510W|orf19.7806|orf19.7807|IPF12061.3|IPF27145.1|IPF19915.1|IPF16124.2|Contig4-2440_0003|orf6.2910|orf6.2909|orf6.51|CA1418|CA0007|orf19.174|IPF12061.3f|IPF16124|CAWG_01591	orf19.173	-0.3158	1.8268	FALSE
orf19.3131	orf19.3131|C4_06780C_B|C4_06780C|orf19.10643|IPF7817|IPF24176.1|IPF7817.2|Contig4-2291_0001|orf6.5868|CA3564|OYE99|CaO19.3131|CaO19.10643|CAWG_03151	orf19.3131	-0.645	1.88367	FALSE
orf19.675	orf19.675|C1_11270W_B|C1_11270W|orf19.8292|orf6.131|IPF7692.2|IPF3964.2|Contig4-2917_0017|orf6.6568|CA4111|CaO19.675|IPF3964|CAWG_00309	orf19.675	-0.3536	1.92086	FALSE
orf19.1312	orf19.1313|C4_03620C_B|C4_03620C|orf19.8892|orf19.8893|IPF26026.1|IPF14709.3|YPL088-1|Contig4-1792_0002|orf6.3101|orf6.4875|CA1545|orf19.1312|CaO19.1312|CaO19.8892|CA2821|CDR3.3eoc|IPF17152.1|CDR3.5eoc|IPF14709.2|CAWG_03447	orf19.1313	-0.3339	1.99849	FALSE
orf19.1542	orf19.1542|C2_02240C_B|C2_02240C|orf19.9116|IPF25764.1|IPF6497.2|Contig4-2847_0014|orf6.6400|CA3970|CaO19.1542|CaO19.9116|IPF6497|CAWG_03992	orf19.1542	-0.281	2.01208	FALSE
orf19.1149	orf19.1149|C1_11700C_B|C1_11700C|orf19.8742|IPF11717.2|IPF14722.3|Contig4-2773_0007|orf6.100|orf6.2782|CA1333|ETR2|CaO19.1149|CAWG_00267	orf19.1149	-0.4151	2.02903	FALSE
orf19.1039	orf19.1039|C1_04070C_B|C1_04070C|orf19.8641|IPF17890.1|IPF29595.1|Contig4-2664_0010|orf6.2318|CA1034|BET4.3f|BET4.exon2|CAWG_00986	orf19.1039	-0.3899	2.17406	FALSE
orf19.1301	orf19.1301|C4_03770W_B|C4_03770W|orf19.8881|IPF13554.1|IPF18704.2|Contig4-2781_0016|orf6.1386|CA0452|CaO19.1301|IPF13554|CAWG_03436	orf19.1301	-0.331	2.21399	FALSE
orf19.1209	orf19.8798|IPF26122.1|IPF19127.1|IPF15446.2|orf6.842|orf6.3076|CA1529|orf19.1209|SPC105.5eoc|SPC105|orf19.4557|C6_04120C_B|C6_04120C|CAWG_04968	orf19.4557	-0.2444	2.24813	FALSE
orf19.84	orf19.84|C6_00830C_B|C6_00830C|orf19.11123|orf19.7729|IPF23634.1|IPF19550.1|IPF27172.1|IPF19551.1|IPF14582.1|Contig4-2119_0003|orf6.115|orf6.2072|orf19.3641|CAWG_05276	orf19.84	-0.3953	2.29828	FALSE
orf19.6993	orf19.6993|C3_05580C_B|C3_05580C|orf6.7739|IPF4523.2|Contig4-2640_0013|CA5039|GAP13|CaO19.6993|CAWG_02868	orf19.6993	-0.5452	2.31455	FALSE
orf19.1294	orf19.2629|C4_05280W_B|C4_05280W|IPF10478.3|IPF19694.1|Contig4-2660_0013|Contig4-2660_0014|Contig4-2660_0015|orf6.1433|orf6.912|orf6.913|orf6.1434|CA6235|CA6236|orf19.1293|orf19.1294|USO1.5eoc|CAWG_03286	orf19.2629	-0.3873	2.35451	FALSE
orf19.117	orf19.117|C6_01100W_B|C6_01100W|orf19.7764|IPF19868.1|IPF14761.2|Contig4-3075_0021|orf6.1185|orf6.1444|CA0483|CaO19.117|CAWG_05251	orf19.117	-0.3077	2.3674	FALSE
orf19.1481	CAWG_03942|orf19.1481|C2_01700C_B|C2_01700C|orf19.9056|IPF25743.1|IPF4403.2|Contig4-2219_0003|Contig4-2219_0005|orf6.2105|CA0904|CaO19.1481|CaO19.9056|IPF4403	orf19.1481	-0.244	2.37065	FALSE
orf19.1146	orf19.1146|C1_11720W_B|C1_11720W|IPF29564.1|CaO19.1146|CAWG_00265	orf19.1146	-0.3957	2.37464	FALSE
orf19.682	orf19.2296|C1_11200W_B|C1_11200W|orf19.8300|orf19.9831|IPF25023.1|IPF14282.3|IPF7715.3|IPF29744.1|Contig4-2776_0014|orf6.1793|orf6.3697|orf6.1373|CA0446|CA0706|orf19.682|CaO19.2296|IPF14282.5eoc|IPF14282|IPF14282.2|CAWG_00315	orf19.2296	-0.6275	2.47945	FALSE
orf19.1334	orf19.1334|C7_03410C_B|C7_03410C|orf19.8914|IPF25991.1|IPF8024.2|Contig4-3068_0019|orf6.3887|CA2118|CaJ7.0393|CaO19.8914|CaO19.1334|CaJ7_0393|CaO19_1334|IPF8024|CAWG_05674	orf19.1334	-0.4395	2.55655	FALSE
orf19.1124	orf19.1124|C5_03710C_B|C5_03710C|orf19.8722|IPF26195.1|IPF2326.2|orf6.1199|CA0361|CaO19.8722|CaO19.1124|IPF2326|CAWG_04743	orf19.1124	-0.411	2.64373	FALSE
orf19.1610	orf19.1610|C3_02340W_B|C3_02340W|orf19.9178|IPF13567.2|IPF14825.1|orf6.1339|orf6.1936|CA0799|CaO19.1610|IPF14825|CAWG_02559	orf19.1610	-0.2201	2.65907	FALSE
orf19.1120	orf19.1120|C5_03750W_B|C5_03750W|orf19.8718|IPF26203.1|IPF13879.2|Contig4-1995_0001|orf6.3472|CA1812|CaO19.1120|IPF13879|CAWG_04747	orf19.1120	-0.5457	2.76726	FALSE
orf19.1297	orf19.1297|C4_03810W_B|C4_03810W|orf19.12503|orf19.8877|IPF26018.1|IPF16024.1|IPF22191.1|IPF17055.1|Contig4-2781_0024|orf6.924|orf6.3313|CA0226|CA1692|orf19.5036|ATG20|CaO19.1297|CaO19.8877|IPF16024|CAWG_03432	orf19.1297	-0.428	2.78936	FALSE
orf19.1331	orf19.1331|C7_03450C_B|C7_03450C|orf19.8911|IPF8030.1|IPF19088.2|Contig4-3068_0006|orf6.3884|orf6.958|CA2115|CaJ7.0396|CaO19_1331|CaJ7_0396|CaO19.1331|CaO19.8911|IPF8030|CAWG_05677	orf19.1331	-0.3769	2.84976	FALSE
orf19.5295	orf19.5295|C4_04140W_B|C4_04140W|orf19.12754|IPF21854.1|IPF11876.2|Contig4-2497_0007|orf6.3939|CA2161|CaO19.12754|EEP1|CaO19.5295|IPF11876|CAWG_03402	orf19.5295	-0.5185	2.8852	FALSE
orf19.1307	orf19.1307|C4_03710C_B|C4_03710C|orf19.8887|IPF26015.1|IPF6678.2|Contig4-2324_0002|orf6.2773|CA1325|CaO19.1307|CaO19.8887|IPF6678|CAWG_03442	orf19.1307	-0.4242	2.89872	FALSE
orf19.1763	orf19.1763|C2_10180W_B|C2_10180W|orf19.9332|IPF17558.3|IPF17956.2|orf6.4086|CA2258|FZD5|CaO19.1763|CA1395|IPF17558|IPF17558.2|CAWG_06089	orf19.1763	-0.4077	3.04878	FALSE
orf19.4643	orf19.4643|C4_01420W_B|C4_01420W|orf19.12113|IPF19720.2|IPF28308.1|Contig4-2362_0003|Contig4-2596_0007|Contig4-2596_0008|orf6.1491|orf6.2365|CA1061|CaO19.4643|IPF19720|IPF19720.3eoc|IPF19720.1|CAWG_03642	orf19.4643	-0.2576	3.17877	FALSE
orf19.2608	orf19.2608|CR_02070C_B|CR_02070C|orf19.10139|IPF24761.1|IPF15671.2|Contig4-2025_0002|orf6.4277|CA2391|CaO19.10139|SAD1|CaO19.2608|CAWG_01554	orf19.2608	-0.9056	3.19661	FALSE
orf19.1990	orf19.1990|C2_01350C_B|C2_01350C|orf19.9541|IPF25265.1|IPF15225.2|Contig4-2093_0003|Contig4-2093_0004|orf6.1292|orf6.6370|CA0402|CaO19.1990|IPF15225|CAWG_03908	orf19.1990	-0.3367	3.34073	FALSE
orf19.4980	orf19.4980|C1_13480W_B|C1_13480W|orf19.12447|HS71|SSA1|IPF22233.1|IPF11819.2|SSA4|Contig4-2251_0001|CA1230|CaO19.4980|CaO19.12447|orf6.2627|CAWG_00103	orf19.4980	-1.2845	3.50035	FALSE
orf19.1169	orf19.1169|C1_11510C_B|C1_11510C|orf19.8762|IPF26167.1|IPF7631.2|Contig4-2602_0008|orf6.3440|CA1785|JID1|CaO19.1169|CaO19.8762|IPF7631|CAWG_00286	orf19.1169	-0.7369	3.7133	FALSE
orf19.2770	orf19.2770|C4_02330C_B|C4_02330C|orf19.10286|IPF24642.1|IPF7081.2|Contig4-2112_0004|orf6.6582|CA4121|CaO19.2770|CaO19.10286|IPF7081|CAWG_03561	orf19.2770	-0.3801	3.95219	FALSE
orf19.6592	orf19.6592|CR_09700W_B|CR_09700W|IPF8192.1|Contig4-2811_0010|orf6.6204|CA3833|CaO19.6592|IPF8192|CAWG_02235	orf19.6592	-0.973	4.14557	FALSE
orf19.1366	orf19.1366|C2_09850C_B|C2_09850C|orf19.8946|IPF25949.1|IPF8990.1|Contig4-2532_0003|orf6.5298|CA3135|CaO19.1366|CaO19.8946|IPF8990|CAWG_06057	orf19.1366	-0.3599	5.31671	FALSE
orf19.1349	orf19.1349|C2_08340C_B|C2_08340C|orf19.8929|IPF25987.1|IPF9726.2|Contig4-3000_0024|Contig4-3000_0025|orf6.980|CaO19.1349|CaO19.8929|CAWG_05920	orf19.1349	-0.3433	5.75657	FALSE
orf19.1122	orf19.1122|C5_03730W_B|C5_03730W|orf19.8720|IPF2328.2|IPF13870.2|Contig4-1915_0004|orf6.1197|orf6.3474|CA0360|HWH1|CaO19.1122|IPF2328|CAWG_04745	orf19.1122	-0.491	7.17417	FALSE
orf19.3375	orf19.3375|C4_03480C_B|C4_03480C|IPF13244.2|IPF19859.2|Contig4-2366_0006|orf6.1153|orf6.2937|CA0340|CaO19.3375|IPF19859|IPF19859.1|CAWG_03460	orf19.3375	-0.2987	7.78421	FALSE
orf19.1363	orf19.1363|C2_09880C_B|C2_09880C|orf19.8943|IPF25951.1|IPF8904.2|Contig4-2717_0017|orf6.5295|CA3132|CaO19.8943|CaO19.1363|IPF8904|CAWG_06060	orf19.1363	-0.4328	10.4528	FALSE
orf19.5025	orf19.5025|C1_13870W_B|C1_13870W|orf19.12492|orf6.7984|IPF22255.1|IPF3022.1|Contig4-3075_0019|Contig4-3075_0020|CA5238|CaO19.5025|CaO19.12492|CAWG_00065	orf19.5025	-1.9574	-9.32134	TRUE
orf19.7218	orf19.7218|C1_14120C_B|C1_14120C|PRY2|IPF872.1|Contig4-2519_0004|orf6.8118|CA5344|CaO19.7218|CAWG_00042	orf19.7218	-0.7535	-7.13107	TRUE
orf19.1258	orf19.1258|C4_05730W_B|C4_05730W|orf19.8843|IPF15051.2|IPF29522.1|Contig4-2968_0001|orf6.402|orf6.5725|CA0066|CaO19.1258|IPF15051|CAWG_03250	orf19.1258	-0.5275	-6.96237	TRUE
orf19.1691	orf19.1691|C3_01540W_B|C3_01540W|orf19.9259|IPF19200.1|IPF6518.1|Contig4-2909_0014|orf6.4148|orf6.653|CA2302|CaO19.9259|CaO19.1691|IPF6518|CAWG_02486	orf19.1691	-3.013	-6.18281	TRUE
orf19.1181	orf19.1181|C6_00230W_B|C6_00230W|orf19.8772|IPF13097.2|IPF29548.1|Contig4-2980_0009|orf6.1747|CA0676|CaO19.8772|CaO19.1181|IPF13097|CAWG_05335	orf19.1181	-0.4047	-5.76611	TRUE
orf19.2454	orf19.2454|C1_05940W_B|C1_05940W|orf19.9990|orf6.1540|PHO98|IPF19824.2|IPF14853.2|Contig4-2200_0003|Contig4-2200_0004|Contig4-2200_0005|orf6.104|orf6.293|CA0548|CaO19.2454|CA0015|PHO87.5eoc|IPF19824.1|CAWG_00813	orf19.2454	-0.8332	-5.17313	TRUE
orf19.4881	orf19.4880|C1_10110W_B|C1_10110W|orf19.12344|IPF17533.2|IPF9703.2|IPF17532.3|Contig4-2738_0005|Contig4-2738_0006|orf6.3839|orf6.3840|orf6.1625|CA0598|CA6291|orf19.4881|CaO19.4880|YFW5|IPF9703.5f|IPF9703|CAWG_00421	orf19.4880	-0.3806	-4.85863	TRUE
orf19.238	orf19.238|C3_02480C_B|C3_02480C|orf19.7868|orf6.957|orf6.2684|IPF10098.1|IPF18721.2|Contig4-2868_0011|CA6170|CaO19.238|CAWG_02572	orf19.238	-2.6039	-4.84028	TRUE
orf19.5612	CAWG_05045|orf19.5612|C6_03250W_B|C6_03250W|orf19.13055|IPF15015.2|IPF13180.3|Contig4-2391_0004|orf6.1045|orf6.5060|orf6.728|CA0276|CaO19.5612|WRY1|IPF15015	orf19.5612	-0.5435	-4.30643	TRUE
orf19.6837	orf19.6837|C1_04450C_B|C1_04450C|orf19.12660|orf19.14127|IPF7602|IPF22028.1|IPF7602.3|IPF20284.1|IPF3538.2|Contig4-1399_0002|Contig4-2882_0001|Contig4-3051_0002|orf6.3409|orf6.6986|CA1761|orf19.5193|CaO19.6837|CaO19.14127|CAWG_00949	orf19.6837	-0.7092	-4.30277	TRUE
orf19.4040	orf19.4040|C5_05410C_B|C5_05410C|orf19.11523|IPF7211.3|IPF8790.2|Contig4-3094_0005|orf6.4407|orf6.7453|CA4802|CaO19.4040|CAWG_04907	orf19.4040	-0.9141	-4.16058	TRUE
orf19.2244	orf19.2244|C2_06890C_B|C2_06890C|orf19.9785|orf6.1037|IPF12897.2|IPF29158.1|Contig4-2561_0004|CA0271|CaO19.9785|CaO19.2244|IPF12897|CAWG_05788	orf19.2244	-0.3128	-3.92555	TRUE
orf19.4506	orf19.4506|C2_04460W_B|C2_04460W|orf19.11982|IPF18482.1|IPF15851.2|Contig4-2894_0013|orf6.4198|orf6.5005|CA2335|CaO19.4506|LYS211|LYS21|CAWG_04202	orf19.4506	-2.2684	-3.78409	TRUE
orf19.6086	orf19.6086|C1_00170W_B|C1_00170W|orf19.13505|IPF21043.1|IPF4611.1|LEU41|Contig4-2998_0014|orf6.6255|CA3863|CaO19.6086|CaO19.13505|CAWG_01348	orf19.6086	-0.4991	-3.77659	TRUE
orf19.1626	orf19.1626|C3_02180C_B|C3_02180C|orf19.9194|IPF25636.1|IPF4248.2|Contig4-2997_0025|orf6.6446|CA4008|CaO19.1626|DYS1|CAWG_02545	orf19.1626	-0.7364	-3.77588	TRUE
orf19.6817	orf19.6817|C3_06850W_B|C3_06850W|orf19.14109|IPF20357.1|IPF2404.1|Contig4-3076_0005|orf6.8814|CA5890|CaO19.14109|CaO19.6817	orf19.6817	-0.9958	-3.73375	TRUE
orf19.5525	orf19.5525|C6_02560W_B|C6_02560W|orf19.12971|IPF4328|IPF4328.2|IPF27985.1|Contig4-2118_0001|Contig4-2690_0006|orf6.4467|orf6.871|CA0210|CaO19.5525|CAWG_05112	orf19.5525	-1.1316	-3.65505	TRUE
orf19.2989	orf19.2989|C1_02980W_B|C1_02980W|orf19.10506|IPF15924.2|IPF16795.1|Contig4-2184_0001|orf6.1981|orf6.5700|CA0821|CaO19.2989|IPF16795|CAWG_01086	orf19.2989	-0.7224	-3.49422	TRUE
orf19.1517	orf19.1517|C2_02030W_B|C2_02030W|orf19.9092|orf6.3396|IPF25795.1|IPF8248.2|Contig4-2807_0007|CA1751|CaO19.1517|CaO19.9092|ARO3.exon2	orf19.1517	-0.9146	-3.46861	TRUE
orf19.5437	orf19.5437|C3_00320W_B|C3_00320W|orf19.12892|GPP1|IPF21745.1|IPF1139.1|Contig4-2896_0003|orf6.8673|CA5788|CaO19.12892|CaO19.5437|CAWG_02367	orf19.5437	-0.7441	-3.45306	TRUE
orf19.1235	orf19.1235|C4_05540W_B|C4_05540W|orf19.8820|IPF26072.1|IPF14675.2|orf6.5082|CA2977|CaO19.8820|CaO19.1235|CAWG_03268	orf19.1235	-0.3173	-3.34255	TRUE
orf19.4026	orf19.4026|C5_05320C_B|C5_05320C|orf19.11509|IPF23273.1|IPF3372.2|Contig4-3094_0023|orf6.7439|CA4792|CaO19.11509|CaO19.4026|CAWG_04898	orf19.4026	-0.4993	-3.27424	TRUE
orf19.4824	orf19.4824|C1_09610W_B|C1_09610W|orf19.12287|IPF22463.1|IPF11480.2|Contig4-3078_0040|orf6.7387|CA4755|CaO19.12287|CaO19.4824|IPF11480|CAWG_00469	orf19.4824	-0.423	-3.2631	TRUE
orf19.1438	orf19.1438|C4_03340C_B|C4_03340C|orf19.9012|IPF19419.2|IPF10565.1|Contig4-2265_0007|orf6.1054|orf6.155|CA0281|CPD2|CaO19.1438|IPF10565|IPF10564.3|CAWG_03480	orf19.1438	-0.6124	-3.15709	TRUE
orf19.5770	orf19.5770|C6_03930W_B|C6_03930W|orf19.13192|IPF19226.2|IPF6990.2|Contig4-3026_0011|Contig4-3026_0013|orf6.582|orf6.6188|CA3821|CaO19.5770|IPF6990|CAWG_04981	orf19.5770	-0.6158	-3.05977	TRUE
orf19.3175	orf19.3175|C5_01960C_B|C5_01960C|orf19.10685|IPF16916.2|IPF16824.3|Contig4-2507_0007|Contig4-2507_0008|orf6.1483|orf6.4472|YOR256W|CA0510|CaO19.3175|ETF1|CAWG_04581	orf19.3175	-0.4176	-2.98765	TRUE
orf19.3106	orf19.3106|C4_07030W_B|C4_07030W|orf19.10618|IPF24192.1|IPF8775.2|Contig4-2940_0008|orf6.6939|CA4404|CaO19.10618|CaO19.3106|CAWG_03125	orf19.3106	-1.1927	-2.93202	TRUE
orf19.5280	orf19.5280|C1_11870W_B|C1_11870W|orf19.12745|IPF21939.1|IPF4701.2|Contig4-3082_0038|orf6.7662|CA4972|CaO19.5280|CaO19.12745|CAWG_00254	orf19.5280	-1.7255	-2.89723	TRUE
orf19.6257	orf19.6257|C1_06550W_B|C1_06550W|orf19.13636|IPF20929.1|IPF19715.2|orf6.2272|orf6.655|CA1010|CaO19.6257|GLT1.3eoc|IPF19715.1|CAWG_00757	orf19.6257	-0.7053	-2.83241	TRUE
orf19.6402	orf19.6402|CR_08340W_B|CR_08340W|orf19.13760|IPF20738.1|IPF5115.2|Contig4-2839_0007|orf6.7852|CA5127|CaO19.13760|CaO19.6402|CAWG_02122	orf19.6402	-1.4058	-2.71751	TRUE
orf19.7127	orf19.7127|C7_04360C_B|C7_04360C|IPF1892.1|Contig4-2584_0003|Contig4-3013_0007|orf6.8027|CA5277|CaJ7.0516|TLO16b|CaO19_7127|CaJ7_0516|CaO19.7127|CTA227|CTA29.5f|CTA29.exon1|CAWG_05764	orf19.7127	-0.6716	-2.68672	TRUE
orf19.2990	orf19.2990|C1_02990C_B|C1_02990C|orf19.10507|EXG|EXG1|IPF24307.1|IPF14073.2|Contig4-2184_0004|orf6.1982|CA0822|CaO19.2990|CAWG_01085	orf19.2990	-0.8433	-2.68188	TRUE
orf19.2337	orf19.2337|C1_10800C_B|C1_10800C|orf19.9873|IPF24975.1|IPF8681.1|Contig4-3011_0014|orf6.5571|CA3334|LYP2|CaO19.9873|CaO19.2337|CYN1|CAWG_00353	orf19.2337	-1.085	-2.61021	TRUE
orf19.2709	orf19.2709|C4_02870C_B|C4_02870C|orf19.10224|IPF16213.3|IPF29003.1|Contig4-1957_0002|orf6.2725|CA1289|CaO19.2709|IPF16213.2|CAWG_03511	orf19.2709	-0.321	-2.58462	TRUE
orf19.3099	orf19.3099|C4_07090C_B|C4_07090C|orf19.10611|IPF19292.2|IPF1754.2|Contig4-2877_0001|orf6.416|orf6.6946|CA4410|CaO19.3099|CAWG_03119	orf19.3099	-0.4196	-2.57174	TRUE
orf19.1863	orf19.1863|C2_07620W_B|C2_07620W|orf19.9419|IPF4064.2|IPF19005.1|Contig4-2502_0003|orf6.1263|orf6.7057|CA4497|CaO19.1863|IPF4064.5f|IPF4064|CAWG_05858	orf19.1863	-1.2829	-2.53602	TRUE
orf19.4733	orf19.4733|C1_08750W_B|C1_08750W|orf19.12195|IPF22458.1|IPF11767.2|Contig4-2643_0001|orf6.2084|orf6.2186|CA0889|CaO19.4733|IPF11767|CAWG_00551	orf19.4733	-0.7162	-2.51525	TRUE
orf19.1783	orf19.1783|C2_09990C_B|C2_09990C|orf19.9349|orf19.9350|IPF16207.2|IPF25550.1|IPF13015.2|IPF13016.2|Contig4-2624_0003|Contig4-2624_0004|orf6.2530|orf6.2531|orf6.531|CA6193|CA6194|orf19.1784|YOR1.5f|CAWG_06071	orf19.1783	-0.3211	-2.48053	TRUE
orf19.7150	orf19.7150|C7_04230W_B|C7_04230W|IPF1932.1|Contig4-3083_0019|orf6.8050|CA5289|CaJ7.0489|CaO19_7150|CaJ7_0489|CaO19.7150|CAWG_05752	orf19.7150	-0.3791	-2.45827	TRUE
orf19.1868	orf19.1868|C2_07570W_B|C2_07570W|orf19.9424|IPF25438.1|IPF4053.1|Contig4-3010_0006|orf6.7052|CA4492|RNR2|CaO19.9424|CaO19.1868|CAWG_05853	orf19.1868	-0.791	-2.427	TRUE
orf19.4777	orf19.4777|C1_09190C_B|C1_09190C|orf19.12241|IPF22403.1|IPF11775.3|Contig4-2888_0009|orf6.1104|orf6.1906|CA0776|CaO19.4777|CA0311|DAK2.3eoc|IPF19048.1|CAWG_00510	orf19.4777	-0.7583	-2.42174	TRUE
orf19.6531	orf19.6531|C7_01900W_B|C7_01900W|orf19.13884|IPF20595.1|IPF5150.1|Contig4-3024_0028|orf6.7629|CA4947|CaJ7.0217|CaO19.13884|CaO19.6531|CaO19_6531|CaJ7_0217|CAWG_05541	orf19.6531	-0.47	-2.41072	TRUE
orf19.1852	orf19.1852|CR_06820W_B|CR_06820W|orf19.9410|IPF25475.1|IPF4674.2|Contig4-3021_0019|Contig4-3021_0020|orf6.5619|CA3370|CaO19.1852|CaO19.9410|IPF4674|CAWG_01981	orf19.1852	-0.2674	-2.3906	TRUE
orf19.2871	orf19.2871|C4_06610C_B|C4_06610C|orf19.10389|IPF3247.1|IPF28944.1|Contig4-3009_0023|orf6.4380|CA2470|SDHA|SDH3|SDH1|CaO19.2871|CaO19.10389|CAWG_03167	orf19.2871	-0.5031	-2.38368	TRUE
orf19.889	orf19.889|C2_03370W_B|C2_03370W|orf19.8508|IPF26412.1|IPF3679.2|Contig4-3099_0003|orf6.7288|CA4681|CaO19.8508|CaO19.889|IPF3679|CAWG_04104	orf19.889	-0.6494	-2.34154	TRUE
orf19.1357	orf19.1357|C2_09950W_B|C2_09950W|orf19.8937|FCY22|IPF17673.3|IPF8921.2|IPF17777.2|IPF17779.2|Contig4-1860_0007|Contig4-1860_0009|orf6.1000|orf6.332|CA6188|FCY2|FCY21.3f	orf19.1357	-0.3386	-2.34126	TRUE
orf19.1360	orf19.1360|C2_09920W_B|C2_09920W|orf19.8940|IPF25969.1|IPF8914.1|Contig4-2717_0003|orf6.5292|CA3128|CaO19.8940|CaO19.1360|IPF8914|CAWG_06064	orf19.1360	-0.4371	-2.32382	TRUE
orf19.1559	orf19.1559|C2_02370C_B|C2_02370C|orf19.9132|IPF7136.1|IPF29412.1|Contig4-2824_0011|orf6.6416|CA3984|CaO19.1559|CAWG_04005	orf19.1559	-0.4534	-2.30748	TRUE
orf19.1189	CAWG_05329|orf19.1189|C6_00290W_B|C6_00290W|orf19.8780|IPF19121.2|IPF9057.2|Contig4-2980_0031|orf6.4626|orf6.861|CA2649|CaO19.1189|IPF9057	orf19.1189	-0.7434	-2.30583	TRUE
orf19.4197	orf19.4197|C6_00600C_B|C6_00600C|orf19.11673|IPF23067.1|IPF12348.2|Contig4-2426_0005|orf6.2738|CA1301|CaO19.4197|CaO19.11673|CAWG_05298	orf19.4197	-0.9718	-2.30002	TRUE
orf19.2309.2	orf19.2309.2|C1_11060C_B|C1_11060C|IPF11739.1|IPF19095.2|Contig4-2919_0008|CA3307|RPL2.3|CAWG_00328	orf19.2309.2	-0.6816	-2.29546	TRUE
orf19.3391	orf19.3391|C6_01910W_B|C6_01910W|orf19.8301|orf19.10894|IPF23845.1|IPF20062.1|IPF26639.1|IPF20093.1|Contig4-1966_0003|Contig4-2154_0002|orf6.3696|orf6.1810|CA1982|orf19.683|ADK12|CaO19.10894|CaO19.3391|CAWG_05176	orf19.3391	-0.3168	-2.23482	TRUE
orf19.2644	orf19.2644|C5_03350W_B|C5_03350W|orf19.10167|IPF24692.1|IPF6978.2|Contig4-2912_0002|orf6.3819|CA2065|CaO19.2644|CaO19.10167|CAWG_04711	orf19.2644	-0.7376	-2.22906	TRUE
orf19.1682	CAWG_02493|orf19.1682|C3_01610W_B|C3_01610W|orf19.9251|IPF25637.1|IPF11681.2|Contig4-2363_0002|orf6.889|CA0216|CaO19.1682|CaO19.9251|IPF11681	orf19.1682	-0.4788	-2.18242	TRUE
orf19.5180	orf19.5180|C7_02810W_B|C7_02810W|orf19.12647|IPF22066.1|IPF11888.1|YBL064|Contig4-2258_0001|orf6.6956|CA4416|CaJ7.0321|YBL64|CaO19.5180|CaO19.12647|CaJ7_0321|CaO19_5180|IPF11888|CAWG_05615	orf19.5180	-2.7252	-2.1761	TRUE
orf19.3915	orf19.3915|C5_04300C_B|C5_04300C|orf19.11397|IPF10029.2|IPF18505.2|Contig4-2730_0012|orf6.4061|orf6.5132|CA2239|CaO19.3915|IPF10029.5eoc|CA3015|IPF10029|CAWG_04803	orf19.3915	-1.0229	-2.14791	TRUE
orf19.2651	orf19.2651|C5_03280W_B|C5_03280W|orf19.10174|IPF24690.1|IPF16860.2|Contig4-2002_0004|orf6.3352|CA1723|CaO19.2651|CAM1|CaO19.10174|TEF4|CAWG_04704	orf19.2651	-0.794	-2.12304	TRUE
orf19.6058	orf19.6058|C1_00500C_B|C1_00500C|orf19.13479|IPF21068.1|IPF1422.1|orf6.7602|CA4918|CaO19.13479|CaO19.6058|CAWG_01323	orf19.6058	-0.5567	-2.11568	TRUE
orf19.4650	orf19.4650|C4_01370W_B|C4_01370W|orf19.12119|IPF9306.1|IPF15583.2|Contig4-2275_0003|orf6.304|orf6.3347|CA1719|CaO19.4650|CAWG_03647	orf19.4650	-0.3874	-2.11456	TRUE
orf19.2335	orf19.2335|C1_10820C_B|C1_10820C|orf19.9871|IPF24979.1|IPF19983.1|Contig4-3011_0017|orf6.5573|CA3336|CaO19.2335|CaO19.9871|IPF19983|CAWG_00351	orf19.2335	-0.354	-2.10865	TRUE
orf19.3130	orf19.3130|C4_06790W_B|C4_06790W|orf19.10642|IPF24185.1|IPF7819.2|orf6.5867|CA3563|CaO19.3130|CaO19.10642|IPF7819|CAWG_03150	orf19.3130	-0.29	-2.08391	TRUE
orf19.1443	orf19.1442|C2_01380W_B|C2_01380W|orf19.9017|orf19.9018|IPF15731.2|IPF15733.2|IPF14660.3|IPF29416.1|PLB4.3|Contig4-2174_0003|Contig4-2174_0004|orf6.1059|orf6.795|orf6.796|PLB4|PLB4.5f|PLB4.3f|CA0185|CA0186|orf19.1443|CAWG_03911	orf19.1442	-0.5771	-2.04728	TRUE
orf19.1390	orf19.1390|C2_09640W_B|C2_09640W|orf19.8968|PMI40|IPF19894.1|IPF11071.3|Contig4-2636_0003|Contig4-2636_0004|MPI|orf6.2074|orf6.2242|CA0988|CaO19.1390|CAWG_06037	orf19.1390	-0.3329	-2.02095	TRUE
orf19.4172	orf19.4172|C4_00700C_B|C4_00700C|orf19.11648|IPF23097.1|IPF6184.2|Contig4-2878_0001|Contig4-2878_0002|orf6.6066|CA3722|CaO19.4172|PHO133|CaO19.11648|PHO13|CAWG_03711	orf19.4172	-0.9887	-1.93652	TRUE
orf19.6081	orf19.6081|C1_00220W_B|C1_00220W|orf19.13500|orf6.6260|IPF4604.2|IPF14612.3|Contig4-2998_0022|orf6.1067|CA3867|CaO19.6081|CAWG_01343	orf19.6081	-0.9457	-1.92597	TRUE
orf19.2803	orf19.2803|C3_04060C_B|C3_04060C|orf19.10321|orf6.1494|IPF24536.1|IPF11525.2|Contig4-2893_0015|CA0517|CaO19.2803|CaO19.10321|CAWG_02719	orf19.2803	-0.4941	-1.89227	TRUE
orf19.4099	orf19.4099|C2_06170C_B|C2_06170C|orf19.11580|orf19.12932|MET5|IPF23129.1|IPF2102.1|IPF21658.1|IPF13588.2|Contig4-2950_0017|orf6.6837|orf6.4171|CA4320|orf19.5477|CaO19.4099|CaO19.11580|CAWG_04360	orf19.4099	-1.0577	-1.88889	TRUE
orf19.3575	orf19.3575|C2_05460W_B|C2_05460W|orf19.11059|PYK1|IPF23718.1|IPF19988.1|Contig4-3023_0002|Contig4-3023_0003|orf6.5754|CA3483|CaO19.3575|CaO19.11059|PYK|CAWG_04294	orf19.3575	-1.5687	-1.86461	TRUE
orf19.5263	orf19.5263|C1_12030W_B|C1_12030W|orf19.12728|IPF21949.1|IPF2046.1|Contig4-2701_0010|Contig4-2701_0011|orf6.7679|CA4986|SER3|CaO19.5263|CaO19.12728|CAWG_00239	orf19.5263	-0.4531	-1.84829	TRUE
orf19.489	orf19.489|CR_04060C_B|CR_04060C|orf19.8119|IPF26817.1|IPF18207.1|orf6.7082|CA4516|CaO19.8119|CaO19.489|IPF18207|CAWG_01743	orf19.489	-0.4536	-1.84522	TRUE
orf19.4536	orf19.4536|C1_01870C_B|C1_01870C|orf19.12011|IPF22713.1|IPF8061.2|Contig4-2727_0001|orf6.6682|CA4195|CaO19.4536|CaO19.12011|CAWG_01193	orf19.4536	-0.4375	-1.83613	TRUE
orf19.3656	orf19.3656|C6_00720C_B|C6_00720C|orf19.11140|IPF23635.1|IPF13028.2|Contig4-2704_0006|orf6.3305|CA1688|CaO19.3656|CaO19.11140|CAWG_05287	orf19.3656	-0.401	-1.83555	TRUE
orf19.6748	orf19.6748|C3_07420W_B|C3_07420W|orf19.14040|IPF20385.1|IPF3496.1|Contig4-3006_0011|orf6.8883|CA5948|CaO19.14040|CaO19.6748|IPF3496|CAWG_03051	orf19.6748	-0.3188	-1.81071	TRUE
orf19.2168.3	CAWG_05907|orf19.2168.3|C2_08160C_B|C2_08160C|IPF13710.3|IPF16182.1|Contig4-2572_0016|CA6199|IPF16182	orf19.2168.3	-0.5012	-1.80619	TRUE
orf19.6565	orf19.6565|C7_01600W_B|C7_01600W|orf19.13918|IPF20609.1|IPF1663.1|Contig4-2941_0012|orf6.7553|CA4878|CaJ7.0180|CaO19.13918|OXA1|CaJ7_0180|CaO19_6565|CaO19.6565|CAWG_05511	orf19.6565	-1.0159	-1.80033	TRUE
orf19.2618	orf19.2618|CR_02170W_B|CR_02170W|orf19.10149|IPF24760.1|IPF7797.2|Contig4-2761_0004|orf6.1653|CA0617|CaO19.10149|CaO19.2618|CAWG_01563	orf19.2618	-0.8312	-1.78876	TRUE
orf19.102	orf19.102|C6_01000C_B|C6_01000C|orf19.7749|IPF17548.2|IPF10459.1|Contig4-1178_0003|orf6.2505|orf6.492|CA1151|CaO19.102|IPF10459|CAWG_05259	orf19.102	-0.3361	-1.78697	TRUE
orf19.4907	orf19.4907|C1_10360C_B|C1_10360C|orf19.12373|IPF22400.1|IPF17283.2|Contig4-2762_0012|orf6.3754|CA2021|CaO19.12373|CaO19.4907|IPF17283|CAWG_00397	orf19.4907	-0.6279	-1.74968	TRUE
orf19.1261	orf19.1261|C4_05760W_B|C4_05760W|orf19.8846|IPF26081.1|IPF18334.2|IPF8518.2|IPF8519.1|Contig4-2968_0008|orf6.5728|CA3459|CGT1.3f|CAWG_03247	orf19.1261	-0.353	-1.73739	TRUE
orf19.5904	orf19.5904|C3_04500C_B|C3_04500C|orf19.13325|IPF21264.1|IPF1881.1|RPL19B|Contig4-2874_0011|orf6.9133|CA6141|RPL19A.3|CAWG_02763	orf19.5904	-2.5547	-1.72218	TRUE
orf19.4616	orf19.4616|C4_01770W_B|C4_01770W|orf19.12086|IPF22623.1|IPF20027.1|orf6.7915|CA5178|CaO19.4616|CAWG_03617	orf19.4616	-0.4166	-1.7054	TRUE
orf19.1027	orf19.1027|C1_03820W_B|C1_03820W|orf19.8629|IPF15777.2|IPF19201.1|Contig4-2078_0006|orf6.511|orf6.648|CA6183|CaO19.1027|PDR17|CAWG_01009	orf19.1027	-0.511	-1.70398	TRUE
orf19.1480	orf19.1480|C2_01690W_B|C2_01690W|orf19.9055|IPF25808.1|IPF4401.2|Contig4-2219_0007|orf6.2104|CA0903|CaO19.1480|CaO19.9055|IPF4401|CAWG_03941	orf19.1480	-0.4289	-1.70216	TRUE
orf19.6559	orf19.6559|C7_01650W_B|C7_01650W|orf19.13912|IPF20619.1|IPF1674.1|Contig4-2941_0005|orf6.7547|CaJ7.0186|orf19.6558.1|CA4874|IPF1674|CA4873|IPF1674.3|IPF1675.1|CAWG_05516	orf19.6559	-0.5343	-1.7003	TRUE
orf19.6558	orf19.6558|C7_01660C_B|C7_01660C|orf19.13911|IPF20542.1|IPF1677.1|Contig4-2941_0003|orf6.7546|CA4872|CaJ7.0187|CaJ7_0187|CaO19_6558|CaO19.6558|SEC232|sec231|CaO19.13911|CAWG_05517	orf19.6558	-0.3276	-1.69906	TRUE
orf19.687.1	orf19.687.1|C6_01970C_B|C6_01970C|IPF26650.1|IPF9581.1|Contig4-2607_0004|CA1977|RPL25.3|CAWG_05170	orf19.687.1	-0.7162	-1.67486	TRUE
orf19.136	orf19.136|C6_01290C_B|C6_01290C|orf19.7780|IPF16599.3|IPF7020.2|Contig4-2900_0029|orf6.3478|orf6.459|CA1816|CaO19.136|IPF7020|CAWG_05237	orf19.136	-0.4703	-1.67112	TRUE
orf19.5647	orf19.5647|C4_00220C_B|C4_00220C|orf19.13092|IPF18224.2|IPF12120.1|Contig4-2460_0004|orf6.4516|CA2568|orf19.5647.2|CA2567|SUB2.3f|CAWG_03761	orf19.5647	-0.3297	-1.63726	TRUE
orf19.2191	orf19.2191|C2_07920W_B|C2_07920W|orf19.9737|IPF25137.1|IPF7498.2|Contig4-2075_0002|orf6.3427|CA1774|CaO19.9737|CaO19.2191|IPF7498|CAWG_05885	orf19.2191	-0.296	-1.61448	TRUE
orf19.789	orf19.789|C4_03940C_B|C4_03940C|orf19.8408|orf6.2989|IPF26382.1|IPF26504.1|IPF15163.2|IPF15167.2|Contig4-3027_0007|CA1464|PYC2.3f|PYC2.exon2	orf19.789	-1.2208	-1.61034	TRUE
orf19.1070	orf19.1070|C1_04340C_B|C1_04340C|orf19.8672|IPF26255.1|IPF17057.2|Contig4-2882_0025|orf6.4919|CA2853|CaO19.1070|CaO19.8672|IPF17057|CAWG_00959	orf19.1070	-0.41	-1.60578	TRUE
orf19.4152	orf19.4152|C5_01580C_B|C5_01580C|orf19.11629|TEF3|YEF3|EFT3|IPF11638.2|IPF16826.3|HEF1|Contig4-2850_0015|orf6.5226|orf6.552|CA3081|CaO19.4152|CAWG_04545	orf19.4152	-0.7889	-1.58486	TRUE
orf19.1026	orf19.1026|C1_03830C_B|C1_03830C|orf19.8628|IPF15779.2|IPF17757.1|Contig4-2078_0005|orf6.512|orf6.647|CA0142|CSL4|CaO19.1026|CAWG_01008	orf19.1026	-0.5827	-1.55283	TRUE
orf19.2960	orf19.2960|C1_02710W_B|C1_02710W|orf19.10477|IPF24297.1|IPF4431.1|Contig4-2873_0010|orf6.6656|CA4173|CaO19.10477|CaO19.2960|CAWG_01112	orf19.2960	-0.3148	-1.54806	TRUE
orf19.6656	orf19.6656|C5_03480C_B|C5_03480C|IPF2277.1|Contig4-3038_0003|orf6.6765|DUR3|CA4263|CaO19.6656|IPF2277|DUR31|CAWG_04721	orf19.6656	-1.2291	-1.53693	TRUE
orf19.7600	orf19.7600|CR_10250C_B|CR_10250C|IPF666.1|Contig4-3108_0036|orf6.8948|CA6000|FDH11|FDH11.3|CAWG_02284	orf19.7600	-0.5604	-1.52274	TRUE
orf19.3938	orf19.3938|C5_04530W_B|C5_04530W|orf19.11420|IPF10823.1|IPF10181.1|Contig4-2929_0009|orf6.2301|orf6.3225|CA1632|RSM26|CaO19.3938|IPF10181|CAWG_04822	orf19.3938	-0.3914	-1.50604	TRUE
orf19.3066	orf19.3066|C1_03680W_B|C1_03680W|orf19.10584|IPF9751.2|IPF28933.1|Contig4-2792_0015|Contig4-2792_0016|Contig4-2952_0001|orf6.7803|YNR67|ACF3|DSE4|CaO19.3066|CA5091|CAWG_01022	orf19.3066	-0.5479	-1.49729	TRUE
orf19.1404	orf19.1404|C2_09500W_B|C2_09500W|orf19.8982|IPF25946.1|IPF11588.2|Contig4-2113_0003|orf6.5357|CA3176|CaO19.1404|DUS1|CaO19.8982|IPF11588|CAWG_06025	orf19.1404	-0.4184	-1.49375	TRUE
orf19.5211	orf19.5211|C2_05890C_B|C2_05890C|orf19.12678|IPF22009.1|IPF5863.2|Contig4-3052_0006|Contig4-3052_0007|orf6.3902|CA2131|CaO19.5211|CaO19.12678|CAWG_04333	orf19.5211	-0.3065	-1.47381	TRUE
orf19.118	orf19.118|C6_01110W_B|C6_01110W|orf19.7765|IPF14763.2|IPF29951.1|Contig4-2244_0003|orf6.1443|CA0482|CaO19.7765|ODE1|CaO19.118|IPF14763|CAWG_05250	orf19.118	-0.3613	-1.47349	TRUE
orf19.5639	orf19.5639|C4_00140C_B|C4_00140C|orf19.13084|IPF21508.1|IPF12359.2|Contig4-2558_0003|orf6.4508|CA2559|CaO19.13084|CaO19.5639|CAWG_03770	orf19.5639	-0.6361	-1.46278	TRUE
orf19.4836	orf19.4836|C1_09720W_B|C1_09720W|orf19.12299|IPF22436.1|IPF4487.2|Contig4-3078_0020|orf6.7375|CA4745|CaO19.12299|CaO19.4836|CAWG_00458	orf19.4836	-0.386	-1.44097	TRUE
orf19.131	orf19.131|C6_01200W_B|C6_01200W|orf19.7777|IPF7033.2|IPF29957.1|Contig4-2900_0017|orf6.2601|CA1212|CaO19.131|BRR1|IPF7033|CAWG_05241	orf19.131	-0.436	-1.42961	TRUE
orf19.1750	orf19.1750|C2_10290W_B|C2_10290W|orf19.9319|IPF25570.1|IPF10745.2|Contig4-2591_0005|Contig4-2591_0006|orf6.1827|CaO19.9319|CaO19.1750|CNL1	orf19.1750	-0.4353	-1.42677	TRUE
orf19.1388	orf19.1388|C2_09660W_B|C2_09660W|orf19.8966|IPF25964.1|IPF12382.2|Contig4-2576_0005|orf6.2076|CA0886|CaO19.8966|CaO19.1388|IPF12382|CAWG_06039	orf19.1388	-0.3261	-1.38847	TRUE
orf19.1649	orf19.1649|C3_01990W_B|C3_01990W|orf19.9218|IPF11621.2|IPF15802.3|orf6.2331|orf6.825|CA1044|CaO19.1649|CAWG_02527	orf19.1649	-0.3219	-1.38655	TRUE
orf19.2371	orf19.2371|C7_02610C_B|C7_02610C|orf19.9907|IPF24948.1|IPF29129.1|Contig4-2369_0001|orf6.4769|GAG1|CaO19.9907|CaO19.2371	orf19.2371	-1.5087	-1.37892	TRUE
orf19.646	orf19.646|CR_05050W_B|CR_05050W|orf19.8260|IPF19831.2|IPF15149.2|Contig4-2298_0010|orf6.2713|orf6.313|orf6.3536|CA1855|CaO19.646|CAWG_01840	orf19.646	-0.6861	-1.35816	TRUE
orf19.903	orf19.903|C2_03270W_B|C2_03270W|orf19.8522|IPF26449.1|IPF4535.2|GPM1-1|Contig4-3099_0022|orf6.7274|CA4671|CaO19.903|CaO19.8522|CAWG_04094	orf19.903	-2.5273	-1.33601	TRUE
orf19.4021	orf19.4021|C5_05270C_B|C5_05270C|orf19.11504|IPF23277.1|IPF3364.1|Contig4-3094_0029|orf6.7434|CA4787|CaO19.4021|CaO19.11504|IPF3364|CAWG_04893	orf19.4021	-0.4406	-1.30869	TRUE
orf19.7152	orf19.7152|C7_04210C_B|C7_04210C|IPF1943.2|Contig4-3083_0008|Contig4-3083_0009|orf6.8052|CA5290|CaJ7.0487|CYS4|CaO19.7152|CaJ7_0487|CaO19_7152|IPF1943|CAWG_05750	orf19.7152	-0.6814	-1.306	TRUE
orf19.5877	orf19.5877|C3_04340W_B|C3_04340W|orf19.13298|IPF21208.1|IPF1837.2|Contig4-3084_0018|orf6.9160|CA6159|CaO19.5877|CaO19.13298|IPF1837|CAWG_02746	orf19.5877	-0.4587	-1.29931	TRUE
orf19.1509	orf19.1509|C2_01970C_B|C2_01970C|orf19.9084|IPF19576.1|IPF19577.1|Contig4-1782_0002|orf6.344|orf6.3960|CA2177|CaO19.1509|CAWG_03965	orf19.1509	-0.3603	-1.28309	TRUE
orf19.2560	orf19.2560|CR_01690C_B|CR_01690C|orf19.10092|orf19.10094|IPF24782.1|IPF24722.1|IPF7853.2|IPF7856.2|Contig4-3016_0017|Contig4-3016_0020|Contig4-3016_0021|orf6.3809|orf6.3811|CA2060|CA2061|orf19.2562|CDC60B|CDC61.3f|CAWG_01519	orf19.2560	-0.5077	-1.25872	TRUE
orf19.6584	orf19.6584|C7_01450C_B|C7_01450C|orf19.13937|IPF20551.1|IPF1623.1|Contig4-3066_0014|Contig4-3066_0016|orf6.7572|CA4892|CaJ7.0160|CaO19_6584|CaJ7_0160|CaO19.13937|CaO19.6584|CAWG_05496	orf19.6584	-0.39	-1.25364	TRUE
orf19.3960	orf19.3960|C5_04740C_B|C5_04740C|orf19.11442|IPF23248.1|IPF5785.1|Contig4-3081_0006|orf6.1553|CA0555|CaO19.11442|CaO19.3960|CDC1|CAWG_04841	orf19.3960	-0.3771	-1.25107	TRUE
orf19.1697	orf19.1697|C3_01520C_B|C3_01520C|orf19.9264|IPF25640.1|IPF13221.2|Contig4-2869_0013|orf6.3038|CA1500|CaO19.9264|CaO19.1697|IPF13221|CAWG_02483	orf19.1697	-0.7439	-1.24255	TRUE
orf19.5812	CAWG_04060|orf19.5812|C2_02930C_B|C2_02930C|orf19.13234|IPF21397.1|IPF9301.2|Contig4-2152_0009|orf6.6646|CA4163|CaO19.13234|CaO19.5812|IPF9301	orf19.5812	-1.228	-1.24067	TRUE
orf19.4051	orf19.4051|C5_05490C_B|C5_05490C|orf19.11533|IPF23244.1|IPF7230.2|Contig4-2715_0007|orf6.4417|CA2494|CaO19.11533|CaO19.4051|CAWG_04914	orf19.4051	-0.7278	-1.23945	TRUE
orf19.202	orf19.202|C2_09020W_B|C2_09020W|orf19.7832|IPF9065.2|orf6.5934|CA3619|CaO19.202|CaO19.7832|CDC47.5|MCM7|CAWG_05985	orf19.202	-0.4286	-1.22496	TRUE
orf19.3950	orf19.3950|C5_04650C_B|C5_04650C|orf19.11432|IPF23232.1|IPF19722.1|orf6.2417|CA1093|CaO19.3950|CaO19.11432|CAWG_04833	orf19.3950	-0.8051	-1.2034	TRUE
orf19.5328	orf19.5328|C2_10550C_B|C2_10550C|orf19.12788|orf19.12789|orf19.12793|IPF21822.1|IPF797.1|Contig4-3102_0061|orf6.8317|orf6.8322|orf6.8318|CA5492|CA5493|orf19.5329|orf19.5333|GCN1.3f|CAWG_06117	orf19.5328	-0.5109	-1.20136	TRUE
orf19.6937	orf19.6937|C3_03800W_B|C3_03800W|orf19.14199|IPF20186.1|IPF4202.2|Contig4-3085_0002|orf6.7323|CA4707|CaO19.14199|PTR2|CaO19.6937|PTR21|CAWG_02697	orf19.6937	-0.7259	-1.19158	TRUE
orf19.7404	orf19.7404|C3_06280W_B|C3_06280W|IPF2644.2|Contig4-3029_0004|orf6.8564|CA5704|CaO19.7404|CHA1|CHA11|CAWG_02939	orf19.7404	-0.3878	-1.18375	TRUE
orf19.2351	orf19.2351|C1_10700C_B|C1_10700C|orf19.9887|IPF24993.1|IPF13378.1|Contig4-2380_0005|orf6.4201|CA2338|CaO19.9887|CaO19.2351|CAWG_00363	orf19.2351	-0.6435	-1.17795	TRUE
orf19.2611	orf19.2611|CR_02110W_B|CR_02110W|orf19.10142|IPF24727.1|IPF8502.2|Contig4-2859_0007|orf6.4274|CA2388|CaO19.10142|CaO19.2611|CAWG_01557	orf19.2611	-0.3441	-1.17752	TRUE
orf19.172	orf19.172|CR_02520W_B|CR_02520W|orf19.7805|IPF27146.1|IPF16126.1|Contig4-2440_0002|orf6.2908|CA1417|CaO19.172|CaO19.7805|IPF16126|CAWG_01592	orf19.172	-0.4115	-1.15622	TRUE
orf19.1525	orf19.1525|C2_02090W_B|C2_02090W|orf19.9101|IPF18883.2|IPF15983.2|Contig4-2444_0002|orf6.1205|orf6.1860|CA0364|CaO19.1525|NMD4|IPF15983|CAWG_03976	orf19.1525	-0.3782	-1.14183	TRUE
orf19.7654	orf19.7654|CR_10670W_B|CR_10670W|IPF574.1|Contig4-3108_0120|orf6.9002|CA6040|CaO19.7654|CYP5|CAWG_02324	orf19.7654	-0.7068	-1.13775	TRUE
orf19.6951	orf19.6951|C3_03680W_B|C3_03680W|orf19.14213|IPF19383.2|IPF16613.2|Contig4-3085_0023|orf6.232|orf6.7337|CA4715|DPL1|CaO19.6951|CAWG_02685	orf19.6951	-0.4919	-1.13573	TRUE
orf19.1403	orf19.1403|C2_09510C_B|C2_09510C|orf19.8981|IPF25937.1|IPF11587.2|Contig4-2113_0002|orf6.5356|CA3175|CaO19.8981|CaO19.1403|IPF11587|CAWG_06026	orf19.1403	-0.4558	-1.08553	TRUE
orf19.6745	orf19.6745|C3_07440W_B|C3_07440W|orf19.14037|TPIS|IPF20404.1|IPF3499.1|Contig4-3006_0013|orf6.8886|CA5950|CaO19.14037|CaO19.6745|CAWG_03053	orf19.6745	-2.4326	-1.068	TRUE
orf19.5369	orf19.5369|C2_10860C_B|C2_10860C|orf19.12829|IPF21858.1|IPF712.1|Contig4-3102_0008|orf6.8358|CA5521|HEM12|CaO19.5369|CaO19.12829|CAWG_06145	orf19.5369	-0.6639	-1.05992	TRUE
orf19.4192	CAWG_05291|orf19.4192|C6_00670W_B|C6_00670W|orf19.11669|IPF23063.1|IPF13507.2|Contig4-2373_0009|orf6.2743|CA1306|CDC14.3	orf19.4192	-0.2394	-1.05795	TRUE
orf19.1291	orf19.1291|C4_05290W_B|C4_05290W|orf19.9352|orf19.9353|IPF10474.2|Contig4-2660_0010|Contig4-2660_0012|orf6.1155|orf6.910|orf6.1154|CA0220|orf19.1786|orf19.1787|CaO19.1291|CAWG_03285	orf19.1291	-0.4967	-1.04999	TRUE
orf19.4396	CAWG_01688|orf19.4396|CR_03530W_B|CR_03530W|orf19.11874|IPF20149.1|IPF20043.1|Contig4-3077_0003|orf6.589|orf6.6311|CA3906|CaO19.4396|FMP13|IPF20149	orf19.4396	-0.356	-1.04629	TRUE
orf19.1159	orf19.1159|C1_11610C_B|C1_11610C|orf19.8751|IPF26162.1|IPF7616.2|Contig4-2834_0012|orf6.3134|CA1569|CYS1|CaO19.8751|CaO19.1159|IPF7616|CAWG_00276	orf19.1159	-0.9291	-1.01307	TRUE
orf19.3053	orf19.3053|C1_03510C_B|C1_03510C|orf19.10571|IPF24357.1|IPF15297.1|Contig4-3098_0017|orf6.7790|CA5078|CaO19.10571|CaO19.3053|IPF15297|CAWG_01034	orf19.3053	-0.7039	-1.01293	TRUE
orf19.5746	orf19.5746|C6_03720W_B|C6_03720W|orf19.13169|IPF21506.1|IPF9914.1|Contig4-2858_0005|SYA1|orf6.2925|CA1427|CaO19.5746|CaO19.13169|IPF9914|CAWG_05001	orf19.5746	-0.5958	-1.00418	TRUE
orf19.4600.1	orf19.4600.1|C4_01920W_B|C4_01920W|IPF17436.2|IPF982.1|Contig4-1375_0002|Contig4-3104_0072|CA5162|IPF982|CAWG_03602	orf19.4600.1	0.4433	1.0191	TRUE
orf19.3013	orf19.3013|C1_03210C_B|C1_03210C|orf19.10531|IPF24312.1|IPF3714.2|Contig4-3096_0035|orf6.7750|CA5049|IPF3714|CAWG_01063	orf19.3013	0.3972	1.0596	TRUE
orf19.4309	orf19.4309|C5_02860C_B|C5_02860C|orf19.11785|Contig4-2902_0012|GRE99|IPF18654.2|IPF2918.2|orf6.3162|orf6.4614|CA2644|GRE22|CaO19.4309|GRE2|CAWG_04668	orf19.4309	0.8096	1.1442	TRUE
orf19.7111	orf19.7111|C7_00120W_B|C7_00120W|IPF5621.1|Contig4-2995_0022|orf6.8442|CA5589|CaJ7.0019|CaO19.7111|FIS1|CaJ7_0019|CaO19_7111|IPF5621|CAWG_05369	orf19.7111	0.444	1.15309	TRUE
orf19.1981	orf19.1981|C5_00860W_B|C5_00860W|orf19.9537|IPF25384.1|IPF8699.2|Contig4-2554_0006|orf6.2479|CA1135|CaO19.1981|CaO19.9537|CAWG_04479	orf19.1981	0.4599	1.18075	TRUE
orf19.6178	orf19.6178|C3_07830W_B|C3_07830W|IPF3435.1|Contig4-3079_0011|orf6.5399|CA3199|CaO19.6178|CAWG_03089	orf19.6178	0.4413	1.19189	TRUE
orf19.5509	orf19.6703|C7_03680W_B|C7_03680W|orf19.13995|IPF6648.2|IPF20477.1|IPF2590.2|Contig4-2958_0007|Contig4-3068_0003|Contig4-3068_0004|Contig4-3088_0040|orf6.6812|CA2451|CA4303|CaJ7.0422|orf19.5509|CaJ7_0422|CaO19_6703|CaO19.6703|LPF43|CaO19.13995|IFB1|CAWG_05699	orf19.6703	0.2386	1.31386	TRUE
orf19.7551	orf19.7551|CR_09790W_B|CR_09790W|IPF967.1|Contig4-3105_0006|Contig4-3105_0007|orf6.8899|CA5962|CaO19.7551|CAWG_02244	orf19.7551	0.555	1.31591	TRUE
orf19.4952	orf19.4952|C1_13250W_B|C1_13250W|orf19.12417|IPF5681.2|IPF19696.1|Contig4-1718_0002|orf6.1485|orf6.2430|CA1100|CaO19.4952|IPF5681|CAWG_00125	orf19.4952	0.3274	1.33573	TRUE
orf19.1795	orf19.1795|C4_05370W_B|C4_05370W|orf19.9361|IPF8726|IPF25523.1|IPF8726.2|Contig4-2654_0006|orf6.4374|CA2465|CaO19.9361|CaO19.1795|CAWG_03277	orf19.1795	0.3954	1.3467	TRUE
orf19.6003	orf19.6003|C3_05250C_B|C3_05250C|orf19.13424|IPF21190.1|IPF8311.1|Contig4-1997_0004|Contig4-2656_0014|orf6.9034|CA6063|CaO19.6003|CaO19.13424|IPF8311|CAWG_02839	orf19.6003	0.3874	1.39358	TRUE
orf19.4930	orf19.4930|C1_13020C_B|C1_13020C|orf19.12396|orf6.5910|IPF22286.1|IPF15621.2|Contig4-2611_0002|CA3600|CaO19.12396|CaO19.4930|CAWG_00145	orf19.4930	0.5288	1.39811	TRUE
orf19.4735	orf19.4735|C1_08770W_B|C1_08770W|orf19.12197|IPF22444.1|IPF11764.2|Contig4-2643_0006|orf6.2086|CA0891|CaO19.12197|CaO19.4735|IPF11764|CAWG_00549	orf19.4735	0.4369	1.41066	TRUE
orf19.677	orf19.677|C1_11240C_B|C1_11240C|orf19.8294|IPF26635.1|IPF7703.2|Contig4-2776_0011|orf6.6570|CA4113|CaO19.8294|CaO19.677|CAWG_00311	orf19.677	0.4094	1.4192	TRUE
orf19.3475	orf19.3475|C6_02330W_B|C6_02330W|orf19.10979|IPF11725|IPF11725.2|IPF12058.2|Contig4-2835_0016|orf6.432|orf6.4984|CA2903|CaO19.3475|CAWG_05134	orf19.3475	0.5584	1.42784	TRUE
orf19.7519	orf19.7519|CR_00160C_B|CR_00160C|IPF373.1|Contig4-3107_0078|orf6.8771|CA5861|CaO19.7519|IPF373|CAWG_01377	orf19.7519	0.4562	1.47847	TRUE
orf19.1861	RVS167-3|orf19.1861|C2_07640W_B|C2_07640W|orf19.9417|orf19.9763|IPF25427.1|IPF4071.2|IPF25109.1|IPF29169.1|orf6.1261|orf6.4263|CA0385|orf19.2218|CaO19.1861|CaO19.9417|IPF4071|CAWG_05860	orf19.1861	0.3192	1.47987	TRUE
orf19.4755	orf19.4755|C1_08990C_B|C1_08990C|orf19.12219|IPF22355.1|IPF13063.2|Contig4-2455_0002|orf6.4600|CA2633|CaO19.12219|CaO19.4755|CAWG_00530	orf19.4755	0.6082	1.50038	TRUE
orf19.4072	orf19.4072|C2_09130C_B|C2_09130C|orf19.11553|HYR1-12|IPF19647.2|IPF28532.1|orf6.2490|orf6.3209|CA1621|HYR10|CaO19.4072|IPF19647.1	orf19.4072	0.3897	1.527	TRUE
orf19.4348	orf19.4348|C5_03160W_B|C5_03160W|orf19.11825|IPF14271.2|IPF28478.1|Contig4-2514_0001|Contig4-2514_0002|orf6.3992|CA2194|RGR1|CaO19.4348|CAWG_04697	orf19.4348	0.2389	1.54395	TRUE
orf19.5691	orf19.5691|C5_00070W_B|C5_00070W|IPF5456.1|Contig4-2927_0014|orf6.4569|CA2610|CaO19.5691|CAWG_04403	orf19.5691	0.3919	1.59773	TRUE
orf19.5595	orf19.5595|C6_03100W_B|C6_03100W|orf19.13040|IPF16588.3|IPF6796.2|Contig4-2698_0002|orf6.4437|CA2505|CaO19.13040|CaO19.5595|IPF6796	orf19.5595	0.8583	1.61392	TRUE
orf19.5999	orf19.5999|C3_05210C_B|C3_05210C|orf19.13420|IPF21224.1|IPF19819.1|Contig4-2771_0009|orf6.9038|CA6067|CaO19.13420|CaO19.5999|CAWG_02834	orf19.5999	0.3624	1.61911	TRUE
orf19.6453	orf19.6453|C7_02560W_B|C7_02560W|orf19.11187|orf19.13811|orf19.13812|IPF18687.1|IPF19531.1|IPF19530.1|IPF18311.1|Contig4-2374_0003|Contig4-2374_0004|orf6.2874|orf6.6006|orf6.6005|CA3675|CA3674|CaJ7.0297|CaJ7.0298|orf19.3703|orf19.6454|IPF19529.3f|IPF19529.exon2|CAWG_05600	orf19.6453	0.2588	1.64925	TRUE
orf19.4731	orf19.4731|C1_08730W_B|C1_08730W|orf19.12193|IPF14322.1|IPF19274.1|Contig4-2484_0005|orf6.2184|orf6.437|CA0957|COG5|CaO19.4731|IPF14322|CAWG_00553	orf19.4731	0.6388	1.69921	TRUE
orf19.5058	CAWG_00633|orf19.5058|C1_07870C_B|C1_07870C|orf19.12525|IPF22129.1|IPF12215.2|Contig4-2407_0002|Contig4-2407_0003|orf6.3378|CA1740|CaO19.5058	orf19.5058	0.3219	1.76032	TRUE
orf19.3646	orf19.3646|C6_00790C_B|C6_00790C|orf19.11130|orf6.3031|IPF23640.1|IPF9685.1|Contig4-3041_0013|CA1496|CaO19.11130|CaO19.3646|CAWG_05280	orf19.3646	0.6292	1.78222	TRUE
orf19.882	orf19.882|C2_03390C_B|C2_03390C|orf19.8501|orf19.8503|IPF26442.1|IPF26425.1|IPF9007.2|IPF9010.2|Contig4-2772_0009|Contig4-2772_0010|orf6.7293|orf6.7295|CA4684|CA4683|orf19.884|HSP78.5f|CAWG_04106	orf19.882	0.3355	1.797	TRUE
orf19.5139	orf19.5139|C7_03160W_B|C7_03160W|orf19.12604|IPF22040.1|IPF8140.2|orf6.5959|CA3635|CaJ7.0364|CaO19_5139|CaJ7_0364|LPF33|CaO19.5139|CaO19.12604|IFA20|CAWG_05649	orf19.5139	0.5088	1.80661	TRUE
orf19.2806	orf19.2805|C3_04030C_B|C3_04030C|orf19.10323|orf19.10324|IPF19631.1|IPF24534.1|IPF19632.2|IPF11531.2|Contig4-2893_0007|Contig4-2893_0010|orf6.1492|orf6.4587|orf6.4588|CA2623|CA2622|orf19.2806|PER3.5f|PER3.exon1|CAWG_02717	orf19.2805	0.2742	1.88566	TRUE
orf19.5561	orf19.5561|C6_02860W_B|C6_02860W|orf19.13007|IPF21644.1|IPF5385.2|Contig4-3002_0010|orf6.3250|CA1653|CaO19.5561|CaO19.13007|CAWG_05082	orf19.5561	0.4078	1.89643	TRUE
orf19.5903	orf19.5903|C3_04490W_B|C3_04490W|orf19.13324|IPF21201.1|IPF1879.1|Contig4-2874_0009|Contig4-2874_0010|orf6.9134|CA6142|CaO19.5903|CaO19.13324|IPF1879|CAWG_02762	orf19.5903	0.3058	1.90141	TRUE
orf19.6202	orf19.6202|C1_07030C_B|C1_07030C|orf19.13583|orf6.537|YJL79|PRY4|IPF8153.3|IPF27769.1|Contig4-2876_0017|orf6.5422|CA0104|IPF8153.2|CAWG_00714	orf19.6202	0.5098	1.91638	TRUE
orf19.6683	orf19.6707|C7_03500W_B|C7_03500W|orf19.13975|orf19.13999|IPF17904.3|IPF20482.1|IPF20013.1|Contig4-1469_0004|orf6.6792|orf6.6816|CA4285|CA4307|CaJ7.0401|orf19.6683|CaO19.13999|CaO19.6707|IPF20013|CAWG_05682	orf19.6707	0.3753	1.9651	TRUE
orf19.4662	orf19.4662|C4_01260W_B|C4_01260W|orf19.12132|IPF22573.1|IPF4828.2|Contig4-2819_0007|orf6.4713|CA2709|CaO19.12132|CaO19.4662|IPF4828|CAWG_03658	orf19.4662	0.3301	1.98361	TRUE
orf19.6920	orf19.6920|C7_01390W_B|C7_01390W|IPF2195.1|Contig4-2895_0017|orf6.7184|CA4601|CaJ7.0154|CaO19.6920|CaO19_6920|CaJ7_0154|IPF2195|CAWG_05490	orf19.6920	0.413	2.0283	TRUE
orf19.7561	orf19.7561|CR_09880W_B|CR_09880W|IPF946.1|EDT1|Contig4-2780_0003|Contig4-3105_0026|Contig4-3105_0028|orf6.8909|CA5968|EED1|CaO19.7561|IPF946	orf19.7561	1.1736	2.04098	TRUE
orf19.4771	orf19.4771|C1_09130W_B|C1_09130W|orf19.12234|IPF22382.1|IPF11667.2|orf6.3982|CA2187|MNN47|CaO19.4771|CaO19.12234|IPF11667|CAWG_00516	orf19.4771	0.2923	2.08129	TRUE
orf19.4780	orf19.4780|C1_09220W_B|C1_09220W|orf19.12244|IPF12887.2|IPF28255.1|Contig4-2888_0004|orf6.1422|CA0474|CaO19.4780|CaO19.12244|IPF12887|CAWG_00507	orf19.4780	0.3566	2.09511	TRUE
orf19.7039	orf19.7038|C7_00790W_B|C7_00790W|IPF3075.1|IPF3076.1|Contig4-1858_0003|orf6.7964|orf6.7965|CA5220|CaJ7.0093|orf19.7039|MVP1|CA5221|MVP1.exon1|MVP1.exon2|CAWG_05435	orf19.7038	0.3735	2.10352	TRUE
orf19.4770	orf19.4769|C1_09120W_B|C1_09120W|orf19.12233|IPF11674.2|IPF17541.2|IPF17540.2|Contig4-2253_0002|orf6.2538|orf6.2539|orf6.927|CA0228|CA6290|orf19.4770|IPT1.5f|CAWG_00517	orf19.4769	0.2903	2.12163	TRUE
orf19.7512	orf19.7512|CR_00220W_B|CR_00220W|IPF389.2|Contig4-3107_0063|Contig4-3107_0064|orf6.8764|CA5855|CaO19.7512|ALK3|CAWG_01383	orf19.7512	0.5156	2.23154	TRUE
orf19.5227	orf19.5227|C1_12370W_B|C1_12370W|orf19.12692|IPF18759.2|IPF10410.1|Contig4-1973_0002|orf6.2441|orf6.3688|CA1974|CaO19.5227|IPF10410|CAWG_00204	orf19.5227	0.4394	2.27719	TRUE
orf19.815	orf19.815|C2_04050C_B|C2_04050C|orf19.8435|IPF5806.2|IPF29663.1|Contig4-2714_0002|Contig4-2714_0003|orf6.45|orf6.6706|YLR422W|CA4216|CaO19.8435|CaO19.815|IPF5806|CAWG_04163	orf19.815	0.6201	2.28107	TRUE
orf19.2270	orf19.2270|C2_07160W_B|C2_07160W|orf19.9810|SMF1|IPF25043.1|IPF19747.1|orf6.3571|CA1879|SMF11|CaO19.2270|CaO19.9810	orf19.2270	0.3687	2.29214	TRUE
orf19.2865	orf19.2425|CR_03040C_B|CR_03040C|orf19.9963|orf19.10383|IPF24913.1|IPF7306.2|IPF24492.1|IPF18637.1|Contig4-1322_0003|Contig4-2445_0001|orf6.5168|orf6.3265|CA3040|orf19.2865|CaO19.2425|CaO19.9963|IPF7306|CAWG_01640	orf19.2425	0.627	2.31893	TRUE
orf19.7469	orf19.7469|CR_00620C_B|CR_00620C|IPF2508.1|Contig4-3027_0013|orf6.8721|CA5818|CaO19.7469|CAWG_01421	orf19.7469	0.352	2.3373	TRUE
orf19.5292	orf19.5292|C4_04170C_B|C4_04170C|orf19.12750|IPF21817.1|IPF11881.2|Contig4-2497_0002|orf6.3942|CA2164|CaO19.12750|CaO19.5292|CAWG_03405	orf19.5292	0.31	2.34275	TRUE
orf19.7368	orf19.7368|C3_05880C_B|C3_05880C|IPF1257.1|Contig4-3075_0021|orf6.8528|CA5666|CaO19.7368|PUB1|CAWG_02897	orf19.7368	0.5409	2.35113	TRUE
orf19.6573	orf19.6573|C7_01550W_B|C7_01550W|orf19.13926|IPF20639.1|IPF1649.2|Contig4-2887_0010|Contig4-2887_0011|orf6.7561|CA4883|CaJ7.0172|CaO19.13926|CaJ7_0172|CaO19_6573|CaO19.6573|IPF1649|CAWG_05506	orf19.6573	0.4115	2.37294	TRUE
orf19.4776	orf19.4776|C1_09180W_B|C1_09180W|orf19.12240|IPF11774.2|IPF9416.3|Contig4-2888_0010|orf6.1106|orf6.3987|orf6.1105|CA6215|CaO19.4776|IPF9416|CAWG_00511	orf19.4776	0.9068	2.3814	TRUE
orf19.3642	orf19.3642|C6_00820W_B|C6_00820W|orf19.11124|orf6.2071|IPF23637.1|IPF14577.2|Contig4-2119_0002|CA0883|SUN4|CaO19.3642|CaO19.11124|CAWG_05277	orf19.3642	0.6938	2.38463	TRUE
orf19.1891	orf19.1891|C2_07400C_B|C2_07400C|orf19.9447|orf6.7029|PRA|IPF25433.1|IPF6456.2|Contig4-2189_0002|CA4476|PEP4|CaO19.9447|CaO19.1891|CAWG_05836	orf19.1891	0.7503	2.40071	TRUE
orf19.6658	orf19.6658|C5_03490C_B|C5_03490C|orf6.6767|CA4264|CaO19.6658|IPF2280|IPF2280.1|CAWG_04722	orf19.6658	0.3173	2.4392	TRUE
orf19.6720	orf19.6720|C3_07670W_B|C3_07670W|orf19.14012|IPF20405.1|IPF3634.1|Contig4-2901_0002|orf6.6869|CA4346|YDR090C|CaO19.6720|CaO19.14012|IPF3634|CAWG_03073	orf19.6720	0.4605	2.43942	TRUE
orf19.4897	orf19.4897|C1_10270C_B|C1_10270C|orf19.12362|IPF22451.1|IPF8951.2|Contig4-2955_0023|orf6.4233|CA2360|CaO19.4897|CaO19.12362|IPF8951|CAWG_00406	orf19.4897	0.6494	2.45359	TRUE
orf19.5932	orf19.5932|C3_04720C_B|C3_04720C|orf19.13353|IPF21160.1|IPF126.2|Contig4-2867_0003|orf6.9105|CA6118|CaO19.13353|CaO19.5932|IPF126|CAWG_02785	orf19.5932	0.3685	2.45411	TRUE
orf19.7323	orf19.7323|CR_09270C_B|CR_09270C|CBP|IPF1971.2|orf6.8404|CA5559|CaO19.7323|CAWG_02198	orf19.7323	0.728	2.48987	TRUE
orf19.6073	CAWG_01337|orf19.6073|C1_00350C_B|C1_00350C|orf19.13494|orf6.7617|YLR205C|IPF21077.1|IPF8374.1|Contig4-2523_0009|CA4932|CaO19.13494|CaO19.6073|IPF8374	orf19.6073	0.3874	2.50089	TRUE
orf19.1263	orf19.1263|C4_05770C_B|C4_05770C|orf19.8848|orf6.5730|FRE1|IPF26060.1|IPF8516.2|Contig4-2968_0009|CA3460|CaO19.8848|CaO19.1263|CAWG_03246	orf19.1263	0.9254	2.56129	TRUE
orf19.7084	orf19.7084|C7_00360W_B|C7_00360W|IPF522.1|Contig4-3106_0042|orf6.8469|CA5614|CaJ7.0048|CaO19.7084|CaJ7_0048|CaO19_7084|IPF522|CAWG_05393	orf19.7084	0.5644	2.63935	TRUE
orf19.4743	orf19.4743|C1_08850C_B|C1_08850C|orf19.12205|IPF14022.2|IPF10636.3|Contig4-2037_0003|orf6.3655|orf6.404|CA1948|CaO19.4743|AFG12|IPF14022|CAWG_00541	orf19.4743	0.4658	2.65636	TRUE
orf19.2942	orf19.2942|C1_02530C_B|C1_02530C|orf19.10459|orf19.10460|IPF24319.1|IPF24337.1|IPF8123.2|IPF10236.2|DIP51|Contig4-2841_0016|orf6.4006|orf6.4007|CA2203|CA2204|orf19.2943|DIP52|DIP51.3f|CAWG_01128	orf19.2942	0.6132	2.72199	TRUE
orf19.4456	orf19.4456|C1_07120W_B|C1_07120W|orf19.11936|IPF22804.1|IPF6541.2|GAP5|Contig4-1998_0001|orf6.7269|CA4667|GAP31|CaO19.11936|CaO19.4456|CAWG_00703	orf19.4456	1.0402	2.72933	TRUE
orf19.7362	orf19.7362|C3_05810C_B|C3_05810C|orf6.8522|IPF1245.1|SKN1.3|Contig4-2926_0022|Contig4-2926_0023|CA5660|SKN1.3f|CAWG_02891	orf19.7362	0.6305	2.73318	TRUE
orf19.7567	orf19.7567|CR_09930W_B|CR_09930W|IPF931.1|Contig4-3105_0044|orf6.8915|CA5973|CaO19.7567|IPF931|CAWG_02257	orf19.7567	0.5688	2.75463	TRUE
orf19.5741	orf19.5741|C6_03700W_B|C6_03700W|orf19.13163|IPF21498.1|IPF13002.2|Contig4-2848_0008|orf6.1115|CA0316|CaO19.5741|ALS1.3eoc|IPF13002.1|CAWG_05003	orf19.5741	1.1872	2.82884	TRUE
orf19.7381	orf19.7381|C3_06000W_B|C3_06000W|IPF1292|IPF1292.1|Contig4-3093_0048|orf6.8541|CA5678|CaO19.7381|ZCF37|CAWG_02909	orf19.7381	0.6067	2.88667	TRUE
orf19.6741	orf19.6741|C3_07470W_B|C3_07470W|orf19.14033|IPF20373.1|IPF3506.2|Contig4-3006_0020|orf6.8890|CA5953|CaO19.6741|CaO19.14033|IPF3506|CAWG_03056	orf19.6741	0.524	2.90479	TRUE
orf19.5537	orf19.5537|C6_02670C_B|C6_02670C|orf19.12983|IPF21592.1|IPF9126.1|Contig4-2737_0011|orf6.3629|CA1924|CaO19.5537|IPF9126|CAWG_05101	orf19.5537	0.2986	2.91246	TRUE
orf19.3219	orf19.3219|C5_03930C_B|C5_03930C|orf19.10730|IPF24094.1|IPF14538.2|Contig4-2205_0004|Contig4-2205_0005|orf6.3200|CA1616|CaO19.3219|CaO19.10730|IPF14538	orf19.3219	0.5853	2.92286	TRUE
orf19.3461	orf19.3461|C6_02210W_B|C6_02210W|orf19.10965|IPF23797.1|IPF14968.2|Contig4-2623_0003|orf6.3764|orf6.995|CA0254|CaO19.3461|IPF14968|CAWG_05146	orf19.3461	0.94	3.06395	TRUE
orf19.1715	orf19.1715|C3_01360C_B|C3_01360C|orf19.9283|orf6.4843|IPF11363.1|IPF29338.1|Contig4-2578_0004|Contig4-2578_0006|orf6.4845|CA2802|CaO19.9283|CaO19.1715|IPF11363|CAWG_02469	orf19.1715	0.5626	3.07727	TRUE
orf19.85	orf19.85|C6_00840W_B|C6_00840W|orf19.7730|orf6.1558|GPX1|IPF16333.2|IPF13205.1|GPX3|Contig4-2178_0002|CA0558|GPS1|CaO19.85|CaO19.7730	orf19.85	0.8347	3.08254	TRUE
orf19.6608	CAWG_02220|orf19.6608|CR_09530C_B|CR_09530C|IPF7940|IPF7940.1|Contig4-2790_0012|orf6.6220|CA3848|CaO19.6608	orf19.6608	0.6727	3.11935	TRUE
orf19.4531	orf19.4531|C1_01920W_B|C1_01920W|orf19.12006|IPF7530.2|IPF28363.1|Contig4-2751_0006|Contig4-2751_0007|orf6.6677|CA4190|CaO19.4531|IPF7530|CAWG_01188	orf19.4531	0.3412	3.11984	TRUE
orf19.4900	orf19.4900|C1_10300W_B|C1_10300W|orf19.12366|IPF17635.3|IPF8854.2|Contig4-2409_0001|orf6.2025|orf6.4237|CA0854|CaO19.4900|IPF8854|CAWG_00403	orf19.4900	1.1546	3.1287	TRUE
orf19.7093	orf19.7093|C7_00290C_B|C7_00290C|STL1|IPF541.2|IPF542.2|Contig4-3106_0022|Contig4-3106_0023|orf6.8460|STL2|CA5606|CaJ7.0038|orf19.7093.2|CaO19_7093|CaJ7_0038|CA5607|STL2.5f|STL2.3f|CAWG_05386	orf19.7093	0.2979	3.16193	TRUE
orf19.6673	orf19.6673|C5_03610W_B|C5_03610W|IPF2308.1|Contig4-2760_0001|orf6.6782|CA4276|CaO19.6673|CAWG_04734	orf19.6673	0.3059	3.16421	TRUE
orf19.4833	orf19.4833|C1_09690W_B|C1_09690W|orf19.12296|IPF22415.1|IPF4483.1|Contig4-3078_0024|orf6.7378|CA4748|CaO19.12296|CaO19.4833|CAWG_00461	orf19.4833	0.7608	3.19979	TRUE
orf19.148	orf19.147|C2_04660C_B|C2_04660C|orf19.7787|orf19.7788|IPF27150.1|IPF16042.2|IPF16043.2|IPF19456.2|orf6.1179|orf6.63|orf6.1180|CA0353|CA0354|orf19.148|YAK1.3f|CAWG_04220	orf19.147	0.2606	3.20612	TRUE
orf19.681	orf19.681|C1_11210C_B|C1_11210C|orf19.8298|orf6.1795|IPF7711.2|IPF18253.2|Contig4-2776_0004|orf6.6574|CA0707|CAP2|CaO19.681|IPF7711|CAWG_00314	orf19.681	0.3843	3.2747	TRUE
orf19.7514	orf19.7514|CR_00200W_B|CR_00200W|IPF385.1|Contig4-3107_0068|orf6.8766|CA5857|CaO19.7514|CAWG_01381	orf19.7514	0.5814	3.32997	TRUE
orf19.5102	orf19.5102|C1_08230C_B|C1_08230C|orf19.12568|IPF13965.2|IPF17127.3|Contig4-2297_0003|orf6.4037|orf6.6348|CA2223|CaO19.5102|CAWG_00600	orf19.5102	0.5679	3.39619	TRUE
orf19.4749	orf19.4749|C1_08900W_B|C1_08900W|orf19.12211|IPF22427.1|IPF13921.2|Contig4-2151_0005|Contig4-2151_0007|Contig4-2151_0008|orf6.4019|CA2211|CaO19.4749|IPF13921|CAWG_00536	orf19.4749	0.5502	3.47263	TRUE
orf19.6459	orf19.6459|C7_02500C_B|C7_02500C|orf19.13817|IPF20617.1|IPF19996.1|Contig4-2468_0011|orf6.6000|CA3668|CaJ7.0292|CaO19.13817|CaJ7_0292|CaO19_6459|CaO19.6459|CAWG_05594	orf19.6459	0.536	3.57503	TRUE
orf19.2952	orf19.2952|C1_02630C_B|C1_02630C|orf19.10469|orf6.6664|IPF24292.1|IPF4419.1|Contig4-2696_0012|Contig4-2696_0013|Contig4-2696_0015|CA4180|CaO19.2952|CaO19.10469|CAWG_01120	orf19.2952	0.5117	3.6624	TRUE
orf19.3829	orf19.3829|C4_04530C_B|C4_04530C|orf19.11310|orf6.7524|IPF23455.1|IPF15932.2|Contig4-2187_0001|Contig4-3060_0001|CA4857|CaO19.3829|CaO19.11310|CAWG_03358	orf19.3829	0.6816	3.69825	TRUE
orf19.4477	orf19.4477|C1_04020C_B|C1_04020C|orf6.4310|IFD4|IPF22774.1|IPF14374.2|CA2416|CAgp38|CaO19.11957|CaO19.4477|CAWG_00991	orf19.4477	0.5268	3.9983	TRUE
orf19.7610	orf19.7610|CR_10340W_B|CR_10340W|IPF643.2|Contig4-3108_0065|Contig4-3108_0066|orf6.8958|CA6009|CaO19.7610|IPF643|CAWG_02293	orf19.7610	1.4413	4.11944	TRUE
orf19.7566	orf19.7566|CR_09920W_B|CR_09920W|GNP1|IPF934.1|Contig4-3105_0041|orf6.8914|GNP2|CA5972|CaO19.7566|CAWG_02256	orf19.7566	0.6954	4.19892	TRUE
orf19.4546	orf19.4546|C1_01780C_B|C1_01780C|orf19.12021|IPF14750.2|IPF28353.1|Contig4-2122_0003|orf6.6692|orf6.97|CA4204|CaO19.4546|CAWG_01202	orf19.4546	0.3261	4.31935	TRUE
orf19.4943	CAWG_00133|orf19.4943|C1_13160W_B|C1_13160W|orf19.12409|PSA1|IPF22264.1|IPF5668.1|Contig4-2994_0010|orf6.6047|CA3706|CaO19.12409|CaO19.4943	orf19.4943	0.5868	4.86163	TRUE
orf19.539	orf19.539|CR_04480C_B|CR_04480C|orf19.8172|orf6.6751|IPF26781.1|IPF4292.2|CA4250|CaO19.8172|CaO19.539|IPF4292|CAWG_01783	orf19.539	0.9386	5.16764	TRUE
orf19.2241	orf19.2241|C2_06870C_B|C2_06870C|IPF17954.2|IPF18769.1|Contig4-2561_0001|orf6.1034|orf6.2391|CA6202|IPF18769|CAWG_05786	orf19.2241	0.7236	5.18324	TRUE
orf19.6037	orf19.6037|C1_00680W_B|C1_00680W|orf19.13458|orf6.7581|IPF21027.1|IPF1459.1|Contig4-2972_0011|CA4900|IFP2|CaO19.13458|CaO19.6037|CAWG_01305	orf19.6037	1.2716	5.2008	TRUE
orf19.5760	orf19.5760|C6_03850C_B|C6_03850C|orf19.13183|PGA36|IPF21466.1|IPF10662.2|Contig4-2056_0002|orf6.6198|orf6.6197|YMR317|CA3827|orf19.5761|CaO19.13183|CaO19.5760|IPF10662|CAWG_04988	orf19.5760	0.903	5.49212	TRUE
orf19.6021	orf19.6021|C1_00850W_B|C1_00850W|orf19.13442|orf6.3925|IPF21083.1|IPF10761.1|Contig4-2810_0012|CA2149|CaO19.6021|CaO19.13442|IPF10761|CAWG_01289	orf19.6021	0.8539	5.59846	TRUE
orf19.4082	orf19.4082|C2_09220W_B|C2_09220W|orf19.11563|orf6.6854|DDR99|IPF23163.1|IPF2075.1|Contig4-3095_0012|CA4336|CaO19.11563|CaO19.4082|CAWG_05999	orf19.4082	1.2546	5.64518	TRUE
orf19.1237	orf19.1237|C4_05560C_B|C4_05560C|orf19.8822|IPF14677.1|IPF12542.2|Contig4-2681_0003|orf6.5080|orf6.711|CA2975|CaO19.1237|CAWG_03266	orf19.1237	0.6911	5.68639	TRUE
orf19.6844	orf19.6844|C1_04500W_B|C1_04500W|orf19.14134|IPF20271.1|IPF3527.1|Contig4-3051_0014|Contig4-3051_0015|orf6.6993|CA4446|CaO19.6844|CaO19.14134|CAWG_00944	orf19.6844	0.711	6.09743	TRUE
orf19.1206	orf19.4215|C6_00440C_B|C6_00440C|orf19.11691|orf19.8797|orf6.5006|orf6.2939|IPF26138.1|IPF12467.2|IPF23068.1|IPF17039.1|FET5|FET34.3eoc|CA1431|CA2920|orf19.1206|FET35|FET5.5eoc|CAWG_05314	orf19.4215	1.5009	6.11151	TRUE
orf19.2179	orf19.2179|C2_08050C_B|C2_08050C|orf19.9725|ARN1|orf6.6084|YHL040C|IPF25111.1|IPF5522.1|Contig4-3057_0013|CA3740|CaO19.2179|CaO19.9725|CAWG_05897	orf19.2179	0.6892	6.22788	TRUE
orf19.7219	orf19.7219|C1_14130W_B|C1_14130W|orf6.8119|IPF868.1|Contig4-3043_0004|CA5345|CaO19.7219|CAWG_00041	orf19.7219	1.2573	6.26598	TRUE
orf19.3378	orf19.3378|C4_03500C_B|C4_03500C|orf19.10886|IPF16006.2|IPF13252.1|Contig4-2366_0003|orf6.1150|orf6.2935|CA0338|CaO19.3378|IPF13252|CAWG_03458	orf19.3378	0.3214	6.52476	TRUE
orf19.7114	orf19.7114|C7_00090C_B|C7_00090C|orf6.8439|WAP1|IPF5641.1|Contig4-2995_0015|CA5585|CaJ7.0015|CaO19_7114|CaJ7_0015|CaO19.7114|CAWG_05366	orf19.7114	3.1738	6.6577	TRUE
orf19.1264	orf19.1264|C4_05780C_B|C4_05780C|orf19.8849|orf6.5731|FRE2|IPF26059.1|IPF8512.2|CFL97|Contig4-2968_0010|Contig4-2968_0011|CA3461|CaO19.8849|CaO19.1264|CAWG_03245	orf19.1264	1.2312	6.85851	TRUE
orf19.2768	orf19.2768|C4_02360W_B|C4_02360W|orf19.10284|IPF24664.1|IPF7076.2|Contig4-2513_0006|orf6.6584|CA4123|CaO19.2768|CaO19.10284|CAWG_03559	orf19.2768	1.1474	7.01258	TRUE
orf19.5144	orf19.5144|C7_03110W_B|C7_03110W|orf19.12609|orf6.311|IPF8129.2|IPF19345.2|Contig4-2330_0001|orf6.5954|CA3630|CaJ7.0358|CaJ7_0358|CaO19_5144|CaO19.5144|IPF8129|CAWG_05644	orf19.5144	0.3232	7.26581	TRUE
orf19.5634	orf19.5634|C4_00110C_B|C4_00110C|orf19.13079|orf6.4503|FRE5|IPF21526.1|IPF12102.2|Contig4-2202_0003|Contig4-2202_0004|CA2556|CaO19.13079|CaO19.5634|CAWG_03773	orf19.5634	0.8715	7.99175	TRUE
orf19.5140	orf19.5140|C7_03150W_B|C7_03150W|orf19.12605|IPF22042.1|IPF8138.2|Contig4-2489_0004|orf6.5958|CA3634|CaJ7.0362|LPF34|CaO19.5140|CaJ7_0362|CaO19_5140|CaO19.12605|IFA25|CAWG_05648	orf19.5140	0.3428	8.03717	TRUE
orf19.2457	orf19.2457|C1_05920W_B|C1_05920W|orf19.9993|IPF15822.2|IPF19473.2|orf6.34|orf6.3558|CA1869|CaO19.2457|IPF15822|CAWG_00815	orf19.2457	0.4626	8.40938	TRUE
orf19.3112	orf19.3112|C4_06970C_B|C4_06970C|orf19.10624|IPF24173.1|IPF14367.2|Contig4-2739_0003|orf6.6933|CA4398|CaO19.10624|CaO19.3112|CAWG_03131	orf19.3112	1.1477	8.52876	TRUE
orf19.4608	orf19.4608|C4_01850C_B|C4_01850C|orf19.12078|IPF22693.1|IPF22581.1|IPF6034.1|IPF6036.1|Contig4-2931_0009|Contig4-2931_0010|orf6.7907|orf19.4607.2|CA5169|CA5170|PDC12.exon2|CAWG_03610	orf19.4608	0.4567	8.59151	TRUE
orf19.2355	orf19.1816|CR_07070C_B|CR_07070C|orf19.9891|orf19.9379|ALS8|IPF25511.1|IPF12561.3|IPF24952.1|IPF12997.2|orf6.2760|ALS2|ALS3-1|CA0591|CA0448|orf19.2355|ALS10|ALS3.5eoc|orf6.1614|IPF12561.2|CAWG_02005	orf19.1816	1.2703	8.59479	TRUE
orf19.5635	orf19.5635|C4_00120W_B|C4_00120W|orf19.13080|IPF21547.1|IPF12101.1|CRW3|Contig4-1570_0002|orf6.4504|CA2557|CaO19.5635|CaO19.13080|IPF12101|RBT6|CAWG_03772	orf19.5635	0.6637	8.64693	TRUE
orf19.6148	orf19.6148|CR_07220C_B|CR_07220C|orf19.13567|IPF21005.1|IPF9410.2|Contig4-2953_0014|orf6.5666|CA3409|CaO19.6148|CaO19.13567|IPF9410|CAWG_02020	orf19.6148	0.8895	8.65842	TRUE
orf19.5952	orf19.5952|C3_04840C_B|C3_04840C|orf19.13373|IPF21220.1|IPF75.1|Contig4-3087_0032|orf6.9085|CA6104|CaO19.5952|CaO19.13373|IPF65|CAWG_02797	orf19.5952	1.3265	8.73078	TRUE
orf19.1930	orf19.1930|C5_01380W_B|C5_01380W|orf19.9486|orf6.5607|orf6.1281|FRE31|IPF25358.1|IPF15107.3|FRE4|CFL90|Contig4-2699_0003|Contig4-2699_0004|CA0397|CaO19.1930|IPF15107.2|CAWG_04525	orf19.1930	1.0378	9.38415	TRUE
orf19.3111	orf19.3111|C4_06980W_B|C4_06980W|orf19.10623|orf6.6934|FBP1|mp58|IPF8782.2|IPF14364.1|Contig4-2739_0001|orf6.60|CA4399|CaO19.3111|CAWG_03130	orf19.3111	0.7564	9.55443	TRUE
orf19.2060	orf19.2060|C2_00680C_B|C2_00680C|orf19.9607|PGA3|orf6.7495|IPF1222|IPF25296.1|IPF1222.2|Contig4-3065_0005|CA4836|CaO19.2060|SOD31|CaO19.9607|CAWG_03847	orf19.2060	2.0265	9.58981	TRUE
orf19.4975	orf19.4975|C1_13450W_B|C1_13450W|orf19.12440|Contig4-2860_0006|GPX1|IPF19734.1|IPF19516.2|orf6.3143|orf6.857|CA1576|CaO19.4975|CA0557|HYR1.53|IPF7957.2	orf19.4975	1.3801	10.167	TRUE
orf19.3374	orf19.3374|C4_03470C_B|C4_03470C|orf19.10882|IPF23894.1|IPF14152.1|Contig4-2242_0004|orf6.2886|CA1402|CaO19.10882|CaO19.3374|CAWG_03461	orf19.3374	2.9816	11.0379	TRUE
orf19.3119	CAWG_03137|orf19.3117|C4_06920C_B|C4_06920C|orf19.10631|IPF24214.1|IPF12297.1|Contig4-2438_0005|Contig4-2438_0006|Contig4-2438_0007|orf6.6928|orf6.6926|CA4394|orf19.3119|CaO19.10629|CRW1|CaO19.3117|IPF12297	orf19.3117	1.2027	11.2807	TRUE
orf19.1321	orf19.1321|C4_03570W_B|C4_03570W|orf19.8901|ECE2|IPF26012.1|IPF12916.1|Contig4-2436_0002|orf6.4883|CA2825|CaO19.8901|CaO19.1321|CAWG_03451	orf19.1321	1.6225	11.5407	TRUE
orf19.7455	orf19.7455|C3_06660C_B|C3_06660C|IPF2902.1|Contig4-3064_0009|orf6.8615|CA5746|CaO19.7455|IPF2902	orf19.7455	0.3149	11.6043	TRUE

## Sheet: Mm Hebecker_24h-MacCallum_24h
EntrezGeneId	GeneSymbol	Hebecker_24hKidney-KidneyControl	MacCallum_24h_H_virulent_A-Control	MacCallum_24h_H_virulent_B-Control	EqualDirectionOfRegulation
71874	2310007B03Rik	-0.515683	-0.621488	-0.358454	TRUE
66451	2610528J11Rik	-0.612619	-0.836501	-0.888969	TRUE
213393	8430408G22Rik	3.10218	-0.58471	-0.668214	FALSE
67131	Acbd4	-0.861267	-0.776501	-0.712731	TRUE
66834	Acot13	-0.894078	-0.761213	-0.810966	TRUE
171282	Acot4	-0.67746	-0.673149	-0.642449	TRUE
60525	Acss2	-1.29502	-0.772996	-0.931472	TRUE
11491	Adam17	-0.632071	0.615718	0.661076	FALSE
27360	Add3	-0.905493	-0.63035	-0.580346	TRUE
11541	Adora2b	1.6423	1.47003	1.58035	TRUE
231510	Agpat9	0.73585	0.731183	0.659925	TRUE
11639	Ak4	-1.91785	-0.869946	-1.12333	TRUE
83397	Akap12	1.26153	1.63691	1.66903	TRUE
56043	Akr1e1	-1.16676	-0.642449	-0.622684	TRUE
11655	Alas1	1.3635	0.611557	0.627599	TRUE
237320	Aldh8a1	-0.940046	-0.559834	-0.650224	TRUE
57875	Angptl4	3.85721	0.713374	0.748461	TRUE
654812	Angptl7	1.99447	-1.39593	-1.39593	FALSE
11787	Apbb2	-0.698468	-0.449929	-0.590907	TRUE
66333	Aqp11	0.637469	-0.594828	-0.412839	FALSE
11828	Aqp3	-0.592908	-0.65791	-0.79417	TRUE
11847	Arg2	1.83222	1.18903	1.38405	TRUE
231532	Arhgap24	-1.77677	-0.842275	-0.918251	TRUE
230098	Arhgef39	-0.524763	-1.12029	-1.21759	TRUE
105171	Arrdc3	0.690593	-0.621488	-0.666576	FALSE
66412	Arrdc4	2.32672	1.71816	1.64858	TRUE
11910	Atf3	1.34175	4.04701	4.19692	TRUE
12010	B2m	0.546695	1.23879	1.29866	TRUE
26879	B3galnt1	-0.645315	-1.78588	-1.8365	TRUE
14595	B4galt1	0.630971	0.790772	0.790772	TRUE
12042	Bcl10	0.763004	1.03939	1.14436	TRUE
12051	Bcl3	0.77486	2.87971	3.01436	TRUE
69772	Bdh2	-0.669612	-0.643856	-0.713119	TRUE
20893	Bhlhe40	1.38098	0.807355	0.895303	TRUE
12116	Bhmt	1.6762	-0.434403	-0.68966	FALSE
64918	Bhmt2	-0.593307	-0.889959	-0.889959	TRUE
12266	C3	0.847726	2.62527	2.66676	TRUE
23831	Car14	0.554157	-1.4344	-1.59946	FALSE
12351	Car4	-0.760869	-0.889959	-0.902956	TRUE
12370	Casp8	0.659752	1.02148	0.9855	TRUE
231214	Cc2d2a	-0.56588	-0.535332	-0.621488	TRUE
54648	Ccdc120	1.44659	0.443607	0.863938	TRUE
108673	Ccdc86	0.830395	0.590838	0.747984	TRUE
12424	Cck	-0.559271	-1.2863	-1.39593	TRUE
20303	Ccl4	1.95926	2.27501	2.33342	TRUE
12475	Cd14	2.12888	4.18269	4.36527	TRUE
60533	Cd274	2.46058	3.19692	3.20006	TRUE
12575	Cdkn1a	2.5808	2.09088	2.25998	TRUE
12608	Cebpb	3.1895	2.3272	2.45729	TRUE
109901	Cela1	-1.10324	-1.51457	-1.47393	TRUE
53883	Celsr2	-0.514619	-0.691351	-0.691351	TRUE
104158	Ces1d	0.855331	-1.25799	-1.33535	FALSE
12642	Ch25h	1.83365	2.7137	2.75489	TRUE
69065	Chac1	1.03598	1.1177	1.57046	TRUE
11438	Chrna4	-0.990973	-0.536297	-0.730069	TRUE
14311	Cidec	0.672678	0.757023	0.495695	TRUE
12700	Cish	0.765601	0.757023	0.83996	TRUE
12739	Cldn3	1.05334	1.21084	1.43278	TRUE
12740	Cldn4	1.03379	1.91839	2.01436	TRUE
69574	Cmbl	-0.826041	-0.862496	-0.943416	TRUE
66116	Cml1	-1.50725	-1.06708	-1.15557	TRUE
93674	Cml3	-0.751295	-0.830545	-0.763912	TRUE
22169	Cmpk2	0.53423	1.68774	2.02594	TRUE
67892	Coa6	-0.876048	-0.888969	-0.888969	TRUE
230872	Crocc	-0.502288	-0.943416	-1	TRUE
12971	Crym	-0.513888	-0.713119	-0.643856	TRUE
215418	Csrnp1	1.93072	1.5008	1.81558	TRUE
51797	Ctps	1.51598	1.72683	1.73118	TRUE
80281	Cttnbp2nl	0.865381	0.720719	0.874816	TRUE
20312	Cx3cl1	0.511312	0.598875	0.592622	TRUE
14825	Cxcl1	4.71966	3.314	3.34843	TRUE
15945	Cxcl10	1.87842	5.97361	5.95047	TRUE
20310	Cxcl2	1.56331	5.6453	5.71315	TRUE
16007	Cyr61	1.05008	1.71457	1.79036	TRUE
110956	D17H6S56E-5	1.18685	2.66792	2.78334	TRUE
98303	D630023F18Rik	-2.02952	-3.50116	-3.25318	TRUE
13170	Dbp	-0.80164	-0.932561	-0.994252	TRUE
245038	Dclk3	-1.51119	-1	-1.05889	TRUE
74747	Ddit4	2.11408	1.0072	0.992768	TRUE
218581	Depdc1b	-0.762935	-1.21759	-1.21759	TRUE
67800	Dgat2	0.51171	-0.435589	-0.589594	FALSE
239133	Dleu7	-0.788763	-1.55639	-1.47393	TRUE
30045	Dnajc12	-1.7349	-1.47393	-1.51457	TRUE
13002	Dnajc5	0.764602	0.73041	0.712288	TRUE
72685	Dnajc6	-0.678519	-0.77358	-0.7971	TRUE
13482	Dpp4	-0.656059	-0.919015	-0.82919	TRUE
18218	Dusp8	0.802461	0.897322	1.03076	TRUE
13614	Edn1	1.22742	1	1.25701	TRUE
13653	Egr1	4.1022	3.71589	3.83592	TRUE
13664	Eif1a	1.54101	1.00356	0.989025	TRUE
16418	Eif6	0.954575	0.877444	1.00702	TRUE
13710	Elf3	0.673612	0.978196	1.04264	TRUE
223650	Eppk1	1.79286	1.10434	1.31615	TRUE
74155	Errfi1	1.83092	0.934343	0.978066	TRUE
56226	Espn	-0.794983	-0.943416	-0.971431	TRUE
26379	Esrra	-0.965536	-0.655574	-0.621488	TRUE
23872	Ets2	1.28678	0.489667	0.717503	TRUE
59056	Evc	-0.620056	-0.67738	-0.746039	TRUE
14060	F13b	-0.795064	-0.535332	-0.621488	TRUE
338521	Fa2h	-0.507364	-0.643856	-0.556393	TRUE
268709	Fam107a	-1.38203	-0.653821	-0.655021	TRUE
104943	Fam110c	0.841991	0.835058	0.868194	TRUE
58909	Fam13a	-0.799808	-0.920831	-0.92524	TRUE
235493	Fam214a	-0.501107	-1.15629	-0.90929	TRUE
14102	Fas	1.48403	1.27501	1.32769	TRUE
50762	Fbxo6	0.627971	0.591759	0.596602	TRUE
109082	Fbxw17	0.584967	1.07724	1.29866	TRUE
14161	Fga	3.93238	3.75489	3.76977	TRUE
99571	Fgg	2.43014	3.87971	3.9279	TRUE
14198	Fhit	0.500569	-0.713119	-0.643856	FALSE
14200	Fhl2	-0.537574	-0.736966	-0.473931	TRUE
14229	Fkbp5	2.67899	0.660456	0.63253	TRUE
14251	Flot1	0.719449	0.956057	1.02857	TRUE
396184	Flrt1	-0.752508	-0.658803	-0.590575	TRUE
63828	Fn3k	-0.67098	-0.81833	-0.835812	TRUE
14281	Fos	2.06567	3.62994	3.68257	TRUE
14377	G6pc	1.1455	-2.25154	-2.25154	FALSE
14402	Gabrb3	-0.787887	-2.04558	-2.22709	TRUE
13197	Gadd45a	1.73623	1.40054	1.48027	TRUE
17873	Gadd45b	0.967007	1.23102	1.32811	TRUE
23882	Gadd45g	2.18264	1.25096	1.28096	TRUE
68147	Gar1	0.597579	1.02148	0.918386	TRUE
67092	Gatm	-2.02902	-1.88897	-1.94342	TRUE
80909	Gatsl2	-0.583363	-0.793018	-0.696279	TRUE
14469	Gbp2	3.08899	4.3041	4.37396	TRUE
14468	Gbp2b	3.30083	4.88801	4.81147	TRUE
55932	Gbp3	2.14008	1.91839	1.91456	TRUE
14528	Gch1	1.12619	2.69532	2.58479	TRUE
14629	Gclc	0.64257	0.841511	0.974525	TRUE
23886	Gdf15	0.790597	2.40054	2.37573	TRUE
93692	Glrx	1.40815	0.726561	0.789155	TRUE
14674	Gna13	0.913231	0.756391	0.770301	TRUE
30877	Gnl3	0.882562	0.903038	0.925999	TRUE
14786	Grb7	-0.868427	-0.836501	-0.68966	TRUE
66790	Grtp1	-0.538067	-0.880607	-0.837422	TRUE
23894	Gtf2h2	-0.72364	-0.810966	-0.888969	TRUE
60596	Gucy1a3	-0.991509	-0.523888	-0.867184	TRUE
14972	H2-K1	0.96554	1.32192	1.40912	TRUE
100198	H6pd	1.27794	0.9855	1.04963	TRUE
15114	Hap1	0.72845	0.823749	0.275007	TRUE
171283	Havcr1	0.701608	1.53175	1.65532	TRUE
15200	Hbegf	1.05667	1.77567	2.04285	TRUE
208715	Hmgcs1	-1.68904	-0.690179	-0.642762	TRUE
15368	Hmox1	1.40035	2.10098	2.22959	TRUE
15430	Hoxd10	-1.11777	-0.514573	-0.621488	TRUE
15437	Hoxd8	-0.539528	-0.599628	-0.568031	TRUE
15439	Hp	1.56829	2.90881	2.774	TRUE
15446	Hpgd	-0.55148	-1.02049	-1.0805	TRUE
72630	Hspa12b	-0.515622	-0.577767	-0.761213	TRUE
15894	Icam1	3.23015	3.39917	3.42761	TRUE
15901	Id1	0.785477	0.669027	0.575312	TRUE
15903	Id3	0.858974	1.26903	1.28096	TRUE
15926	Idh1	-2.00689	-1.13824	-1.23697	TRUE
15937	Ier3	2.25714	1	1.04264	TRUE
15958	Ifit2	0.927415	2.93357	2.91456	TRUE
15959	Ifit3	0.911417	1.94111	1.85599	TRUE
66141	Ifitm3	1.0771	1.36737	1.54597	TRUE
15979	Ifngr1	0.585154	0.799087	0.650765	TRUE
242700	Ifnlr1	0.81467	0.464668	0.782409	TRUE
15982	Ifrd1	0.590864	1.98185	1.95977	TRUE
319765	Igf2bp2	0.697726	0.93286	0.996022	TRUE
16010	Igfbp4	0.797498	-0.767409	-0.828264	FALSE
16011	Igfbp5	-1.5588	-0.997695	-1.04586	TRUE
16145	Igtp	4.17842	3.70598	3.70819	TRUE
16193	Il6	0.785982	4.80219	5.32409	TRUE
16324	Inhbb	1.35445	1.82975	1.82331	TRUE
64436	Inpp5e	-0.570457	-0.589594	-0.43493	TRUE
233752	Insc	-0.783722	-0.643856	-0.971431	TRUE
16362	Irf1	2.23125	3.14405	3.20163	TRUE
15900	Irf8	1.02084	1.87946	1.90238	TRUE
16391	Irf9	0.61634	1.36737	1.43296	TRUE
15944	Irgm1	3.23857	3.12763	3.22497	TRUE
54396	Irgm2	2.62301	3.83289	3.7301	TRUE
16420	Itgb6	-1.9999	0.652139	0.66301	FALSE
233011	Itpkc	0.893206	0.669027	1.02857	TRUE
16476	Jun	1.1519	1.99195	2.0749	TRUE
16477	Junb	2.84378	2.92029	3.11437	TRUE
16525	Kcnk1	1.27933	0.595844	0.57137	TRUE
218214	Kdm1b	-1.13887	-0.643856	-0.535332	TRUE
16552	Kif12	-0.797752	-1	-0.836731	TRUE
23849	Klf6	1.81677	2.10225	2.14804	TRUE
231003	Klhl17	-0.819262	-0.621659	-0.643856	TRUE
66809	Krt20	1.55599	4.81455	4.95466	TRUE
67217	L3hypdh	-0.987031	-0.943416	-0.971431	TRUE
16792	Laptm5	0.693583	0.627888	0.687485	TRUE
16819	Lcn2	4.24214	4.26003	4.4489	TRUE
16826	Ldb2	-0.661036	-1.36268	-1.19933	TRUE
19039	Lgals3bp	1.06541	1.24489	1.41143	TRUE
16855	Lgals4	1.26379	-0.736966	-0.621488	FALSE
225341	Lims2	1.07815	-0.736966	-0.68966	FALSE
16889	Lipa	-1.08056	-1.33757	-1.3726	TRUE
56722	Litaf	1.5384	1.43176	1.50058	TRUE
14245	Lpin1	0.524944	-0.671134	-0.776078	FALSE
76905	Lrg1	3.53908	3.60051	3.59216	TRUE
241638	Lzts3	-1.39156	-0.761213	-0.68966	TRUE
17135	Mafk	0.696927	0.632268	0.62293	TRUE
53608	Map3k6	1.57325	0.847997	1.02857	TRUE
26410	Map3k8	1.00967	0.941106	1.26303	TRUE
17761	Map7	-0.560824	-0.753822	-0.693159	TRUE
17164	Mapkapk2	1.0222	0.807355	0.925999	TRUE
17187	Max	0.924104	0.722466	0.536053	TRUE
17190	Mbd1	1.05145	0.715045	0.734629	TRUE
17210	Mcl1	0.916721	0.807135	0.864172	TRUE
17246	Mdm2	0.658598	0.679448	0.716496	TRUE
71664	Mettl7b	-1.04722	-0.785875	-0.713119	TRUE
217721	Mfsd7c	-0.890516	-0.643856	-0.643856	TRUE
66973	Mrps18b	0.8445	0.659925	0.687061	TRUE
66292	Mrps21	-0.534717	-0.779896	-0.580343	TRUE
64660	Mrps24	-0.592375	-0.597478	-0.482329	TRUE
76467	Msrb2	-0.703296	-0.643856	-0.577767	TRUE
17748	Mt1	0.949161	0.885478	0.886745	TRUE
17750	Mt2	1.97828	2.34483	2.37573	TRUE
68114	Mum1	-1.18544	-0.643856	-0.643856	TRUE
17858	Mx2	0.661056	1.20163	1.62293	TRUE
18432	Mybbp1a	0.723161	0.798491	0.863851	TRUE
17874	Myd88	1.74874	1.67807	1.7137	TRUE
231713	Naa25	0.623917	0.650296	0.771995	TRUE
233038	Nccrp1	-0.97321	-1.78588	-1.4344	TRUE
56349	Net1	0.606268	1.90689	1.86394	TRUE
18030	Nfil3	3.00552	0.992768	1.09761	TRUE
18035	Nfkbia	2.25354	1.5617	1.60847	TRUE
80859	Nfkbiz	2.02055	1.61945	1.67039	TRUE
18046	Nfyc	-0.61521	-0.514573	-0.599462	TRUE
12457	Noct	1.49391	0.765535	0.970854	TRUE
75416	Nop14	0.579925	0.687061	0.731183	TRUE
50490	Nox4	-0.902458	-1.32373	-1.39643	TRUE
170484	Nphs2	-1.24171	-0.658803	-0.646679	TRUE
109648	Npy	-1.14521	-0.736966	-0.761213	TRUE
20186	Nr1h4	1.01235	-0.836501	-0.888969	FALSE
11819	Nr2f2	-0.519039	-0.817355	-0.811127	TRUE
211323	Nrg1	0.853265	1.18903	1.04963	TRUE
237082	Nxt2	-0.59657	-0.862496	-0.599462	TRUE
72075	Ogfr	0.845233	1.17363	1.11325	TRUE
18295	Ogn	-0.524907	-1.48798	-1.72268	TRUE
108155	Ogt	-1.12167	-0.755307	-0.873199	TRUE
229759	Olfm3	-0.501737	-1.41444	-1.42796	TRUE
99031	Osbpl6	-0.847701	-0.655658	-0.650065	TRUE
18414	Osmr	1.12021	1.89094	1.80465	TRUE
210530	P3h2	-0.742641	-0.713119	-0.736966	TRUE
18478	Pah	-1.08509	-0.621488	-0.666576	TRUE
18483	Palm	-0.859478	-1.03125	-1.04004	TRUE
71904	Paqr7	-0.520146	-0.644208	-0.553746	TRUE
75552	Paqr9	-0.962048	-1.32193	-1.18442	TRUE
547253	Parp14	1.05156	2.235	2.21296	TRUE
68371	Pbld1	-1.06912	-0.810966	-0.888969	TRUE
67307	Pbld2	-0.988835	-1.25154	-1.32193	TRUE
76073	Pcgf5	0.824405	0.483024	0.594012	TRUE
18534	Pck1	1.63915	-1.11428	-1.02083	FALSE
18590	Pdgfa	0.678105	0.663412	0.901241	TRUE
27273	Pdk4	4.95694	1.68706	1.95233	TRUE
14726	Pdpn	1.03443	0.871844	0.933573	TRUE
170761	Pdzd3	-1.4244	-0.888969	-0.810966	TRUE
18627	Per2	1.12999	-1.00425	-0.837999	FALSE
66522	Pgpep1	-0.6844	-0.625867	-0.662594	TRUE
231507	Plac8	1.06549	2.65764	2.79077	TRUE
240753	Plekha6	-0.849889	-0.888969	-0.836501	TRUE
11520	Plin2	1.56795	2.27501	2.34767	TRUE
57435	Plin4	1.51006	0.713696	0.516015	TRUE
12795	Plk3	1.89573	1.79494	1.96347	TRUE
22038	Plscr1	0.562604	0.603715	0.783047	TRUE
18950	Pnp	0.587401	1.0635	1.1635	TRUE
26939	Polr3e	0.928477	-0.481063	-0.638243	FALSE
19017	Ppargc1a	-0.790008	-1.05162	-1.11019	TRUE
17872	Ppp1r15a	1.37705	0.650765	0.632268	TRUE
69871	Ppp1r35	-0.742652	0.536053	0.604071	FALSE
19079	Prkab1	0.689533	0.60379	0.747822	TRUE
76560	Prss8	-0.735626	-0.761213	-0.68966	TRUE
72373	Psca	0.554865	-0.599462	-0.810966	FALSE
19171	Psmb10	1.01153	2.89142	2.9222	TRUE
19218	Ptger3	-0.555684	-0.751539	-0.516342	TRUE
218232	Ptpdc1	-0.545145	-0.89469	-0.755272	TRUE
19246	Ptpn1	1.18063	0.830898	0.883404	TRUE
19260	Ptpn22	1.08121	0.505891	0.650765	TRUE
19266	Ptprd	-1.35316	-0.712748	-0.631062	TRUE
235534	Pxylp1	-0.699617	-0.608813	-0.553861	TRUE
110391	Qdpr	-0.68623	-0.66949	-0.750313	TRUE
223332	Ranbp3l	-2.59297	-2.07921	-2.22111	TRUE
215449	Rap1b	0.631487	0.662626	0.689694	TRUE
19416	Rasd1	0.595093	1.82375	1.9855	TRUE
68939	Rasl11b	-0.778907	-0.599462	-0.713119	TRUE
26450	Rbbp9	-1.13443	-0.810966	-0.862496	TRUE
54720	Rcan1	1.63485	1.8886	1.95576	TRUE
19697	Rela	1.55549	1.20789	1.43296	TRUE
19698	Relb	0.746722	2.86196	3.05485	TRUE
100532	Rell1	0.999556	1.74836	1.83991	TRUE
66214	Rgcc	1.38105	-0.79646	-0.804996	FALSE
19731	Rgl1	-0.855368	-0.617233	-0.557018	TRUE
11852	Rhob	1.81437	1.58015	1.38957	TRUE
11853	Rhoc	0.506232	1.1411	1.16591	TRUE
69581	Rhou	0.506468	1.23962	1.488	TRUE
58809	Rnase4	-1.07522	-0.785875	-0.888969	TRUE
19822	Rnf4	0.503587	0.630705	0.589947	TRUE
19885	Rorc	0.925009	-0.947697	-1.09221	FALSE
107094	Rrp12	0.657756	0.659925	0.790772	TRUE
209086	Samd9l	-0.735377	0.659925	0.695994	FALSE
56045	Samhd1	1.00191	1.15156	1.18525	TRUE
64010	Sav1	1.29113	0.525512	0.636519	TRUE
216161	Sbno2	0.751134	1.17131	1.2228	TRUE
20276	Scnn1a	0.971633	-0.621488	-0.621488	FALSE
20324	Sdpr	-0.742604	-1.13553	-1.22414	TRUE
20344	Selp	0.541382	0.85665	0.842634	TRUE
20361	Sema7a	0.561782	1.04838	1.10113	TRUE
20768	Sephs2	0.652585	-0.592893	-0.682466	FALSE
217847	Serpina10	1.06849	2.17951	2.29866	TRUE
20715	Serpina3g	2.42647	4.30743	4.56682	TRUE
20716	Serpina3n	3.67136	3.49185	3.57894	TRUE
140742	Sesn1	1.39339	-0.894866	-0.910924	FALSE
20377	Sfrp1	-0.979791	-0.62925	-0.758266	TRUE
20393	Sgk1	1.70046	-0.810966	-0.888969	FALSE
74442	Sgms2	0.556869	0.570913	0.672783	TRUE
24055	Sh3bp2	0.996186	2.54844	2.58015	TRUE
19261	Sirpa	-0.715427	0.898976	0.93658	FALSE
75750	Slc10a6	1.01004	1.31615	1.37295	TRUE
104681	Slc16a6	1.60778	0.344828	0.687061	TRUE
20515	Slc20a1	0.726425	1.04687	0.98118	TRUE
210463	Slc22a22	-1.22595	-1.78588	-1.8365	TRUE
27376	Slc25a10	0.584451	-0.749497	-0.824186	FALSE
73132	Slc25a16	0.501841	-0.643856	-0.68966	FALSE
73095	Slc25a42	1.36584	-0.632672	-0.539739	FALSE
20526	Slc2a2	-0.922393	-0.971431	-1.02915	TRUE
20531	Slc34a2	0.627752	2.80323	2.75916	TRUE
142681	Slc34a3	-0.623968	-1.94342	-2.12029	TRUE
210027	Slc35f3	-1.06237	-0.577767	-0.761213	TRUE
14385	Slc37a4	1.07074	-0.943416	-1.08927	FALSE
67473	Slc47a1	-0.764724	-0.666576	-0.736966	TRUE
14411	Slc6a12	-0.867187	-1.8365	-0.836501	TRUE
74338	Slc6a19	-0.951683	-1.12064	-1.10679	TRUE
20540	Slc7a7	-0.979139	-0.638767	-0.720132	TRUE
65962	Slc9a3r2	-1.23158	-1.07063	-0.917454	TRUE
17125	Smad1	1.20479	0.490465	0.588713	TRUE
231834	Snx8	-0.894089	-0.68966	-0.713119	TRUE
216233	Socs2	2.24241	0.822858	0.960432	TRUE
12702	Socs3	2.94397	3.56624	3.8479	TRUE
66042	Sostdc1	-1.53273	-1.07025	-1.20867	TRUE
20672	Sox18	-0.724074	-0.514573	-0.713119	TRUE
54141	Spag5	-1.277	-1.48108	-1.47953	TRUE
20698	Sphk1	2.71145	0.904666	1.0222	TRUE
75396	Spp2	-0.866701	-0.756875	-0.874519	TRUE
74646	Spsb1	1.25917	0.601825	0.698568	TRUE
211949	Spsb4	-1.71191	-0.971708	-1.00116	TRUE
18412	Sqstm1	0.86407	0.670908	0.610784	TRUE
170459	Stard4	-1.15477	-1.03856	-0.992518	TRUE
236920	Stard8	-0.787754	-0.713119	-0.810966	TRUE
20848	Stat3	1.26604	1.34172	1.33518	TRUE
84112	Sucnr1	-0.50226	-1.64386	-2.05889	TRUE
20887	Sult1a1	1.09699	0.748461	0.731183	TRUE
69083	Sult1c2	-1.95584	-0.810966	-0.810966	TRUE
232811	Suv420h2	-0.826736	-0.621488	-0.494109	TRUE
56753	Tacstd2	0.771629	0.722466	0.85599	TRUE
27883	Tango2	-1.23543	-0.798857	-0.825091	TRUE
21355	Tap2	1.02599	3.03738	3.1177	TRUE
21401	Tcea3	-0.536029	-1.32193	-1.25154	TRUE
21687	Tek	-0.81574	-1.21759	-1.21759	TRUE
211586	Tfdp2	0.578306	-0.629785	-0.669832	FALSE
21810	Tgfbi	0.810743	1.87679	2.10337	TRUE
21815	Tgif1	1.54689	2.25096	2.38681	TRUE
21816	Tgm1	0.938783	1.48543	1.5509	TRUE
232078	Thnsl2	-0.562557	-0.888969	-0.888969	TRUE
24088	Tlr2	1.09319	2.53605	2.65535	TRUE
235300	Tmem136	-0.525661	-0.761213	-0.643856	TRUE
68344	Tmem174	-1.74105	-0.668214	-0.743002	TRUE
407831	Tmem204	-1.20395	-1.53655	-1.56399	TRUE
71687	Tmem25	-1.81796	-1.16494	-0.947697	TRUE
226040	Tmem252	0.924014	2.15056	2.23573	TRUE
67564	Tmem35	0.544369	1.20163	1.1177	TRUE
214359	Tmem51	-0.863979	0.604071	0.687061	FALSE
100201	Tmem64	-1.65124	-1.26771	-1.33164	TRUE
21929	Tnfaip3	1.84584	2.20738	2.09505	TRUE
106869	Tnfaip8	-2.01761	-0.744215	-0.6715	TRUE
27279	Tnfrsf12a	2.12072	2.79381	2.86063	TRUE
57783	Tnip1	1.20191	1.73118	1.76129	TRUE
30935	Tor3a	1.35356	1.79073	2.02519	TRUE
69786	Tprkb	-1.04901	-0.555892	-0.638761	TRUE
231712	Trafd1	1.39212	0.6618	0.511734	TRUE
66873	Tril	-1.83112	-1.2782	-1.54402	TRUE
69807	Trim32	-0.894956	-0.888969	-0.621488	TRUE
21807	Tsc22d1	0.87718	1.06697	1.20707	TRUE
52588	Tspan14	-0.764826	0.604071	0.722466	FALSE
22139	Ttr	-1.13467	-1.42707	-1.45195	TRUE
56338	Txnip	2.53572	0.589182	0.550152	TRUE
24108	Ubd	0.695568	5.52042	5.54164	TRUE
53376	Usp2	1.72114	-1.13685	-0.947697	FALSE
216825	Usp22	0.682701	0.817831	0.700378	TRUE
22329	Vcam1	1.07111	3.78546	3.95911	TRUE
22337	Vdr	0.656526	-0.749089	-0.666758	FALSE
72789	Veph1	-0.743128	-1.2863	-1.2863	TRUE
22359	Vldlr	-0.550505	-0.992374	-1.04702	TRUE
75909	Vmp1	0.728045	0.603946	0.631998	TRUE
240675	Vwa2	-0.576265	-0.666576	-0.68966	TRUE
22375	Wars	0.790641	0.738161	0.785089	TRUE
22418	Wnt5a	-0.517865	-0.722922	-0.622746	TRUE
22436	Xdh	0.808426	2.33628	2.42761	TRUE
170750	Xpnpep1	-0.530995	-0.810966	-0.785875	TRUE
114565	Zbtb21	0.626908	0.567677	0.590716	TRUE
22695	Zfp36	2.94394	1.5656	1.71809	TRUE
12192	Zfp36l1	0.7265	0.988365	1.26409	TRUE

## Sheet: Mm Hebecker_12h-Xu_12h
GeneSymbol	Hebecker_12h-Control	Xu_12h-Control	EqualDirectionOfRegulation
Cxcl1	4.1814	4.60288	TRUE
Myd88	0.782049	0.925999	TRUE

## Sheet: Mm Hebecker_24h-Xu_24h
GeneSymbol	Hebecker_24h-Control	Xu_24h-Control	EqualDirectionOfRegulation
Ccl4	1.50434	6.09592	TRUE
Cxcl1	4.1814	7.13237	TRUE
Cxcl2	0.783731	9.05202	TRUE
Defb1	0.305514	1.43296	TRUE
Il6	0.162172	8.00787	TRUE
Myd88	0.782049	1.926	TRUE
Tlr2	0.507591	3.96347	TRUE
